# Supplementary material for: ﻿Monograph of wild and cultivated chili peppers (Capsicum L., Solanaceae)
Source: PhytoKeys. 2022 Jun 14;200:1–423. doi: 10.3897/phytokeys.200.71667 (PMC9881532; doi:10.3897/phytokeys.200.71667)
Supplement: XML Treatment for Capsicum [file phytokeys.200.71667-treatment1.xml]

<!DOCTYPE tp:taxon-treatment
  PUBLIC "-//TaxonX//DTD Taxonomic Treatment Publishing DTD v0 20100105//EN" "tax-treatment-NSO.dtd">
<tp:taxon-treatment xmlns:tp="http://www.plazi.org/taxpub"><tp:treatment-meta><kwd-group><label>Taxon classification</label><kwd>
              <named-content content-type="kingdom">Plantae</named-content>
            </kwd></kwd-group><mixed-citation publication-type="journal"><person-group><name><surname>Barboza</surname><given-names>Gloria E.</given-names></name><name><surname>García</surname><given-names>Carolina Carrizo</given-names></name><name><surname>Bianchetti</surname><given-names>Luciano de Bem</given-names></name><name><surname>Romero</surname><given-names>María V.</given-names></name><name><surname>Scaldaferro</surname><given-names>Marisel</given-names></name></person-group><article-title>﻿Monograph of wild and cultivated chili peppers (<italic><tp:taxon-name><tp:taxon-name-part taxon-name-part-type="genus" reg="Capsicum">Capsicum</tp:taxon-name-part></tp:taxon-name></italic> L., <tp:taxon-name><tp:taxon-name-part taxon-name-part-type="family">Solanaceae</tp:taxon-name-part></tp:taxon-name>)</article-title><source>PhytoKeys</source><day>14</day><month>06</month><year>2022</year><volume>200</volume><fpage>1</fpage><lpage>423</lpage><pub-id pub-id-type="doi">10.3897/phytokeys.200.71667</pub-id></mixed-citation></tp:treatment-meta><tp:nomenclature><label>﻿</label><tp:taxon-name>
            <object-id xmlns:xlink="http://www.w3.org/1999/xlink" content-type="arpha" xlink:type="simple">F5AB4123-9EB5-5B43-BB98-48F9EFFB7F44</object-id>
            <tp:taxon-name-part taxon-name-part-type="genus" reg="Capsicum">Capsicum</tp:taxon-name-part>
          </tp:taxon-name><tp:taxon-authority>L., Sp. pl. 1: 188. 1753.</tp:taxon-authority><tp:nomenclature-citation-list><tp:nomenclature-citation><tp:taxon-name>
                <tp:taxon-name-part taxon-name-part-type="genus" reg="Capsicum">Capsicum</tp:taxon-name-part>
                <tp:taxon-name-part taxon-name-part-type="infraspecific-rank">section</tp:taxon-name-part>
                <tp:taxon-name-part taxon-name-part-type="section" reg="Decameris">Decameris</tp:taxon-name-part>
              </tp:taxon-name><comment>Bitter, Abh. Naturwiss. Vereins Bremen 24(2): 293. 1919. Type: <tp:taxon-name><tp:taxon-name-part taxon-name-part-type="genus" reg="Capsicum">C.</tp:taxon-name-part><tp:taxon-name-part taxon-name-part-type="species" reg="dusenii">dusenii</tp:taxon-name-part></tp:taxon-name> Bitter</comment></tp:nomenclature-citation><tp:nomenclature-citation><tp:taxon-name>
                <tp:taxon-name-part taxon-name-part-type="genus" reg="Capsicum">Capsicum</tp:taxon-name-part>
                <tp:taxon-name-part taxon-name-part-type="infraspecific-rank">section</tp:taxon-name-part>
                <tp:taxon-name-part taxon-name-part-type="section" reg="Capsicum">Capsicum</tp:taxon-name-part>
              </tp:taxon-name><comment>, Huitième Congr. Int. Bot. Paris. Comptes Rend. Séances Rapp. &amp; Commun. 1954, sect.4: 73. 1956. Type: <tp:taxon-name><tp:taxon-name-part taxon-name-part-type="genus" reg="Capsicum">C.</tp:taxon-name-part><tp:taxon-name-part taxon-name-part-type="species" reg="annuum">annuum</tp:taxon-name-part></tp:taxon-name> L.</comment></tp:nomenclature-citation></tp:nomenclature-citation-list></tp:nomenclature><tp:treatment-sec sec-type="material" id="SECID0EAHBM"><title>Type.</title><p><italic><tp:taxon-name><tp:taxon-name-part taxon-name-part-type="genus" reg="Capsicum">C.</tp:taxon-name-part><tp:taxon-name-part taxon-name-part-type="species" reg="annuum">annuum</tp:taxon-name-part></tp:taxon-name></italic> L. (lectotype, designated by <xref ref-type="bibr" rid="B70">Britton 1918</xref>, pg. 338).</p></tp:treatment-sec><tp:treatment-sec sec-type="description" id="SECID0EVHBM"><title>Description.</title><p>Shrubs, subshrubs, rarely trees, vines or short-lived perennials or annuals, occasionally with a thick lignified xylopodium, glabrous or glabrescent or sparsely to densely pubescent with simple, branched, eglandular or glandular, uniseriate trichomes. Stems woody at the base, sometimes with fissured bark and lenticels; young stems angled, herbaceous, usually weak and fragile and occasionally somewhat scrambling. Sympodial units difoliate or unifoliate, the leaves usually geminate, blades simple, entire, concolorous or discolorous, glabrous to densely pubescent with eglandular and/or glandular simple or branched uniseriate trichomes; petioles generally well-developed. Inflorescences axillary, usually unbranched (rarely branched), with few to many (up to 20 or more) flowers clustered or, more rarely, on short rachis or spaced along an elongate rachis, sometimes with flowers solitary or paired. Flowers 5-merous (4–8-merous in domesticated species), actinomorphic, all perfect. Pedicels erect, slightly spreading or pendent, geniculate at their distal end or non-geniculate. Calyx truncate, entire, circular or five-angled in outline, often with 3–10 appendages. Corolla stellate, rotate-stellate, campanulate or campanulate-urceolate, entirely white, yellow, violet or fuchsia or with greenish-yellow and/or maroons or purple spots within, rarely entirely greenish-white or mostly purple, the lobes spreading or reflexed at anthesis, usually with interpetalar membrane. Stamens five (up to eight in domesticated species), usually equal (rarely unequal), the filaments glabrous and broadened at the base to form a staminal plaque fused to the corolla base, each plaque with two short lateral auricles, the anthers dorsifixed, ellipsoid or ovoid, yellow, cream or blue to purple, connivent in pre-anthesis, usually free when mature, dehiscent by longitudinal slits. Gynoecium usually bicarpellate, rarely 3–4-carpellate; ovary superior, glabrous, subglobose to ovoid (rarely ellipsoid), with an annular nectary at the base; styles straight or slightly curved, cylindrical or clavate, glabrous, commonly exserted beyond the anthers, sometimes heteromorphic (long, medium and short styles); stigma globose or discoid, sometimes somewhat bilobed, finely papillate. Fruit glabrous berry, globose, subglobose or somewhat elongate, the mesocarp juicy, the pericarp red, orange-red, greenish-golden yellow or, rarely, dark burgundy or purple-blue at maturity (in domesticated species, fruits of various shapes and colours), pungent or not; fruiting pedicels erect or deflexed; fruiting calyx discoid or campanulate, not accrescent or slightly accrescent. Seeds flattened to slightly angled, mostly C- or D-shaped, subglobose or ellipsoid (rarely reniform or teardrop-shaped), pale yellow to yellow, brownish-yellow to brown or brownish-black to black, seed coat smooth, reticulate or reticulate marginally tuberculate. Stone cells absent or present, if present, not more than six. Embryo usually imbricate (less frequently annular or coiled); endosperm firm, whitish and relatively abundant. Chromosome number: 2n = 24, 26 (see Table <xref ref-type="table" rid="T2">2</xref>).</p></tp:treatment-sec><tp:treatment-sec sec-type="distribution" id="SECID0E6HBM"><title>Distribution</title><p><bold>(Fig. <xref ref-type="fig" rid="F19">19</xref>).</bold> Species of <italic><tp:taxon-name><tp:taxon-name-part taxon-name-part-type="genus" reg="Capsicum">Capsicum</tp:taxon-name-part></tp:taxon-name></italic> are native to temperate, subtropical and tropical regions in the Americas, growing from southern United States of America to central Argentina and Brazil. Five taxa are widely cultivated elsewhere.</p></tp:treatment-sec><tp:treatment-sec><!--Section generated to contain objects referenced in tp:taxon-treatment.--><table-wrap id="T2" position="float" orientation="portrait"><label>Table 2.</label><caption><p>Cytogenetic information on <italic><tp:taxon-name><tp:taxon-name-part taxon-name-part-type="genus" reg="Capsicum">Capsicum</tp:taxon-name-part></tp:taxon-name></italic> species.</p></caption><table id="TID0EOI6O" rules="all"><tbody><tr><th rowspan="1" colspan="1">Taxon and voucher number</th><th rowspan="1" colspan="1">n</th><th rowspan="1" colspan="1">2n</th><th rowspan="1" colspan="1">Haploid karyotype formula</th><th rowspan="1" colspan="1">Chromosomes with active NORs</th><th rowspan="1" colspan="1">Hc amount (HKL in µm)</th><th rowspan="1" colspan="1">1C DNA co ntent in pg</th><th rowspan="1" colspan="1">References</th></tr><tr><td rowspan="1" colspan="8">
                <tp:taxon-name><tp:taxon-name-part taxon-name-part-type="genus" reg="Capsicum">C.</tp:taxon-name-part><tp:taxon-name-part taxon-name-part-type="species" reg="annuum">annuum</tp:taxon-name-part><tp:taxon-name-part taxon-name-part-type="infraspecific-rank">var.</tp:taxon-name-part><tp:taxon-name-part taxon-name-part-type="variety" reg="annuum">annuum</tp:taxon-name-part></tp:taxon-name>
              </td></tr><tr><td rowspan="1" colspan="1">No voucher cited</td><td rowspan="1" colspan="1">-</td><td rowspan="1" colspan="1">24</td><td rowspan="1" colspan="1">-</td><td rowspan="1" colspan="1">-</td><td rowspan="1" colspan="1">-</td><td rowspan="1" colspan="1">-</td><td rowspan="1" colspan="1"><xref ref-type="bibr" rid="B368">Pickersgill 1971</xref>, <xref ref-type="bibr" rid="B369">1977</xref>, <xref ref-type="bibr" rid="B373">1991</xref></td></tr><tr><td rowspan="1" colspan="1">cytotype 1 EAM 193, 251, 203</td><td rowspan="1" colspan="1">-</td><td rowspan="1" colspan="1">24</td><td rowspan="1" colspan="1">10 m + 1 sm + 1 st</td><td rowspan="1" colspan="1">11 sm</td><td rowspan="1" colspan="1">1.80 (68.51)</td><td rowspan="1" colspan="1">3.41*</td><td rowspan="1" colspan="1"><xref ref-type="bibr" rid="B313">Moscone et al. 1993</xref>, <xref ref-type="bibr" rid="B314">1995</xref>, <xref ref-type="bibr" rid="B311">1996a</xref>, <xref ref-type="bibr" rid="B316">2003</xref>*, 2007</td></tr><tr><td rowspan="1" colspan="1">cytotype 2 EAM 204, 252; NMCA 10544, 10272</td><td rowspan="1" colspan="1">-</td><td rowspan="1" colspan="1">24</td><td rowspan="1" colspan="1">10 m + 1 sm + 1 st</td><td rowspan="1" colspan="1">11 sm, 12 st</td><td rowspan="1" colspan="1">2.88 (70.40)</td><td rowspan="1" colspan="1">3.32*</td><td rowspan="1" colspan="1"><xref ref-type="bibr" rid="B313">Moscone et al. 1993</xref>, <xref ref-type="bibr" rid="B314">1995</xref>, <xref ref-type="bibr" rid="B311">1996a</xref>, <xref ref-type="bibr" rid="B316">2003</xref>*, 2007</td></tr><tr><td rowspan="1" colspan="1">Cuneo w.no. Doux Long des Landes w.no.</td><td rowspan="1" colspan="1">-</td><td rowspan="1" colspan="1">-</td><td rowspan="1" colspan="1">-</td><td rowspan="1" colspan="1">-</td><td rowspan="1" colspan="1">-</td><td rowspan="1" colspan="1">3.83†</td><td rowspan="1" colspan="1"><xref ref-type="bibr" rid="B45">Belletti et al. 1998</xref>†</td></tr><tr><td rowspan="1" colspan="8">
                <tp:taxon-name><tp:taxon-name-part taxon-name-part-type="genus" reg="Capsicum">C.</tp:taxon-name-part><tp:taxon-name-part taxon-name-part-type="species" reg="annuum">annuum</tp:taxon-name-part><tp:taxon-name-part taxon-name-part-type="infraspecific-rank">var.</tp:taxon-name-part><tp:taxon-name-part taxon-name-part-type="variety" reg="glabriusculum">glabriusculum</tp:taxon-name-part></tp:taxon-name>
              </td></tr><tr><td rowspan="1" colspan="1">No voucher cited</td><td rowspan="1" colspan="1">-</td><td rowspan="1" colspan="1">24</td><td rowspan="1" colspan="1">-</td><td rowspan="1" colspan="1">-</td><td rowspan="1" colspan="1">-</td><td rowspan="1" colspan="1">-</td><td rowspan="1" colspan="1"><xref ref-type="bibr" rid="B368">Pickersgill 1971</xref> (as <tp:taxon-name><tp:taxon-name-part taxon-name-part-type="genus" reg="Capsicum">C.</tp:taxon-name-part><tp:taxon-name-part taxon-name-part-type="species" reg="annuum">annuum</tp:taxon-name-part><tp:taxon-name-part taxon-name-part-type="infraspecific-rank">var.</tp:taxon-name-part><tp:taxon-name-part taxon-name-part-type="variety" reg="minimum">minimum</tp:taxon-name-part></tp:taxon-name>), 1977, 1991</td></tr><tr><td rowspan="1" colspan="1">cytotype 1 NMCA 10955</td><td rowspan="1" colspan="1">-</td><td rowspan="1" colspan="1">24</td><td rowspan="1" colspan="1">10 m + 1 sm + 1 st</td><td rowspan="1" colspan="1">11 sm</td><td rowspan="1" colspan="1">2.26 (59.53)</td><td rowspan="1" colspan="1">-</td><td rowspan="1" colspan="1">
                <xref ref-type="bibr" rid="B317">Moscone et al. 2007</xref>
              </td></tr><tr><td rowspan="1" colspan="1">cytotype 2 NMCA 10983</td><td rowspan="1" colspan="1">-</td><td rowspan="1" colspan="1">24</td><td rowspan="1" colspan="1">11 m + 1 st</td><td rowspan="1" colspan="1">1 m, 5 m</td><td rowspan="1" colspan="1">3.54 (51.95)</td><td rowspan="1" colspan="1">-</td><td rowspan="1" colspan="1">
                <xref ref-type="bibr" rid="B317">Moscone et al. 2007</xref>
              </td></tr><tr><td rowspan="1" colspan="1">cytotype 3 LQ w. no</td><td rowspan="1" colspan="1">-</td><td rowspan="1" colspan="1">24</td><td rowspan="1" colspan="1">11 m + 1 st</td><td rowspan="1" colspan="1">11 m</td><td rowspan="1" colspan="1">2.33 (55.13)</td><td rowspan="1" colspan="1">-</td><td rowspan="1" colspan="1">
                <xref ref-type="bibr" rid="B428">Scaldaferro et al. 2013</xref>
              </td></tr><tr><td rowspan="1" colspan="1">cytotype 4 YSG w. no</td><td rowspan="1" colspan="1">-</td><td rowspan="1" colspan="1">24</td><td rowspan="1" colspan="1">11 m + 1 st</td><td rowspan="1" colspan="1">5 m, 12 st</td><td rowspan="1" colspan="1">6.33 (53.56)</td><td rowspan="1" colspan="1">-</td><td rowspan="1" colspan="1">
                <xref ref-type="bibr" rid="B428">Scaldaferro et al. 2013</xref>
              </td></tr><tr><td rowspan="1" colspan="1">cytotype 5 Neth 804750009</td><td rowspan="1" colspan="1">-</td><td rowspan="1" colspan="1">24</td><td rowspan="1" colspan="1">11 m + 1 sm</td><td rowspan="1" colspan="1">12 sm</td><td rowspan="1" colspan="1">3.37 (55.43)</td><td rowspan="1" colspan="1">-</td><td rowspan="1" colspan="1">
                <xref ref-type="bibr" rid="B428">Scaldaferro et al. 2013</xref>
              </td></tr><tr><td rowspan="1" colspan="1">cytotype 6 PI 511885</td><td rowspan="1" colspan="1">-</td><td rowspan="1" colspan="1">24</td><td rowspan="1" colspan="1">11 m + 1 st</td><td rowspan="1" colspan="1">1 m, 5 m, 6 m, 12 st</td><td rowspan="1" colspan="1">2.97 (80.38)</td><td rowspan="1" colspan="1">-</td><td rowspan="1" colspan="1">
                <xref ref-type="bibr" rid="B428">Scaldaferro et al. 2013</xref>
              </td></tr><tr><td rowspan="1" colspan="1">cytotype 7 PI 511886</td><td rowspan="1" colspan="1">-</td><td rowspan="1" colspan="1">24</td><td rowspan="1" colspan="1">11 m + 1 st</td><td rowspan="1" colspan="1">1 m, 2 m, 5 m, 8 m</td><td rowspan="1" colspan="1">3.83 (70.05)</td><td rowspan="1" colspan="1">-</td><td rowspan="1" colspan="1">
                <xref ref-type="bibr" rid="B428">Scaldaferro et al. 2013</xref>
              </td></tr><tr><td rowspan="1" colspan="8">
                <tp:taxon-name><tp:taxon-name-part taxon-name-part-type="genus" reg="Capsicum">C.</tp:taxon-name-part><tp:taxon-name-part taxon-name-part-type="species" reg="baccatum">baccatum</tp:taxon-name-part><tp:taxon-name-part taxon-name-part-type="infraspecific-rank">var.</tp:taxon-name-part><tp:taxon-name-part taxon-name-part-type="variety" reg="baccatum">baccatum</tp:taxon-name-part></tp:taxon-name>
              </td></tr><tr><td rowspan="1" colspan="1">Vouchers not cited</td><td rowspan="1" colspan="1">-</td><td rowspan="1" colspan="1">24</td><td rowspan="1" colspan="1">-</td><td rowspan="1" colspan="1">-</td><td rowspan="1" colspan="1">-</td><td rowspan="1" colspan="1">-</td><td rowspan="1" colspan="1">
                <xref ref-type="bibr" rid="B369">Pickersgill 1977</xref>
              </td></tr><tr><td rowspan="1" colspan="1">GEB 163</td><td rowspan="1" colspan="1">-</td><td rowspan="1" colspan="1">24</td><td rowspan="1" colspan="1">11 m + 1 st</td><td rowspan="1" colspan="1">1 m, 3 m, 10 m, 12 st</td><td rowspan="1" colspan="1">7.45 (66.84)</td><td rowspan="1" colspan="1">3.71*</td><td rowspan="1" colspan="1"><xref ref-type="bibr" rid="B316">Moscone et al. 2003</xref>*, 2007</td></tr><tr><td rowspan="1" colspan="1">Tuscia University, Italy w. no</td><td rowspan="1" colspan="1">-</td><td rowspan="1" colspan="1">-</td><td rowspan="1" colspan="1">-</td><td rowspan="1" colspan="1">-</td><td rowspan="1" colspan="1">-</td><td rowspan="1" colspan="1">4.22<sup>†</sup></td><td rowspan="1" colspan="1">
                <xref ref-type="bibr" rid="B45">Belletti et al. 1998</xref>
                <sup>†</sup>
              </td></tr><tr><td rowspan="1" colspan="8">
                <tp:taxon-name><tp:taxon-name-part taxon-name-part-type="genus" reg="Capsicum">C.</tp:taxon-name-part><tp:taxon-name-part taxon-name-part-type="species" reg="baccatum">baccatum</tp:taxon-name-part><tp:taxon-name-part taxon-name-part-type="infraspecific-rank">var.</tp:taxon-name-part><tp:taxon-name-part taxon-name-part-type="variety" reg="pendulum">pendulum</tp:taxon-name-part></tp:taxon-name>
              </td></tr><tr><td rowspan="1" colspan="1">No voucher cited</td><td rowspan="1" colspan="1">-</td><td rowspan="1" colspan="1">24</td><td rowspan="1" colspan="1">-</td><td rowspan="1" colspan="1">-</td><td rowspan="1" colspan="1">-</td><td rowspan="1" colspan="1">-</td><td rowspan="1" colspan="1"><xref ref-type="bibr" rid="B368">Pickersgill 1971</xref>, <xref ref-type="bibr" rid="B369">1977</xref></td></tr><tr><td rowspan="1" colspan="1">cytotype 1 EAM 192, 209</td><td rowspan="1" colspan="1">-</td><td rowspan="1" colspan="1">24</td><td rowspan="1" colspan="1">11 m + 1 st</td><td rowspan="1" colspan="1">1 m, 3 m, 12 st</td><td rowspan="1" colspan="1">7.30 (75.53)</td><td rowspan="1" colspan="1">3.71*</td><td rowspan="1" colspan="1"><xref ref-type="bibr" rid="B313">Moscone et al. 1993</xref>, <xref ref-type="bibr" rid="B314">1995</xref>, <xref ref-type="bibr" rid="B311">1996a</xref>, <xref ref-type="bibr" rid="B316">2003</xref>*, 2007</td></tr><tr><td rowspan="1" colspan="1">cytotype 2 EAM 205, 206, 247; ATH 25382; EAM &amp; RN 211</td><td rowspan="1" colspan="1">-</td><td rowspan="1" colspan="1">-</td><td rowspan="1" colspan="1">11 m + 1 st</td><td rowspan="1" colspan="1">1 m, 3 m, 10 m, 12 st</td><td rowspan="1" colspan="1">7.56 (74.31)</td><td rowspan="1" colspan="1">3.68*</td><td rowspan="1" colspan="1"><xref ref-type="bibr" rid="B313">Moscone et al. 1993</xref>, <xref ref-type="bibr" rid="B314">1995</xref>, <xref ref-type="bibr" rid="B311">1996a</xref>, <xref ref-type="bibr" rid="B316">2003</xref>*, 2007</td></tr><tr><td rowspan="1" colspan="1">Tuscia University, Italy w. no, Sao Paulo University w. no</td><td rowspan="1" colspan="1">74.92</td><td rowspan="1" colspan="1">-</td><td rowspan="1" colspan="1">-</td><td rowspan="1" colspan="1">-</td><td rowspan="1" colspan="1">-</td><td rowspan="1" colspan="1">4.20<sup>†</sup></td><td rowspan="1" colspan="1">
                <xref ref-type="bibr" rid="B45">Belletti et al. 1998</xref>
                <sup>†</sup>
              </td></tr><tr><td rowspan="1" colspan="8">
                <tp:taxon-name><tp:taxon-name-part taxon-name-part-type="genus" reg="Capsicum">C.</tp:taxon-name-part><tp:taxon-name-part taxon-name-part-type="species" reg="baccatum">baccatum</tp:taxon-name-part><tp:taxon-name-part taxon-name-part-type="infraspecific-rank">var.</tp:taxon-name-part><tp:taxon-name-part taxon-name-part-type="variety" reg="umbilicatum">umbilicatum</tp:taxon-name-part></tp:taxon-name>
              </td></tr><tr><td rowspan="1" colspan="1">EAM 197, 253</td><td rowspan="1" colspan="1">-</td><td rowspan="1" colspan="1">24</td><td rowspan="1" colspan="1">11 m + 1 st</td><td rowspan="1" colspan="1">1 m, 3 m, 10 m, 12 st</td><td rowspan="1" colspan="1">9.06 (74.27)</td><td rowspan="1" colspan="1">3.76*</td><td rowspan="1" colspan="1"><xref ref-type="bibr" rid="B310">Moscone 1999</xref>; <xref ref-type="bibr" rid="B316">Moscone et al. 2003</xref>*</td></tr><tr><td rowspan="1" colspan="8">
                <italic>
                  <tp:taxon-name><tp:taxon-name-part taxon-name-part-type="genus" reg="Capsicum">C.</tp:taxon-name-part><tp:taxon-name-part taxon-name-part-type="species" reg="caatingae">caatingae</tp:taxon-name-part></tp:taxon-name>
                </italic>
              </td></tr><tr><td rowspan="1" colspan="1">LBB 1560</td><td rowspan="1" colspan="1">12</td><td rowspan="1" colspan="1">-</td><td rowspan="1" colspan="1">-</td><td rowspan="1" colspan="1">-</td><td rowspan="1" colspan="1">-</td><td rowspan="1" colspan="1">-</td><td rowspan="1" colspan="1">
                <xref ref-type="bibr" rid="B381">Pozzobon and Schifino- Wittmann 2006</xref>
              </td></tr><tr><td rowspan="1" colspan="1">LBB 1560</td><td rowspan="1" colspan="1">12</td><td rowspan="1" colspan="1">24</td><td rowspan="1" colspan="1">-</td><td rowspan="1" colspan="1">-</td><td rowspan="1" colspan="1">-</td><td rowspan="1" colspan="1">-</td><td rowspan="1" colspan="1"><xref ref-type="bibr" rid="B382">Pozzobon et al. 2006</xref> (as <italic><tp:taxon-name><tp:taxon-name-part taxon-name-part-type="genus" reg="Capsicum">C.</tp:taxon-name-part><tp:taxon-name-part taxon-name-part-type="species" reg="parvifolium">parvifolium</tp:taxon-name-part></tp:taxon-name></italic>)</td></tr><tr><td rowspan="1" colspan="1">cytotype 1 ATH 25233</td><td rowspan="1" colspan="1">-</td><td rowspan="1" colspan="1">24</td><td rowspan="1" colspan="1">11 m + 1 st</td><td rowspan="1" colspan="1">12 st</td><td rowspan="1" colspan="1">5.52 (82.40)</td><td rowspan="1" colspan="1">-</td><td rowspan="1" colspan="1"><xref ref-type="bibr" rid="B309">Moscone 1993</xref>; <xref ref-type="bibr" rid="B313">Moscone et al. 1993</xref>a, 1995; 2007</td></tr><tr><td rowspan="1" colspan="1">cytotype 2 ATH 25233 bis</td><td rowspan="1" colspan="1">-</td><td rowspan="1" colspan="1">24</td><td rowspan="1" colspan="1">12 m</td><td rowspan="1" colspan="1">12 m</td><td rowspan="1" colspan="1">7.47 (77.60)</td><td rowspan="1" colspan="1">5.77*</td><td rowspan="1" colspan="1"><xref ref-type="bibr" rid="B316">Moscone et al. 2003</xref>*<break/> (as <italic><tp:taxon-name><tp:taxon-name-part taxon-name-part-type="genus" reg="Capsicum">C.</tp:taxon-name-part><tp:taxon-name-part taxon-name-part-type="species" reg="parvifolium">parvifolium</tp:taxon-name-part></tp:taxon-name></italic>)</td></tr><tr><td rowspan="1" colspan="8">
                <italic>
                  <tp:taxon-name><tp:taxon-name-part taxon-name-part-type="genus" reg="Capsicum">C.</tp:taxon-name-part><tp:taxon-name-part taxon-name-part-type="species" reg="caballeroi">caballeroi</tp:taxon-name-part></tp:taxon-name>
                </italic>
              </td></tr><tr><td rowspan="1" colspan="1">GEB et al. 3655</td><td rowspan="1" colspan="1">-</td><td rowspan="1" colspan="1">24</td><td rowspan="1" colspan="1">-</td><td rowspan="1" colspan="1">-</td><td rowspan="1" colspan="1">-</td><td rowspan="1" colspan="1">-</td><td rowspan="1" colspan="1">this monograph</td></tr><tr><td rowspan="1" colspan="8">
                <italic>
                  <tp:taxon-name><tp:taxon-name-part taxon-name-part-type="genus" reg="Capsicum">C.</tp:taxon-name-part><tp:taxon-name-part taxon-name-part-type="species" reg="campylopodium">campylopodium</tp:taxon-name-part></tp:taxon-name>
                </italic>
              </td></tr><tr><td rowspan="1" colspan="1">LBB 1566</td><td rowspan="1" colspan="1">13</td><td rowspan="1" colspan="1">-</td><td rowspan="1" colspan="1">-</td><td rowspan="1" colspan="1">-</td><td rowspan="1" colspan="1">-</td><td rowspan="1" colspan="1">-</td><td rowspan="1" colspan="1">
                <xref ref-type="bibr" rid="B381">Pozzobon and Schifino- Wittmann 2006</xref>
              </td></tr><tr><td rowspan="1" colspan="1">LBB 1566</td><td rowspan="1" colspan="1">13</td><td rowspan="1" colspan="1">26</td><td rowspan="1" colspan="1">-</td><td rowspan="1" colspan="1">-</td><td rowspan="1" colspan="1">-</td><td rowspan="1" colspan="1">-</td><td rowspan="1" colspan="1">
                <xref ref-type="bibr" rid="B382">Pozzobon et al. 2006</xref>
              </td></tr><tr><td rowspan="1" colspan="1">cytotype 1 ATH 25116</td><td rowspan="1" colspan="1">-</td><td rowspan="1" colspan="1">26</td><td rowspan="1" colspan="1">5 m + 6 sm + 1 st + 1 t</td><td rowspan="1" colspan="1">7 sm</td><td rowspan="1" colspan="1">32.49 (88.30)</td><td rowspan="1" colspan="1">5.74*</td><td rowspan="1" colspan="1"><xref ref-type="bibr" rid="B316">Moscone et al. 2003</xref>*, 2007</td></tr><tr><td rowspan="1" colspan="1">cytotype 2 ATH 25128, 25130, 25136</td><td rowspan="1" colspan="1">-</td><td rowspan="1" colspan="1">26</td><td rowspan="1" colspan="1">10 m + 2 sm + 1 st</td><td rowspan="1" colspan="1">11 sm</td><td rowspan="1" colspan="1">20.41 (87.95)</td><td rowspan="1" colspan="1">4.53*</td><td rowspan="1" colspan="1"><xref ref-type="bibr" rid="B316">Moscone et al. 2003</xref>*, 2007</td></tr><tr><td rowspan="1" colspan="8">
                <italic>
                  <tp:taxon-name><tp:taxon-name-part taxon-name-part-type="genus" reg="Capsicum">C.</tp:taxon-name-part><tp:taxon-name-part taxon-name-part-type="species" reg="cardenasii">cardenasii</tp:taxon-name-part></tp:taxon-name>
                </italic>
              </td></tr><tr><td rowspan="1" colspan="1">Heiser 4196</td><td rowspan="1" colspan="1">12</td><td rowspan="1" colspan="1">-</td><td rowspan="1" colspan="1">-</td><td rowspan="1" colspan="1">-</td><td rowspan="1" colspan="1">-</td><td rowspan="1" colspan="1">-</td><td rowspan="1" colspan="1">Heiser and Smith 1958</td></tr><tr><td rowspan="1" colspan="1">No voucher cited</td><td rowspan="1" colspan="1">-</td><td rowspan="1" colspan="1">24</td><td rowspan="1" colspan="1">-</td><td rowspan="1" colspan="1">-</td><td rowspan="1" colspan="1">-</td><td rowspan="1" colspan="1">-</td><td rowspan="1" colspan="1">
                <xref ref-type="bibr" rid="B369">Pickersgill 1977</xref>
              </td></tr><tr><td rowspan="1" colspan="1">CORD 135</td><td rowspan="1" colspan="1">-</td><td rowspan="1" colspan="1">24</td><td rowspan="1" colspan="1">-</td><td rowspan="1" colspan="1">-</td><td rowspan="1" colspan="1">-</td><td rowspan="1" colspan="1">-</td><td rowspan="1" colspan="1">
                <xref ref-type="bibr" rid="B317">Moscone et al. 2007</xref>
              </td></tr><tr><td rowspan="1" colspan="1">cytotype 1 Neth 904750136</td><td rowspan="1" colspan="1">-</td><td rowspan="1" colspan="1">24</td><td rowspan="1" colspan="1">11 m + 1 sm</td><td rowspan="1" colspan="1">7 m, 12 sm</td><td rowspan="1" colspan="1">6.91 (62.00)</td><td rowspan="1" colspan="1">-</td><td rowspan="1" colspan="1">
                <xref ref-type="bibr" rid="B429">Scaldaferro et al. 2016</xref>
              </td></tr><tr><td rowspan="1" colspan="1">cytotype 2 AAC w. no; GEB w. no</td><td rowspan="1" colspan="1">-</td><td rowspan="1" colspan="1">24</td><td rowspan="1" colspan="1">11 m + 1 sm</td><td rowspan="1" colspan="1">7 m, 12 sm</td><td rowspan="1" colspan="1">10.41 (76.01)</td><td rowspan="1" colspan="1">-</td><td rowspan="1" colspan="1"><xref ref-type="bibr" rid="B428">Scaldaferro et al. 2013</xref>, <xref ref-type="bibr" rid="B429">2016</xref></td></tr><tr><td rowspan="1" colspan="1">Budapest, Hungary w. no</td><td rowspan="1" colspan="1">-</td><td rowspan="1" colspan="1">-</td><td rowspan="1" colspan="1">-</td><td rowspan="1" colspan="1">-</td><td rowspan="1" colspan="1">-</td><td rowspan="1" colspan="1">4.49<sup>†</sup></td><td rowspan="1" colspan="1">
                <xref ref-type="bibr" rid="B45">Belletti et al. 1998</xref>
                <sup>†</sup>
              </td></tr><tr><td rowspan="1" colspan="8">
                <italic>
                  <tp:taxon-name><tp:taxon-name-part taxon-name-part-type="genus" reg="Capsicum">C.</tp:taxon-name-part><tp:taxon-name-part taxon-name-part-type="species" reg="chacoense">chacoense</tp:taxon-name-part></tp:taxon-name>
                </italic>
              </td></tr><tr><td rowspan="1" colspan="1">Argentina (Córdoba), no voucher cited</td><td rowspan="1" colspan="1">12</td><td rowspan="1" colspan="1">-</td><td rowspan="1" colspan="1">-</td><td rowspan="1" colspan="1">-</td><td rowspan="1" colspan="1">-</td><td rowspan="1" colspan="1">-</td><td rowspan="1" colspan="1"><xref ref-type="bibr" rid="B434">Schnack and Covas 1947</xref> (as <italic><tp:taxon-name><tp:taxon-name-part taxon-name-part-type="genus" reg="Capsicum">C.</tp:taxon-name-part><tp:taxon-name-part taxon-name-part-type="species" reg="microcarpum">microcarpum</tp:taxon-name-part></tp:taxon-name></italic>)</td></tr><tr><td rowspan="1" colspan="1">No voucher cited</td><td rowspan="1" colspan="1">-</td><td rowspan="1" colspan="1">24</td><td rowspan="1" colspan="1">-</td><td rowspan="1" colspan="1">-</td><td rowspan="1" colspan="1">-</td><td rowspan="1" colspan="1">-</td><td rowspan="1" colspan="1">
                <xref ref-type="bibr" rid="B369">Pickersgill 1977</xref>
              </td></tr><tr><td rowspan="1" colspan="1">LB et al. 498</td><td rowspan="1" colspan="1">12</td><td rowspan="1" colspan="1">-</td><td rowspan="1" colspan="1">-</td><td rowspan="1" colspan="1">1 m, 12 st</td><td rowspan="1" colspan="1">-</td><td rowspan="1" colspan="1">-</td><td rowspan="1" colspan="1">
                <xref ref-type="bibr" rid="B308">Moscone 1992</xref>
              </td></tr><tr><td rowspan="1" colspan="1">cytotype 1 EAM 104, 195, 207, 250; AAC et al. 973</td><td rowspan="1" colspan="1">-</td><td rowspan="1" colspan="1">24</td><td rowspan="1" colspan="1">11 m + 1 st</td><td rowspan="1" colspan="1">1 m, 12 st</td><td rowspan="1" colspan="1">2.94 (65.02)</td><td rowspan="1" colspan="1">3.34*</td><td rowspan="2" colspan="1"><xref ref-type="bibr" rid="B307">Moscone 1990</xref>; <xref ref-type="bibr" rid="B313">Moscone et al. 1993</xref>, <xref ref-type="bibr" rid="B314">1995</xref>, <xref ref-type="bibr" rid="B316">2003</xref>*, 2007; <xref ref-type="bibr" rid="B427">Scaldaferro et al. 2006</xref><xref ref-type="bibr" rid="B307">Moscone 1990</xref>; <xref ref-type="bibr" rid="B313">Moscone et al. 1993</xref>, <xref ref-type="bibr" rid="B314">1995</xref>, <xref ref-type="bibr" rid="B316">2003</xref>*, 2007</td></tr><tr><td rowspan="1" colspan="1">cytotype 2 LB &amp; LG 525</td><td rowspan="1" colspan="1">-</td><td rowspan="1" colspan="1">24</td><td rowspan="1" colspan="1">11 m + 1 st</td><td rowspan="1" colspan="1">-</td><td rowspan="1" colspan="1">2.44 (71.25)</td><td rowspan="1" colspan="1">3.36*</td></tr><tr><td rowspan="1" colspan="1">Tuscia University, Italy w. no</td><td rowspan="1" colspan="1">-</td><td rowspan="1" colspan="1">-</td><td rowspan="1" colspan="1">-</td><td rowspan="1" colspan="1">-</td><td rowspan="1" colspan="1">-</td><td rowspan="1" colspan="1">3.83<sup>†</sup></td><td rowspan="1" colspan="1">
                <xref ref-type="bibr" rid="B45">Belletti et al. 1998</xref>
                <sup>†</sup>
              </td></tr><tr><td rowspan="1" colspan="8">
                <italic>
                  <tp:taxon-name><tp:taxon-name-part taxon-name-part-type="genus" reg="Capsicum">C.</tp:taxon-name-part><tp:taxon-name-part taxon-name-part-type="species" reg="chinense">chinense</tp:taxon-name-part></tp:taxon-name>
                </italic>
              </td></tr><tr><td rowspan="1" colspan="1">C 323, C 324</td><td rowspan="1" colspan="1">12</td><td rowspan="1" colspan="1">-</td><td rowspan="1" colspan="1">-</td><td rowspan="1" colspan="1">-</td><td rowspan="1" colspan="1">-</td><td rowspan="1" colspan="1">-</td><td rowspan="1" colspan="1">
                <xref ref-type="bibr" rid="B365">Pickersgill 1966</xref>
              </td></tr><tr><td rowspan="1" colspan="1">No voucher cited</td><td rowspan="1" colspan="1">-</td><td rowspan="1" colspan="1">24</td><td rowspan="1" colspan="1">-</td><td rowspan="1" colspan="1">-</td><td rowspan="1" colspan="1">-</td><td rowspan="1" colspan="1">-</td><td rowspan="1" colspan="1">
                <xref ref-type="bibr" rid="B369">Pickersgill 1977</xref>
              </td></tr><tr><td rowspan="1" colspan="1">cytotype 1 GEB et al. 797; GEB 807</td><td rowspan="1" colspan="1">-</td><td rowspan="1" colspan="1">24</td><td rowspan="1" colspan="1">11 m + 1 st</td><td rowspan="1" colspan="1">12 st</td><td rowspan="1" colspan="1">3.91 (61.31)</td><td rowspan="1" colspan="1">3.43*</td><td rowspan="1" colspan="1"><xref ref-type="bibr" rid="B316">Moscone et al. 2003</xref>*, 2007</td></tr><tr><td rowspan="1" colspan="1">cytotype 2 EAM 201</td><td rowspan="1" colspan="1">-</td><td rowspan="1" colspan="1">24</td><td rowspan="1" colspan="1">11 m + 1 st</td><td rowspan="1" colspan="1">12 st</td><td rowspan="1" colspan="1">5.52 (61.36)</td><td rowspan="1" colspan="1">3.41*</td><td rowspan="1" colspan="1"><xref ref-type="bibr" rid="B316">Moscone et al. 2003</xref>*, 2007</td></tr><tr><td rowspan="1" colspan="1">LBB 1720</td><td rowspan="1" colspan="1">12</td><td rowspan="1" colspan="1">-</td><td rowspan="1" colspan="1">-</td><td rowspan="1" colspan="1">-</td><td rowspan="1" colspan="1">-</td><td rowspan="1" colspan="1">-</td><td rowspan="1" colspan="1">
                <xref ref-type="bibr" rid="B382">Pozzobon et al. 2006</xref>
              </td></tr><tr><td rowspan="1" colspan="1">MVR 9</td><td rowspan="1" colspan="1">-</td><td rowspan="1" colspan="1">24</td><td rowspan="1" colspan="1">11 + 1 st</td><td rowspan="1" colspan="1">12 st</td><td rowspan="1" colspan="1">-</td><td rowspan="1" colspan="1">-</td><td rowspan="1" colspan="1">
                <xref ref-type="bibr" rid="B403">Romero da Cruz and Forni Martins 2015</xref>
              </td></tr><tr><td rowspan="1" colspan="1">Sao Paulo University w. no, Reading University U. K. w. no, I.N.R.A. France w. no</td><td rowspan="1" colspan="1">-</td><td rowspan="1" colspan="1">-</td><td rowspan="1" colspan="1">-</td><td rowspan="1" colspan="1">-</td><td rowspan="1" colspan="1">-</td><td rowspan="1" colspan="1">4.02<sup>†</sup></td><td rowspan="1" colspan="1">
                <xref ref-type="bibr" rid="B45">Belletti et al. 1998</xref>
                <sup>†</sup>
              </td></tr><tr><td rowspan="1" colspan="8">
                <italic>
                  <tp:taxon-name><tp:taxon-name-part taxon-name-part-type="genus" reg="Capsicum">C.</tp:taxon-name-part><tp:taxon-name-part taxon-name-part-type="species" reg="cornutum">cornutum</tp:taxon-name-part></tp:taxon-name>
                </italic>
              </td></tr><tr><td rowspan="1" colspan="1">LBB 1542, 1546</td><td rowspan="1" colspan="1">13</td><td rowspan="1" colspan="1">-</td><td rowspan="1" colspan="1">-</td><td rowspan="1" colspan="1">-</td><td rowspan="1" colspan="1">-</td><td rowspan="1" colspan="1">-</td><td rowspan="1" colspan="1">
                <xref ref-type="bibr" rid="B381">Pozzobon and Schifino-Wittmann 2006</xref>
              </td></tr><tr><td rowspan="1" colspan="1">LBB 1546</td><td rowspan="1" colspan="1">-</td><td rowspan="1" colspan="1">26</td><td rowspan="1" colspan="1">-</td><td rowspan="1" colspan="1">-</td><td rowspan="1" colspan="1">-</td><td rowspan="1" colspan="1">-</td><td rowspan="1" colspan="1">
                <xref ref-type="bibr" rid="B382">Pozzobon et al. 2006</xref>
              </td></tr><tr><td rowspan="1" colspan="8">
                <italic>
                  <tp:taxon-name><tp:taxon-name-part taxon-name-part-type="genus" reg="Capsicum">C.</tp:taxon-name-part><tp:taxon-name-part taxon-name-part-type="species" reg="eshbaughii">eshbaughii</tp:taxon-name-part></tp:taxon-name>
                </italic>
              </td></tr><tr><td rowspan="1" colspan="1">CCG 91</td><td rowspan="1" colspan="1">-</td><td rowspan="1" colspan="1">24</td><td rowspan="1" colspan="1">-</td><td rowspan="1" colspan="1">-</td><td rowspan="1" colspan="1">-</td><td rowspan="1" colspan="1">-</td><td rowspan="1" colspan="1">
                <xref ref-type="bibr" rid="B81">Carrizo García et al. 2020</xref>
              </td></tr><tr><td rowspan="1" colspan="8">
                <italic>
                  <tp:taxon-name><tp:taxon-name-part taxon-name-part-type="genus" reg="Capsicum">C.</tp:taxon-name-part><tp:taxon-name-part taxon-name-part-type="species" reg="eximium">eximium</tp:taxon-name-part></tp:taxon-name>
                </italic>
              </td></tr><tr><td rowspan="1" colspan="1">No voucher cited</td><td rowspan="1" colspan="1">12</td><td rowspan="1" colspan="1">-</td><td rowspan="1" colspan="1">-</td><td rowspan="1" colspan="1">-</td><td rowspan="1" colspan="1">-</td><td rowspan="1" colspan="1">-</td><td rowspan="1" colspan="1">Heiser and Smith 1958</td></tr><tr><td rowspan="1" colspan="1">No voucher cited</td><td rowspan="1" colspan="1">-</td><td rowspan="1" colspan="1">24</td><td rowspan="1" colspan="1">-</td><td rowspan="1" colspan="1">-</td><td rowspan="1" colspan="1">-</td><td rowspan="1" colspan="1">-</td><td rowspan="1" colspan="1">
                <xref ref-type="bibr" rid="B369">Pickersgill 1977</xref>
              </td></tr><tr><td rowspan="1" colspan="1">cytotype 1 EAM 254</td><td rowspan="1" colspan="1">-</td><td rowspan="1" colspan="1">24</td><td rowspan="1" colspan="1">11 m + 1 sm</td><td rowspan="1" colspan="1">7 m, 12 sm</td><td rowspan="1" colspan="1">4.90 (68.89)</td><td rowspan="1" colspan="1">4.06*</td><td rowspan="1" colspan="1"><xref ref-type="bibr" rid="B316">Moscone et al. 2003</xref>*, 2007</td></tr><tr><td rowspan="1" colspan="1">cytotype 2 EAM 255</td><td rowspan="1" colspan="1">-</td><td rowspan="1" colspan="1">-</td><td rowspan="1" colspan="1">11 m + 1 sm</td><td rowspan="1" colspan="1">7 m, 12 sm</td><td rowspan="1" colspan="1">2.10 (69.65)</td><td rowspan="1" colspan="1">-</td><td rowspan="1" colspan="1"><xref ref-type="bibr" rid="B317">Moscone et al. 2007</xref>; <xref ref-type="bibr" rid="B428">Scaldaferro et al. 2013</xref>; <xref ref-type="bibr" rid="B117">Debat et al. 2017</xref></td></tr><tr><td rowspan="1" colspan="1">University of Reading, U. K. w. no, Budapest, Hungary w. no</td><td rowspan="1" colspan="1">-</td><td rowspan="1" colspan="1">-</td><td rowspan="1" colspan="1">-</td><td rowspan="1" colspan="1">-</td><td rowspan="1" colspan="1">-</td><td rowspan="1" colspan="1">4.35<sup>†</sup></td><td rowspan="1" colspan="1">
                <xref ref-type="bibr" rid="B45">Belletti et al. 1998</xref>
                <sup>†</sup>
              </td></tr><tr><td rowspan="1" colspan="8">
                <italic>
                  <tp:taxon-name><tp:taxon-name-part taxon-name-part-type="genus" reg="Capsicum">C.</tp:taxon-name-part><tp:taxon-name-part taxon-name-part-type="species" reg="flexuosum">flexuosum</tp:taxon-name-part></tp:taxon-name>
                </italic>
              </td></tr><tr><td rowspan="1" colspan="1">RSu, EAM 4133</td><td rowspan="1" colspan="1">12</td><td rowspan="1" colspan="1">-</td><td rowspan="1" colspan="1">-</td><td rowspan="1" colspan="1">-</td><td rowspan="1" colspan="1">-</td><td rowspan="1" colspan="1">-</td><td rowspan="1" colspan="1">
                <xref ref-type="bibr" rid="B308">Moscone 1992</xref>
              </td></tr><tr><td rowspan="1" colspan="1">LBB 1552</td><td rowspan="1" colspan="1">12</td><td rowspan="1" colspan="1">-</td><td rowspan="1" colspan="1">-</td><td rowspan="1" colspan="1">-</td><td rowspan="1" colspan="1">-</td><td rowspan="1" colspan="1">-</td><td rowspan="1" colspan="1">
                <xref ref-type="bibr" rid="B381">Pozzobon and Schifino-Wittmann 2006</xref>
              </td></tr><tr><td rowspan="1" colspan="1">LBB 1552</td><td rowspan="1" colspan="1">-</td><td rowspan="1" colspan="1">24</td><td rowspan="1" colspan="1">-</td><td rowspan="1" colspan="1">-</td><td rowspan="1" colspan="1">-</td><td rowspan="1" colspan="1">-</td><td rowspan="1" colspan="1">
                <xref ref-type="bibr" rid="B382">Pozzobon et al. 2006</xref>
              </td></tr><tr><td rowspan="1" colspan="1">GEB et al. 3631</td><td rowspan="1" colspan="1">-</td><td rowspan="1" colspan="1">24</td><td rowspan="1" colspan="1">-</td><td rowspan="1" colspan="1">-</td><td rowspan="1" colspan="1">-</td><td rowspan="1" colspan="1">-</td><td rowspan="1" colspan="1">this monograph</td></tr><tr><td rowspan="1" colspan="1">GEB et al. 1034; JD &amp; AIH 599</td><td rowspan="1" colspan="1">-</td><td rowspan="1" colspan="1">24</td><td rowspan="1" colspan="1">11 m + 1 st</td><td rowspan="1" colspan="1">2 m, 5 m</td><td rowspan="1" colspan="1">16.82 (103.69)</td><td rowspan="1" colspan="1">-</td><td rowspan="1" colspan="1"><xref ref-type="bibr" rid="B317">Moscone et al. 2007</xref>; <xref ref-type="bibr" rid="B428">Scaldaferro et al. 2013</xref>; <xref ref-type="bibr" rid="B116">Debat et al. 2016</xref></td></tr><tr><td rowspan="1" colspan="1">No voucher cited</td><td rowspan="1" colspan="1">-</td><td rowspan="1" colspan="1">-</td><td rowspan="1" colspan="1">-</td><td rowspan="1" colspan="1">-</td><td rowspan="1" colspan="1">-</td><td rowspan="1" colspan="1">7.2<sup>¤</sup></td><td rowspan="1" colspan="1">
                <xref ref-type="bibr" rid="B225">Jarret et al. 2019</xref>
                <sup>¤</sup>
              </td></tr><tr><td rowspan="1" colspan="8">
                <italic>
                  <tp:taxon-name><tp:taxon-name-part taxon-name-part-type="genus" reg="Capsicum">C.</tp:taxon-name-part><tp:taxon-name-part taxon-name-part-type="species" reg="friburgense">friburgense</tp:taxon-name-part></tp:taxon-name>
                </italic>
              </td></tr><tr><td rowspan="1" colspan="1">LBB 1565</td><td rowspan="1" colspan="1">13</td><td rowspan="1" colspan="1">-</td><td rowspan="1" colspan="1">-</td><td rowspan="1" colspan="1">-</td><td rowspan="1" colspan="1">-</td><td rowspan="1" colspan="1">-</td><td rowspan="1" colspan="1"><xref ref-type="bibr" rid="B381">Pozzobon and Schifino-Wittmann 2006</xref>; <xref ref-type="bibr" rid="B382">Pozzobon et al. 2006</xref></td></tr><tr><td rowspan="1" colspan="8">
                <italic>
                  <tp:taxon-name><tp:taxon-name-part taxon-name-part-type="genus" reg="Capsicum">C.</tp:taxon-name-part><tp:taxon-name-part taxon-name-part-type="species" reg="frutescens">frutescens</tp:taxon-name-part></tp:taxon-name>
                </italic>
              </td></tr><tr><td rowspan="1" colspan="1">No voucher cited</td><td rowspan="1" colspan="1">-</td><td rowspan="1" colspan="1">24</td><td rowspan="1" colspan="1">-</td><td rowspan="1" colspan="1">-</td><td rowspan="1" colspan="1">-</td><td rowspan="1" colspan="1">-</td><td rowspan="1" colspan="1">
                <xref ref-type="bibr" rid="B369">Pickersgill 1977</xref>
              </td></tr><tr><td rowspan="1" colspan="1">GEB et al. 795; EAM 200</td><td rowspan="1" colspan="1">-</td><td rowspan="1" colspan="1">24</td><td rowspan="1" colspan="1">11 m + 1 st</td><td rowspan="1" colspan="1">1 m, 12 st</td><td rowspan="1" colspan="1">5.55 (66.63)</td><td rowspan="1" colspan="1">3.40*</td><td rowspan="1" colspan="1">Moscone et al. 1996; <xref ref-type="bibr" rid="B316">2003</xref>*, 2007</td></tr><tr><td rowspan="1" colspan="1">Tuscia University, Italy w. no, Sao Paulo University w. no</td><td rowspan="1" colspan="1">-</td><td rowspan="1" colspan="1">-</td><td rowspan="1" colspan="1">-</td><td rowspan="1" colspan="1">-</td><td rowspan="1" colspan="1">-</td><td rowspan="1" colspan="1">3.97<sup>†</sup></td><td rowspan="1" colspan="1">
                <xref ref-type="bibr" rid="B45">Belletti et al. 1998</xref>
                <sup>†</sup>
              </td></tr><tr><td rowspan="1" colspan="8">
                <italic>
                  <tp:taxon-name><tp:taxon-name-part taxon-name-part-type="genus" reg="Capsicum">C.</tp:taxon-name-part><tp:taxon-name-part taxon-name-part-type="species" reg="galapagoense">galapagoense</tp:taxon-name-part></tp:taxon-name>
                </italic>
              </td></tr><tr><td rowspan="1" colspan="1">No voucher cited</td><td rowspan="1" colspan="1">12</td><td rowspan="1" colspan="1">-</td><td rowspan="1" colspan="1">-</td><td rowspan="1" colspan="1">-</td><td rowspan="1" colspan="1">-</td><td rowspan="1" colspan="1">-</td><td rowspan="1" colspan="1">Heiser and Smith 1958</td></tr><tr><td rowspan="1" colspan="1">No voucher cited</td><td rowspan="1" colspan="1">-</td><td rowspan="1" colspan="1">24</td><td rowspan="1" colspan="1">-</td><td rowspan="1" colspan="1">-</td><td rowspan="1" colspan="1">-</td><td rowspan="1" colspan="1">-</td><td rowspan="1" colspan="1">
                <xref ref-type="bibr" rid="B369">Pickersgill 1977</xref>
              </td></tr><tr><td rowspan="1" colspan="1">PI 639682</td><td rowspan="1" colspan="1">-</td><td rowspan="1" colspan="1">24</td><td rowspan="1" colspan="1">11 m + 1 st</td><td rowspan="1" colspan="1">12 st</td><td rowspan="1" colspan="1">2.24 (48.66)</td><td rowspan="1" colspan="1">-</td><td rowspan="1" colspan="1"><xref ref-type="bibr" rid="B317">Moscone et al. 2007</xref>; <xref ref-type="bibr" rid="B428">Scaldaferro et al. 2013</xref></td></tr><tr><td rowspan="1" colspan="8">
                <italic>
                  <tp:taxon-name><tp:taxon-name-part taxon-name-part-type="genus" reg="Capsicum">C.</tp:taxon-name-part><tp:taxon-name-part taxon-name-part-type="species" reg="hunzikerianum">hunzikerianum</tp:taxon-name-part></tp:taxon-name>
                </italic>
              </td></tr><tr><td rowspan="1" colspan="1">GEB et al. 5041</td><td rowspan="1" colspan="1">-</td><td rowspan="1" colspan="1">26</td><td rowspan="1" colspan="1">-</td><td rowspan="1" colspan="1">-</td><td rowspan="1" colspan="1">-</td><td rowspan="1" colspan="1">-</td><td rowspan="1" colspan="1">this monograph</td></tr><tr><td rowspan="1" colspan="8">
                <italic>
                  <tp:taxon-name><tp:taxon-name-part taxon-name-part-type="genus" reg="Capsicum">C.</tp:taxon-name-part><tp:taxon-name-part taxon-name-part-type="species" reg="lanceolatum">lanceolatum</tp:taxon-name-part></tp:taxon-name>
                </italic>
              </td></tr><tr><td rowspan="1" colspan="1">NMCA 90016</td><td rowspan="1" colspan="1">13</td><td rowspan="1" colspan="1">-</td><td rowspan="1" colspan="1">-</td><td rowspan="1" colspan="1">-</td><td rowspan="1" colspan="1">-</td><td rowspan="1" colspan="1">-</td><td rowspan="1" colspan="1">
                <xref ref-type="bibr" rid="B474">Tong and Bosland 2003</xref>
              </td></tr><tr><td rowspan="1" colspan="8">
                <italic>
                  <tp:taxon-name><tp:taxon-name-part taxon-name-part-type="genus" reg="Capsicum">C.</tp:taxon-name-part><tp:taxon-name-part taxon-name-part-type="species" reg="longidentatum">longidentatum</tp:taxon-name-part></tp:taxon-name>
                </italic>
              </td></tr><tr><td rowspan="1" colspan="1">MFA &amp; GEB 7086</td><td rowspan="1" colspan="1">-</td><td rowspan="1" colspan="1">24</td><td rowspan="1" colspan="1">12 m</td><td rowspan="1" colspan="1">12 m</td><td rowspan="1" colspan="1">-</td><td rowspan="1" colspan="1">-</td><td rowspan="1" colspan="1">
                <xref ref-type="bibr" rid="B37">Barboza et al. 2011</xref>
              </td></tr><tr><td rowspan="1" colspan="8">
                <italic>
                  <tp:taxon-name><tp:taxon-name-part taxon-name-part-type="genus" reg="Capsicum">C.</tp:taxon-name-part><tp:taxon-name-part taxon-name-part-type="species" reg="longifolium">longifolium</tp:taxon-name-part></tp:taxon-name>
                </italic>
              </td></tr><tr><td rowspan="1" colspan="1">GEB &amp; SLG 4821</td><td rowspan="1" colspan="1">-</td><td rowspan="1" colspan="1">26</td><td rowspan="1" colspan="1">9 m + 3 sm + 1 st</td><td rowspan="1" colspan="1">10 sm</td><td rowspan="1" colspan="1">3.77 (23.86)</td><td rowspan="1" colspan="1">-</td><td rowspan="1" colspan="1">
                <xref ref-type="bibr" rid="B38">Barboza et al. 2019</xref>
              </td></tr><tr><td rowspan="1" colspan="8">
                <italic>
                  <tp:taxon-name><tp:taxon-name-part taxon-name-part-type="genus" reg="Capsicum">C.</tp:taxon-name-part><tp:taxon-name-part taxon-name-part-type="species" reg="lycianthoides">lycianthoides</tp:taxon-name-part></tp:taxon-name>
                </italic>
              </td></tr><tr><td rowspan="1" colspan="1">GDB 85</td><td rowspan="1" colspan="1">-</td><td rowspan="1" colspan="1">26</td><td rowspan="1" colspan="1">9 m + 3 sm + 1 st</td><td rowspan="1" colspan="1">10 sm</td><td rowspan="1" colspan="1">-</td><td rowspan="1" colspan="1">-</td><td rowspan="1" colspan="1">
                <xref ref-type="bibr" rid="B426">Scaldaferro and Moscone 2019</xref>
              </td></tr><tr><td rowspan="1" colspan="8">
                <italic>
                  <tp:taxon-name><tp:taxon-name-part taxon-name-part-type="genus" reg="Capsicum">C.</tp:taxon-name-part><tp:taxon-name-part taxon-name-part-type="species" reg="mirabile">mirabile</tp:taxon-name-part></tp:taxon-name>
                </italic>
              </td></tr><tr><td rowspan="1" colspan="1">NMCA 50029</td><td rowspan="1" colspan="1">13</td><td rowspan="1" colspan="1">-</td><td rowspan="1" colspan="1">-</td><td rowspan="1" colspan="1">-</td><td rowspan="1" colspan="1">-</td><td rowspan="1" colspan="1">-</td><td rowspan="1" colspan="1">
                <xref ref-type="bibr" rid="B474">Tong and Bosland 2003</xref>
              </td></tr><tr><td rowspan="1" colspan="1">LBB 1559, 1564, 1568</td><td rowspan="1" colspan="1">13</td><td rowspan="1" colspan="1">-</td><td rowspan="1" colspan="1">-</td><td rowspan="1" colspan="1">-</td><td rowspan="1" colspan="1">-</td><td rowspan="1" colspan="1">-</td><td rowspan="1" colspan="1"><xref ref-type="bibr" rid="B381">Pozzobon and Schifino-Wittmann 2006</xref> (as <italic><tp:taxon-name><tp:taxon-name-part taxon-name-part-type="genus" reg="Capsicum">Capsicum</tp:taxon-name-part></tp:taxon-name></italic> sp 6)</td></tr><tr><td rowspan="1" colspan="1">LBB 1550, 1554</td><td rowspan="1" colspan="1">13</td><td rowspan="1" colspan="1">-</td><td rowspan="1" colspan="1">-</td><td rowspan="1" colspan="1">-</td><td rowspan="1" colspan="1">-</td><td rowspan="1" colspan="1">-</td><td rowspan="1" colspan="1"><xref ref-type="bibr" rid="B381">Pozzobon and Schifino-Wittmann 2006</xref> (as <italic><tp:taxon-name><tp:taxon-name-part taxon-name-part-type="genus" reg="Capsicum">C.</tp:taxon-name-part><tp:taxon-name-part taxon-name-part-type="species" reg="buforum">buforum</tp:taxon-name-part></tp:taxon-name></italic>)</td></tr><tr><td rowspan="1" colspan="1">cytotype 1 ATH 25238, 25251</td><td rowspan="1" colspan="1">-</td><td rowspan="1" colspan="1">26</td><td rowspan="1" colspan="1">9 m + 2 sm + 1 st + 1 t</td><td rowspan="1" colspan="1">7 m</td><td rowspan="1" colspan="1">29.64 (83.81)</td><td rowspan="1" colspan="1">-</td><td rowspan="1" colspan="1">
                <xref ref-type="bibr" rid="B317">Moscone et al. 2007</xref>
              </td></tr><tr><td rowspan="1" colspan="1">cytotype 2 ATH 25238, 25255</td><td rowspan="1" colspan="1">-</td><td rowspan="1" colspan="1">26</td><td rowspan="1" colspan="1">8 m + 3 sm + 1 st + 1 t</td><td rowspan="1" colspan="1">7 m</td><td rowspan="1" colspan="1">29.25 (93.72)</td><td rowspan="1" colspan="1">-</td><td rowspan="1" colspan="1">
                <xref ref-type="bibr" rid="B317">Moscone et al. 2007</xref>
              </td></tr><tr><td rowspan="1" colspan="1">cytotype 3 ATH 25238, 25267</td><td rowspan="1" colspan="1">-</td><td rowspan="1" colspan="1">26</td><td rowspan="1" colspan="1">9 m + 3 sm + 1 t</td><td rowspan="1" colspan="1">9 m</td><td rowspan="1" colspan="1">30.93 (103.4)</td><td rowspan="1" colspan="1">-</td><td rowspan="1" colspan="1">
                <xref ref-type="bibr" rid="B317">Moscone et al. 2007</xref>
              </td></tr><tr><td rowspan="1" colspan="8">
                <italic>
                  <tp:taxon-name><tp:taxon-name-part taxon-name-part-type="genus" reg="Capsicum">C.</tp:taxon-name-part><tp:taxon-name-part taxon-name-part-type="species" reg="parvifolium">parvifolium</tp:taxon-name-part></tp:taxon-name>
                </italic>
              </td></tr><tr><td rowspan="1" colspan="1">MFA &amp; GEB 7075</td><td rowspan="1" colspan="1">-</td><td rowspan="1" colspan="1">24</td><td rowspan="1" colspan="1">11 m + 1 sm</td><td rowspan="1" colspan="1">12 sm</td><td rowspan="1" colspan="1">-</td><td rowspan="1" colspan="1">-</td><td rowspan="1" colspan="1"><xref ref-type="bibr" rid="B37">Barboza et al. 2011</xref>; <xref ref-type="bibr" rid="B405">Romero da Cruz et al. 2017</xref></td></tr><tr><td rowspan="1" colspan="8">
                <italic>
                  <tp:taxon-name><tp:taxon-name-part taxon-name-part-type="genus" reg="Capsicum">C.</tp:taxon-name-part><tp:taxon-name-part taxon-name-part-type="species" reg="pereirae">pereirae</tp:taxon-name-part></tp:taxon-name>
                </italic>
              </td></tr><tr><td rowspan="1" colspan="1">LBB 1558</td><td rowspan="1" colspan="1">13</td><td rowspan="1" colspan="1">-</td><td rowspan="1" colspan="1">-</td><td rowspan="1" colspan="1">-</td><td rowspan="1" colspan="1">-</td><td rowspan="1" colspan="1">-</td><td rowspan="1" colspan="1">
                <xref ref-type="bibr" rid="B381">Pozzobon and Schifino-Wittmann 2006</xref>
              </td></tr><tr><td rowspan="1" colspan="1">LBB 1558</td><td rowspan="1" colspan="1">-</td><td rowspan="1" colspan="1">26</td><td rowspan="1" colspan="1">-</td><td rowspan="1" colspan="1">-</td><td rowspan="1" colspan="1">-</td><td rowspan="1" colspan="1">-</td><td rowspan="1" colspan="1"><xref ref-type="bibr" rid="B382">Pozzobon et al. 2006</xref> (as <italic><tp:taxon-name><tp:taxon-name-part taxon-name-part-type="genus" reg="Capsicum">Capsicum</tp:taxon-name-part></tp:taxon-name></italic> sp 7)</td></tr><tr><td rowspan="1" colspan="1">cytotype 1 ATH 26137</td><td rowspan="1" colspan="1">-</td><td rowspan="1" colspan="1">26</td><td rowspan="1" colspan="1">9 m + 1 sm + 2 st + 1 t</td><td rowspan="1" colspan="1">4 m, 11 st</td><td rowspan="1" colspan="1">11.42 (74.52)</td><td rowspan="1" colspan="1">-</td><td rowspan="1" colspan="1">
                <xref ref-type="bibr" rid="B317">Moscone et al. 2007</xref>
              </td></tr><tr><td rowspan="1" colspan="1">cytotype 2 ATH 25249</td><td rowspan="1" colspan="1">-</td><td rowspan="1" colspan="1">26</td><td rowspan="1" colspan="1">10 m + 2 st + 1 t</td><td rowspan="1" colspan="1">6 m, 11 st</td><td rowspan="1" colspan="1">16.04 (75.85)</td><td rowspan="1" colspan="1">-</td><td rowspan="1" colspan="1">
                <xref ref-type="bibr" rid="B317">Moscone et al. 2007</xref>
              </td></tr><tr><td rowspan="1" colspan="8">
                <italic>
                  <tp:taxon-name><tp:taxon-name-part taxon-name-part-type="genus" reg="Capsicum">C.</tp:taxon-name-part><tp:taxon-name-part taxon-name-part-type="species" reg="piuranum">piuranum</tp:taxon-name-part></tp:taxon-name>
                </italic>
              </td></tr><tr><td rowspan="1" colspan="1">GEB &amp; SLG 4841</td><td rowspan="1" colspan="1">-</td><td rowspan="1" colspan="1">26</td><td rowspan="1" colspan="1">9 m + 3 sm + 1 st</td><td rowspan="1" colspan="1">10 sm</td><td rowspan="1" colspan="1">2.84 (22.97)</td><td rowspan="1" colspan="1">-</td><td rowspan="1" colspan="1">
                <xref ref-type="bibr" rid="B38">Barboza et al. 2019</xref>
              </td></tr><tr><td rowspan="1" colspan="8">
                <italic>
                  <tp:taxon-name><tp:taxon-name-part taxon-name-part-type="genus" reg="Capsicum">C.</tp:taxon-name-part><tp:taxon-name-part taxon-name-part-type="species" reg="pubescens">pubescens</tp:taxon-name-part></tp:taxon-name>
                </italic>
              </td></tr><tr><td rowspan="1" colspan="1">No voucher cited</td><td rowspan="1" colspan="1">-</td><td rowspan="1" colspan="1">24</td><td rowspan="1" colspan="1">-</td><td rowspan="1" colspan="1">-</td><td rowspan="1" colspan="1">-</td><td rowspan="1" colspan="1">-</td><td rowspan="1" colspan="1"><xref ref-type="bibr" rid="B369">Pickersgill 1977</xref>, <xref ref-type="bibr" rid="B373">1991</xref></td></tr><tr><td rowspan="1" colspan="1">GEB 79; EAM 198, 202, 208, 256, 257</td><td rowspan="1" colspan="1">-</td><td rowspan="1" colspan="1">24</td><td rowspan="1" colspan="1">11 m + 1 st</td><td rowspan="1" colspan="1">10 m, 12 st</td><td rowspan="1" colspan="1">18.95 (80.53)</td><td rowspan="1" colspan="1">4.47*</td><td rowspan="1" colspan="1"><xref ref-type="bibr" rid="B313">Moscone et al. 1993</xref>, <xref ref-type="bibr" rid="B314">1995</xref>, <xref ref-type="bibr" rid="B311">1996a</xref>, <xref ref-type="bibr" rid="B316">2003</xref>*, 2007</td></tr><tr><td rowspan="1" colspan="1">Budapest, Hungary w. no</td><td rowspan="1" colspan="1">-</td><td rowspan="1" colspan="1">-</td><td rowspan="1" colspan="1">-</td><td rowspan="1" colspan="1">-</td><td rowspan="1" colspan="1">-</td><td rowspan="1" colspan="1">4.86<sup>†</sup></td><td rowspan="1" colspan="1">
                <xref ref-type="bibr" rid="B45">Belletti et al. 1998</xref>
                <sup>†</sup>
              </td></tr><tr><td rowspan="1" colspan="8">
                <italic>
                  <tp:taxon-name><tp:taxon-name-part taxon-name-part-type="genus" reg="Capsicum">C.</tp:taxon-name-part><tp:taxon-name-part taxon-name-part-type="species" reg="rabenii">rabenii</tp:taxon-name-part></tp:taxon-name>
                </italic>
              </td></tr><tr><td rowspan="1" colspan="1">No voucher cited</td><td rowspan="1" colspan="1">12</td><td rowspan="1" colspan="1">-</td><td rowspan="1" colspan="1">-</td><td rowspan="1" colspan="1">-</td><td rowspan="1" colspan="1">-</td><td rowspan="1" colspan="1">-</td><td rowspan="1" colspan="1">Heiser and Smith 1958</td></tr><tr><td rowspan="1" colspan="1">No voucher cited</td><td rowspan="1" colspan="1">-</td><td rowspan="1" colspan="1">24</td><td rowspan="1" colspan="1">-</td><td rowspan="1" colspan="1">-</td><td rowspan="1" colspan="1">-</td><td rowspan="1" colspan="1">-</td><td rowspan="1" colspan="1">
                <xref ref-type="bibr" rid="B369">Pickersgill 1977</xref>
              </td></tr><tr><td rowspan="1" colspan="1">LBB 1553, 1555</td><td rowspan="1" colspan="1">12</td><td rowspan="1" colspan="1">-</td><td rowspan="1" colspan="1">-</td><td rowspan="1" colspan="1">-</td><td rowspan="1" colspan="1">-</td><td rowspan="1" colspan="1">-</td><td rowspan="1" colspan="1">
                <xref ref-type="bibr" rid="B381">Pozzobon and Schifino-Wittmann 2006</xref>
              </td></tr><tr><td rowspan="1" colspan="1">LBB 1524, 1553, 1555</td><td rowspan="1" colspan="1">-</td><td rowspan="1" colspan="1">24</td><td rowspan="1" colspan="1">-</td><td rowspan="1" colspan="1">-</td><td rowspan="1" colspan="1">-</td><td rowspan="1" colspan="1">-</td><td rowspan="1" colspan="1"><xref ref-type="bibr" rid="B382">Pozzobon et al. 2006</xref> (as <tp:taxon-name><tp:taxon-name-part taxon-name-part-type="genus" reg="Capsicum">C.</tp:taxon-name-part><tp:taxon-name-part taxon-name-part-type="species" reg="baccatum">baccatum</tp:taxon-name-part><tp:taxon-name-part taxon-name-part-type="infraspecific-rank">var.</tp:taxon-name-part><tp:taxon-name-part taxon-name-part-type="variety" reg="praetermissum">praetermissum</tp:taxon-name-part></tp:taxon-name>)</td></tr><tr><td rowspan="1" colspan="1">cytotype 1 PI 441654</td><td rowspan="1" colspan="1">-</td><td rowspan="1" colspan="1">24</td><td rowspan="1" colspan="1">11 m + 1 st</td><td rowspan="1" colspan="1">7 m, 12 st</td><td rowspan="1" colspan="1">10.96 (72.55)</td><td rowspan="1" colspan="1">-</td><td rowspan="1" colspan="1">
                <xref ref-type="bibr" rid="B317">Moscone et al. 2007</xref>
              </td></tr><tr><td rowspan="1" colspan="1">cytotype 2 EFM 05-17</td><td rowspan="1" colspan="1">-</td><td rowspan="1" colspan="1">24</td><td rowspan="1" colspan="1">11 m + 1 sm</td><td rowspan="1" colspan="1">6 m, 12 sm</td><td rowspan="1" colspan="1">14.92 (76.20)</td><td rowspan="1" colspan="1">-</td><td rowspan="1" colspan="1"><xref ref-type="bibr" rid="B174">Grabiele et al. 2014</xref>; <xref ref-type="bibr" rid="B429">Scaldaferro et al. 2016</xref></td></tr><tr><td rowspan="1" colspan="1">Budapest, Hungary w. no, Gatersleben, Germany w. no</td><td rowspan="1" colspan="1">-</td><td rowspan="1" colspan="1">-</td><td rowspan="1" colspan="1">-</td><td rowspan="1" colspan="1">-</td><td rowspan="1" colspan="1">-</td><td rowspan="1" colspan="1">4.57<sup>†</sup></td><td rowspan="1" colspan="1">
                <xref ref-type="bibr" rid="B45">Belletti et al. 1998</xref>
                <sup>†</sup>
              </td></tr><tr><td rowspan="1" colspan="8">
                <italic>
                  <tp:taxon-name><tp:taxon-name-part taxon-name-part-type="genus" reg="Capsicum">C.</tp:taxon-name-part><tp:taxon-name-part taxon-name-part-type="species" reg="recurvatum">recurvatum</tp:taxon-name-part></tp:taxon-name>
                </italic>
              </td></tr><tr><td rowspan="1" colspan="1">LBB 1523</td><td rowspan="1" colspan="1">13</td><td rowspan="1" colspan="1">-</td><td rowspan="1" colspan="1">-</td><td rowspan="1" colspan="1">-</td><td rowspan="1" colspan="1">-</td><td rowspan="1" colspan="1">-</td><td rowspan="1" colspan="1">
                <xref ref-type="bibr" rid="B381">Pozzobon and Schifino- Wittmann 2006</xref>
              </td></tr><tr><td rowspan="1" colspan="1">LBB 1523</td><td rowspan="1" colspan="1">-</td><td rowspan="1" colspan="1">26</td><td rowspan="1" colspan="1">-</td><td rowspan="1" colspan="1">-</td><td rowspan="1" colspan="1">-</td><td rowspan="1" colspan="1">-</td><td rowspan="1" colspan="1"><xref ref-type="bibr" rid="B382">Pozzobon et al. 2006</xref> (as <italic><tp:taxon-name><tp:taxon-name-part taxon-name-part-type="genus" reg="Capsicum">Capsicum</tp:taxon-name-part></tp:taxon-name></italic> sp. 2)</td></tr><tr><td rowspan="1" colspan="1">GEB et al. 915; GEB et al. 1629, 1632</td><td rowspan="1" colspan="1">-</td><td rowspan="1" colspan="1">26</td><td rowspan="1" colspan="1">10 m + 2 sm + 1 st</td><td rowspan="1" colspan="1">12 sm</td><td rowspan="1" colspan="1">5.73 (68.55)</td><td rowspan="1" colspan="1">-</td><td rowspan="1" colspan="1"><xref ref-type="bibr" rid="B317">Moscone et al. 2007</xref>; <xref ref-type="bibr" rid="B426">Scaldaferro and Moscone 2019</xref></td></tr><tr><td rowspan="1" colspan="8">
                <italic>
                  <tp:taxon-name><tp:taxon-name-part taxon-name-part-type="genus" reg="Capsicum">C.</tp:taxon-name-part><tp:taxon-name-part taxon-name-part-type="species" reg="regale">regale</tp:taxon-name-part></tp:taxon-name>
                </italic>
              </td></tr><tr><td rowspan="1" colspan="1">AOR et al. 3034</td><td rowspan="1" colspan="1">-</td><td rowspan="1" colspan="1">26</td><td rowspan="1" colspan="1">-</td><td rowspan="1" colspan="1">-</td><td rowspan="1" colspan="1">-</td><td rowspan="1" colspan="1">-</td><td rowspan="1" colspan="1">
                <xref ref-type="bibr" rid="B40">Barboza et al. 2020b</xref>
              </td></tr><tr><td rowspan="1" colspan="8">
                <italic>
                  <tp:taxon-name><tp:taxon-name-part taxon-name-part-type="genus" reg="Capsicum">C.</tp:taxon-name-part><tp:taxon-name-part taxon-name-part-type="species" reg="rhomboideum">rhomboideum</tp:taxon-name-part></tp:taxon-name>
                </italic>
              </td></tr><tr><td rowspan="1" colspan="1">No voucher cited</td><td rowspan="1" colspan="1">-</td><td rowspan="1" colspan="1">26</td><td rowspan="1" colspan="1">-</td><td rowspan="1" colspan="1">-</td><td rowspan="1" colspan="1">-</td><td rowspan="1" colspan="1">-</td><td rowspan="1" colspan="1"><xref ref-type="bibr" rid="B369">Pickersgill 1977</xref> (as <italic><tp:taxon-name><tp:taxon-name-part taxon-name-part-type="genus" reg="Capsicum">C.</tp:taxon-name-part><tp:taxon-name-part taxon-name-part-type="species" reg="ciliatum">ciliatum</tp:taxon-name-part></tp:taxon-name></italic>)</td></tr><tr><td rowspan="1" colspan="1">YSG 19, 20</td><td rowspan="1" colspan="1">-</td><td rowspan="1" colspan="1">26</td><td rowspan="1" colspan="1">10 m + 1 sm + 2 st</td><td rowspan="1" colspan="1">9 m</td><td rowspan="1" colspan="1">4.88 (42.13)</td><td rowspan="1" colspan="1">-</td><td rowspan="1" colspan="1"><xref ref-type="bibr" rid="B317">Moscone et al. 2007</xref>; <xref ref-type="bibr" rid="B428">Scaldaferro et al. 2013</xref>; <xref ref-type="bibr" rid="B5">Aguilera et al. 2014</xref></td></tr><tr><td rowspan="1" colspan="1">No voucher cited</td><td rowspan="1" colspan="1">-</td><td rowspan="1" colspan="1">-</td><td rowspan="1" colspan="1">-</td><td rowspan="1" colspan="1">-</td><td rowspan="1" colspan="1">-</td><td rowspan="1" colspan="1">2.08<sup>¤</sup></td><td rowspan="1" colspan="1">
                <xref ref-type="bibr" rid="B225">Jarret et al. 2019</xref>
                <sup>¤</sup>
              </td></tr><tr><td rowspan="1" colspan="8">
                <italic>
                  <tp:taxon-name><tp:taxon-name-part taxon-name-part-type="genus" reg="Capsicum">C.</tp:taxon-name-part><tp:taxon-name-part taxon-name-part-type="species" reg="schottianum">schottianum</tp:taxon-name-part></tp:taxon-name>
                </italic>
              </td></tr><tr><td rowspan="1" colspan="1">LBB 1535, 1536, 1540, 1544, 1545</td><td rowspan="1" colspan="1">13</td><td rowspan="1" colspan="1">-</td><td rowspan="1" colspan="1">-</td><td rowspan="1" colspan="1">-</td><td rowspan="1" colspan="1">-</td><td rowspan="1" colspan="1">-</td><td rowspan="1" colspan="1">
                <xref ref-type="bibr" rid="B381">Pozzobon and Schifino-Wittmann 2006</xref>
              </td></tr><tr><td rowspan="1" colspan="1">LBB 1535, 1540</td><td rowspan="1" colspan="1">-</td><td rowspan="1" colspan="1">26</td><td rowspan="1" colspan="1">-</td><td rowspan="1" colspan="1">-</td><td rowspan="1" colspan="1">-</td><td rowspan="1" colspan="1">-</td><td rowspan="1" colspan="1">
                <xref ref-type="bibr" rid="B382">Pozzobon et al. 2006</xref>
              </td></tr><tr><td rowspan="1" colspan="1">ATH 25160</td><td rowspan="1" colspan="1">-</td><td rowspan="1" colspan="1">26</td><td rowspan="1" colspan="1">9 m + 2 sm + 1 st + 1 t</td><td rowspan="1" colspan="1">11 sm</td><td rowspan="1" colspan="1">23.28 (93.71)</td><td rowspan="1" colspan="1">-</td><td rowspan="1" colspan="1">
                <xref ref-type="bibr" rid="B317">Moscone et al. 2007</xref>
              </td></tr><tr><td rowspan="1" colspan="8">
                <italic>
                  <tp:taxon-name><tp:taxon-name-part taxon-name-part-type="genus" reg="Capsicum">C.</tp:taxon-name-part><tp:taxon-name-part taxon-name-part-type="species" reg="tovarii">tovarii</tp:taxon-name-part></tp:taxon-name>
                </italic>
              </td></tr><tr><td rowspan="1" colspan="1">No voucher cited</td><td rowspan="1" colspan="1">12</td><td rowspan="1" colspan="1">-</td><td rowspan="1" colspan="1">-</td><td rowspan="1" colspan="1">-</td><td rowspan="1" colspan="1">-</td><td rowspan="1" colspan="1">-</td><td rowspan="1" colspan="1">
                <xref ref-type="bibr" rid="B148">Eshbaugh et al. 1983</xref>
              </td></tr><tr><td rowspan="1" colspan="1">cytotype 1 ATH &amp; GEB 25653</td><td rowspan="1" colspan="1">-</td><td rowspan="1" colspan="1">24</td><td rowspan="1" colspan="1">11 m + 1 sm</td><td rowspan="1" colspan="1">10 m, 12 sm</td><td rowspan="1" colspan="1">38.91 (70.32)</td><td rowspan="1" colspan="1">-</td><td rowspan="1" colspan="1">
                <xref ref-type="bibr" rid="B317">Moscone et al. 2007</xref>
              </td></tr><tr><td rowspan="1" colspan="1">cytotype 2 NMCA 90008</td><td rowspan="1" colspan="1">-</td><td rowspan="1" colspan="1">24</td><td rowspan="1" colspan="1">11 m + 1 sm</td><td rowspan="1" colspan="1">6 m, 7 m, 12 sm</td><td rowspan="1" colspan="1">4.89 (67.02)</td><td rowspan="1" colspan="1">-</td><td rowspan="1" colspan="1">
                <xref ref-type="bibr" rid="B429">Scaldaferro et al. 2016</xref>
              </td></tr><tr><td rowspan="1" colspan="1">The Netherlands w. no</td><td rowspan="1" colspan="1">-</td><td rowspan="1" colspan="1">-</td><td rowspan="1" colspan="1">-</td><td rowspan="1" colspan="1">-</td><td rowspan="1" colspan="1">-</td><td rowspan="1" colspan="1">3.97 <sup>†</sup></td><td rowspan="1" colspan="1">
                <xref ref-type="bibr" rid="B45">Belletti et al. 1998</xref>
                <sup>†</sup>
              </td></tr><tr><td rowspan="1" colspan="8">
                <italic>
                  <tp:taxon-name><tp:taxon-name-part taxon-name-part-type="genus" reg="Capsicum">C.</tp:taxon-name-part><tp:taxon-name-part taxon-name-part-type="species" reg="villosum">villosum</tp:taxon-name-part></tp:taxon-name>
                </italic>
              </td></tr><tr><td rowspan="1" colspan="1">LBB 1538, 1539, 1543, 1557</td><td rowspan="1" colspan="1">13</td><td rowspan="1" colspan="1">-</td><td rowspan="1" colspan="1">-</td><td rowspan="1" colspan="1">-</td><td rowspan="1" colspan="1">-</td><td rowspan="1" colspan="1">-</td><td rowspan="1" colspan="1">
                <xref ref-type="bibr" rid="B381">Pozzobon and Schifino-Wittmann 2006</xref>
              </td></tr><tr><td rowspan="1" colspan="1">LBB 1538, 1543, 1557</td><td rowspan="1" colspan="1">-</td><td rowspan="1" colspan="1">26</td><td rowspan="1" colspan="1">-</td><td rowspan="1" colspan="1">-</td><td rowspan="1" colspan="1">-</td><td rowspan="1" colspan="1">-</td><td rowspan="1" colspan="1">
                <xref ref-type="bibr" rid="B382">Pozzobon et al. 2006</xref>
              </td></tr><tr><td rowspan="1" colspan="1">ATH 25169; GEB et al. 1653</td><td rowspan="1" colspan="1">-</td><td rowspan="1" colspan="1">26</td><td rowspan="1" colspan="1">9 m + 3 sm + 1 t</td><td rowspan="1" colspan="1">12 sm</td><td rowspan="1" colspan="1">9.74 (75.89)</td><td rowspan="1" colspan="1">-</td><td rowspan="1" colspan="1"><xref ref-type="bibr" rid="B317">Moscone et al. 2007</xref>; <xref ref-type="bibr" rid="B426">Scaldaferro and Moscone 2019</xref></td></tr></tbody></table><table-wrap-foot><fn><p>Abbreviations of collector’s name: MFA MF Agra; AA A Anton; GEB GE Barboza; LBB L de Bem Bianchetti; GDB GD Beltrán; LB L Bernardello; LB L Bohs; CCG C Carrizo García; AAC AA Cocucci; JD J Daviña; EFM E Forni Martins; LG L Galetto; AIH AI Honfi; ATH AT Hunziker; SLG S Leiva González; LQ Llatas Quiroz; EAM EA Moscone; RN R Neumann; AR A Romanutti; MVR María V. Romero; AOR A Orejuela; YSG Y Sanchez García; GS G Sierra; RSu R Subils; Neth collection number of Nijmegen University, the Netherlands; NMCA collection number of the College of Agriculture, New Mexico State University; PI collection number of the United States Department of Agriculture (Griffin, GA). Abbreviations: - unknown data; Hc heterochromatin amount; HKL haploid karyotype length; var. variety; w. no. without number; m metacentric; sm submetacentric; st subtelocentric; t telocentric; w.no. without number.</p></fn></table-wrap-foot></table-wrap><fig id="F19" position="float" orientation="portrait"><object-id xmlns:xlink="http://www.w3.org/1999/xlink" content-type="doi" xlink:type="simple">10.3897/phytokeys.200.71667.figure19</object-id><object-id xmlns:xlink="http://www.w3.org/1999/xlink" content-type="arpha" xlink:type="simple">D6CD0F3E-75C0-5E3A-B4C4-5E33C3F31019</object-id><label>Figure 19.</label><caption><p><italic><tp:taxon-name><tp:taxon-name-part taxon-name-part-type="genus" reg="Capsicum">Capsicum</tp:taxon-name-part></tp:taxon-name></italic> geographic distribution. Georeferenced collection points of all wild <italic><tp:taxon-name><tp:taxon-name-part taxon-name-part-type="genus" reg="Capsicum">Capsicum</tp:taxon-name-part></tp:taxon-name></italic> species/varieties. Circles are coloured by clades (Andean: orange; Atlantic Forest: bright green; Flexuosum: bright light blue; Caatinga: lilac; Longidentatum: dark blue; Bolivian: yellow; Purple corolla: red; Tovarii: fuchsia; Baccatum: dark green; Annuum: pale light blue).</p></caption><graphic xmlns:xlink="http://www.w3.org/1999/xlink" xlink:href="phytokeys-200-001_article-71667__-g019.jpg" position="float" orientation="portrait" xlink:type="simple" id="oo_695434.jpg"><uri content-type="original_file" xlink:type="simple">https://binary.pensoft.net/fig/695434</uri></graphic></fig></tp:treatment-sec><ref-list><ref id="B70"><mixed-citation xmlns:xlink="http://www.w3.org/1999/xlink" xlink:type="simple"><person-group><name name-style="western"><surname>Britton</surname><given-names>NL</given-names></name></person-group> (<year>1918</year>) <source>Flora of Bermuda.</source><publisher-name>Charles Scribner’s Sons</publisher-name>, <publisher-loc>New York</publisher-loc>, <size units="page">585 pp</size>. <ext-link xlink:href="10.5962/bhl.title.23085" ext-link-type="doi" xlink:type="simple">https://doi.org/10.5962/bhl.title.23085</ext-link></mixed-citation></ref><ref id="B368"><mixed-citation xmlns:xlink="http://www.w3.org/1999/xlink" xlink:type="simple"><person-group><name name-style="western"><surname>Pickersgill</surname><given-names>B</given-names></name></person-group> (<year>1971</year>) <article-title>Relationships between weedy and cultivated forms of chili peppers (genus <italic><tp:taxon-name><tp:taxon-name-part taxon-name-part-type="genus">Capsicum</tp:taxon-name-part></tp:taxon-name></italic>).</article-title><source>Evolution</source><volume>25</volume>: <fpage>683</fpage>–<lpage>691</lpage>. <ext-link xlink:href="10.1111/j.1558-5646.1971.tb01926.x" ext-link-type="doi" xlink:type="simple">https://doi.org/10.1111/j.1558-5646.1971.tb01926.x</ext-link></mixed-citation></ref><ref id="B369"><mixed-citation xmlns:xlink="http://www.w3.org/1999/xlink" xlink:type="simple"><person-group><name name-style="western"><surname>Pickersgill</surname><given-names>B</given-names></name></person-group> (<year>1977</year>) <article-title>Chromosomes and evolution in <italic><tp:taxon-name><tp:taxon-name-part taxon-name-part-type="genus">Capsicum</tp:taxon-name-part></tp:taxon-name></italic>.</article-title> In: <person-group><name name-style="western"><surname>Pochard</surname><given-names>E</given-names></name></person-group> (<role>Ed.</role>) <issue-title>Capsicum 77.</issue-title><source>Comptes Rèndues 3ème Congrès Eucarpia Piment. INRA (Institut National de la Recherche Agronomique), Montfavet-Avignon</source>, <fpage>27</fpage>–<lpage>37</lpage>.</mixed-citation></ref><ref id="B373"><mixed-citation xmlns:xlink="http://www.w3.org/1999/xlink" xlink:type="simple"><person-group><name name-style="western"><surname>Pickersgill</surname><given-names>B</given-names></name></person-group> (<year>1991</year>) <article-title>Cytogenetics and evolution of <italic><tp:taxon-name><tp:taxon-name-part taxon-name-part-type="genus">Capsicum</tp:taxon-name-part></tp:taxon-name></italic> L.</article-title> In: <person-group><name name-style="western"><surname>Tsuchiya</surname><given-names>T</given-names></name><name name-style="western"><surname>Gupta</surname><given-names>PK</given-names></name></person-group> (<role>Eds</role>) <issue-title>Chromosome engineering in plants: Genetics, breeding, evolution.</issue-title><source>Part B. Elsevier, Amsterdam</source>, <fpage>139</fpage>–<lpage>160</lpage>. <ext-link xlink:href="10.1016/B978-0-444-88260-8.50013-6" ext-link-type="doi" xlink:type="simple">https://doi.org/10.1016/B978-0-444-88260-8.50013-6</ext-link></mixed-citation></ref><ref id="B313"><mixed-citation xmlns:xlink="http://www.w3.org/1999/xlink" xlink:type="simple"><person-group><name name-style="western"><surname>Moscone</surname><given-names>EA</given-names></name><name name-style="western"><surname>Lambrou</surname><given-names>M</given-names></name><name name-style="western"><surname>Hunziker</surname><given-names>AT</given-names></name><name name-style="western"><surname>Ehrendorfer</surname><given-names>F</given-names></name></person-group> (<year>1993</year>) <article-title>Giemsa C-banded karyotypes in <italic><tp:taxon-name><tp:taxon-name-part taxon-name-part-type="genus">Capsicum</tp:taxon-name-part></tp:taxon-name></italic> (<tp:taxon-name><tp:taxon-name-part taxon-name-part-type="family">Solanaceae</tp:taxon-name-part></tp:taxon-name>).</article-title><source>Plant Systematics and Evolution</source><volume>186</volume>: <fpage>213</fpage>–<lpage>229</lpage>. <ext-link xlink:href="10.1007/BF00940799" ext-link-type="doi" xlink:type="simple">https://doi.org/10.1007/BF00940799</ext-link></mixed-citation></ref><ref id="B314"><mixed-citation xmlns:xlink="http://www.w3.org/1999/xlink" xlink:type="simple"><person-group><name name-style="western"><surname>Moscone</surname><given-names>EA</given-names></name><name name-style="western"><surname>Loidl</surname><given-names>J</given-names></name><name name-style="western"><surname>Ehrendorfer</surname><given-names>F</given-names></name><name name-style="western"><surname>Hunziker</surname><given-names>AT</given-names></name></person-group> (<year>1995</year>) <article-title>Analysis of active nucleolus organizing regions in <italic><tp:taxon-name><tp:taxon-name-part taxon-name-part-type="genus">Capsicum</tp:taxon-name-part></tp:taxon-name></italic> (<tp:taxon-name><tp:taxon-name-part taxon-name-part-type="family">Solanaceae</tp:taxon-name-part></tp:taxon-name>) by silver staining.</article-title><source>American Journal of Botany</source><volume>82</volume>: <fpage>276</fpage>–<lpage>287</lpage>. <ext-link xlink:href="10.1002/j.1537-2197.1995.tb11495.x" ext-link-type="doi" xlink:type="simple">https://doi.org/10.1002/j.1537-2197.1995.tb11495.x</ext-link></mixed-citation></ref><ref id="B311"><mixed-citation xmlns:xlink="http://www.w3.org/1999/xlink" xlink:type="simple"><person-group><name name-style="western"><surname>Moscone</surname><given-names>EA</given-names></name><name name-style="western"><surname>Lambrou</surname><given-names>M</given-names></name><name name-style="western"><surname>Ehrendorfer</surname><given-names>F</given-names></name></person-group> (<year>1996a</year>) <article-title>Fluorescent chromosome banding in the cultivated species of <italic><tp:taxon-name><tp:taxon-name-part taxon-name-part-type="genus">Capsicum</tp:taxon-name-part></tp:taxon-name></italic> (<tp:taxon-name><tp:taxon-name-part taxon-name-part-type="family">Solanaceae</tp:taxon-name-part></tp:taxon-name>).</article-title><source>Plant Systematics and Evolution</source><volume>202</volume>: <fpage>37</fpage>–<lpage>63</lpage>. <ext-link xlink:href="10.1007/BF00985817" ext-link-type="doi" xlink:type="simple">https://doi.org/10.1007/BF00985817</ext-link></mixed-citation></ref><ref id="B316"><mixed-citation xmlns:xlink="http://www.w3.org/1999/xlink" xlink:type="simple"><person-group><name name-style="western"><surname>Moscone</surname><given-names>EA</given-names></name><name name-style="western"><surname>Baranyi</surname><given-names>M</given-names></name><name name-style="western"><surname>Ebert</surname><given-names>I</given-names></name><name name-style="western"><surname>Greilhuber</surname><given-names>J</given-names></name><name name-style="western"><surname>Ehrendorfer</surname><given-names>F</given-names></name><name name-style="western"><surname>Hunziker</surname><given-names>AT</given-names></name></person-group> (<year>2003</year>) <article-title>Analysis of nuclear DNA content in <italic><tp:taxon-name><tp:taxon-name-part taxon-name-part-type="genus">Capsicum</tp:taxon-name-part></tp:taxon-name></italic> (<tp:taxon-name><tp:taxon-name-part taxon-name-part-type="family">Solanaceae</tp:taxon-name-part></tp:taxon-name>) by flow cytometry and Feulgen densitometry.</article-title><source>Annals of Botany</source><volume>92</volume>: <fpage>21</fpage>–<lpage>29</lpage>. <ext-link xlink:href="10.1093/aob/mcg105" ext-link-type="doi" xlink:type="simple">https://doi.org/10.1093/aob/mcg105</ext-link></mixed-citation></ref><ref id="B45"><mixed-citation xmlns:xlink="http://www.w3.org/1999/xlink" xlink:type="simple"><person-group><name name-style="western"><surname>Belletti</surname><given-names>P</given-names></name><name name-style="western"><surname>Marzachi</surname><given-names>C</given-names></name><name name-style="western"><surname>Lanteri</surname><given-names>S</given-names></name></person-group> (<year>1998</year>) <article-title>Flow cytometric measurement of nuclear DNA content in <italic><tp:taxon-name><tp:taxon-name-part taxon-name-part-type="genus">Capsicum</tp:taxon-name-part></tp:taxon-name></italic> (<tp:taxon-name><tp:taxon-name-part taxon-name-part-type="family">Solanaceae</tp:taxon-name-part></tp:taxon-name>).</article-title><source>Plant Systematics and Evolution</source><volume>209</volume>: <fpage>85</fpage>–<lpage>91</lpage>. <ext-link xlink:href="10.1007/BF00991526" ext-link-type="doi" xlink:type="simple">https://doi.org/10.1007/BF00991526</ext-link></mixed-citation></ref><ref id="B317"><mixed-citation xmlns:xlink="http://www.w3.org/1999/xlink" xlink:type="simple"><person-group><name name-style="western"><surname>Moscone</surname><given-names>EA</given-names></name><name name-style="western"><surname>Scaldaferro</surname><given-names>MA</given-names></name><name name-style="western"><surname>Grabiele</surname><given-names>M</given-names></name><name name-style="western"><surname>Cecchini</surname><given-names>NM</given-names></name><name name-style="western"><surname>Sanchez García</surname><given-names>Y</given-names></name><name name-style="western"><surname>Jarret</surname><given-names>R</given-names></name><name name-style="western"><surname>Daviña</surname><given-names>JR</given-names></name><name name-style="western"><surname>Ducasse</surname><given-names>DA</given-names></name><name name-style="western"><surname>Barboza</surname><given-names>GE</given-names></name><name name-style="western"><surname>Ehrendorfer</surname><given-names>F</given-names></name></person-group> (<year>2007</year>) <article-title>The evolution of chili peppers (<italic><tp:taxon-name><tp:taxon-name-part taxon-name-part-type="genus">Capsicum</tp:taxon-name-part></tp:taxon-name></italic>-<tp:taxon-name><tp:taxon-name-part taxon-name-part-type="family">Solanaceae</tp:taxon-name-part></tp:taxon-name>): a cytogenetic perspective.</article-title><source>Acta Horticulturae (ISHS)</source><volume>745</volume>: <fpage>137</fpage>–<lpage>170</lpage>. <ext-link xlink:href="10.17660/ActaHortic.2007.745.5" ext-link-type="doi" xlink:type="simple">https://doi.org/10.17660/ActaHortic.2007.745.5</ext-link></mixed-citation></ref><ref id="B428"><mixed-citation xmlns:xlink="http://www.w3.org/1999/xlink" xlink:type="simple"><person-group><name name-style="western"><surname>Scaldaferro</surname><given-names>MA</given-names></name><name name-style="western"><surname>Grabiele</surname><given-names>M</given-names></name><name name-style="western"><surname>Moscone</surname><given-names>EA</given-names></name></person-group> (<year>2013</year>) <article-title>Heterochromatin type, amount and distribution in wild species of chili peppers (<italic><tp:taxon-name><tp:taxon-name-part taxon-name-part-type="genus">Capsicum</tp:taxon-name-part></tp:taxon-name></italic>-<tp:taxon-name><tp:taxon-name-part taxon-name-part-type="family">Solanaceae</tp:taxon-name-part></tp:taxon-name>).</article-title><source>Genetic Resources and Crop Evolution</source><volume>60</volume>(<issue>2</issue>): <fpage>693</fpage>–<lpage>709</lpage>. <ext-link xlink:href="10.1007/s10722-012-9867-x" ext-link-type="doi" xlink:type="simple">https://doi.org/10.1007/s10722-012-9867-x</ext-link></mixed-citation></ref><ref id="B310"><mixed-citation xmlns:xlink="http://www.w3.org/1999/xlink" xlink:type="simple"><person-group><name name-style="western"><surname>Moscone</surname><given-names>EA</given-names></name></person-group> (<year>1999</year>) <article-title>Análisis cariotípico en <tp:taxon-name><tp:taxon-name-part taxon-name-part-type="genus">Capsicum</tp:taxon-name-part><tp:taxon-name-part taxon-name-part-type="species">baccatum</tp:taxon-name-part><tp:taxon-name-part taxon-name-part-type="infraspecific-rank">var.</tp:taxon-name-part><tp:taxon-name-part taxon-name-part-type="variety">umbilicatum</tp:taxon-name-part></tp:taxon-name> (<tp:taxon-name><tp:taxon-name-part taxon-name-part-type="family">Solanaceae</tp:taxon-name-part></tp:taxon-name>) mediante bandeos AgNOR y de fluorescencia.</article-title><source>Kurtziana</source><volume>27</volume>: <fpage>225</fpage>–<lpage>232</lpage>.</mixed-citation></ref><ref id="B381"><mixed-citation xmlns:xlink="http://www.w3.org/1999/xlink" xlink:type="simple"><person-group><name name-style="western"><surname>Pozzobon</surname><given-names>MT</given-names></name><name name-style="western"><surname>Schifino-Wittmann</surname><given-names>MT</given-names></name></person-group> (<year>2006</year>) <article-title>A meiotic study of the wild and semi-domesticated Brazilian species of genus <italic><tp:taxon-name><tp:taxon-name-part taxon-name-part-type="genus">Capsicum</tp:taxon-name-part></tp:taxon-name></italic> L. (<tp:taxon-name><tp:taxon-name-part taxon-name-part-type="family">Solanaceae</tp:taxon-name-part></tp:taxon-name>).</article-title><source>Cytologia</source><volume>71</volume>(<issue>3</issue>): <fpage>275</fpage>–<lpage>287</lpage>. <ext-link xlink:href="10.1508/cytologia.71.275" ext-link-type="doi" xlink:type="simple">https://doi.org/10.1508/cytologia.71.275</ext-link></mixed-citation></ref><ref id="B382"><mixed-citation xmlns:xlink="http://www.w3.org/1999/xlink" xlink:type="simple"><person-group><name name-style="western"><surname>Pozzobon</surname><given-names>MT</given-names></name><name name-style="western"><surname>Schifino-Wittmann</surname><given-names>MT</given-names></name><name name-style="western"><surname>Bianchetti</surname><given-names>L</given-names></name></person-group> (<year>2006</year>) Chromosome numbers in wild and semidomesticated Brazilian <italic><tp:taxon-name><tp:taxon-name-part taxon-name-part-type="genus">Capsicum</tp:taxon-name-part></tp:taxon-name></italic> L. (<tp:taxon-name><tp:taxon-name-part taxon-name-part-type="family">Solanaceae</tp:taxon-name-part></tp:taxon-name>) species: do x = 12 and x = 13 represent two evolutionary lines? Botanical Journal of the Linnean Society 151: 259–269. <ext-link xlink:href="10.1111/j.1095-8339.2006.00503.x" ext-link-type="doi" xlink:type="simple">https://doi.org/10.1111/j.1095-8339.2006.00503.x</ext-link></mixed-citation></ref><ref id="B309"><mixed-citation xmlns:xlink="http://www.w3.org/1999/xlink" xlink:type="simple"><person-group><name name-style="western"><surname>Moscone</surname><given-names>EA</given-names></name></person-group> (<year>1993</year>) <article-title>Estudios cromosómicos en <italic><tp:taxon-name><tp:taxon-name-part taxon-name-part-type="genus">Capsicum</tp:taxon-name-part></tp:taxon-name></italic> (<tp:taxon-name><tp:taxon-name-part taxon-name-part-type="family">Solanaceae</tp:taxon-name-part></tp:taxon-name>) II. Análisis cariotípico en <italic><tp:taxon-name><tp:taxon-name-part taxon-name-part-type="genus">C.</tp:taxon-name-part><tp:taxon-name-part taxon-name-part-type="species">parvifolium</tp:taxon-name-part></tp:taxon-name></italic> y <tp:taxon-name><tp:taxon-name-part taxon-name-part-type="genus">C.</tp:taxon-name-part><tp:taxon-name-part taxon-name-part-type="species">annuum</tp:taxon-name-part><tp:taxon-name-part taxon-name-part-type="infraspecific-rank">var.</tp:taxon-name-part><tp:taxon-name-part taxon-name-part-type="variety">annuum</tp:taxon-name-part></tp:taxon-name>.</article-title><source>Kurtziana</source><volume>22</volume>: <fpage>9</fpage>–<lpage>18</lpage>.</mixed-citation></ref><ref id="B429"><mixed-citation xmlns:xlink="http://www.w3.org/1999/xlink" xlink:type="simple"><person-group><name name-style="western"><surname>Scaldaferro</surname><given-names>MA</given-names></name><name name-style="western"><surname>Romero da Cruz</surname><given-names>MV</given-names></name><name name-style="western"><surname>Cecchini</surname><given-names>NM</given-names></name><name name-style="western"><surname>Moscone</surname><given-names>EA</given-names></name></person-group> (<year>2016</year>) <article-title>FISH and AgNor-mapping of the 45S and 5S rRNA genes in wild and cultivated <italic><tp:taxon-name><tp:taxon-name-part taxon-name-part-type="genus">Capsicum</tp:taxon-name-part></tp:taxon-name></italic> species (<tp:taxon-name><tp:taxon-name-part taxon-name-part-type="family">Solanaceae</tp:taxon-name-part></tp:taxon-name>).</article-title><source>Genome</source><volume>59</volume>: <fpage>95</fpage>–<lpage>113</lpage>. <ext-link xlink:href="10.1139/gen-2015-0099" ext-link-type="doi" xlink:type="simple">https://doi.org/10.1139/gen-2015-0099</ext-link></mixed-citation></ref><ref id="B434"><mixed-citation xmlns:xlink="http://www.w3.org/1999/xlink" xlink:type="simple"><person-group><name name-style="western"><surname>Schnack</surname><given-names>B</given-names></name><name name-style="western"><surname>Covas</surname><given-names>G</given-names></name></person-group> (<year>1947</year>) <article-title>Karyological studies in flowering plants.</article-title><source>Haumania</source><volume>1</volume>: <fpage>32</fpage>–<lpage>41</lpage>.</mixed-citation></ref><ref id="B308"><mixed-citation xmlns:xlink="http://www.w3.org/1999/xlink" xlink:type="simple"><person-group><name name-style="western"><surname>Moscone</surname><given-names>EA</given-names></name></person-group> (<year>1992</year>) <article-title>Estudios de cromosomas meióticos en <tp:taxon-name><tp:taxon-name-part taxon-name-part-type="family">Solanaceae</tp:taxon-name-part></tp:taxon-name> de Argentina.</article-title><source>Darwiniana</source><volume>31</volume>: <fpage>261</fpage>–<lpage>297</lpage>.</mixed-citation></ref><ref id="B307"><mixed-citation xmlns:xlink="http://www.w3.org/1999/xlink" xlink:type="simple"><person-group><name name-style="western"><surname>Moscone</surname><given-names>EA</given-names></name></person-group> (<year>1990</year>) <article-title>Chromosome studies on <italic><tp:taxon-name><tp:taxon-name-part taxon-name-part-type="genus">Capsicum</tp:taxon-name-part></tp:taxon-name></italic> (<tp:taxon-name><tp:taxon-name-part taxon-name-part-type="family">Solanaceae</tp:taxon-name-part></tp:taxon-name>) I. Karyotype analysis in <italic>C. chacöense</italic>.</article-title><source>Brittonia</source><volume>42</volume>(<issue>2</issue>): <fpage>147</fpage>–<lpage>154</lpage>. <ext-link xlink:href="10.2307/2807632" ext-link-type="doi" xlink:type="simple">https://doi.org/10.2307/2807632</ext-link></mixed-citation></ref><ref id="B427"><mixed-citation xmlns:xlink="http://www.w3.org/1999/xlink" xlink:type="simple"><person-group><name name-style="western"><surname>Scaldaferro</surname><given-names>MA</given-names></name><name name-style="western"><surname>Seijo</surname><given-names>JG</given-names></name><name name-style="western"><surname>Acosta</surname><given-names>MC</given-names></name><name name-style="western"><surname>Barboza</surname><given-names>GE</given-names></name><name name-style="western"><surname>Ducasse</surname><given-names>DA</given-names></name><name name-style="western"><surname>Moscone</surname><given-names>EA</given-names></name></person-group> (<year>2006</year>) <article-title>Genomic characterization of the germplasm in peppers (<italic><tp:taxon-name><tp:taxon-name-part taxon-name-part-type="genus">Capsicum</tp:taxon-name-part></tp:taxon-name></italic>-<tp:taxon-name><tp:taxon-name-part taxon-name-part-type="family">Solanaceae</tp:taxon-name-part></tp:taxon-name>) by fluorescent <italic>in situ</italic> hybridization.</article-title><source>Plant Science</source><volume>43</volume>: <fpage>291</fpage>–<lpage>297</lpage>.</mixed-citation></ref><ref id="B365"><mixed-citation xmlns:xlink="http://www.w3.org/1999/xlink" xlink:type="simple"><person-group><name name-style="western"><surname>Pickersgill</surname><given-names>B</given-names></name></person-group> (<year>1966</year>) The variability and relationships of <italic><tp:taxon-name><tp:taxon-name-part taxon-name-part-type="genus">Capsicum</tp:taxon-name-part><tp:taxon-name-part taxon-name-part-type="species">chinense</tp:taxon-name-part></tp:taxon-name></italic> Jacq. PhD Thesis, Indiana University, University Microfilms, Inc., Michigan.</mixed-citation></ref><ref id="B403"><mixed-citation xmlns:xlink="http://www.w3.org/1999/xlink" xlink:type="simple"><person-group><name name-style="western"><surname>Romero da Cruz</surname><given-names>MV</given-names></name><name name-style="western"><surname>Forni-Martins</surname><given-names>ER</given-names></name></person-group> (<year>2015</year>) IAPT chromosome data 20. Taxon 64(6): 1344–1350[E34–E36]. <ext-link xlink:href="10.12705/646.42" ext-link-type="doi" xlink:type="simple">https://doi.org/10.12705/646.42</ext-link></mixed-citation></ref><ref id="B81"><mixed-citation xmlns:xlink="http://www.w3.org/1999/xlink" xlink:type="simple"><person-group><name name-style="western"><surname>Carrizo García</surname><given-names>C</given-names></name><name name-style="western"><surname>Fernández</surname><given-names>L</given-names></name><name name-style="western"><surname>Kapetanovic</surname><given-names>V</given-names></name><name name-style="western"><surname>Reyes</surname><given-names>X</given-names></name></person-group> (<year>2020</year>) Rare Bolivian wild chile <italic><tp:taxon-name><tp:taxon-name-part taxon-name-part-type="genus">Capsicum</tp:taxon-name-part><tp:taxon-name-part taxon-name-part-type="species">eshbaughii</tp:taxon-name-part></tp:taxon-name></italic> (<tp:taxon-name><tp:taxon-name-part taxon-name-part-type="family">Solanaceae</tp:taxon-name-part></tp:taxon-name>) located again: Open ending on its identity and conservation. Plant Systematics and Evolution 306: e85. <ext-link xlink:href="10.1007/s00606-020-01712-5" ext-link-type="doi" xlink:type="simple">https://doi.org/10.1007/s00606-020-01712-5</ext-link></mixed-citation></ref><ref id="B117"><mixed-citation xmlns:xlink="http://www.w3.org/1999/xlink" xlink:type="simple"><person-group><name name-style="western"><surname>Debat</surname><given-names>HJ</given-names></name><name name-style="western"><surname>Aguilera</surname><given-names>PM</given-names></name><name name-style="western"><surname>Grabiele</surname><given-names>M</given-names></name></person-group> (<year>2017</year>) IAPT chromosome data 26. Taxon 66(6): 1487–1499[E4–E6]. <ext-link xlink:href="10.12705/666.30" ext-link-type="doi" xlink:type="simple">https://doi.org/10.12705/666.30</ext-link></mixed-citation></ref><ref id="B116"><mixed-citation xmlns:xlink="http://www.w3.org/1999/xlink" xlink:type="simple"><person-group><name name-style="western"><surname>Debat</surname><given-names>HJ</given-names></name><name name-style="western"><surname>Aguilera</surname><given-names>PM</given-names></name><name name-style="western"><surname>Grabiele</surname><given-names>M</given-names></name></person-group> (<year>2016</year>) IAPT chromosome data 23. Taxon 65(6): 1455–1458[E4–E5].</mixed-citation></ref><ref id="B225"><mixed-citation xmlns:xlink="http://www.w3.org/1999/xlink" xlink:type="simple"><person-group><name name-style="western"><surname>Jarret</surname><given-names>RL</given-names></name><name name-style="western"><surname>Barboza</surname><given-names>GE</given-names></name><name name-style="western"><surname>da Costa Batista</surname><given-names>FR</given-names></name><name name-style="western"><surname>Berke</surname><given-names>T</given-names></name><name name-style="western"><surname>Chou</surname><given-names>Y-Y</given-names></name><name name-style="western"><surname>Hulse-Kemp</surname><given-names>A</given-names></name><name name-style="western"><surname>Ochoa-Alejo</surname><given-names>N</given-names></name><name name-style="western"><surname>Tripodi</surname><given-names>P</given-names></name><name name-style="western"><surname>Veres</surname><given-names>A</given-names></name><name name-style="western"><surname>Carrizo García</surname><given-names>C</given-names></name><name name-style="western"><surname>Csillery</surname><given-names>G</given-names></name><name name-style="western"><surname>Huang</surname><given-names>Y-K</given-names></name><name name-style="western"><surname>Kiss</surname><given-names>E</given-names></name><name name-style="western"><surname>Kovacs</surname><given-names>Z</given-names></name><name name-style="western"><surname>Kondrak</surname><given-names>M</given-names></name><name name-style="western"><surname>Arce-Rodriguez</surname><given-names>ML</given-names></name><name name-style="western"><surname>Scaldaferro</surname><given-names>MA</given-names></name><name name-style="western"><surname>Szoke</surname><given-names>A</given-names></name></person-group> (<year>2019</year>) <article-title><italic><tp:taxon-name><tp:taxon-name-part taxon-name-part-type="genus">Capsicum</tp:taxon-name-part></tp:taxon-name></italic>. An Abbreviated Compendium.</article-title><source>Journal of the American Society for Horticultural Science</source><volume>144</volume>(<issue>1</issue>): <fpage>3</fpage>–<lpage>22</lpage>. <ext-link xlink:href="10.21273/JASHS04446-18" ext-link-type="doi" xlink:type="simple">https://doi.org/10.21273/JASHS04446-18</ext-link></mixed-citation></ref><ref id="B474"><mixed-citation xmlns:xlink="http://www.w3.org/1999/xlink" xlink:type="simple"><person-group><name name-style="western"><surname>Tong</surname><given-names>N</given-names></name><name name-style="western"><surname>Bosland</surname><given-names>PW</given-names></name></person-group> (<year>2003</year>) <article-title>Observations on interspeciﬁc compatibility and meiotic chromosome behavior of <italic><tp:taxon-name><tp:taxon-name-part taxon-name-part-type="genus">Capsicum</tp:taxon-name-part><tp:taxon-name-part taxon-name-part-type="species">buforum</tp:taxon-name-part></tp:taxon-name></italic> and <italic><tp:taxon-name><tp:taxon-name-part taxon-name-part-type="genus">C.</tp:taxon-name-part><tp:taxon-name-part taxon-name-part-type="species">lanceolatum</tp:taxon-name-part></tp:taxon-name></italic>.</article-title><source>Genetic Resources and Crop Evolution</source><volume>50</volume>: <fpage>193</fpage>–<lpage>199</lpage>. <ext-link xlink:href="10.1023/A:1022986615694" ext-link-type="doi" xlink:type="simple">https://doi.org/10.1023/A:1022986615694</ext-link></mixed-citation></ref><ref id="B37"><mixed-citation xmlns:xlink="http://www.w3.org/1999/xlink" xlink:type="simple"><person-group><name name-style="western"><surname>Barboza</surname><given-names>GE</given-names></name><name name-style="western"><surname>Agra</surname><given-names>MF</given-names></name><name name-style="western"><surname>Romero</surname><given-names>MV</given-names></name><name name-style="western"><surname>Scaldaferro</surname><given-names>MA</given-names></name><name name-style="western"><surname>Moscone</surname><given-names>EA</given-names></name></person-group> (<year>2011</year>) <article-title>New endemic species of <italic><tp:taxon-name><tp:taxon-name-part taxon-name-part-type="genus">Capsicum</tp:taxon-name-part></tp:taxon-name></italic> (<tp:taxon-name><tp:taxon-name-part taxon-name-part-type="family">Solanaceae</tp:taxon-name-part></tp:taxon-name>) from the Brazilian caatinga: comparison with the re-circumscribed <italic><tp:taxon-name><tp:taxon-name-part taxon-name-part-type="genus">C.</tp:taxon-name-part><tp:taxon-name-part taxon-name-part-type="species">parvifolium</tp:taxon-name-part></tp:taxon-name></italic>.</article-title><source>Systematic Botany</source><volume>36</volume>(<issue>3</issue>): <fpage>768</fpage>–<lpage>781</lpage>. <ext-link xlink:href="10.1600/036364411X583718" ext-link-type="doi" xlink:type="simple">https://doi.org/10.1600/036364411X583718</ext-link></mixed-citation></ref><ref id="B38"><mixed-citation xmlns:xlink="http://www.w3.org/1999/xlink" xlink:type="simple"><person-group><name name-style="western"><surname>Barboza</surname><given-names>GE</given-names></name><name name-style="western"><surname>Carrizo García</surname><given-names>C</given-names></name><name name-style="western"><surname>Leiva González</surname><given-names>S</given-names></name><name name-style="western"><surname>Scaldaferro</surname><given-names>M</given-names></name><name name-style="western"><surname>Reyes</surname><given-names>X</given-names></name></person-group> (<year>2019</year>) Four new species of <italic><tp:taxon-name><tp:taxon-name-part taxon-name-part-type="genus">Capsicum</tp:taxon-name-part></tp:taxon-name></italic> (<tp:taxon-name><tp:taxon-name-part taxon-name-part-type="family">Solanaceae</tp:taxon-name-part></tp:taxon-name>) from the tropical Andes and an update on the phylogeny of the genus. PLoS ONE 14(1): e0209792. <ext-link xlink:href="10.1371/journal.pone.0209792" ext-link-type="doi" xlink:type="simple">https://doi.org/10.1371/journal.pone.0209792</ext-link></mixed-citation></ref><ref id="B426"><mixed-citation xmlns:xlink="http://www.w3.org/1999/xlink" xlink:type="simple"><person-group><name name-style="western"><surname>Scaldaferro</surname><given-names>MA</given-names></name><name name-style="western"><surname>Moscone</surname><given-names>EA</given-names></name></person-group> (<year>2019</year>) <article-title>Cytology and DNA content variation of <italic><tp:taxon-name><tp:taxon-name-part taxon-name-part-type="genus">Capsicum</tp:taxon-name-part></tp:taxon-name></italic> genomes.</article-title> In: <person-group><name name-style="western"><surname>Ramchiary</surname><given-names>N</given-names></name><name name-style="western"><surname>Kole</surname><given-names>C</given-names></name></person-group> (<role>Eds</role>) <issue-title>Compendium of Plant Genomes.</issue-title><source>The <italic><tp:taxon-name><tp:taxon-name-part taxon-name-part-type="genus">Capsicum</tp:taxon-name-part></tp:taxon-name></italic> Genome. Springer Nature Switzerland AG, Cham</source>, <fpage>57</fpage>–<lpage>84</lpage>. <ext-link xlink:href="10.1007/978-3-319-97217-6_4" ext-link-type="doi" xlink:type="simple">https://doi.org/10.1007/978-3-319-97217-6_4</ext-link></mixed-citation></ref><ref id="B405"><mixed-citation xmlns:xlink="http://www.w3.org/1999/xlink" xlink:type="simple"><person-group><name name-style="western"><surname>Romero da Cruz</surname><given-names>MV</given-names></name><name name-style="western"><surname>Forni-Martins</surname><given-names>ER</given-names></name><name name-style="western"><surname>Urdampilleta</surname><given-names>JD</given-names></name></person-group> (<year>2017</year>) IAPT chromosome data 24. Taxon 66(1): 275–277[E16–E17].</mixed-citation></ref><ref id="B174"><mixed-citation xmlns:xlink="http://www.w3.org/1999/xlink" xlink:type="simple"><person-group><name name-style="western"><surname>Grabiele</surname><given-names>M</given-names></name><name name-style="western"><surname>Aguilera</surname><given-names>PM</given-names></name><name name-style="western"><surname>Debat</surname><given-names>HJ</given-names></name><name name-style="western"><surname>Forni-Martins</surname><given-names>ER</given-names></name><name name-style="western"><surname>Martí</surname><given-names>DA</given-names></name></person-group> (<year>2014</year>) IAPT chromosome data 18. Taxon 63(6): 1387–1393[E6–E8]. <ext-link xlink:href="10.12705/636.37" ext-link-type="doi" xlink:type="simple">https://doi.org/10.12705/636.37</ext-link></mixed-citation></ref><ref id="B40"><mixed-citation xmlns:xlink="http://www.w3.org/1999/xlink" xlink:type="simple"><person-group><name name-style="western"><surname>Barboza</surname><given-names>GE</given-names></name><name name-style="western"><surname>Carrizo García</surname><given-names>C</given-names></name><name name-style="western"><surname>Scaldaferro</surname><given-names>M</given-names></name><name name-style="western"><surname>Bohs</surname><given-names>L</given-names></name></person-group> (<year>2020b</year>) <article-title>An amazing new <italic><tp:taxon-name><tp:taxon-name-part taxon-name-part-type="genus">Capsicum</tp:taxon-name-part></tp:taxon-name></italic> (<tp:taxon-name><tp:taxon-name-part taxon-name-part-type="family">Solanaceae</tp:taxon-name-part></tp:taxon-name>) species from the Andean-Amazonian Piedmont.</article-title><source>PhytoKeys</source><volume>167</volume>: <fpage>13</fpage>–<lpage>29</lpage>. <ext-link xlink:href="10.3897/phytokeys.167.57751" ext-link-type="doi" xlink:type="simple">https://doi.org/10.3897/phytokeys.167.57751</ext-link></mixed-citation></ref><ref id="B5"><mixed-citation xmlns:xlink="http://www.w3.org/1999/xlink" xlink:type="simple"><person-group><name name-style="western"><surname>Aguilera</surname><given-names>PM</given-names></name><name name-style="western"><surname>Debat</surname><given-names>HJ</given-names></name><name name-style="western"><surname>Sánchez García</surname><given-names>Y</given-names></name><name name-style="western"><surname>Martí</surname><given-names>DA</given-names></name><name name-style="western"><surname>Grabiele</surname><given-names>M</given-names></name></person-group> (<year>2014</year>) IAPT chromosome data 18. Taxon 63(6): 1387–1393[E1–E3]. <ext-link xlink:href="10.12705/636.37" ext-link-type="doi" xlink:type="simple">https://doi.org/10.12705/636.37</ext-link></mixed-citation></ref><ref id="B148"><mixed-citation xmlns:xlink="http://www.w3.org/1999/xlink" xlink:type="simple"><person-group><name name-style="western"><surname>Eshbaugh</surname><given-names>WH</given-names></name><name name-style="western"><surname>Smith</surname><given-names>PG</given-names></name><name name-style="western"><surname>Nickrent</surname><given-names>DL</given-names></name></person-group> (<year>1983</year>) <article-title><italic><tp:taxon-name><tp:taxon-name-part taxon-name-part-type="genus">Capsicum</tp:taxon-name-part><tp:taxon-name-part taxon-name-part-type="species">tovarii</tp:taxon-name-part></tp:taxon-name></italic> (<tp:taxon-name><tp:taxon-name-part taxon-name-part-type="family">Solanaceae</tp:taxon-name-part></tp:taxon-name>), a new species of pepper from Peru.</article-title><source>Brittonia</source><volume>35</volume>(<issue>1</issue>): <fpage>55</fpage>–<lpage>60</lpage>. <ext-link xlink:href="10.2307/2806051" ext-link-type="doi" xlink:type="simple">https://doi.org/10.2307/2806051</ext-link></mixed-citation></ref></ref-list></tp:taxon-treatment>
