# Supplementary material for: ﻿Monograph of wild and cultivated chili peppers (Capsicum L., Solanaceae)
Source: PhytoKeys. 2022 Jun 14;200:1–423. doi: 10.3897/phytokeys.200.71667 (PMC9881532; doi:10.3897/phytokeys.200.71667)
Supplement: XML Treatment for Capsicum annuum L. var. annuum [file phytokeys.200.71667-treatment3.xml]

<!DOCTYPE tp:taxon-treatment
  PUBLIC "-//TaxonX//DTD Taxonomic Treatment Publishing DTD v0 20100105//EN" "tax-treatment-NSO.dtd">
<tp:taxon-treatment xmlns:tp="http://www.plazi.org/taxpub"><tp:treatment-meta><kwd-group><label>Taxon classification</label><kwd>
              <named-content content-type="kingdom">Plantae</named-content>
            </kwd><kwd>
              <named-content content-type="order">Solanales</named-content>
            </kwd><kwd>
              <named-content content-type="family">Solanaceae</named-content>
            </kwd></kwd-group><mixed-citation publication-type="journal"><person-group><name><surname>Barboza</surname><given-names>Gloria E.</given-names></name><name><surname>García</surname><given-names>Carolina Carrizo</given-names></name><name><surname>Bianchetti</surname><given-names>Luciano de Bem</given-names></name><name><surname>Romero</surname><given-names>María V.</given-names></name><name><surname>Scaldaferro</surname><given-names>Marisel</given-names></name></person-group><article-title>﻿Monograph of wild and cultivated chili peppers (<italic><tp:taxon-name><tp:taxon-name-part taxon-name-part-type="genus" reg="Capsicum">Capsicum</tp:taxon-name-part></tp:taxon-name></italic> L., <tp:taxon-name><tp:taxon-name-part taxon-name-part-type="family">Solanaceae</tp:taxon-name-part></tp:taxon-name>)</article-title><source>PhytoKeys</source><day>14</day><month>06</month><year>2022</year><volume>200</volume><fpage>1</fpage><lpage>423</lpage><pub-id pub-id-type="doi">10.3897/phytokeys.200.71667</pub-id></mixed-citation></tp:treatment-meta><tp:nomenclature><label>﻿1a.</label><tp:taxon-name>
            <object-id xmlns:xlink="http://www.w3.org/1999/xlink" content-type="arpha" xlink:type="simple">E53925CD-35EB-559E-B5F8-01EEBEFEA28B</object-id>
            <tp:taxon-name-part taxon-name-part-type="genus" reg="Capsicum">Capsicum</tp:taxon-name-part>
            <tp:taxon-name-part taxon-name-part-type="species" reg="annuum">annuum</tp:taxon-name-part>
            <tp:taxon-name-part taxon-name-part-type="authority">L.</tp:taxon-name-part>
            <tp:taxon-name-part taxon-name-part-type="infraspecific-rank">var.</tp:taxon-name-part>
            <tp:taxon-name-part taxon-name-part-type="variety" reg="annuum">annuum</tp:taxon-name-part>
          </tp:taxon-name><xref ref-type="fig" rid="F20">Figs 20</xref><xref ref-type="fig" rid="F21">, 21</xref><tp:nomenclature-citation-list><tp:nomenclature-citation><tp:taxon-name>
                <tp:taxon-name-part taxon-name-part-type="genus" reg="Capsicum">Capsicum</tp:taxon-name-part>
                <tp:taxon-name-part taxon-name-part-type="species" reg="grossum">grossum</tp:taxon-name-part>
              </tp:taxon-name><comment>L., Mant. Pl.: 47. 1767. Type. “Habitat in India … <italic>H.U.</italic>” HU [Horto Upsaliensis]: Fructu vario crasso. Caulis biennis, Herb. Linn. N° 249.5 (lectotype, designated here: LINN [LINN-HL249-5]).</comment></tp:nomenclature-citation><tp:nomenclature-citation><tp:taxon-name>
                <tp:taxon-name-part taxon-name-part-type="genus" reg="Capsicum">Capsicum</tp:taxon-name-part>
                <tp:taxon-name-part taxon-name-part-type="species" reg="cordiforme">cordiforme</tp:taxon-name-part>
              </tp:taxon-name><comment>Mill., Gard. Dict. ed. 8, no. 2. 1768. Type. Cultivated at the Chelsea Physic Garden (no specimens cited; no original material located).</comment></tp:nomenclature-citation><tp:nomenclature-citation><tp:taxon-name>
                <tp:taxon-name-part taxon-name-part-type="genus" reg="Capsicum">Capsicum</tp:taxon-name-part>
                <tp:taxon-name-part taxon-name-part-type="species" reg="tetragonum">tetragonum</tp:taxon-name-part>
              </tp:taxon-name><comment>Mill., Gard. Dict. ed. 8, no. 3. 1768. Type. Cultivated at the Chelsea Physic Garden (no specimens cited; no original material located).</comment></tp:nomenclature-citation><tp:nomenclature-citation><tp:taxon-name>
                <tp:taxon-name-part taxon-name-part-type="genus" reg="Capsicum">Capsicum</tp:taxon-name-part>
                <tp:taxon-name-part taxon-name-part-type="species" reg="angulosum">angulosum</tp:taxon-name-part>
              </tp:taxon-name><comment>Mill., Gard. Dict. ed. 8, no. 4. 1768. Type. Cultivated at the Chelsea Physic Garden (no specimens cited; no original material located).</comment></tp:nomenclature-citation><tp:nomenclature-citation><tp:taxon-name>
                <tp:taxon-name-part taxon-name-part-type="genus" reg="Capsicum">Capsicum</tp:taxon-name-part>
                <tp:taxon-name-part taxon-name-part-type="species" reg="olivaeforme">olivaeforme</tp:taxon-name-part>
              </tp:taxon-name><comment>Mill., Gard. Dict. ed. 8, no. 6. 1768. Type. Cultivated at the Chelsea Physic Garden, seeds from “Barbadoes” (no specimens cited; no original material located).</comment></tp:nomenclature-citation><tp:nomenclature-citation><tp:taxon-name>
                <tp:taxon-name-part taxon-name-part-type="genus" reg="Capsicum">Capsicum</tp:taxon-name-part>
                <tp:taxon-name-part taxon-name-part-type="species" reg="pyramidale">pyramidale</tp:taxon-name-part>
              </tp:taxon-name><comment>Mill., Gard. Dict. ed. 8, no. 7. 1768. Type. Cultivated at the Chelsea Physic Garden, seeds from Egypt (no specimens cited; no original material located).</comment></tp:nomenclature-citation><tp:nomenclature-citation><tp:taxon-name>
                <tp:taxon-name-part taxon-name-part-type="genus" reg="Capsicum">Capsicum</tp:taxon-name-part>
                <tp:taxon-name-part taxon-name-part-type="species" reg="conicum">conicum</tp:taxon-name-part>
              </tp:taxon-name><comment>Lam., Tabl. Encycl. 2: 26. 1794. Type. “Ex Indiis” Herb. Lamarck s.n. (lectotype, designated here: P-LAM [P00357734]).</comment></tp:nomenclature-citation><tp:nomenclature-citation><tp:taxon-name>
                <tp:taxon-name-part taxon-name-part-type="genus" reg="Capsicum">Capsicum</tp:taxon-name-part>
                <tp:taxon-name-part taxon-name-part-type="species" reg="bicolor">bicolor</tp:taxon-name-part>
              </tp:taxon-name><comment>Jacq., Fragm. Bot. 66, tab 99, fig. 1. 1809. Type. “Patriam ignoro” (no specimens cited; lectotype, designated here: Jacquin, Fragm. Bot.: 66, tab 99, fig. 1. 1809).</comment></tp:nomenclature-citation><tp:nomenclature-citation><tp:taxon-name>
                <tp:taxon-name-part taxon-name-part-type="genus" reg="Capsicum">Capsicum</tp:taxon-name-part>
                <tp:taxon-name-part taxon-name-part-type="species" reg="grossum">grossum</tp:taxon-name-part>
              </tp:taxon-name><comment>Willd., Enum. Pl. [Willdenow] 1: 241. 1809, nom. illeg., not <tp:taxon-name><tp:taxon-name-part taxon-name-part-type="genus" reg="Capsicum">Capsicum</tp:taxon-name-part><tp:taxon-name-part taxon-name-part-type="species" reg="grossum">grossum</tp:taxon-name-part></tp:taxon-name> L. (1767). Type. “<italic>Habitat in</italic> India <italic>orientali</italic>” <tp:taxon-name><tp:taxon-name-part taxon-name-part-type="genus" reg="Capsicum">Capsicum</tp:taxon-name-part><tp:taxon-name-part taxon-name-part-type="species" reg="grossum">grossum</tp:taxon-name-part></tp:taxon-name> [sheet] 2, Herb. <italic>Willdenow</italic> (lectotype, designated here: B [B-W04425-02-0]).</comment></tp:nomenclature-citation><tp:nomenclature-citation><tp:taxon-name>
                <tp:taxon-name-part taxon-name-part-type="genus" reg="Capsicum">Capsicum</tp:taxon-name-part>
                <tp:taxon-name-part taxon-name-part-type="species" reg="sphaericum">sphaericum</tp:taxon-name-part>
              </tp:taxon-name><comment>Willd., Enum. Pl. [Willdenow] 1: 241. 1809. Type. “Habitat…. ” (lectotype, designated here: B [B-W04426-01-0, F neg. 2886]).</comment></tp:nomenclature-citation><tp:nomenclature-citation><tp:taxon-name>
                <tp:taxon-name-part taxon-name-part-type="genus" reg="Capsicum">Capsicum</tp:taxon-name-part>
                <tp:taxon-name-part taxon-name-part-type="species" reg="nigrum">nigrum</tp:taxon-name-part>
              </tp:taxon-name><comment>Willd., Enum. Pl. [Willdenow] 1: 242. 1809, nom. illeg. superfl. Type. Based on <tp:taxon-name><tp:taxon-name-part taxon-name-part-type="genus" reg="Capsicum">Capsicum</tp:taxon-name-part><tp:taxon-name-part taxon-name-part-type="species" reg="bicolor">bicolor</tp:taxon-name-part></tp:taxon-name> Jacq. (cited in synonymy).</comment></tp:nomenclature-citation><tp:nomenclature-citation><tp:taxon-name>
                <tp:taxon-name-part taxon-name-part-type="genus" reg="Capsicum">Capsicum</tp:taxon-name-part>
                <tp:taxon-name-part taxon-name-part-type="species" reg="purpureum">purpureum</tp:taxon-name-part>
              </tp:taxon-name><comment>Vahl ex Hornem., Hort. Bot. Hafn. 1: 224. 1813. Type. [Denmark]. Hort. Haf., 1802, Herb. Vahl s.n. (lectotype, designated here: C [C10019148]).</comment></tp:nomenclature-citation><tp:nomenclature-citation><tp:taxon-name>
                <tp:taxon-name-part taxon-name-part-type="genus" reg="Capsicum">Capsicum</tp:taxon-name-part>
                <tp:taxon-name-part taxon-name-part-type="species" reg="ovatum">ovatum</tp:taxon-name-part>
              </tp:taxon-name><comment>DC., Cat. Pl. Horti Monsp.: 86. 1813. Type. “Habitat….” (no specimens cited; no original material located; <tp:taxon-name><tp:taxon-name-part taxon-name-part-type="genus" reg="Capsicum">Capsicum</tp:taxon-name-part><tp:taxon-name-part taxon-name-part-type="species" reg="ovatum">ovatum</tp:taxon-name-part></tp:taxon-name>, Anonymous s.n. (neotype, designated here: G-DC [G00200072]).</comment></tp:nomenclature-citation><tp:nomenclature-citation><tp:taxon-name>
                <tp:taxon-name-part taxon-name-part-type="genus" reg="Capsicum">Capsicum</tp:taxon-name-part>
                <tp:taxon-name-part taxon-name-part-type="species" reg="longum">longum</tp:taxon-name-part>
              </tp:taxon-name><comment>DC., Cat. Pl. Horti Monsp.: 86. 1813. Type. “Hab... in hortis frequens” (no specimens cited; lectotype, designated here [illustration]: “Piper Calecuticum sive <tp:taxon-name><tp:taxon-name-part taxon-name-part-type="genus" reg="Capsicum">Capsicum</tp:taxon-name-part></tp:taxon-name> oblongius, Bauhin et al., Hist. pl. 2: 943, f. I. 1651).</comment></tp:nomenclature-citation><tp:nomenclature-citation><tp:taxon-name>
                <tp:taxon-name-part taxon-name-part-type="genus" reg="Capsicum">Capsicum</tp:taxon-name-part>
                <tp:taxon-name-part taxon-name-part-type="species" reg="globiferum">globiferum</tp:taxon-name-part>
              </tp:taxon-name><comment>G.Mey., Prim. Fl. Esseq.: 113. 1818. Type. “In plantationibus”, no specimens cited; [Guyana]. Río Essequibo, <italic>E.K. Rodschied 29</italic> (lectotype, designated here: GOET [GOET003420]).</comment></tp:nomenclature-citation><tp:nomenclature-citation><tp:taxon-name>
                <tp:taxon-name-part taxon-name-part-type="genus" reg="Capsicum">Capsicum</tp:taxon-name-part>
                <tp:taxon-name-part taxon-name-part-type="species" reg="purpureum">purpureum</tp:taxon-name-part>
              </tp:taxon-name><comment>Roxb., Fl. Ind., ed. Carey &amp; Wall. 2: 259. 1824, nom. illeg., not <tp:taxon-name><tp:taxon-name-part taxon-name-part-type="genus" reg="Capsicum">Capsicum</tp:taxon-name-part><tp:taxon-name-part taxon-name-part-type="species" reg="purpureum">purpureum</tp:taxon-name-part></tp:taxon-name> Vahl ex Hornem. (1813). Type. “Most likely from the Molucca Islands” (no specimens cited; neotype, designated here: “<tp:taxon-name><tp:taxon-name-part taxon-name-part-type="genus" reg="Capsicum">C.</tp:taxon-name-part><tp:taxon-name-part taxon-name-part-type="species" reg="purpureum">purpureum</tp:taxon-name-part></tp:taxon-name>, H.B.C.” [Horto Botanici Calcutta]: K [K001132446]).</comment></tp:nomenclature-citation><tp:nomenclature-citation><tp:taxon-name>
                <tp:taxon-name-part taxon-name-part-type="genus" reg="Capsicum">Capsicum</tp:taxon-name-part>
                <tp:taxon-name-part taxon-name-part-type="species" reg="indicum">indicum</tp:taxon-name-part>
                <tp:taxon-name-part taxon-name-part-type="authority">Dierb.</tp:taxon-name-part>
                <tp:taxon-name-part taxon-name-part-type="infraspecific-rank">var.</tp:taxon-name-part>
                <tp:taxon-name-part taxon-name-part-type="variety" reg="vulgatum">vulgatum</tp:taxon-name-part>
              </tp:taxon-name><comment>Dierb., Arch. Apotheker-Vereins Nordl. Teutschl. 30: 22. 1829, nom. illeg. superfl. Type. Based on <tp:taxon-name><tp:taxon-name-part taxon-name-part-type="genus" reg="Capsicum">Capsicum</tp:taxon-name-part><tp:taxon-name-part taxon-name-part-type="species" reg="annuum">annuum</tp:taxon-name-part></tp:taxon-name> L. (cited in synonymy).</comment></tp:nomenclature-citation><tp:nomenclature-citation><tp:taxon-name>
                <tp:taxon-name-part taxon-name-part-type="genus" reg="Capsicum">Capsicum</tp:taxon-name-part>
                <tp:taxon-name-part taxon-name-part-type="species" reg="indicum">indicum</tp:taxon-name-part>
                <tp:taxon-name-part taxon-name-part-type="authority">Dierb.</tp:taxon-name-part>
                <tp:taxon-name-part taxon-name-part-type="infraspecific-rank">var.</tp:taxon-name-part>
                <tp:taxon-name-part taxon-name-part-type="variety" reg="longum">longum</tp:taxon-name-part>
              </tp:taxon-name><comment>(DC.) Dierb., Arch. Apotheker-Vereins Nordl. Teutschl. 30: 23. 1829. Type. Based on <tp:taxon-name><tp:taxon-name-part taxon-name-part-type="genus" reg="Capsicum">Capsicum</tp:taxon-name-part><tp:taxon-name-part taxon-name-part-type="species" reg="longum">longum</tp:taxon-name-part></tp:taxon-name> DC.</comment></tp:nomenclature-citation><tp:nomenclature-citation><tp:taxon-name>
                <tp:taxon-name-part taxon-name-part-type="genus" reg="Capsicum">Capsicum</tp:taxon-name-part>
                <tp:taxon-name-part taxon-name-part-type="species" reg="indicum">indicum</tp:taxon-name-part>
                <tp:taxon-name-part taxon-name-part-type="authority">Dierb.</tp:taxon-name-part>
                <tp:taxon-name-part taxon-name-part-type="infraspecific-rank">var.</tp:taxon-name-part>
                <tp:taxon-name-part taxon-name-part-type="variety" reg="tetragonum">tetragonum</tp:taxon-name-part>
              </tp:taxon-name><comment>(Mill.) Dierb., Arch. Apotheker-Vereins Nordl. Teutschl. 30: 23. 1829. Type. Based on <tp:taxon-name><tp:taxon-name-part taxon-name-part-type="genus" reg="Capsicum">Capsicum</tp:taxon-name-part><tp:taxon-name-part taxon-name-part-type="species" reg="tetragonum">tetragonum</tp:taxon-name-part></tp:taxon-name> Mill.</comment></tp:nomenclature-citation><tp:nomenclature-citation><tp:taxon-name>
                <tp:taxon-name-part taxon-name-part-type="genus" reg="Capsicum">Capsicum</tp:taxon-name-part>
                <tp:taxon-name-part taxon-name-part-type="species" reg="indicum">indicum</tp:taxon-name-part>
                <tp:taxon-name-part taxon-name-part-type="authority">Dierb.</tp:taxon-name-part>
                <tp:taxon-name-part taxon-name-part-type="infraspecific-rank">var.</tp:taxon-name-part>
                <tp:taxon-name-part taxon-name-part-type="variety" reg="angulosum">angulosum</tp:taxon-name-part>
              </tp:taxon-name><comment>(Mill.) Dierb., Arch. Apotheker-Vereins Nordl. Teutschl. 30: 25. 1829. Type. Based on <tp:taxon-name><tp:taxon-name-part taxon-name-part-type="genus" reg="Capsicum">Capsicum</tp:taxon-name-part><tp:taxon-name-part taxon-name-part-type="species" reg="angulosum">angulosum</tp:taxon-name-part></tp:taxon-name> Mill.</comment></tp:nomenclature-citation><tp:nomenclature-citation><tp:taxon-name>
                <tp:taxon-name-part taxon-name-part-type="genus" reg="Capsicum">Capsicum</tp:taxon-name-part>
                <tp:taxon-name-part taxon-name-part-type="species" reg="indicum">indicum</tp:taxon-name-part>
                <tp:taxon-name-part taxon-name-part-type="authority">Dierb.</tp:taxon-name-part>
                <tp:taxon-name-part taxon-name-part-type="infraspecific-rank">var.</tp:taxon-name-part>
                <tp:taxon-name-part taxon-name-part-type="variety" reg="cordiforme">cordiforme</tp:taxon-name-part>
              </tp:taxon-name><comment>(Mill.) Dierb., Arch. Apotheker-Vereins Nordl. Teutschl. 30: 25. 1829. Type. Based on <tp:taxon-name><tp:taxon-name-part taxon-name-part-type="genus" reg="Capsicum">Capsicum</tp:taxon-name-part><tp:taxon-name-part taxon-name-part-type="species" reg="cordiforme">cordiforme</tp:taxon-name-part></tp:taxon-name> Mill.</comment></tp:nomenclature-citation><tp:nomenclature-citation><tp:taxon-name>
                <tp:taxon-name-part taxon-name-part-type="genus" reg="Capsicum">Capsicum</tp:taxon-name-part>
                <tp:taxon-name-part taxon-name-part-type="species" reg="indicum">indicum</tp:taxon-name-part>
                <tp:taxon-name-part taxon-name-part-type="authority">Dierb.</tp:taxon-name-part>
                <tp:taxon-name-part taxon-name-part-type="infraspecific-rank">var.</tp:taxon-name-part>
                <tp:taxon-name-part taxon-name-part-type="variety" reg="grossum">grossum</tp:taxon-name-part>
              </tp:taxon-name><comment>(L.) Dierb., Arch. Apotheker-Vereins Nordl. Teutschl. 30: 26. 1829. Type. Based on <tp:taxon-name><tp:taxon-name-part taxon-name-part-type="genus" reg="Capsicum">Capsicum</tp:taxon-name-part><tp:taxon-name-part taxon-name-part-type="species" reg="grossum">grossum</tp:taxon-name-part></tp:taxon-name> L.</comment></tp:nomenclature-citation><tp:nomenclature-citation><tp:taxon-name>
                <tp:taxon-name-part taxon-name-part-type="genus" reg="Capsicum">Capsicum</tp:taxon-name-part>
                <tp:taxon-name-part taxon-name-part-type="species" reg="indicum">indicum</tp:taxon-name-part>
                <tp:taxon-name-part taxon-name-part-type="authority">Dierb.</tp:taxon-name-part>
                <tp:taxon-name-part taxon-name-part-type="infraspecific-rank">var.</tp:taxon-name-part>
                <tp:taxon-name-part taxon-name-part-type="variety" reg="sphaericum">sphaericum</tp:taxon-name-part>
              </tp:taxon-name><comment>(Willd.) Dierb., Arch. Apotheker-Vereins Nordl. Teutschl. 30: 27. 1829. Type. Based on <tp:taxon-name><tp:taxon-name-part taxon-name-part-type="genus" reg="Capsicum">Capsicum</tp:taxon-name-part><tp:taxon-name-part taxon-name-part-type="species" reg="sphaericum">sphaericum</tp:taxon-name-part></tp:taxon-name> Willd.</comment></tp:nomenclature-citation><tp:nomenclature-citation><tp:taxon-name>
                <tp:taxon-name-part taxon-name-part-type="genus" reg="Capsicum">Capsicum</tp:taxon-name-part>
                <tp:taxon-name-part taxon-name-part-type="species" reg="indicum">indicum</tp:taxon-name-part>
                <tp:taxon-name-part taxon-name-part-type="authority">Dierb.</tp:taxon-name-part>
                <tp:taxon-name-part taxon-name-part-type="infraspecific-rank">var.</tp:taxon-name-part>
                <tp:taxon-name-part taxon-name-part-type="variety" reg="ovatum">ovatum</tp:taxon-name-part>
              </tp:taxon-name><comment>(DC.) Dierb., Arch. Apotheker-Vereins Nordl. Teutschl. 30: 27. 1829. Type. Based on <tp:taxon-name><tp:taxon-name-part taxon-name-part-type="genus" reg="Capsicum">Capsicum</tp:taxon-name-part><tp:taxon-name-part taxon-name-part-type="species" reg="ovatum">ovatum</tp:taxon-name-part></tp:taxon-name> DC.</comment></tp:nomenclature-citation><tp:nomenclature-citation><tp:taxon-name>
                <tp:taxon-name-part taxon-name-part-type="genus" reg="Capsicum">Capsicum</tp:taxon-name-part>
                <tp:taxon-name-part taxon-name-part-type="species" reg="indicum">indicum</tp:taxon-name-part>
                <tp:taxon-name-part taxon-name-part-type="authority">Dierb.</tp:taxon-name-part>
                <tp:taxon-name-part taxon-name-part-type="infraspecific-rank">var.</tp:taxon-name-part>
                <tp:taxon-name-part taxon-name-part-type="variety" reg="pyramidale">pyramidale</tp:taxon-name-part>
              </tp:taxon-name><comment>(Mill.) Dierb., Arch. Apotheker-Vereins Nordl. Teutschl. 30: 28. 1829. Type. Based on <tp:taxon-name><tp:taxon-name-part taxon-name-part-type="genus" reg="Capsicum">Capsicum</tp:taxon-name-part><tp:taxon-name-part taxon-name-part-type="species" reg="pyramidale">pyramidale</tp:taxon-name-part></tp:taxon-name> Mill.</comment></tp:nomenclature-citation><tp:nomenclature-citation><tp:taxon-name>
                <tp:taxon-name-part taxon-name-part-type="genus" reg="Capsicum">Capsicum</tp:taxon-name-part>
                <tp:taxon-name-part taxon-name-part-type="species" reg="indicum">indicum</tp:taxon-name-part>
                <tp:taxon-name-part taxon-name-part-type="authority">Dierb.</tp:taxon-name-part>
                <tp:taxon-name-part taxon-name-part-type="infraspecific-rank">var.</tp:taxon-name-part>
                <tp:taxon-name-part taxon-name-part-type="variety" reg="olivaeforme">olivaeforme</tp:taxon-name-part>
              </tp:taxon-name><comment>(Mill.) Dierb., Arch. Apotheker-Vereins Nordl. Teutschl. 30: 28. 1829. Type. Based on <tp:taxon-name><tp:taxon-name-part taxon-name-part-type="genus" reg="Capsicum">Capsicum</tp:taxon-name-part><tp:taxon-name-part taxon-name-part-type="species" reg="olivaeforme">olivaeforme</tp:taxon-name-part></tp:taxon-name> Mill.</comment></tp:nomenclature-citation><tp:nomenclature-citation><tp:taxon-name>
                <tp:taxon-name-part taxon-name-part-type="genus" reg="Capsicum">Capsicum</tp:taxon-name-part>
                <tp:taxon-name-part taxon-name-part-type="species" reg="indicum">indicum</tp:taxon-name-part>
                <tp:taxon-name-part taxon-name-part-type="authority">Dierb.</tp:taxon-name-part>
                <tp:taxon-name-part taxon-name-part-type="infraspecific-rank">var.</tp:taxon-name-part>
                <tp:taxon-name-part taxon-name-part-type="variety" reg="nigrum">nigrum</tp:taxon-name-part>
              </tp:taxon-name><comment>(Willd.) Dierb., Arch. Apotheker-Vereins Nordl. Teutschl. 30: 29. 1829. Type. Based on <tp:taxon-name><tp:taxon-name-part taxon-name-part-type="genus" reg="Capsicum">Capsicum</tp:taxon-name-part><tp:taxon-name-part taxon-name-part-type="species" reg="nigrum">nigrum</tp:taxon-name-part></tp:taxon-name> Willd.</comment></tp:nomenclature-citation><tp:nomenclature-citation><tp:taxon-name>
                <tp:taxon-name-part taxon-name-part-type="genus" reg="Capsicum">Capsicum</tp:taxon-name-part>
                <tp:taxon-name-part taxon-name-part-type="species" reg="axi">axi</tp:taxon-name-part>
              </tp:taxon-name><comment>Vell., Fl. Flumin.: 61. 1829 (“1825”); Fl. Flumin. Icon. 2: t. 6. 1831 (“1827”). Type. Brazil. [Rio de Janeiro]: “Colitur hortis” (lectotype, designated by <xref ref-type="bibr" rid="B236">Knapp et al. 2015</xref>, pg. 824: [illustration] Original parchment plate of Flora Fluminensis in the Manuscript Section of the Biblioteca Nacional, Rio de Janeiro [cat. no.: mss1198651_009] and later published in Vellozo, Fl. Flumin. Icon. 2: t. 6. 1831).</comment></tp:nomenclature-citation><tp:nomenclature-citation><tp:taxon-name>
                <tp:taxon-name-part taxon-name-part-type="genus" reg="Capsicum">Capsicum</tp:taxon-name-part>
                <tp:taxon-name-part taxon-name-part-type="species" reg="silvestre">silvestre</tp:taxon-name-part>
              </tp:taxon-name><comment>Vell., Fl. Flumin. 60. 1829 (“1825”); Fl. Flumin. Icon. 2: t. 1. 1831 (“1827”). Type. Brazil. [Rio de Janeiro]: “Ad declivium Alpium Fluminensium” (lectotype, designated by <xref ref-type="bibr" rid="B236">Knapp et al. 2015</xref>, pg. 824: [illustration] Original parchment plate of Flora Fluminensis in the Manuscript Section of the Biblioteca Nacional, Rio de Janeiro [cat. no.: mss1198651_004] and later published in Vellozo, Fl. Flumin. Icon. 2: t. 1. 1831).</comment></tp:nomenclature-citation><tp:nomenclature-citation><tp:taxon-name>
                <tp:taxon-name-part taxon-name-part-type="genus" reg="Capsicum">Capsicum</tp:taxon-name-part>
                <tp:taxon-name-part taxon-name-part-type="species" reg="annuum">annuum</tp:taxon-name-part>
                <tp:taxon-name-part taxon-name-part-type="authority">L.</tp:taxon-name-part>
                <tp:taxon-name-part taxon-name-part-type="infraspecific-rank">var.</tp:taxon-name-part>
                <tp:taxon-name-part taxon-name-part-type="variety" reg="rugosulum">rugosulum</tp:taxon-name-part>
              </tp:taxon-name><comment>Fingerh., Monogr. Capsic.: 13. 1832. Type. No locality cited (no specimens cited; lectotype, designated here [illustration]: Fingerhuth, Monogr. Capsic. Tab. II b. 1832).</comment></tp:nomenclature-citation><tp:nomenclature-citation><tp:taxon-name>
                <tp:taxon-name-part taxon-name-part-type="genus" reg="Capsicum">Capsicum</tp:taxon-name-part>
                <tp:taxon-name-part taxon-name-part-type="species" reg="annuum">annuum</tp:taxon-name-part>
                <tp:taxon-name-part taxon-name-part-type="authority">L.</tp:taxon-name-part>
                <tp:taxon-name-part taxon-name-part-type="infraspecific-rank">var.</tp:taxon-name-part>
                <tp:taxon-name-part taxon-name-part-type="variety" reg="acuminatum">acuminatum</tp:taxon-name-part>
              </tp:taxon-name><comment>Fingerh., Monogr. Capsic.: 13. 1832. Type. No locality cited (no specimens cited; lectotype, designated here [illustration]: Fingerhuth, Monogr. Capsic. Tab. II c. 1832).</comment></tp:nomenclature-citation><tp:nomenclature-citation><tp:taxon-name>
                <tp:taxon-name-part taxon-name-part-type="genus" reg="Capsicum">Capsicum</tp:taxon-name-part>
                <tp:taxon-name-part taxon-name-part-type="species" reg="annuum">annuum</tp:taxon-name-part>
                <tp:taxon-name-part taxon-name-part-type="authority">L.</tp:taxon-name-part>
                <tp:taxon-name-part taxon-name-part-type="infraspecific-rank">var.</tp:taxon-name-part>
                <tp:taxon-name-part taxon-name-part-type="variety" reg="subangulosum">subangulosum</tp:taxon-name-part>
              </tp:taxon-name><comment>Fingerh., Monogr. Capsic. 13. 1832. Type. No locality cited (no specimens cited; lectotype, designated here [illustration]: Fingerhuth, Monogr. Capsic. Tab. II d. 1832).</comment></tp:nomenclature-citation><tp:nomenclature-citation><tp:taxon-name>
                <tp:taxon-name-part taxon-name-part-type="genus" reg="Capsicum">Capsicum</tp:taxon-name-part>
                <tp:taxon-name-part taxon-name-part-type="species" reg="annuum">annuum</tp:taxon-name-part>
                <tp:taxon-name-part taxon-name-part-type="authority">L.</tp:taxon-name-part>
                <tp:taxon-name-part taxon-name-part-type="infraspecific-rank">var.</tp:taxon-name-part>
                <tp:taxon-name-part taxon-name-part-type="variety" reg="ovoideum">ovoideum</tp:taxon-name-part>
              </tp:taxon-name><comment>Fingerh., Monogr. Capsic.: 14. 1832. Type. No locality cited (no specimens cited; lectotype, designated here [illustration]: Fingerhuth, Monogr. Capsic. Tab. II e. 1832).</comment></tp:nomenclature-citation><tp:nomenclature-citation><tp:taxon-name>
                <tp:taxon-name-part taxon-name-part-type="genus" reg="Capsicum">Capsicum</tp:taxon-name-part>
                <tp:taxon-name-part taxon-name-part-type="species" reg="annuum">annuum</tp:taxon-name-part>
                <tp:taxon-name-part taxon-name-part-type="authority">L.</tp:taxon-name-part>
                <tp:taxon-name-part taxon-name-part-type="infraspecific-rank">var.</tp:taxon-name-part>
                <tp:taxon-name-part taxon-name-part-type="variety" reg="abbreviatum">abbreviatum</tp:taxon-name-part>
              </tp:taxon-name><comment>Fingerh., Monogr. Capsic.: 14. 1832. Type. No locality cited (no specimens cited; lectotype, designated here [illustration]: Fingerhuth, Monogr. Capsic. Tab. II f. 1832).</comment></tp:nomenclature-citation><tp:nomenclature-citation><tp:taxon-name>
                <tp:taxon-name-part taxon-name-part-type="genus" reg="Capsicum">Capsicum</tp:taxon-name-part>
                <tp:taxon-name-part taxon-name-part-type="species" reg="annuum">annuum</tp:taxon-name-part>
                <tp:taxon-name-part taxon-name-part-type="authority">L.</tp:taxon-name-part>
                <tp:taxon-name-part taxon-name-part-type="infraspecific-rank">var.</tp:taxon-name-part>
                <tp:taxon-name-part taxon-name-part-type="variety" reg="olivaeforme">olivaeforme</tp:taxon-name-part>
              </tp:taxon-name><comment>Fingerh., Monogr. Capsic.: 14. 1832. Type. “Crecit in America meridionali et India oriental” (no specimens cited; lectotype, designated here [illustration]: Fingerhuth, Monogr. Capsic. Tab. II g. 1832).</comment></tp:nomenclature-citation><tp:nomenclature-citation><tp:taxon-name>
                <tp:taxon-name-part taxon-name-part-type="genus" reg="Capsicum">Capsicum</tp:taxon-name-part>
                <tp:taxon-name-part taxon-name-part-type="species" reg="bicolor">bicolor</tp:taxon-name-part>
                <tp:taxon-name-part taxon-name-part-type="authority">Jacq.</tp:taxon-name-part>
                <tp:taxon-name-part taxon-name-part-type="infraspecific-rank">var.</tp:taxon-name-part>
                <tp:taxon-name-part taxon-name-part-type="variety" reg="purpureum">purpureum</tp:taxon-name-part>
              </tp:taxon-name><comment>(Vahl ex Hornem.) Fingerh., Monogr. Capsic.: 16. 1832. Type. Based on <tp:taxon-name><tp:taxon-name-part taxon-name-part-type="genus" reg="Capsicum">Capsicum</tp:taxon-name-part><tp:taxon-name-part taxon-name-part-type="species" reg="purpureum">purpureum</tp:taxon-name-part></tp:taxon-name> Vahl ex Hornem.</comment></tp:nomenclature-citation><tp:nomenclature-citation><tp:taxon-name>
                <tp:taxon-name-part taxon-name-part-type="genus" reg="Capsicum">Capsicum</tp:taxon-name-part>
                <tp:taxon-name-part taxon-name-part-type="species" reg="strictum">strictum</tp:taxon-name-part>
              </tp:taxon-name><comment>Fingerh., Monogr. Capsic.: 21. 1832. Type. “Patria…..” (no specimens cited; lectotype, designated here [illustration]: Fingerhuth, Monogr. Capsic. Tab. V a. 1832).</comment></tp:nomenclature-citation><tp:nomenclature-citation><tp:taxon-name>
                <tp:taxon-name-part taxon-name-part-type="genus" reg="Capsicum"/>
                <tp:taxon-name-part taxon-name-part-type="species" reg="grossum"/>
              </tp:taxon-name><comment><tp:taxon-name><tp:taxon-name-part taxon-name-part-type="genus" reg="Capsicum">Capsicum</tp:taxon-name-part><tp:taxon-name-part taxon-name-part-type="species" reg="grossum">grossum</tp:taxon-name-part></tp:taxon-name> Willd. var. <tp:taxon-name><tp:taxon-name-part taxon-name-part-type="genus" reg="Capsicum"/><tp:taxon-name-part taxon-name-part-type="species" reg="grossum"/><tp:taxon-name-part taxon-name-part-type="variety" reg="pomiforme">pomiforme</tp:taxon-name-part></tp:taxon-name> Fingerh., Monogr. Capsic.: 22. 1832. Type. No locality cited (no specimens cited; lectotype, designated here [illustration]: Fingerhuth, Monogr. Capsic. Tab. V c. 1832). </comment></tp:nomenclature-citation><tp:nomenclature-citation><tp:taxon-name>
                <tp:taxon-name-part taxon-name-part-type="genus" reg="Capsicum">Capsicum</tp:taxon-name-part>
                <tp:taxon-name-part taxon-name-part-type="species" reg="grossum">grossum</tp:taxon-name-part>
                <tp:taxon-name-part taxon-name-part-type="authority">Willd.</tp:taxon-name-part>
                <tp:taxon-name-part taxon-name-part-type="infraspecific-rank">var.</tp:taxon-name-part>
                <tp:taxon-name-part taxon-name-part-type="variety" reg="ovatum">ovatum</tp:taxon-name-part>
              </tp:taxon-name><comment>Fingerh., Monogr. Capsic.: 22. 1832. Type. No locality cited (no specimens cited; lectotype, designated here [illustration]: Fingerhuth, Monogr. Capsic. Tab. V d. 1832).</comment></tp:nomenclature-citation><tp:nomenclature-citation><tp:taxon-name>
                <tp:taxon-name-part taxon-name-part-type="genus" reg="Capsicum"/>
                <tp:taxon-name-part taxon-name-part-type="species" reg="grossum"/>
              </tp:taxon-name><comment><tp:taxon-name><tp:taxon-name-part taxon-name-part-type="genus" reg="Capsicum">Capsicum</tp:taxon-name-part><tp:taxon-name-part taxon-name-part-type="species" reg="grossum">grossum</tp:taxon-name-part></tp:taxon-name> Willd. var. <tp:taxon-name><tp:taxon-name-part taxon-name-part-type="genus" reg="Capsicum"/><tp:taxon-name-part taxon-name-part-type="species" reg="grossum"/><tp:taxon-name-part taxon-name-part-type="variety" reg="cordatum">cordatum</tp:taxon-name-part></tp:taxon-name> Fingerh., Monogr. Capsic.: 22. 1832. Type. No locality cited (no specimens cited; lectotype, designated here [illustration]: Fingerhuth, Monogr. Capsic. Tab. VI a. 1832). </comment></tp:nomenclature-citation><tp:nomenclature-citation><tp:taxon-name>
                <tp:taxon-name-part taxon-name-part-type="genus" reg="Capsicum"/>
                <tp:taxon-name-part taxon-name-part-type="species" reg="grossum"/>
              </tp:taxon-name><comment><tp:taxon-name><tp:taxon-name-part taxon-name-part-type="genus" reg="Capsicum">Capsicum</tp:taxon-name-part><tp:taxon-name-part taxon-name-part-type="species" reg="grossum">grossum</tp:taxon-name-part></tp:taxon-name> Willd. var. <tp:taxon-name><tp:taxon-name-part taxon-name-part-type="genus" reg="Capsicum"/><tp:taxon-name-part taxon-name-part-type="species" reg="grossum"/><tp:taxon-name-part taxon-name-part-type="variety" reg="angulosum">angulosum</tp:taxon-name-part></tp:taxon-name> Fingerh., Monogr. Capsic.: 22. 1832. Type: “Patria India orientalis (Herb. Wight et Herb. Hamilt.)” (no specimens found; lectotype, designated here [illustration]: Fingerhuth, Monogr. Capsic. Tab. VI d. 1832). </comment></tp:nomenclature-citation><tp:nomenclature-citation><tp:taxon-name>
                <tp:taxon-name-part taxon-name-part-type="genus" reg="Capsicum">Capsicum</tp:taxon-name-part>
                <tp:taxon-name-part taxon-name-part-type="species" reg="ceratocarpum">ceratocarpum</tp:taxon-name-part>
              </tp:taxon-name><comment>Fingerh., Monogr. Capsic.: 22. 1832. Type. “Patria….” (no specimens cited; lectotype, designated here [illustration]: Fingerhuth, Monogr. Capsic. Tab. VI c. 1832).</comment></tp:nomenclature-citation><tp:nomenclature-citation><tp:taxon-name>
                <tp:taxon-name-part taxon-name-part-type="genus" reg="Capsicum">Capsicum</tp:taxon-name-part>
                <tp:taxon-name-part taxon-name-part-type="species" reg="longum">longum</tp:taxon-name-part>
                <tp:taxon-name-part taxon-name-part-type="authority">DC.</tp:taxon-name-part>
                <tp:taxon-name-part taxon-name-part-type="infraspecific-rank">var.</tp:taxon-name-part>
                <tp:taxon-name-part taxon-name-part-type="variety" reg="incrassatum">incrassatum</tp:taxon-name-part>
              </tp:taxon-name><comment>Fingerh., Monogr. Capsic.: 24. 1832. Type. No locality cited (no specimens cited; lectotype, designated here [illustration]: Fingerhuth, Monogr. Capsic. Tab. VII a. 1832).</comment></tp:nomenclature-citation><tp:nomenclature-citation><tp:taxon-name>
                <tp:taxon-name-part taxon-name-part-type="genus" reg="Capsicum">Capsicum</tp:taxon-name-part>
                <tp:taxon-name-part taxon-name-part-type="species" reg="longum">longum</tp:taxon-name-part>
                <tp:taxon-name-part taxon-name-part-type="authority">DC.</tp:taxon-name-part>
                <tp:taxon-name-part taxon-name-part-type="infraspecific-rank">var.</tp:taxon-name-part>
                <tp:taxon-name-part taxon-name-part-type="variety" reg="latum">latum</tp:taxon-name-part>
              </tp:taxon-name><comment>Fingerh., Monogr. Capsic.: 25. 1832. Type. No locality cited (no specimens cited; lectotype, designated here [illustration]: Fingerhuth, Monogr. Capsic. Tab. VII b (as - - [<tp:taxon-name><tp:taxon-name-part taxon-name-part-type="genus" reg="Capsicum">Capsicum</tp:taxon-name-part><tp:taxon-name-part taxon-name-part-type="species" reg="longum">longum</tp:taxon-name-part></tp:taxon-name>] <tp:taxon-name><tp:taxon-name-part taxon-name-part-type="genus" reg="Capsicum"/><tp:taxon-name-part taxon-name-part-type="species" reg="luteum">luteum</tp:taxon-name-part></tp:taxon-name>). 1832).</comment></tp:nomenclature-citation><tp:nomenclature-citation><tp:taxon-name>
                <tp:taxon-name-part taxon-name-part-type="genus" reg="Capsicum">Capsicum</tp:taxon-name-part>
                <tp:taxon-name-part taxon-name-part-type="species" reg="longum">longum</tp:taxon-name-part>
                <tp:taxon-name-part taxon-name-part-type="authority">DC.</tp:taxon-name-part>
                <tp:taxon-name-part taxon-name-part-type="infraspecific-rank">var.</tp:taxon-name-part>
                <tp:taxon-name-part taxon-name-part-type="variety" reg="rectum">rectum</tp:taxon-name-part>
              </tp:taxon-name><comment>Fingerh., Monogr. Capsic.: 25. 1832. Type. “Cresit in Indiis et America meridionali” (no specimens cited; lectotype, designated here [illustration]: Fingerhuth, Monogr. Capsic. Tab. VII c. 1832).</comment></tp:nomenclature-citation><tp:nomenclature-citation><tp:taxon-name>
                <tp:taxon-name-part taxon-name-part-type="genus" reg="Capsicum">Capsicum</tp:taxon-name-part>
                <tp:taxon-name-part taxon-name-part-type="species" reg="pendulum">pendulum</tp:taxon-name-part>
                <tp:taxon-name-part taxon-name-part-type="authority">Willd.</tp:taxon-name-part>
                <tp:taxon-name-part taxon-name-part-type="infraspecific-rank">var.</tp:taxon-name-part>
                <tp:taxon-name-part taxon-name-part-type="variety" reg="torulosum">torulosum</tp:taxon-name-part>
              </tp:taxon-name><comment>Fingerh., Monogr. Capsic.: 26. 1832. Type. [Indonesia] “in Amboina” (no specimens cited; lectotype, designated here [illustration]: <tp:taxon-name><tp:taxon-name-part taxon-name-part-type="genus" reg="Capsicum">Capsicum</tp:taxon-name-part><tp:taxon-name-part taxon-name-part-type="species" reg="rubrum">rubrum</tp:taxon-name-part><tp:taxon-name-part taxon-name-part-type="subspecies" reg="minus">minus</tp:taxon-name-part></tp:taxon-name> Rumphius, Herbarium Amboinense 5, Tab. LXXXVIII, fig. 1, 1747, cited in synonymy).</comment></tp:nomenclature-citation><tp:nomenclature-citation><tp:taxon-name>
                <tp:taxon-name-part taxon-name-part-type="genus" reg="Capsicum">Capsicum</tp:taxon-name-part>
                <tp:taxon-name-part taxon-name-part-type="species" reg="angulosum">angulosum</tp:taxon-name-part>
                <tp:taxon-name-part taxon-name-part-type="authority">Mill.</tp:taxon-name-part>
                <tp:taxon-name-part taxon-name-part-type="infraspecific-rank">var.</tp:taxon-name-part>
                <tp:taxon-name-part taxon-name-part-type="variety" reg="conicum">conicum</tp:taxon-name-part>
              </tp:taxon-name><comment>Fingerh., Monogr. Capsic.: 28. 1832. Type. No locality cited (no specimens cited, no original material located).</comment></tp:nomenclature-citation><tp:nomenclature-citation><tp:taxon-name>
                <tp:taxon-name-part taxon-name-part-type="genus" reg="Capsicum">Capsicum</tp:taxon-name-part>
                <tp:taxon-name-part taxon-name-part-type="species" reg="angulosum">angulosum</tp:taxon-name-part>
                <tp:taxon-name-part taxon-name-part-type="authority">Mill.</tp:taxon-name-part>
                <tp:taxon-name-part taxon-name-part-type="infraspecific-rank">var.</tp:taxon-name-part>
                <tp:taxon-name-part taxon-name-part-type="variety" reg="ovale">ovale</tp:taxon-name-part>
              </tp:taxon-name><comment>Fingerh., Monogr. Capsic.: 28. 1832. Type. “Patria….?” (no specimens cited; lectotype, designated here [illustration]: Fingerhuth, Monogr. Capsic. Tab. VIII b. 1832).</comment></tp:nomenclature-citation><tp:nomenclature-citation><tp:taxon-name>
                <tp:taxon-name-part taxon-name-part-type="genus" reg="Capsicum">Capsicum</tp:taxon-name-part>
                <tp:taxon-name-part taxon-name-part-type="species" reg="hamiltonii">hamiltonii</tp:taxon-name-part>
              </tp:taxon-name><comment>G.Don, Gen. Hist. 4: 447. 1838. Type. [Caribbean Islands] “Native of the Island of Nevis, in gardens” (no specimens cited, no original material located).</comment></tp:nomenclature-citation><tp:nomenclature-citation><tp:taxon-name>
                <tp:taxon-name-part taxon-name-part-type="genus" reg="Capsicum">Capsicum</tp:taxon-name-part>
                <tp:taxon-name-part taxon-name-part-type="species" reg="annuum">annuum</tp:taxon-name-part>
                <tp:taxon-name-part taxon-name-part-type="authority">L.</tp:taxon-name-part>
                <tp:taxon-name-part taxon-name-part-type="infraspecific-rank">var.</tp:taxon-name-part>
                <tp:taxon-name-part taxon-name-part-type="variety" reg="longum">longum</tp:taxon-name-part>
              </tp:taxon-name><comment>(DC.) Sendtn., Fl. Bras. (Martius) 10(6): 144. 1846. Type. Based on <tp:taxon-name><tp:taxon-name-part taxon-name-part-type="genus" reg="Capsicum">Capsicum</tp:taxon-name-part><tp:taxon-name-part taxon-name-part-type="species" reg="longum">longum</tp:taxon-name-part></tp:taxon-name> DC.</comment></tp:nomenclature-citation><tp:nomenclature-citation><tp:taxon-name>
                <tp:taxon-name-part taxon-name-part-type="genus" reg="Capsicum">Capsicum</tp:taxon-name-part>
                <tp:taxon-name-part taxon-name-part-type="species" reg="annuum">annuum</tp:taxon-name-part>
                <tp:taxon-name-part taxon-name-part-type="authority">L.</tp:taxon-name-part>
                <tp:taxon-name-part taxon-name-part-type="infraspecific-rank">var.</tp:taxon-name-part>
                <tp:taxon-name-part taxon-name-part-type="variety" reg="grossum">grossum</tp:taxon-name-part>
              </tp:taxon-name><comment>(Willd.) Sendtn., Fl. Bras. (Martius) 10(6): 147. 1846. Type. Based on <tp:taxon-name><tp:taxon-name-part taxon-name-part-type="genus" reg="Capsicum">Capsicum</tp:taxon-name-part><tp:taxon-name-part taxon-name-part-type="species" reg="grossum">grossum</tp:taxon-name-part></tp:taxon-name> Willd.</comment></tp:nomenclature-citation><tp:nomenclature-citation><tp:taxon-name>
                <tp:taxon-name-part taxon-name-part-type="genus" reg="Capsicum">Capsicum</tp:taxon-name-part>
                <tp:taxon-name-part taxon-name-part-type="species" reg="annuum">annuum</tp:taxon-name-part>
                <tp:taxon-name-part taxon-name-part-type="authority">L.</tp:taxon-name-part>
                <tp:taxon-name-part taxon-name-part-type="infraspecific-rank">var.</tp:taxon-name-part>
                <tp:taxon-name-part taxon-name-part-type="variety" reg="cordiforme">cordiforme</tp:taxon-name-part>
              </tp:taxon-name><comment>(Mill.) Sendtn., Fl. Bras. (Martius) 10(6): 148. 1846. Type. Based on <tp:taxon-name><tp:taxon-name-part taxon-name-part-type="genus" reg="Capsicum">Capsicum</tp:taxon-name-part><tp:taxon-name-part taxon-name-part-type="species" reg="cordiforme">cordiforme</tp:taxon-name-part></tp:taxon-name> Mill.</comment></tp:nomenclature-citation><tp:nomenclature-citation><tp:taxon-name>
                <tp:taxon-name-part taxon-name-part-type="genus" reg="Capsicum">Capsicum</tp:taxon-name-part>
                <tp:taxon-name-part taxon-name-part-type="species" reg="abyssinicum">abyssinicum</tp:taxon-name-part>
              </tp:taxon-name><comment>A.Rich., Tent. Fl. Abyss 2: 96. 1850. Type. [Ethiopia] “Abyssinia, Ouedjerate”, R. Quartin Dillon s.n. (lectotype, designated here: P [P00329903]; isolectotypes: P [P00329904, P00329905]).</comment></tp:nomenclature-citation><tp:nomenclature-citation><tp:taxon-name>
                <tp:taxon-name-part taxon-name-part-type="genus" reg="Capsicum">Capsicum</tp:taxon-name-part>
                <tp:taxon-name-part taxon-name-part-type="species" reg="annuum">annuum</tp:taxon-name-part>
                <tp:taxon-name-part taxon-name-part-type="authority">L.</tp:taxon-name-part>
                <tp:taxon-name-part taxon-name-part-type="infraspecific-rank">var.</tp:taxon-name-part>
                <tp:taxon-name-part taxon-name-part-type="variety" reg="oblongum">oblongum</tp:taxon-name-part>
              </tp:taxon-name><comment>Dunal, Prodr. [A. P. de Candolle] 13(1): 412. 1852. Type. “<tp:taxon-name><tp:taxon-name-part taxon-name-part-type="genus" reg="Capsicum">Capsicum</tp:taxon-name-part><tp:taxon-name-part taxon-name-part-type="species" reg="annuum">annuum</tp:taxon-name-part></tp:taxon-name> α <tp:taxon-name><tp:taxon-name-part taxon-name-part-type="genus" reg="Capsicum"/><tp:taxon-name-part taxon-name-part-type="species" reg="oblongum">oblongum</tp:taxon-name-part></tp:taxon-name> fructibus rubris”, 1844, <italic>Herb. Dunal</italic> (lectotype, designated here: G-DC [G00131768]).</comment></tp:nomenclature-citation><tp:nomenclature-citation><tp:taxon-name>
                <tp:taxon-name-part taxon-name-part-type="genus" reg="Capsicum">Capsicum</tp:taxon-name-part>
                <tp:taxon-name-part taxon-name-part-type="species" reg="pyramidale">pyramidale</tp:taxon-name-part>
                <tp:taxon-name-part taxon-name-part-type="authority">Mill.</tp:taxon-name-part>
                <tp:taxon-name-part taxon-name-part-type="infraspecific-rank">var.</tp:taxon-name-part>
                <tp:taxon-name-part taxon-name-part-type="variety" reg="longicorne">longicorne</tp:taxon-name-part>
              </tp:taxon-name><comment>Dunal, Prodr. [A. P. de Candolle] 13(1): 414. 1852. Type. [Indonesia] Java, 1843, <italic>H. Zollinger 489</italic> (lectotype, designated here: G-DC [G00131841]; isolectotypes: G [G00390281], LE).</comment></tp:nomenclature-citation><tp:nomenclature-citation><tp:taxon-name>
                <tp:taxon-name-part taxon-name-part-type="genus" reg="Capsicum">Capsicum</tp:taxon-name-part>
                <tp:taxon-name-part taxon-name-part-type="species" reg="bicolor">bicolor</tp:taxon-name-part>
                <tp:taxon-name-part taxon-name-part-type="authority">Jacq.</tp:taxon-name-part>
                <tp:taxon-name-part taxon-name-part-type="infraspecific-rank">var.</tp:taxon-name-part>
                <tp:taxon-name-part taxon-name-part-type="variety" reg="purpureum">purpureum</tp:taxon-name-part>
              </tp:taxon-name><comment>(Vahl ex Hornem.) Dunal, Prodr. [A. P. de Candolle] 13(1): 414. 1852. Type. Based on <tp:taxon-name><tp:taxon-name-part taxon-name-part-type="genus" reg="Capsicum">Capsicum</tp:taxon-name-part><tp:taxon-name-part taxon-name-part-type="species" reg="purpureum">purpureum</tp:taxon-name-part></tp:taxon-name> Vahl ex Hornem.</comment></tp:nomenclature-citation><tp:nomenclature-citation><tp:taxon-name>
                <tp:taxon-name-part taxon-name-part-type="genus" reg="Capsicum">Capsicum</tp:taxon-name-part>
                <tp:taxon-name-part taxon-name-part-type="species" reg="testiculatum">testiculatum</tp:taxon-name-part>
              </tp:taxon-name><comment>Vis. ex Dunal, Prodr. [A. P. de Candolle] 13(1): 424. 1852. Type. In Hort. Montpellier [seeds sent by R. de Visiani], 1837, Anonymous s.n. (lectotype, designated here: G-DC [G00200067]; isolectotype: MPU [MPU023039]).</comment></tp:nomenclature-citation><tp:nomenclature-citation><tp:taxon-name>
                <tp:taxon-name-part taxon-name-part-type="genus" reg="Capsicum">Capsicum</tp:taxon-name-part>
                <tp:taxon-name-part taxon-name-part-type="species" reg="angulosum">angulosum</tp:taxon-name-part>
                <tp:taxon-name-part taxon-name-part-type="authority">Mill.</tp:taxon-name-part>
                <tp:taxon-name-part taxon-name-part-type="infraspecific-rank">var.</tp:taxon-name-part>
                <tp:taxon-name-part taxon-name-part-type="variety" reg="macrocarpum">macrocarpum</tp:taxon-name-part>
              </tp:taxon-name><comment>Dunal, Prodr. [A. P. de Candolle] 13(1): 426. 1852. Type. No locality cited (no specimens cited; lectotype, designated here [illustration]: Fingerhuth, Monogr. Capsic. Tab. VIII a (as <tp:taxon-name><tp:taxon-name-part taxon-name-part-type="genus" reg="Capsicum">Capsicum</tp:taxon-name-part><tp:taxon-name-part taxon-name-part-type="species" reg="angulosum">angulosum</tp:taxon-name-part></tp:taxon-name> M.). 1832).</comment></tp:nomenclature-citation><tp:nomenclature-citation><tp:taxon-name>
                <tp:taxon-name-part taxon-name-part-type="genus" reg="Capsicum">Capsicum</tp:taxon-name-part>
                <tp:taxon-name-part taxon-name-part-type="species" reg="leucocarpon">leucocarpon</tp:taxon-name-part>
              </tp:taxon-name><comment>Dunal, Prodr. [A. P. de Candolle] 13(1): 429. 1852. Type. Cultivated in England “<tp:taxon-name><tp:taxon-name-part taxon-name-part-type="genus" reg="Capsicum">Capsicum</tp:taxon-name-part><tp:taxon-name-part taxon-name-part-type="species" reg="americanum">americanum</tp:taxon-name-part><tp:taxon-name-part taxon-name-part-type="subspecies" reg="latifolium">latifolium</tp:taxon-name-part></tp:taxon-name>, fructu oblongo erecto candido” (<xref ref-type="bibr" rid="B297">Miller 1752</xref>) (no specimens cited, no original material located).</comment></tp:nomenclature-citation><tp:nomenclature-citation><tp:taxon-name>
                <tp:taxon-name-part taxon-name-part-type="genus" reg="Capsicum">Capsicum</tp:taxon-name-part>
                <tp:taxon-name-part taxon-name-part-type="species" reg="dulce">dulce</tp:taxon-name-part>
              </tp:taxon-name><comment>Dunal, Prodr. [A. P. de Candolle] 13(1): 428. 1852. Type. Cultivated in Montpellier, France, “In hortis botanicis cultum” (no specimens cited; no original material located).</comment></tp:nomenclature-citation><tp:nomenclature-citation><tp:taxon-name>
                <tp:taxon-name-part taxon-name-part-type="genus" reg="Capsicum">Capsicum</tp:taxon-name-part>
                <tp:taxon-name-part taxon-name-part-type="species" reg="annuum">annuum</tp:taxon-name-part>
                <tp:taxon-name-part taxon-name-part-type="authority">L.</tp:taxon-name-part>
                <tp:taxon-name-part taxon-name-part-type="infraspecific-rank">var.</tp:taxon-name-part>
                <tp:taxon-name-part taxon-name-part-type="variety" reg="cordiforme">cordiforme</tp:taxon-name-part>
              </tp:taxon-name><comment>(Mill.) Alef., Landw. Fl.: 132. 1866. Type. Based on <tp:taxon-name><tp:taxon-name-part taxon-name-part-type="genus" reg="Capsicum">Capsicum</tp:taxon-name-part><tp:taxon-name-part taxon-name-part-type="species" reg="cordiforme">cordiforme</tp:taxon-name-part></tp:taxon-name> Mill.</comment></tp:nomenclature-citation><tp:nomenclature-citation><tp:taxon-name>
                <tp:taxon-name-part taxon-name-part-type="genus" reg="Capsicum">Capsicum</tp:taxon-name-part>
                <tp:taxon-name-part taxon-name-part-type="species" reg="annuum">annuum</tp:taxon-name-part>
                <tp:taxon-name-part taxon-name-part-type="authority">L.</tp:taxon-name-part>
                <tp:taxon-name-part taxon-name-part-type="infraspecific-rank">var.</tp:taxon-name-part>
                <tp:taxon-name-part taxon-name-part-type="variety" reg="angulosum">angulosum</tp:taxon-name-part>
              </tp:taxon-name><comment>(Mill.) Alef., Landw. Fl.: 132. 1866, as ‘<italic>angulatum</italic>’. Type. Based on <tp:taxon-name><tp:taxon-name-part taxon-name-part-type="genus" reg="Capsicum">Capsicum</tp:taxon-name-part><tp:taxon-name-part taxon-name-part-type="species" reg="angulosum">angulosum</tp:taxon-name-part></tp:taxon-name> Mill.</comment></tp:nomenclature-citation><tp:nomenclature-citation><tp:taxon-name>
                <tp:taxon-name-part taxon-name-part-type="genus" reg="Capsicum">Capsicum</tp:taxon-name-part>
                <tp:taxon-name-part taxon-name-part-type="species" reg="annuum">annuum</tp:taxon-name-part>
                <tp:taxon-name-part taxon-name-part-type="authority">L.</tp:taxon-name-part>
                <tp:taxon-name-part taxon-name-part-type="infraspecific-rank">var.</tp:taxon-name-part>
                <tp:taxon-name-part taxon-name-part-type="variety" reg="pyramidale">pyramidale</tp:taxon-name-part>
              </tp:taxon-name><comment>(Mill.) Alef., Landw. Fl.: 132. 1866. Type. Based on <tp:taxon-name><tp:taxon-name-part taxon-name-part-type="genus" reg="Capsicum">Capsicum</tp:taxon-name-part><tp:taxon-name-part taxon-name-part-type="species" reg="pyramidale">pyramidale</tp:taxon-name-part></tp:taxon-name> Mill.</comment></tp:nomenclature-citation><tp:nomenclature-citation><tp:taxon-name>
                <tp:taxon-name-part taxon-name-part-type="genus" reg="Capsicum">Capsicum</tp:taxon-name-part>
                <tp:taxon-name-part taxon-name-part-type="species" reg="annuum">annuum</tp:taxon-name-part>
                <tp:taxon-name-part taxon-name-part-type="authority">L.</tp:taxon-name-part>
                <tp:taxon-name-part taxon-name-part-type="infraspecific-rank">var.</tp:taxon-name-part>
                <tp:taxon-name-part taxon-name-part-type="variety" reg="globiferum">globiferum</tp:taxon-name-part>
              </tp:taxon-name><comment>(G.Mey.) Alef., Landw. Fl.: 132. 1866. Type. Based on <tp:taxon-name><tp:taxon-name-part taxon-name-part-type="genus" reg="Capsicum">Capsicum</tp:taxon-name-part><tp:taxon-name-part taxon-name-part-type="species" reg="globiferum">globiferum</tp:taxon-name-part></tp:taxon-name> G.Mey.</comment></tp:nomenclature-citation><tp:nomenclature-citation><tp:taxon-name>
                <tp:taxon-name-part taxon-name-part-type="genus" reg="Capsicum">Capsicum</tp:taxon-name-part>
                <tp:taxon-name-part taxon-name-part-type="species" reg="annuum">annuum</tp:taxon-name-part>
                <tp:taxon-name-part taxon-name-part-type="authority">L.</tp:taxon-name-part>
                <tp:taxon-name-part taxon-name-part-type="infraspecific-rank">var.</tp:taxon-name-part>
                <tp:taxon-name-part taxon-name-part-type="variety" reg="longum">longum</tp:taxon-name-part>
              </tp:taxon-name><comment>(DC.) Alef., Landw. Fl.: 132. 1866. Type. Based on <tp:taxon-name><tp:taxon-name-part taxon-name-part-type="genus" reg="Capsicum">Capsicum</tp:taxon-name-part><tp:taxon-name-part taxon-name-part-type="species" reg="longum">longum</tp:taxon-name-part></tp:taxon-name> DC.</comment></tp:nomenclature-citation><tp:nomenclature-citation><tp:taxon-name>
                <tp:taxon-name-part taxon-name-part-type="genus" reg="Capsicum">Capsicum</tp:taxon-name-part>
                <tp:taxon-name-part taxon-name-part-type="species" reg="annuum">annuum</tp:taxon-name-part>
                <tp:taxon-name-part taxon-name-part-type="authority">L.</tp:taxon-name-part>
                <tp:taxon-name-part taxon-name-part-type="infraspecific-rank">var.</tp:taxon-name-part>
                <tp:taxon-name-part taxon-name-part-type="variety" reg="tetragonum">tetragonum</tp:taxon-name-part>
              </tp:taxon-name><comment>(Mill.) Alef., Landw. Fl.: 133. 1866. Type. Based on <tp:taxon-name><tp:taxon-name-part taxon-name-part-type="genus" reg="Capsicum">Capsicum</tp:taxon-name-part><tp:taxon-name-part taxon-name-part-type="species" reg="tetragonum">tetragonum</tp:taxon-name-part></tp:taxon-name> Mill.</comment></tp:nomenclature-citation><tp:nomenclature-citation><tp:taxon-name>
                <tp:taxon-name-part taxon-name-part-type="genus" reg="Capsicum">Capsicum</tp:taxon-name-part>
                <tp:taxon-name-part taxon-name-part-type="species" reg="annuum">annuum</tp:taxon-name-part>
                <tp:taxon-name-part taxon-name-part-type="authority">L.</tp:taxon-name-part>
                <tp:taxon-name-part taxon-name-part-type="infraspecific-rank">var.</tp:taxon-name-part>
                <tp:taxon-name-part taxon-name-part-type="variety" reg="tetragonum">tetragonum</tp:taxon-name-part>
              </tp:taxon-name><comment>(Mill.) Alef., Landw. Fl.: 133. 1866. Type. Based on <tp:taxon-name><tp:taxon-name-part taxon-name-part-type="genus" reg="Capsicum">Capsicum</tp:taxon-name-part><tp:taxon-name-part taxon-name-part-type="species" reg="tetragonum">tetragonum</tp:taxon-name-part></tp:taxon-name> Mill.</comment></tp:nomenclature-citation><tp:nomenclature-citation><tp:taxon-name>
                <tp:taxon-name-part taxon-name-part-type="genus" reg="Capsicum">Capsicum</tp:taxon-name-part>
                <tp:taxon-name-part taxon-name-part-type="species" reg="annuum">annuum</tp:taxon-name-part>
                <tp:taxon-name-part taxon-name-part-type="authority">L.</tp:taxon-name-part>
                <tp:taxon-name-part taxon-name-part-type="infraspecific-rank">var.</tp:taxon-name-part>
                <tp:taxon-name-part taxon-name-part-type="variety" reg="purpureum">purpureum</tp:taxon-name-part>
              </tp:taxon-name><comment>(Roxb.) Alef., Landw. Fl.: 134. 1866. Type. Based on <tp:taxon-name><tp:taxon-name-part taxon-name-part-type="genus" reg="Capsicum">Capsicum</tp:taxon-name-part><tp:taxon-name-part taxon-name-part-type="species" reg="purpureum">purpureum</tp:taxon-name-part></tp:taxon-name> Roxb.</comment></tp:nomenclature-citation><tp:nomenclature-citation><tp:taxon-name>
                <tp:taxon-name-part taxon-name-part-type="genus" reg="Capsicum">Capsicum</tp:taxon-name-part>
                <tp:taxon-name-part taxon-name-part-type="species" reg="annuum">annuum</tp:taxon-name-part>
                <tp:taxon-name-part taxon-name-part-type="authority">L.</tp:taxon-name-part>
                <tp:taxon-name-part taxon-name-part-type="infraspecific-rank">var.</tp:taxon-name-part>
                <tp:taxon-name-part taxon-name-part-type="variety" reg="ceratocarpum">ceratocarpum</tp:taxon-name-part>
              </tp:taxon-name><comment>(Fingerh.) Alef., Landw. Fl.: 134. 1866. Type. <tp:taxon-name><tp:taxon-name-part taxon-name-part-type="genus" reg="Capsicum">Capsicum</tp:taxon-name-part><tp:taxon-name-part taxon-name-part-type="species" reg="ceratocarpum">ceratocarpum</tp:taxon-name-part></tp:taxon-name> Fingerh.</comment></tp:nomenclature-citation><tp:nomenclature-citation><tp:taxon-name>
                <tp:taxon-name-part taxon-name-part-type="genus" reg="Capsicum">Capsicum</tp:taxon-name-part>
                <tp:taxon-name-part taxon-name-part-type="species" reg="annuum">annuum</tp:taxon-name-part>
                <tp:taxon-name-part taxon-name-part-type="authority">L.</tp:taxon-name-part>
                <tp:taxon-name-part taxon-name-part-type="infraspecific-rank">var.</tp:taxon-name-part>
                <tp:taxon-name-part taxon-name-part-type="variety" reg="bicolor">bicolor</tp:taxon-name-part>
              </tp:taxon-name><comment>(Jacq.) Alef., Landw. Fl.: 134. 1866. Type. <tp:taxon-name><tp:taxon-name-part taxon-name-part-type="genus" reg="Capsicum">Capsicum</tp:taxon-name-part><tp:taxon-name-part taxon-name-part-type="species" reg="bicolor">bicolor</tp:taxon-name-part></tp:taxon-name> Jacq.</comment></tp:nomenclature-citation><tp:nomenclature-citation><tp:taxon-name>
                <tp:taxon-name-part taxon-name-part-type="genus" reg="Capsicum">Capsicum</tp:taxon-name-part>
                <tp:taxon-name-part taxon-name-part-type="species" reg="fasciculatum">fasciculatum</tp:taxon-name-part>
              </tp:taxon-name><comment>Sturtev., Bull. Torrey Bot. Club 15(5): 133. 1888. Type. No locality cited (no specimens cited; lectotype, designated here [illustration]: “<tp:taxon-name><tp:taxon-name-part taxon-name-part-type="genus" reg="Tenjikumamori">Tenjikumamori</tp:taxon-name-part></tp:taxon-name>, <tp:taxon-name><tp:taxon-name-part taxon-name-part-type="genus" reg="Capsicum">Capsicum</tp:taxon-name-part><tp:taxon-name-part taxon-name-part-type="species" reg="annuum">annuum</tp:taxon-name-part></tp:taxon-name> L. (<tp:taxon-name><tp:taxon-name-part taxon-name-part-type="tribe">Solaneae</tp:taxon-name-part></tp:taxon-name>)”, Tanaka &amp; Motoyoshi, Sô-Mokou-Zoussets, vol. 3, Tab. 38. 1874).</comment></tp:nomenclature-citation><tp:nomenclature-citation><tp:taxon-name>
                <tp:taxon-name-part taxon-name-part-type="genus" reg="Capsicum">Capsicum</tp:taxon-name-part>
                <tp:taxon-name-part taxon-name-part-type="species" reg="annuum">annuum</tp:taxon-name-part>
                <tp:taxon-name-part taxon-name-part-type="authority">L.</tp:taxon-name-part>
                <tp:taxon-name-part taxon-name-part-type="infraspecific-rank">var.</tp:taxon-name-part>
                <tp:taxon-name-part taxon-name-part-type="variety" reg="longum">longum</tp:taxon-name-part>
              </tp:taxon-name><comment>(DC.) Kuntze, Revis. Gen. Pl. 2: 449. 1891. Type. Based on <tp:taxon-name><tp:taxon-name-part taxon-name-part-type="genus" reg="Capsicum">Capsicum</tp:taxon-name-part><tp:taxon-name-part taxon-name-part-type="species" reg="longum">longum</tp:taxon-name-part></tp:taxon-name> DC.</comment></tp:nomenclature-citation><tp:nomenclature-citation><tp:taxon-name>
                <tp:taxon-name-part taxon-name-part-type="genus" reg="Capsicum">Capsicum</tp:taxon-name-part>
                <tp:taxon-name-part taxon-name-part-type="species" reg="annuum">annuum</tp:taxon-name-part>
                <tp:taxon-name-part taxon-name-part-type="authority">L.</tp:taxon-name-part>
                <tp:taxon-name-part taxon-name-part-type="infraspecific-rank">var.</tp:taxon-name-part>
                <tp:taxon-name-part taxon-name-part-type="variety" reg="erectum">erectum</tp:taxon-name-part>
              </tp:taxon-name><comment>Kuntze, Revis. Gen. Pl. 2: 449. 1891. Type. “Java, cult.” (no specimens cited, no original material located).</comment></tp:nomenclature-citation><tp:nomenclature-citation><tp:taxon-name>
                <tp:taxon-name-part taxon-name-part-type="genus" reg="Capsicum">Capsicum</tp:taxon-name-part>
                <tp:taxon-name-part taxon-name-part-type="species" reg="annuum">annuum</tp:taxon-name-part>
                <tp:taxon-name-part taxon-name-part-type="authority">L.</tp:taxon-name-part>
                <tp:taxon-name-part taxon-name-part-type="infraspecific-rank">var.</tp:taxon-name-part>
                <tp:taxon-name-part taxon-name-part-type="variety" reg="grossum">grossum</tp:taxon-name-part>
              </tp:taxon-name><comment>(L.) Kuntze, Revis. Gen. Pl. 2: 449. 1891. Type. Based on <tp:taxon-name><tp:taxon-name-part taxon-name-part-type="genus" reg="Capsicum">Capsicum</tp:taxon-name-part><tp:taxon-name-part taxon-name-part-type="species" reg="grossum">grossum</tp:taxon-name-part></tp:taxon-name> L.</comment></tp:nomenclature-citation><tp:nomenclature-citation><tp:taxon-name>
                <tp:taxon-name-part taxon-name-part-type="genus" reg="Capsicum">Capsicum</tp:taxon-name-part>
                <tp:taxon-name-part taxon-name-part-type="species" reg="annuum">annuum</tp:taxon-name-part>
                <tp:taxon-name-part taxon-name-part-type="authority">L.</tp:taxon-name-part>
                <tp:taxon-name-part taxon-name-part-type="infraspecific-rank">var.</tp:taxon-name-part>
                <tp:taxon-name-part taxon-name-part-type="variety" reg="fasciculatum">fasciculatum</tp:taxon-name-part>
              </tp:taxon-name><comment>(Sturtev.) Irish, Rep. (Annual) Missouri Bot. Gard. 9: 68, pl. 9, f. 4. 1898. Type. Based on <tp:taxon-name><tp:taxon-name-part taxon-name-part-type="genus" reg="Capsicum">Capsicum</tp:taxon-name-part><tp:taxon-name-part taxon-name-part-type="species" reg="fasciculatum">fasciculatum</tp:taxon-name-part></tp:taxon-name> Sturtev.</comment></tp:nomenclature-citation><tp:nomenclature-citation><tp:taxon-name>
                <tp:taxon-name-part taxon-name-part-type="genus" reg="Capsicum">Capsicum</tp:taxon-name-part>
                <tp:taxon-name-part taxon-name-part-type="species" reg="frutescens">frutescens</tp:taxon-name-part>
                <tp:taxon-name-part taxon-name-part-type="authority">L.</tp:taxon-name-part>
                <tp:taxon-name-part taxon-name-part-type="infraspecific-rank">var.</tp:taxon-name-part>
                <tp:taxon-name-part taxon-name-part-type="variety" reg="lanicaule">lanicaule</tp:taxon-name-part>
              </tp:taxon-name><comment>Greenm., Proc. Amer. Acad. Arts 39: 88. 1903. Type. Mexico. Jalisco: along Ave. Vallarta in Ciudad Granja, on the western outskirts of Guadalajara, 31 Dec 1886, <italic>E. Palmer 639</italic> (lectotype, designated here: US [00816554, acc. # 92534], isolectotype: BM [BM000775827]).</comment></tp:nomenclature-citation><tp:nomenclature-citation><tp:taxon-name>
                <tp:taxon-name-part taxon-name-part-type="genus" reg="Capsicum">Capsicum</tp:taxon-name-part>
                <tp:taxon-name-part taxon-name-part-type="species" reg="velutinum">velutinum</tp:taxon-name-part>
              </tp:taxon-name><comment>De Wild., Pl. Bequaert. 1: 413. 1922. Type. [Democratic Republic of the Congo]. Basankusu, Mar 1913, <italic>O. Lamboray 22</italic> (lectotype, designated here: BR [BR000000649909]).</comment></tp:nomenclature-citation><tp:nomenclature-citation><tp:taxon-name>
                <tp:taxon-name-part taxon-name-part-type="genus" reg="Capsicum">Capsicum</tp:taxon-name-part>
                <tp:taxon-name-part taxon-name-part-type="species" reg="frutescens">frutescens</tp:taxon-name-part>
                <tp:taxon-name-part taxon-name-part-type="authority">L.</tp:taxon-name-part>
                <tp:taxon-name-part taxon-name-part-type="infraspecific-rank">var.</tp:taxon-name-part>
                <tp:taxon-name-part taxon-name-part-type="variety" reg="fasciculatum">fasciculatum</tp:taxon-name-part>
              </tp:taxon-name><comment>(Sturtev.) L.H.Bailey, Gentes Herbarum 1: 129. 1923. Type. Based on <tp:taxon-name><tp:taxon-name-part taxon-name-part-type="genus" reg="Capsicum">Capsicum</tp:taxon-name-part><tp:taxon-name-part taxon-name-part-type="species" reg="fasciculatum">fasciculatum</tp:taxon-name-part></tp:taxon-name> Sturtev.</comment></tp:nomenclature-citation><tp:nomenclature-citation><tp:taxon-name>
                <tp:taxon-name-part taxon-name-part-type="genus" reg="Capsicum">Capsicum</tp:taxon-name-part>
                <tp:taxon-name-part taxon-name-part-type="species" reg="frutescens">frutescens</tp:taxon-name-part>
                <tp:taxon-name-part taxon-name-part-type="authority">L.</tp:taxon-name-part>
                <tp:taxon-name-part taxon-name-part-type="infraspecific-rank">var.</tp:taxon-name-part>
                <tp:taxon-name-part taxon-name-part-type="variety" reg="grossum">grossum</tp:taxon-name-part>
              </tp:taxon-name><comment>(Willd.) L.H.Bailey, Gentes Herbarum 1: 129. 1923. Type. Based on <tp:taxon-name><tp:taxon-name-part taxon-name-part-type="genus" reg="Capsicum">Capsicum</tp:taxon-name-part><tp:taxon-name-part taxon-name-part-type="species" reg="grossum">grossum</tp:taxon-name-part></tp:taxon-name> Willd.</comment></tp:nomenclature-citation><tp:nomenclature-citation><tp:taxon-name>
                <tp:taxon-name-part taxon-name-part-type="genus" reg="Capsicum">Capsicum</tp:taxon-name-part>
                <tp:taxon-name-part taxon-name-part-type="species" reg="annuum">annuum</tp:taxon-name-part>
                <tp:taxon-name-part taxon-name-part-type="authority">L.</tp:taxon-name-part>
                <tp:taxon-name-part taxon-name-part-type="infraspecific-rank">forma</tp:taxon-name-part>
                <tp:taxon-name-part taxon-name-part-type="form" reg="erectum">erectum</tp:taxon-name-part>
              </tp:taxon-name><comment>Makino, J. Jap. Bot. 3(8): 29. 1926, as “<tp:taxon-name><tp:taxon-name-part taxon-name-part-type="genus" reg="Capsicum">Capsicum</tp:taxon-name-part><tp:taxon-name-part taxon-name-part-type="species" reg="annuum">annuum</tp:taxon-name-part><tp:taxon-name-part taxon-name-part-type="infraspecific-rank">var.</tp:taxon-name-part><tp:taxon-name-part taxon-name-part-type="variety" reg="fasciculatum">fasciculatum</tp:taxon-name-part><tp:taxon-name-part taxon-name-part-type="infraspecific-rank">f.</tp:taxon-name-part><tp:taxon-name-part taxon-name-part-type="form" reg="erectum">erectum</tp:taxon-name-part></tp:taxon-name>”. Type. “Hab. JAPAN, cultivated” (no specimens cited, no original material located).</comment></tp:nomenclature-citation><tp:nomenclature-citation><tp:taxon-name>
                <tp:taxon-name-part taxon-name-part-type="genus" reg="Capsicum">Capsicum</tp:taxon-name-part>
                <tp:taxon-name-part taxon-name-part-type="species" reg="annuum">annuum</tp:taxon-name-part>
                <tp:taxon-name-part taxon-name-part-type="authority">L.</tp:taxon-name-part>
                <tp:taxon-name-part taxon-name-part-type="infraspecific-rank">forma</tp:taxon-name-part>
                <tp:taxon-name-part taxon-name-part-type="form" reg="pendulum">pendulum</tp:taxon-name-part>
              </tp:taxon-name><comment>Makino, J. Jap. Bot. 3(8): 29. 1926, as “<tp:taxon-name><tp:taxon-name-part taxon-name-part-type="genus" reg="Capsicum">Capsicum</tp:taxon-name-part><tp:taxon-name-part taxon-name-part-type="species" reg="annuum">annuum</tp:taxon-name-part><tp:taxon-name-part taxon-name-part-type="infraspecific-rank">var.</tp:taxon-name-part><tp:taxon-name-part taxon-name-part-type="variety" reg="fasciculatum">fasciculatum</tp:taxon-name-part><tp:taxon-name-part taxon-name-part-type="infraspecific-rank">f.</tp:taxon-name-part><tp:taxon-name-part taxon-name-part-type="form" reg="pendulum">pendulum</tp:taxon-name-part></tp:taxon-name>”. Type. “Hab. JAPAN, cultivated, rare” (no specimens cited, no original material located).</comment></tp:nomenclature-citation><tp:nomenclature-citation><tp:taxon-name>
                <tp:taxon-name-part taxon-name-part-type="genus" reg="Capsicum">Capsicum</tp:taxon-name-part>
                <tp:taxon-name-part taxon-name-part-type="species" reg="petenense">petenense</tp:taxon-name-part>
              </tp:taxon-name><comment>Standl., Publ. Carnegie Inst. Wash. 461(4): 84. 1935. Type. Guatemala. Distr. Peten, La Libertad, Jun 1933, <italic>C. L. Lundell 3754</italic> (holotype: F [v0072800F, acc. # 685329]; isotypes: CORD [CORD00101764 fragment ex MICH], MICH [1109873]).</comment></tp:nomenclature-citation><tp:nomenclature-citation><tp:taxon-name>
                <tp:taxon-name-part taxon-name-part-type="genus" reg="Capsicum">Capsicum</tp:taxon-name-part>
                <tp:taxon-name-part taxon-name-part-type="species" reg="sonitpurense">sonitpurense</tp:taxon-name-part>
              </tp:taxon-name><comment>J.Sarma &amp; G.Dutta, Bangladesh J. Pl. Taxon. 24(2): 215. 2017. Type. India. Assam, Sonitpur, Tezpur, 49 m, 22 Oct 2016, <italic>J. Sarma &amp; G. Dutta 394</italic> (holotype: ASSAM [acc. # 95893, sheet 394A]; isotypes: TUH [Tezpur University Herbarium, 3 sheets 394 B, C, D]).</comment></tp:nomenclature-citation></tp:nomenclature-citation-list></tp:nomenclature><tp:treatment-sec sec-type="description" id="SECID0EI4HM"><title>Description.</title><p>Annual herbs or short-lived, compact, low subshrubs, 1–1.5 m tall, the main stem 0.5–1 cm in diameter at base, branched from near the base. Young stems 3–4-angled, fragile, green to brownish-green, sometimes with purple lines, glabrous, glabrescent to moderately pubescent, rarely densely pubescent, with appressed-antrorse, simple, uniseriate, (5–) 8–13)-celled, eglandular trichomes 0.5–1 (–2) mm long; nodes green or with purple spots; bark of older stems light brown or brown, glabrous to sparsely pubescent; lenticels absent or few. Sympodial units difoliate, the leaves geminate; leaf pair similar in size and shape. Leaves membranous, concolorous, pale to dark green, glabrous to moderately pubescent on both sides, especially on the main veins abaxially, the trichomes similar to those of the stems; blades of all leaves 3–7 (–15.5) cm long, 2.5–5 (–8) cm wide, ovate to elliptic, the major veins (3–) 5–8 on each side of mid-vein, the base truncate to cordate or cuneate to attenuate, the margins entire, the apex acuminate or long-acuminate; petioles (0.5–) 4–7 (–10) cm, with the same pubescence as the stems. Inflorescences axillary, 1 (– 2) flowers per axil, rarely more; flowering pedicels (6–) 10–40 mm long, angled, erect and geniculate at anthesis or pendent and non-geniculate, green or purple, glabrous to moderately pubescent, the eglandular trichomes usually short, antrorse; pedicels scars inconspicuous. Buds globose, white or purple. Flowers 5–7-merous. Calyx 1–4 mm long, 3–5 mm wide, cup-shaped, green, strongly 5–10-nerved, glabrous to moderately pubescent with similar short or long eglandular trichomes as the stems, the calyx appendages usually 5 (–7), minute, 0.3–0.5 mm long. Corolla 8–15 mm long, (8–) 10–22 mm in diameter, entirely white, rarely entirely pale yellow or purple, stellate with narrow interpetalar membrane, lobed ca. halfway or 2/3 of the way to the base, glabrous adaxially and abaxially, the tube 3–8 mm long, the lobes 5–7 mm long, 3.5–5.5 mm wide, ovate, spreading, the margins finely ciliate, the tips acute, papillate. Stamens 5–7, equal; filaments 1–3 mm long, white or cream, sometimes purple, inserted on the corolla 1–1.5 mm from the base, with auricles fused to the corolla tube at the point of insertion; anthers 2–3 mm, ellipsoid or ovoid, pale blue to purplish, very rarely yellow, connivent or not connivent at anthesis. Gynoecium with ovary 1.5–3 mm long, 1.2–2.5 mm in diameter, ovoid or globose, green; nectary ca. 0.5 mm tall, pale green; style heteromorphic, short style 2.2–2.5 mm, not exceeding the anthers, medium style nearly the same height as the anthers, long style 3–5.1 mm, exserted 1.3–2.3 mm beyond the anthers, cylindrical, white or purple; stigma 0.1–0.2 mm long, ca. 0.4 mm wide, discoid or capitate, pale green or yellow. Berry highly variable in shape, size and colour, usually blocky or elongate, less commonly globose, up to 300 mm long, 6–65 mm in diameter, green, yellow or purple when immature, yellow, red, brown, purple or purple-black at maturity, persistent, pungent or non-pungent, the pericarp thick, opaque, with giant cells (endocarp alveolate); stone cells absent; fruiting pedicels 25–50 (–70) mm, erect or pendent, rigid, angled, uniformly widened, green; fruiting calyx 15–25 mm in diameter, slightly accrescent, discoid or rather cup-shaped, green. Seeds more than 50 per fruit, 3.8–4.4 mm long, 3.2–3.6 mm wide, C-shaped, pale yellow, the seed coat smooth to slightly reticulate (<abbrev xmlns:xlink="http://www.w3.org/1999/xlink" xlink:title="stereomicroscope" id="ABBRID0EO4HM" xlink:type="simple">SM</abbrev>), cerebelloid (<abbrev xmlns:xlink="http://www.w3.org/1999/xlink" xlink:title="scanning electron microscope" id="ABBRID0ES4HM" xlink:type="simple">SEM</abbrev>), the cells irregular in shape, the lateral walls sinuate; embryo imbricate.</p><fig id="F20" position="float" orientation="portrait"><object-id xmlns:xlink="http://www.w3.org/1999/xlink" content-type="doi" xlink:type="simple">10.3897/phytokeys.200.71667.figure20</object-id><object-id xmlns:xlink="http://www.w3.org/1999/xlink" content-type="arpha" xlink:type="simple">89D547C4-65AB-550B-923C-D07C622EBDE0</object-id><label>Figure 20.</label><caption><p><tp:taxon-name><tp:taxon-name-part taxon-name-part-type="genus" reg="Capsicum">Capsicum</tp:taxon-name-part><tp:taxon-name-part taxon-name-part-type="species" reg="annuum">annuum</tp:taxon-name-part><tp:taxon-name-part taxon-name-part-type="infraspecific-rank">var.</tp:taxon-name-part><tp:taxon-name-part taxon-name-part-type="variety" reg="annum">annum</tp:taxon-name-part></tp:taxon-name>. Lectotype (BM). Copyright The Trustees of the Natural History Museum, London. Reproduced with permission.</p></caption><graphic xmlns:xlink="http://www.w3.org/1999/xlink" xlink:href="phytokeys-200-001_article-71667__-g020.jpg" position="float" orientation="portrait" xlink:type="simple" id="oo_695435.jpg"><uri content-type="original_file" xlink:type="simple">https://binary.pensoft.net/fig/695435</uri></graphic></fig><fig id="F21" position="float" orientation="portrait"><object-id xmlns:xlink="http://www.w3.org/1999/xlink" content-type="doi" xlink:type="simple">10.3897/phytokeys.200.71667.figure21</object-id><object-id xmlns:xlink="http://www.w3.org/1999/xlink" content-type="arpha" xlink:type="simple">D93BEF87-2F4F-53BD-81D5-5C2032160D86</object-id><label>Figure 21.</label><caption><p><tp:taxon-name><tp:taxon-name-part taxon-name-part-type="genus" reg="Capsicum">Capsicum</tp:taxon-name-part><tp:taxon-name-part taxon-name-part-type="species" reg="annuum">annuum</tp:taxon-name-part><tp:taxon-name-part taxon-name-part-type="infraspecific-rank">var.</tp:taxon-name-part><tp:taxon-name-part taxon-name-part-type="variety" reg="annuum">annuum</tp:taxon-name-part></tp:taxon-name><bold>A</bold> flower bud on pendent pedicel <bold>B</bold> flower with connivent anthers <bold>C</bold> flower with hexamerous corolla (note nectar droplets on the limb) and style near the same length as the anthers <bold>D</bold> flower with heptamerous purple corolla <bold>E</bold> flower with pentamerous corolla and style exceeding the anthers <bold>F, H</bold> mature fruits on pendent pedicels <bold>G</bold> mature fruits on upright pedicels <bold>A–H</bold> no specimen vouchers, photos by G.E. Barboza and C. Carrizo García taken at different greenhouses.</p></caption><graphic xmlns:xlink="http://www.w3.org/1999/xlink" xlink:href="phytokeys-200-001_article-71667__-g021.jpg" position="float" orientation="portrait" xlink:type="simple" id="oo_695436.jpg"><uri content-type="original_file" xlink:type="simple">https://binary.pensoft.net/fig/695436</uri></graphic></fig></tp:treatment-sec><tp:treatment-sec sec-type="distribution" id="SECID0ECAIM"><title>Distribution.</title><p><tp:taxon-name><tp:taxon-name-part taxon-name-part-type="genus" reg="Capsicum">Capsicum</tp:taxon-name-part><tp:taxon-name-part taxon-name-part-type="species" reg="annuum">annuum</tp:taxon-name-part><tp:taxon-name-part taxon-name-part-type="infraspecific-rank">var.</tp:taxon-name-part><tp:taxon-name-part taxon-name-part-type="variety" reg="annuum">annuum</tp:taxon-name-part></tp:taxon-name> is the most extensively cultivated pepper worldwide.</p></tp:treatment-sec><tp:treatment-sec sec-type="ecology" id="SECID0EZAIM"><title>Ecology.</title><p><tp:taxon-name><tp:taxon-name-part taxon-name-part-type="genus" reg="Capsicum">Capsicum</tp:taxon-name-part><tp:taxon-name-part taxon-name-part-type="species" reg="annuum">annuum</tp:taxon-name-part><tp:taxon-name-part taxon-name-part-type="infraspecific-rank">var.</tp:taxon-name-part><tp:taxon-name-part taxon-name-part-type="variety" reg="annuum">annuum</tp:taxon-name-part></tp:taxon-name> is found in diverse habitats throughout its wide distribution and is well adapted to the highlands environments (0–2,600 m elevation).</p></tp:treatment-sec><tp:treatment-sec sec-type="phenology" id="SECID0EQBIM"><title>Phenology.</title><p>Flowering and fruiting all year.</p></tp:treatment-sec><tp:treatment-sec sec-type="Chromosome number" id="SECID0EVBIM"><title>Chromosome number.</title><p><italic>2n</italic> = 2x = 24 (<xref ref-type="bibr" rid="B368">Pickersgill 1971</xref>, <xref ref-type="bibr" rid="B369">1977</xref>, <xref ref-type="bibr" rid="B373">1991</xref>; <xref ref-type="bibr" rid="B317">Moscone et al. 2007</xref>).</p></tp:treatment-sec><tp:treatment-sec sec-type="Common names" id="SECID0ENCIM"><title>Common names.</title><p><bold>Argentina</bold>: Ají balita (Jujuy, <italic>Moscone 204</italic>), Pimiento (Corrientes, <italic>Anzótegui &amp; Benitez 237</italic>; Salta, <italic>Hunziker 25498</italic>), Serrano (Salta, <italic>Hunziker 25492</italic>), Pimiento Calahorra (Córdoba, <italic>Hunziker 29428</italic>); <bold>Bolivia</bold>: Ají (Beni, <italic>Balderrama 10</italic>; Santa Cruz, <italic>Saldías P. 759</italic>), Urubibi (Beni, <italic>Ticona &amp; Saravia May 10</italic>), Pimentón colorado (Santa Cruz, <xref ref-type="bibr" rid="B262">Libreros et al. 2014</xref>), <bold>Brazil</bold>: Pimentão (Roraima, <xref ref-type="bibr" rid="B29">Barbosa et al. 2006</xref>; São Paulo, <italic>Duth s.n.</italic>), Pimenta-americana, Pimentão-vermelho, Pimentão-indigena, Pimenta-de-mesa, Pimenta-ornamental, Pimentão-bola, Pimenta-doce (Roraima, <xref ref-type="bibr" rid="B29">Barbosa et al. 2006</xref>), Pimenta-jalapeño, Pimenta-cayenne, Pimenta-serrano (<xref ref-type="bibr" rid="B75">Carvalho et al. 2006</xref>); <bold>Chile</bold>: Ají (Concepción, <italic>Junge 5755</italic>); <bold>Colombia</bold>: Ají (Amazonas, <italic>Cordero P. 683</italic>; Chocó, <italic>La Rotta &amp; Martínez 737</italic>; Guainía, <italic>Espina et al. 189</italic>; Vichada, <italic>Rodríguez 165</italic>), Pimentón (Amazonas, <italic>Torres &amp; Morales 139</italic>; Caquetá, <italic>Cárdenas et al. 9310</italic>; Cundinamarca, <italic>Correa N. 006</italic>), Ají amarillo (Caquetá, <italic>Cárdenas et al. 9375</italic>, Vichada, <italic>Rodríguez 1</italic>), Ají bravo (Amazonas, <italic>Posada 2580</italic>), Ají dulce (Amazonas, <italic>Cárdenas et al. 9438</italic>; Cundinamarca, <italic>Duque-Jaramillo 3555</italic>), Ají grande (Amazonas, <italic>Cárdenas et al. 9432</italic>), Ají pajaa (Vaupes, <italic>Rodríguez 86</italic>), Ají picante (Amazonas, <italic>Posada 2581</italic>), Ají pimentón (Amazonas, <italic>Torres et al. 4011</italic>), Ají yunga (Nariño, <italic>de Benavides 4673</italic>), Ají yuquitania (Vaupes, <italic>Plowman 11986</italic>), Pimentón dulce (Caquetá, <italic>Cárdenas et al. 9360</italic>), Pimentón quisquis (Meta, <italic>Álvarez &amp; Montañez 1</italic>), Ají de agua (Vaupes, <italic>Rodríguez 102</italic>), Ají de blanco (Amazonas, <italic>Henao &amp; Kuiru 172</italic>), Ají de curripaco (Vaupés, <italic>Rodríguez 105</italic>), Ají de gente (Amazonas, <italic>Cárdenas et al. 9424</italic>), Ají mas picante (Vaupes, <italic>Rodríguez 83</italic>), Diente de chucha (Caquetá, <italic>Cárdenas et al. 9319</italic>), Pipí de perro (Caquetá, <italic>Cárdenas et al. 9306</italic>), Ají largo de blanco (Amazonas, <italic>Henao 316</italic>), <bold>Ecuador</bold>: Ají (Chimborazo, <italic>Lara s.n.</italic>; Pichincha, <italic>Mejía 001</italic>), Pimiento (Guayas, <italic>Bonifaz &amp; Cornejo 4158</italic>; Pichincha, <italic>Narváez 018</italic>), Ají colorado (Tungurahua, <italic>Acosta Solís 8848</italic>), Ají manzana (Guayas, <italic>Valverde 392</italic>), Ají patateño (Chimborazo, <italic>Ganchozo 007</italic>), Manzanita de Eva (Guayas, <italic>Valverde 35</italic>); <bold>El Salvador</bold>: Chile de relleno (San Salvador, <italic>Calderón</italic> 523); <bold>Guatemala</bold>: Chile (Quezaltenango, <italic>Steyermark 34462</italic>); <bold>Honduras</bold>: Chile fuerte (Morazán, <italic>Molina R. &amp; Molina 34535</italic>), Chile picante (Copán, <italic>Molina R. &amp; Molina 33572</italic>; Morazán, <italic>Molina R. 34008</italic>), Chile de gallina (Cortes, <italic>Chevez 40</italic>); <bold>Mexico</bold>: Chile (Chiapas, <italic>Calzada et al. 3774</italic>; Michoacán, <italic>Miranda et al. 1519B</italic>; Tamaulipas, <italic>Rodríguez &amp; Lira 63</italic>; Veracruz, <italic>Baizabal &amp; Zola B. 12</italic>), Picante (Veracruz, <italic>Baizabal &amp; Zola B. 11</italic>), Pimentón (Michoacán, <italic>Bye et al. QD 246</italic>), Chile ancho (Guanajuato, <italic>Benítez 689</italic>; Tamaulipas, <italic>Rodríguez &amp; Lira 63b</italic>), Chile bolita (Zacatecas, <italic>Benítez 738</italic>), Chile camote (Tamaulipas, <italic>Hernández 1944</italic>), Chile cimarrón (México, <italic>Hinton 4336</italic>), Chile chaua (Yucatán, <italic>Simá 610</italic>), Chile cora (Zacatecas, <italic>Benítez 734</italic>), Chile costeño (Campeche, <italic>Ramírez A. 56</italic>), Chile chilaca (Guanajuato, <italic>Benítez et al. 386</italic>), Chile delgado (Quintana Roo, <italic>Gutiérrez 85-27</italic>), Chile dulce (Michoacán, <italic>Bye et al. 90</italic>; Tabasco, <italic>Ortíz 01</italic>; Yucatán, <italic>Simá 606</italic>), Chile gordo (Oaxaca, <italic>Hernández Ortega 484</italic>; Veracruz, <italic>Vázquez 673</italic>), Chile guajon (Zacatecas, <italic>Benítez 724</italic>), Chile kat (Yucatán, <italic>Ucan et al. 3519</italic>), Chile largo (Quintana Roo, <italic>Gutiérrez 85-41</italic>), Chile pableño (Guanajuato, <italic>Vieyra s.n.</italic>), Chile pasilla (Tamaulipas, <italic>Rodríguez &amp; Lira 63ª</italic>), Chile pimienta (Mexico, <italic>Rodin 40</italic>), Chile pimiento (Mexico, <italic>Linares 846</italic>), Chile serrano (Hidalgo, <italic>Villa 71</italic>; Oaxaca, <italic>Martínez Calderón 1643</italic>; Veracruz, <italic>Zola &amp; Baizabal 1439</italic>), Chile uñepicho (Veracruz, <italic>Díaz Rico 48</italic>), Chile verde, chile de huerta (Michoacán, <italic>Soto Núñez et al. 5442</italic>), Chile xalapeño, <italic>Calzada 2367</italic>), Fruto azul (Guerrero, <italic>Díaz Rico 221</italic>), Pimiento grande (Oaxaca, <italic>Bamonte 77</italic>), Chile de agua (Oaxaca, <italic>Acosta Castellanos 9417</italic>), Chile de árbol (Michoacán, <italic>Soto N. 14302</italic>), Chile de vida o chilar (Oaxaca, <italic>Moreno 29</italic>), Chile mira parba (Tabasco, <italic>Ortíz 07</italic>), Chile pico paloma (Tabasco, <italic>Ortíz 20</italic>), Chile de árbol de bola (Michoacán, <italic>Soto Núñez 14047</italic>), Chile de uña de perro (Veracruz, <italic>Vázquez 998</italic>); <bold>Nicaragua</bold>: Chile (León, <italic>Guzmán et al. 1011</italic>); <bold>Panamá</bold>: Ají (Canal Zone, <italic>Standley 28523</italic>), Sweet pepper, pimiento morrón, ají (Canal Zone, <italic>Standley 29880</italic>); <bold>Peru</bold>: Encarnado (Lima, <italic>Velarde Nuñez 20</italic>), Pimiento (Lima, <italic>Vilcapoma S. 84</italic>), Aji amarillo (Lima, <italic>Vilcapoma S. 85</italic>), Ají cerezo (Lambayeque, <xref ref-type="bibr" rid="B261">Libreros et al. 2013</xref>), Ají dulce (Loreto, <italic>Hormia 2228</italic>), Ají limón (Trujillo, <italic>Plowman 14541</italic>), Ají tomate (Junín, <italic>Ridoutt 11714</italic>), Bobo panca (Lima, <italic>Velarde Nuñez 19</italic>), Cerezo triangular (Lambayeque, <xref ref-type="bibr" rid="B261">Libreros et al. 2013</xref>), Conico amarillo (Lima, <italic>Velarde Nuñez 26</italic>), Cónico panca (Lima, <italic>Velarde Nuñez 18</italic>), Tambo Tacna (Lima, <italic>Velarde Nuñez 22</italic>), Aji Acarí Moquegua (Lima, <italic>Velarde Nuñez 7</italic>); <bold>United States of America</bold>: Black Chile or Chile negro (New Mexico, <italic>Wooton 48</italic>), Red Chile or Chile rojo (New Mexico, <italic>Wooton 49</italic>). <bold>Venezuela</bold>: Ají caribe (Portuguesa, <italic>Aymard 5108</italic>).</p></tp:treatment-sec><tp:treatment-sec sec-type="Indigenous names" id="SECID0E4NIM"><title>Indigenous names.</title><p><bold>Bolivia</bold>: Ta (Beni, <italic>Ticona &amp; Saravia May 10</italic>); <bold>Colombia</bold>: Aati (Curripaco, Guainía, <italic>Espina et al. 189</italic>), Aii (Cauca, <italic>Plowman &amp; Vaughan 5370</italic>), Asi (Piapoco, Vichada, <italic>Rodríguez 177</italic>), Azi (Piapocos, Vichada, <italic>Rodríguez 165</italic>), Biaá (Tanimuka, Amazonas, <italic>Cárdenas et al. 9406</italic>), Coc (Puinabe, Vichada, <italic>Rodríguez 169</italic>), Curripaati (Tucano, Guainía, <italic>Marín &amp; Rodríguez 502</italic>), Fecogɨ (Bora, Amazonas, <italic>Torres et al. 4020</italic>), Fekorai (Huitoto-Mɨnɨka, Amazonas, <italic>Henao</italic> 167), Jipujou (Caquetá, <italic>Cárdenas et al. 9330</italic>), Jumerien (Sukuare, Vichada, <italic>Rodríguez 1</italic>), Mèe (Colona, Amazonas, <italic>Torres &amp; Rodríguez 2021</italic>), Munɨ (Huitoto, Amazonas, <italic>Posada 2577</italic>), Nubata (Andoque, Amazonas, <italic>Torres et al. 4047</italic>), Pidá (Emberá, Chocó, <italic>La Rotta &amp; Martínez 737</italic>), Rɨairai (Huitoto-Mɨnɨka, Amazonas, <italic>Henao &amp; Kuiru 172</italic>), Arera rɨairai (Huitoto-Mɨnɨka, Amazonas, <italic>Henao 316</italic>), Yicane (Miraña, Caquetá, <italic>Cárdenas et al. 9375</italic>), Jeba gayebá (Mui, <italic>Castro et al. 238</italic>), Masan via (Amazonas, <italic>Cárdenas et al. 9424</italic>), Pipita deé (Mui, Amazonas, <italic>Castro 305</italic>), Viahoracá carunoje (Tanimuka, Amazonas, <italic>Cárdenas et al. 9432</italic>); <bold>Ecuador</bold>: Aatyu (Chapalaachi, <italic>Yañez et al. 1485</italic>), Uchu (Quichua, Napo, <italic>Kohn 1225</italic>), Ahí bia (Siona &amp; Secoya Indians, Napo, <italic>Vickers 211</italic>), Suara pia (Siona &amp; Secoya Indians, Napo, <italic>Vickers 227</italic>), Soa horo bia (Siona &amp; Secoya Indians, Napo, <italic>Vickers 200</italic>); <bold>Mexico</bold>: Cants (Huave, Oaxaca, <italic>Zizumbo &amp; Colunga 145</italic>), Chaunik (Yucatán, <italic>Vargas 66</italic>), Guiin-cànár (Zapateco, Oaxaca, <italic>Hunn OAX-1345</italic>), Guiin-ló-yág (Zapateco, Oaxaca, <italic>Hunn OAX-1341</italic>), Guiin-ló-ngÚbidz (Zapateco, Oaxaca, <italic>Hunn OAX-1343</italic>), Guiin-nàl-zhàb (Zapateco, Oaxaca, <italic>Hunn OAX-1342</italic>), Guiin-txxtlé (Zapoteco, Oaxaca, <italic>Hunn OAX-1344</italic>), Moo-o-re (Oaxaca, <italic>Hernández Ortega 482</italic>), Moo-o-qui (Oaxaca, <italic>Hernández Ortega 481</italic>), Niiy (Oaxaca, <italic>Antonio B. GUI 201</italic>), Xcatic (Maya, Quintana Roo, <italic>Villanueva 591</italic>), X-mash ik (Quintana Roo, <italic>Gutiérrez 85-26</italic>), X-mehen (Quintana Roo, <italic>Gutiérrez 85-27</italic>), Xkat-ik (Maya, Quintana Roo, <italic>Gutiérrez 26</italic>), Ya Jimia (Morona-Santiago, <italic>Evans 4384</italic>), Ya’axik (Maya, Quintana Roo, <italic>Gutiérrez 109</italic>), Chaua ik (Yucatán, <italic>May 39</italic>), Ixa nadun (Guerrero, <italic>Wagenbreth 130</italic>), Kat ik (Yucatán, <italic>Ucan et al. 3529</italic>), Nadam kanc (Huave, Oaxaca, <italic>Bamonte 77</italic>), Namis kanc (Huave, Oaxaca, <italic>Bamonte 79</italic>), Yaá dia (Mixteco, Guerrero, <italic>Díaz Rico 221</italic>), Yak ik (Quintana Roo, <italic>Gutiérrez 85-71</italic>), Ixe dun xkuiya smidi (Guerrero, <italic>Wagenbreth 687</italic>); <bold>Peru</bold>: Iwiá (Mayna Jívaro, Loreto, <italic>Lewis et al. 10922</italic>), Kistian jima (Amazonas, <italic>Ancuash 297</italic>), Mun hima (Amazonas, <italic>Berlín 1572</italic>), Tsitikana ogat-santsakarioni (Machiguenga, Cuzco, <italic>Johnson 70</italic>).</p></tp:treatment-sec><tp:treatment-sec sec-type="Uses" id="SECID0EUSIM"><title>Uses.</title><p><tp:taxon-name><tp:taxon-name-part taxon-name-part-type="genus" reg="Capsicum">Capsicum</tp:taxon-name-part><tp:taxon-name-part taxon-name-part-type="species" reg="annuum">annuum</tp:taxon-name-part><tp:taxon-name-part taxon-name-part-type="infraspecific-rank">var.</tp:taxon-name-part><tp:taxon-name-part taxon-name-part-type="variety" reg="annuum">annuum</tp:taxon-name-part></tp:taxon-name> is the economically most important member of the genus. The fruits are widely used in international cuisine in a broad spectrum of meals and preparations, because of their aroma, flavour, texture and level of pungency. Some cultivars have good acceptance as ornamental plants due to the colour of the leaves and the brightness of the colourful and usually erect fruits (e.g. Christmas peppers, Bolivian rainbow, Fig. <xref ref-type="fig" rid="F21">21</xref>). There are few instances where medicinal uses have been recorded on herbarium labels (Table <xref ref-type="table" rid="T3">3</xref>), but the medical and nutritional importance, as well as the pharmacological properties and therapeutic effects of the active compounds, of <italic><tp:taxon-name><tp:taxon-name-part taxon-name-part-type="genus" reg="Capsicum">C.</tp:taxon-name-part><tp:taxon-name-part taxon-name-part-type="species" reg="annuum">annuum</tp:taxon-name-part></tp:taxon-name></italic> fruits have been extensively highlighted (<xref ref-type="bibr" rid="B13">Al-Snafi 2015</xref>; <xref ref-type="bibr" rid="B448">Srinivasan 2016</xref>; <xref ref-type="bibr" rid="B279">Masud Parvez 2017</xref>; <xref ref-type="bibr" rid="B447">Sricharoen et al. 2017</xref>; <xref ref-type="bibr" rid="B419">Saleh et al. 2018</xref>; <xref ref-type="bibr" rid="B421">Sanati et al. 2018</xref>; <xref ref-type="bibr" rid="B402">Roman et al. 2020</xref>).</p></tp:treatment-sec><tp:treatment-sec sec-type="Preliminary conservation assessment" id="SECID0E1UIM"><title>Preliminary conservation assessment.</title><p><tp:taxon-name><tp:taxon-name-part taxon-name-part-type="genus" reg="Capsicum">Capsicum</tp:taxon-name-part><tp:taxon-name-part taxon-name-part-type="species" reg="annuum">annuum</tp:taxon-name-part><tp:taxon-name-part taxon-name-part-type="infraspecific-rank">var.</tp:taxon-name-part><tp:taxon-name-part taxon-name-part-type="variety" reg="annuum">annuum</tp:taxon-name-part></tp:taxon-name> is not under threat.</p></tp:treatment-sec><tp:treatment-sec sec-type="discussion" id="SECID0ERVIM"><title>Discussion.</title><p>The domesticated taxon <tp:taxon-name><tp:taxon-name-part taxon-name-part-type="genus" reg="Capsicum">C.</tp:taxon-name-part><tp:taxon-name-part taxon-name-part-type="species" reg="annuum">annuum</tp:taxon-name-part><tp:taxon-name-part taxon-name-part-type="infraspecific-rank">var.</tp:taxon-name-part><tp:taxon-name-part taxon-name-part-type="variety" reg="annuum">annuum</tp:taxon-name-part></tp:taxon-name> belongs to the Annuum clade, together with <italic><tp:taxon-name><tp:taxon-name-part taxon-name-part-type="genus" reg="Capsicum">C.</tp:taxon-name-part><tp:taxon-name-part taxon-name-part-type="species" reg="chinense">chinense</tp:taxon-name-part></tp:taxon-name></italic>, <italic><tp:taxon-name><tp:taxon-name-part taxon-name-part-type="genus" reg="Capsicum">C.</tp:taxon-name-part><tp:taxon-name-part taxon-name-part-type="species" reg="frutescens">frutescens</tp:taxon-name-part></tp:taxon-name></italic> and <italic><tp:taxon-name><tp:taxon-name-part taxon-name-part-type="genus" reg="Capsicum">C.</tp:taxon-name-part><tp:taxon-name-part taxon-name-part-type="species" reg="galapagoense">galapagoense</tp:taxon-name-part></tp:taxon-name></italic> (<xref ref-type="bibr" rid="B79">Carrizo García et al. 2016</xref>). The three domesticated species and their conspecific wild populations constitute the <italic><tp:taxon-name><tp:taxon-name-part taxon-name-part-type="genus" reg="Capsicum">Capsicum</tp:taxon-name-part><tp:taxon-name-part taxon-name-part-type="species" reg="annuum">annuum</tp:taxon-name-part></tp:taxon-name></italic> primary gene pool (<xref ref-type="bibr" rid="B482">van Zonneveld et al. 2015</xref>).</p><p>The vast majority of the modern landraces, varietals and hybrids of chili peppers belong to this variety (<xref ref-type="bibr" rid="B64">Bosland and Votava 2000</xref>) and it is consequently the most intensively studied species of <italic><tp:taxon-name><tp:taxon-name-part taxon-name-part-type="genus" reg="Capsicum">Capsicum</tp:taxon-name-part></tp:taxon-name></italic> with regard to diversity, domestication and genetics (<xref ref-type="bibr" rid="B336">OECD 2006</xref>; <xref ref-type="bibr" rid="B375">Pickersgill 2016</xref>; <xref ref-type="bibr" rid="B1">Acquadro et al. 2020</xref> and references therein). Conversely, a full comprehension of its taxonomy has not been achieved in the last 50 years. Research indicates that its domestication could have been initiated in central-east Mexico over 6,500 years ago (<xref ref-type="bibr" rid="B243">Kraft et al. 2014</xref>).</p><p>Due to the selective pressure for domestication and diversification, defining a characteristic group of traits for var. <tp:taxon-name><tp:taxon-name-part taxon-name-part-type="genus" reg="Capsicum"/><tp:taxon-name-part taxon-name-part-type="species" reg="annuum"/><tp:taxon-name-part taxon-name-part-type="variety" reg="annuum">annuum</tp:taxon-name-part></tp:taxon-name> is difficult; however, the most distinctive features are its herbaceous to shrubby, annual or perennial habit, the solitary axillary flowers (rarely two or more), the strongly 5–10-nerved calyx, the large white (or purple) corollas (up to nearly 22 mm in diameter) and the usually persistent and pendent fruits, which are highly variable in size, form, colour and pungency. Some of these traits contrast with those of var. <tp:taxon-name><tp:taxon-name-part taxon-name-part-type="genus" reg="Capsicum"/><tp:taxon-name-part taxon-name-part-type="species" reg="annuum"/><tp:taxon-name-part taxon-name-part-type="variety" reg="glabriusculum">glabriusculum</tp:taxon-name-part></tp:taxon-name> which has a shrubby habit, 5-nerved calyx, smaller corollas (≤ 12 mm in diameter) and small (&lt; 10 mm in diameter), globose, ellipsoid or ovoid, erect, red or red-orange, deciduous fruits.</p><p>Philip Miller was the curator of the Chelsea Physic Garden in London in the late 18<sup>th</sup> century. Many of the plants he grew there were new taxa in his “Gardener’s Dictionary” (1768). He described several <italic><tp:taxon-name><tp:taxon-name-part taxon-name-part-type="genus" reg="Capsicum">Capsicum</tp:taxon-name-part></tp:taxon-name></italic> species (<italic><tp:taxon-name><tp:taxon-name-part taxon-name-part-type="genus" reg="Capsicum">C.</tp:taxon-name-part><tp:taxon-name-part taxon-name-part-type="species" reg="cordiforme">cordiforme</tp:taxon-name-part></tp:taxon-name></italic>, <italic><tp:taxon-name><tp:taxon-name-part taxon-name-part-type="genus" reg="Capsicum">C.</tp:taxon-name-part><tp:taxon-name-part taxon-name-part-type="species" reg="tetragonum">tetragonum</tp:taxon-name-part></tp:taxon-name></italic>, <italic><tp:taxon-name><tp:taxon-name-part taxon-name-part-type="genus" reg="Capsicum">C.</tp:taxon-name-part><tp:taxon-name-part taxon-name-part-type="species" reg="angulosum">angulosum</tp:taxon-name-part></tp:taxon-name></italic>, <italic><tp:taxon-name><tp:taxon-name-part taxon-name-part-type="genus" reg="Capsicum">C.</tp:taxon-name-part><tp:taxon-name-part taxon-name-part-type="species" reg="olivaeforme">olivaeforme</tp:taxon-name-part></tp:taxon-name></italic> and <italic><tp:taxon-name><tp:taxon-name-part taxon-name-part-type="genus" reg="Capsicum">C.</tp:taxon-name-part><tp:taxon-name-part taxon-name-part-type="species" reg="pyramidale">pyramidale</tp:taxon-name-part></tp:taxon-name></italic>), based on cultivated specimens obtained from seeds of different provenance. As was the practice at the time, he did not cite specimens and is likely to have based his descriptions on living plants. Most of these plants were described as annuals with white flowers and a variety of fruit sizes, shapes (heart-shaped, angular-obtuse, oval-shaped, pyramidal), colours (yellow, scarlet, red), textures and positions (pendent or upright), characters that are highly variable due to human selection in these domesticated species. Specimens made from plants grown by Miller are found in several different places, mostly at BM and its associated historical herbaria. As these names are almost certainly described from living plants and, thus, will need neotypification, we do not typify them here, but leave that for a separate study when these materials, including any non-digitised specimens, can be studied in detail.</p><p>We found a collection in the Lamarck Herbarium with a label indicating that it belongs to <italic><tp:taxon-name><tp:taxon-name-part taxon-name-part-type="genus" reg="Capsicum">C.</tp:taxon-name-part><tp:taxon-name-part taxon-name-part-type="species" reg="conicum">conicum</tp:taxon-name-part></tp:taxon-name></italic> (P00357734) which we designate here as the lectotype.</p><p><italic><tp:taxon-name><tp:taxon-name-part taxon-name-part-type="genus" reg="Capsicum">Capsicum</tp:taxon-name-part><tp:taxon-name-part taxon-name-part-type="species" reg="bicolor">bicolor</tp:taxon-name-part></tp:taxon-name></italic> was probably described only from living material cultivated in the gardens of Schönbrunn Palace near Vienna (Austria). <xref ref-type="bibr" rid="B221">Jacquin (1809)</xref> cited no specimens for <italic><tp:taxon-name><tp:taxon-name-part taxon-name-part-type="genus" reg="Capsicum">C.</tp:taxon-name-part><tp:taxon-name-part taxon-name-part-type="species" reg="bicolor">bicolor</tp:taxon-name-part></tp:taxon-name></italic> and gave no place of origin for his species. The description is quite complete and includes a colourful illustration (Tab. 99, fig. 1); both fall within our circumscription of <italic><tp:taxon-name><tp:taxon-name-part taxon-name-part-type="genus" reg="Capsicum">C.</tp:taxon-name-part><tp:taxon-name-part taxon-name-part-type="species" reg="annuum">annuum</tp:taxon-name-part></tp:taxon-name></italic>. Since no specimens have been found, we designate the illustration here as the lectotype.</p><p>There are two sheets of original material labelled <italic><tp:taxon-name><tp:taxon-name-part taxon-name-part-type="genus" reg="Capsicum">C.</tp:taxon-name-part><tp:taxon-name-part taxon-name-part-type="species" reg="grossum">grossum</tp:taxon-name-part></tp:taxon-name></italic> in Willdenow’s Herbarium held at Berlin. Both contain reproductive branches; one of these (B-W 04425 -02 0) consists of two fruiting branches that exactly match Willdenow’s description (<xref ref-type="bibr" rid="B497">Willdenow 1809</xref>) and is, therefore, designated the lectotype here.</p><p><xref ref-type="bibr" rid="B497">Willdenow (1809)</xref> cited neither specimen nor locality when describing <italic><tp:taxon-name><tp:taxon-name-part taxon-name-part-type="genus" reg="Capsicum">C.</tp:taxon-name-part><tp:taxon-name-part taxon-name-part-type="species" reg="sphaericum">sphaericum</tp:taxon-name-part></tp:taxon-name></italic>. We found at B original material labelled “<tp:taxon-name><tp:taxon-name-part taxon-name-part-type="genus" reg="Capsicum">C.</tp:taxon-name-part><tp:taxon-name-part taxon-name-part-type="species" reg="sphaericum">sphaericum</tp:taxon-name-part></tp:taxon-name>, Hort. Bot. Berol. W” (B-W04426-01-0) and select it here as the lectotype.</p><p>In the protologue of <italic><tp:taxon-name><tp:taxon-name-part taxon-name-part-type="genus" reg="Capsicum">C.</tp:taxon-name-part><tp:taxon-name-part taxon-name-part-type="species" reg="purpureum">purpureum</tp:taxon-name-part></tp:taxon-name></italic>, <xref ref-type="bibr" rid="B194">Hornemann (1813)</xref> stated “Herb. Vahlii … Hab. - -”, referring to material cultivated at Horto Hafniensis (Hafnia = Haunia = Copenhagen). A specimen held in C [C10019148], with good flowering material and bearing a label (on the verso of the sheet) with data matching the protologue, is here selected as the lectotype. Additional original material is found at C (C10019147, upper stem only), which corresponds to a Herb. Hornemann specimen cultivated in Copenhagen; this specimen is sterile.</p><p><xref ref-type="bibr" rid="B111">De Candolle (1813)</xref> described <italic><tp:taxon-name><tp:taxon-name-part taxon-name-part-type="genus" reg="Capsicum">C.</tp:taxon-name-part><tp:taxon-name-part taxon-name-part-type="species" reg="ovatum">ovatum</tp:taxon-name-part></tp:taxon-name></italic>, based on a living specimen of unknown origin cultivated at the Montpellier Botanical Garden (hort Bot. Monspeliensis), but he cited no herbarium material. We found no original material at MPU; <xref ref-type="bibr" rid="B132">Dunal (1852)</xref> expanded the description in the <italic><tp:taxon-name><tp:taxon-name-part taxon-name-part-type="genus" reg="Prodromus">Prodromus</tp:taxon-name-part></tp:taxon-name></italic> with specimens seen in the De Candolle Herbarium, now held in G-DC. At G-DC, there are two elements: a small fruiting fragment possibly from Montpellier (“h.m.” [my herbarium] on the label) and a more complete specimen with a label stating “<italic><tp:taxon-name><tp:taxon-name-part taxon-name-part-type="genus" reg="Capsicum">Capsicum</tp:taxon-name-part><tp:taxon-name-part taxon-name-part-type="species" reg="ovatum">ovatum</tp:taxon-name-part></tp:taxon-name></italic> D.C.” in Dunal’s hand; we designate here this latter specimen (G00200072) as the neotype.</p><p>When coining the name <italic><tp:taxon-name><tp:taxon-name-part taxon-name-part-type="genus" reg="Capsicum">C.</tp:taxon-name-part><tp:taxon-name-part taxon-name-part-type="species" reg="longum">longum</tp:taxon-name-part></tp:taxon-name></italic>, <xref ref-type="bibr" rid="B111">De Candolle (1813)</xref> cited in synonymy pre-Linnean works, some with illustrations. We examined the illustrations and the one from J. <xref ref-type="bibr" rid="B44">Bauhin et al. (1651)</xref> best illustrates and corresponds to the original diagnosis and, therefore, is selected here as the lectotype.</p><p><xref ref-type="bibr" rid="B294">Meyer (1818)</xref> based his description of <italic><tp:taxon-name><tp:taxon-name-part taxon-name-part-type="genus" reg="Capsicum">C.</tp:taxon-name-part><tp:taxon-name-part taxon-name-part-type="species" reg="globiferum">globiferum</tp:taxon-name-part></tp:taxon-name></italic> on collections made by Ernst Karl Rodschied in what is now Guyana. In Göttingen, where Meyer worked, we found two Rodschied specimens labelled as <italic><tp:taxon-name><tp:taxon-name-part taxon-name-part-type="genus" reg="Capsicum">C.</tp:taxon-name-part><tp:taxon-name-part taxon-name-part-type="species" reg="globiferum">globiferum</tp:taxon-name-part></tp:taxon-name></italic>, both from Rio Essequibo, that are certainly original material. One (GOET003420) has what appears to be a collecting number, <italic>Rodschied 29</italic>, while the other lacks any indication of a number (GOET003419). We designate here the former and most complete specimen (<italic>Rodschied 29</italic>) as the lectotype.</p><p><italic><tp:taxon-name><tp:taxon-name-part taxon-name-part-type="genus" reg="Capsicum">Capsicum</tp:taxon-name-part><tp:taxon-name-part taxon-name-part-type="species" reg="purpureum">purpureum</tp:taxon-name-part></tp:taxon-name></italic> is based on a single plant found in the Botanic Garden of Calcutta (India), whose exact origin is unknown, but <xref ref-type="bibr" rid="B410">Roxburgh (1824)</xref> suggested the seeds came from the “Molucca Islands”. A specimen at Kew (K001132446), labelled as “<tp:taxon-name><tp:taxon-name-part taxon-name-part-type="genus" reg="Capsicum">Capsicum</tp:taxon-name-part><tp:taxon-name-part taxon-name-part-type="species" reg="purpureum">purpureum</tp:taxon-name-part></tp:taxon-name>” and with a faint annotation of “H.B.C.” at the bottom of the sheet, is possible original material, but we cannot be sure it was used by Roxburgh or when it was prepared. We, therefore, designate this sheet as the neotype of <italic><tp:taxon-name><tp:taxon-name-part taxon-name-part-type="genus" reg="Capsicum">Capsicum</tp:taxon-name-part><tp:taxon-name-part taxon-name-part-type="species" reg="purpureum">purpureum</tp:taxon-name-part></tp:taxon-name></italic>.</p><p><xref ref-type="bibr" rid="B124">Dierbach (1829)</xref> referred to his <tp:taxon-name><tp:taxon-name-part taxon-name-part-type="genus" reg="Capsicum">C.</tp:taxon-name-part><tp:taxon-name-part taxon-name-part-type="species" reg="indicum">indicum</tp:taxon-name-part><tp:taxon-name-part taxon-name-part-type="infraspecific-rank">var.</tp:taxon-name-part><tp:taxon-name-part taxon-name-part-type="variety" reg="vulgatum">vulgatum</tp:taxon-name-part></tp:taxon-name> as “<tp:taxon-name><tp:taxon-name-part taxon-name-part-type="genus" reg="Capsicum">Capsicum</tp:taxon-name-part><tp:taxon-name-part taxon-name-part-type="species" reg="annuum">annuum</tp:taxon-name-part></tp:taxon-name> Auctor. plurimor.” making this name superfluous. His species was characterised by its red, oblong and straight fruits, one of the most common forms of the domesticated <italic><tp:taxon-name><tp:taxon-name-part taxon-name-part-type="genus" reg="Capsicum">C.</tp:taxon-name-part><tp:taxon-name-part taxon-name-part-type="species" reg="annuum">annuum</tp:taxon-name-part></tp:taxon-name></italic>.</p><p><xref ref-type="bibr" rid="B154">Fingerhuth (1832)</xref> described many domesticated chili pepper taxa (see above); he did not mention specimens and, if he made specimens, the fate of his herbarium is unknown (<xref ref-type="bibr" rid="B449">Stafleu and Cowan 1976</xref>). Fingerhuth provided a set of ten plates, each one with figures in colour that illustrated almost all of the taxa included in his monograph. These figures are of good quality and match the protologues, which allowed us to assign the species to which they belong and to use them as lectotypes for Fingerhuth’s names. The names <italic><tp:taxon-name><tp:taxon-name-part taxon-name-part-type="genus" reg="Capsicum">Capsicum</tp:taxon-name-part><tp:taxon-name-part taxon-name-part-type="species" reg="strictum">strictum</tp:taxon-name-part></tp:taxon-name></italic>, <italic><tp:taxon-name><tp:taxon-name-part taxon-name-part-type="genus" reg="Capsicum">C.</tp:taxon-name-part><tp:taxon-name-part taxon-name-part-type="species" reg="ceratocarpum">ceratocarpum</tp:taxon-name-part></tp:taxon-name></italic>, <italic><tp:taxon-name><tp:taxon-name-part taxon-name-part-type="genus" reg="Capsicum">C.</tp:taxon-name-part><tp:taxon-name-part taxon-name-part-type="species" reg="angulosum">angulosum</tp:taxon-name-part></tp:taxon-name></italic> (var. <tp:taxon-name><tp:taxon-name-part taxon-name-part-type="genus" reg="Capsicum"/><tp:taxon-name-part taxon-name-part-type="species" reg="angulosum"/><tp:taxon-name-part taxon-name-part-type="variety" reg="macrocarpum">macrocarpum</tp:taxon-name-part></tp:taxon-name> and <italic><tp:taxon-name><tp:taxon-name-part taxon-name-part-type="genus" reg="Capsicum"/><tp:taxon-name-part taxon-name-part-type="species" reg="ovale">ovale</tp:taxon-name-part></tp:taxon-name></italic>), some varieties of <italic><tp:taxon-name><tp:taxon-name-part taxon-name-part-type="genus" reg="Capsicum">C.</tp:taxon-name-part><tp:taxon-name-part taxon-name-part-type="species" reg="annuum">annuum</tp:taxon-name-part></tp:taxon-name></italic> (var. <tp:taxon-name><tp:taxon-name-part taxon-name-part-type="genus" reg="Capsicum"/><tp:taxon-name-part taxon-name-part-type="species" reg="annuum"/><tp:taxon-name-part taxon-name-part-type="variety" reg="rugosulum">rugosulum</tp:taxon-name-part></tp:taxon-name>, <italic><tp:taxon-name><tp:taxon-name-part taxon-name-part-type="genus" reg="Capsicum"/><tp:taxon-name-part taxon-name-part-type="species" reg="acuminatum">acuminatum</tp:taxon-name-part></tp:taxon-name></italic>, <italic><tp:taxon-name><tp:taxon-name-part taxon-name-part-type="genus" reg="Capsicum"/><tp:taxon-name-part taxon-name-part-type="species" reg="subangulosum">subangulosum</tp:taxon-name-part></tp:taxon-name></italic>, <italic><tp:taxon-name><tp:taxon-name-part taxon-name-part-type="genus" reg="Capsicum"/><tp:taxon-name-part taxon-name-part-type="species" reg="ovoideum">ovoideum</tp:taxon-name-part></tp:taxon-name></italic>, <italic><tp:taxon-name><tp:taxon-name-part taxon-name-part-type="genus" reg="Capsicum"/><tp:taxon-name-part taxon-name-part-type="species" reg="abbreviatum">abbreviatum</tp:taxon-name-part></tp:taxon-name></italic>, <italic><tp:taxon-name><tp:taxon-name-part taxon-name-part-type="genus" reg="Capsicum"/><tp:taxon-name-part taxon-name-part-type="species" reg="olivaeforme">olivaeforme</tp:taxon-name-part></tp:taxon-name></italic>), <italic><tp:taxon-name><tp:taxon-name-part taxon-name-part-type="genus" reg="Capsicum">C.</tp:taxon-name-part><tp:taxon-name-part taxon-name-part-type="species" reg="grossum">grossum</tp:taxon-name-part></tp:taxon-name></italic> (var. <tp:taxon-name><tp:taxon-name-part taxon-name-part-type="genus" reg="Capsicum"/><tp:taxon-name-part taxon-name-part-type="species" reg="grossum"/><tp:taxon-name-part taxon-name-part-type="variety" reg="pomiforme">pomiforme</tp:taxon-name-part></tp:taxon-name>, <italic><tp:taxon-name><tp:taxon-name-part taxon-name-part-type="genus" reg="Capsicum"/><tp:taxon-name-part taxon-name-part-type="species" reg="ovatum">ovatum</tp:taxon-name-part></tp:taxon-name></italic>, <italic><tp:taxon-name><tp:taxon-name-part taxon-name-part-type="genus" reg="Capsicum"/><tp:taxon-name-part taxon-name-part-type="species" reg="cordatum">cordatum</tp:taxon-name-part></tp:taxon-name></italic>, <italic><tp:taxon-name><tp:taxon-name-part taxon-name-part-type="genus" reg="Capsicum"/><tp:taxon-name-part taxon-name-part-type="species" reg="angulosum">angulosum</tp:taxon-name-part></tp:taxon-name></italic>) and <italic><tp:taxon-name><tp:taxon-name-part taxon-name-part-type="genus" reg="Capsicum">C.</tp:taxon-name-part><tp:taxon-name-part taxon-name-part-type="species" reg="longum">longum</tp:taxon-name-part></tp:taxon-name></italic> (var. <tp:taxon-name><tp:taxon-name-part taxon-name-part-type="genus" reg="Capsicum"/><tp:taxon-name-part taxon-name-part-type="species" reg="longum"/><tp:taxon-name-part taxon-name-part-type="variety" reg="incrassatum">incrassatum</tp:taxon-name-part></tp:taxon-name>, <italic><tp:taxon-name><tp:taxon-name-part taxon-name-part-type="genus" reg="Capsicum"/><tp:taxon-name-part taxon-name-part-type="species" reg="latum">latum</tp:taxon-name-part></tp:taxon-name></italic>, <italic><tp:taxon-name><tp:taxon-name-part taxon-name-part-type="genus" reg="Capsicum"/><tp:taxon-name-part taxon-name-part-type="species" reg="rectum">rectum</tp:taxon-name-part></tp:taxon-name></italic>) are here lectotypified, based on the Fingherhuth figures indicated above.</p><p>In the protologue of <italic><tp:taxon-name><tp:taxon-name-part taxon-name-part-type="genus" reg="Capsicum">C.</tp:taxon-name-part><tp:taxon-name-part taxon-name-part-type="species" reg="abyssinicum">abyssinicum</tp:taxon-name-part></tp:taxon-name></italic>, <xref ref-type="bibr" rid="B396">Richard (1850)</xref> cited two collections from “Abyssinia” (Ethiopia), one made by León Richard Quartin Dillon and the other by Antoine Petit, botanists on the Lefebvre expedition to the mountains of Africa. Quartin Dillon’s collection is housed at P and consists of three sheets (P00329903, P00329904, P00329905), all of them with complete flowering and fruiting branches. We were unable to find the second collection at P, but a duplicate of the original Petit collection is at MEL (MEL 2442182) and is also a well-preserved specimen. We designate here the best-preserved collection and that which Richard is likely to have seen and used (P00329903) as the lectotype.</p><p><xref ref-type="bibr" rid="B132">Dunal (1852)</xref> coined <tp:taxon-name><tp:taxon-name-part taxon-name-part-type="genus" reg="Capsicum">C.</tp:taxon-name-part><tp:taxon-name-part taxon-name-part-type="species" reg="annuum">annuum</tp:taxon-name-part><tp:taxon-name-part taxon-name-part-type="infraspecific-rank">var.</tp:taxon-name-part><tp:taxon-name-part taxon-name-part-type="variety" reg="oblongum">oblongum</tp:taxon-name-part></tp:taxon-name> with a direct citation to a polynomial and illustration in “Fingerh. l.c. t. 2 f.a” (<xref ref-type="bibr" rid="B154">Fingerhuth 1832</xref>); he also stated “v.s. in h. DC”. A sheet in G-DC (G00131768) is labelled “<tp:taxon-name><tp:taxon-name-part taxon-name-part-type="genus" reg="Capsicum">Capsicum</tp:taxon-name-part><tp:taxon-name-part taxon-name-part-type="species" reg="annuum">annuum</tp:taxon-name-part></tp:taxon-name> α <tp:taxon-name><tp:taxon-name-part taxon-name-part-type="genus" reg="Capsicum"/><tp:taxon-name-part taxon-name-part-type="species" reg="oblongum">oblongum</tp:taxon-name-part></tp:taxon-name> fructibus rubris Fingerh.” from “Herb. Dunal 1844”, both in Dunal’s hand; we select this specimen as the lectotype.</p><p>In his description of <tp:taxon-name><tp:taxon-name-part taxon-name-part-type="genus" reg="Capsicum">C.</tp:taxon-name-part><tp:taxon-name-part taxon-name-part-type="species" reg="pyramidale">pyramidale</tp:taxon-name-part><tp:taxon-name-part taxon-name-part-type="infraspecific-rank">var.</tp:taxon-name-part><tp:taxon-name-part taxon-name-part-type="variety" reg="longicorne">longicorne</tp:taxon-name-part></tp:taxon-name>, <xref ref-type="bibr" rid="B132">Dunal (1852)</xref> cited the collection <italic>Zollinger 489</italic> that he had seen in “h. Boiss. et h. DC.” (now G and G-DC). Both specimens consist of fertile branches, but that in G-DC (G00131841) has an immature fruit which confirms the identity of this name and is selected here as the lectotype.</p><p>In the protologue of <italic><tp:taxon-name><tp:taxon-name-part taxon-name-part-type="genus" reg="Capsicum">Capsicum</tp:taxon-name-part><tp:taxon-name-part taxon-name-part-type="species" reg="testiculatum">testiculatum</tp:taxon-name-part></tp:taxon-name></italic>, <xref ref-type="bibr" rid="B132">Dunal (1852)</xref> stated “v.s. in h. Dc. et herb. meo”. The original material came from plants grown in the Botanical Garden in Montpellier from seeds sent by R. de Visiani. The sheet in G-DC (G00200067) is a more complete fruiting branch which we select here as the lectotype.</p><p>In the protologue of <tp:taxon-name><tp:taxon-name-part taxon-name-part-type="genus" reg="Capsicum">C.</tp:taxon-name-part><tp:taxon-name-part taxon-name-part-type="species" reg="angulosum">angulosum</tp:taxon-name-part><tp:taxon-name-part taxon-name-part-type="infraspecific-rank">var.</tp:taxon-name-part><tp:taxon-name-part taxon-name-part-type="variety" reg="macrocarpum">macrocarpum</tp:taxon-name-part></tp:taxon-name>, <xref ref-type="bibr" rid="B132">Dunal (1852)</xref> cited no specimens, but referred his variety to the illustration “tab. 8, fig. a” provided by <xref ref-type="bibr" rid="B154">Fingerhuth (1832)</xref> which is selected as the lectotype.</p><p>Dunal based <italic><tp:taxon-name><tp:taxon-name-part taxon-name-part-type="genus" reg="Capsicum">C.</tp:taxon-name-part><tp:taxon-name-part taxon-name-part-type="species" reg="leucocarpum">leucocarpum</tp:taxon-name-part></tp:taxon-name></italic> on <xref ref-type="bibr" rid="B297">Miller’s (1752)</xref> polynomial “<tp:taxon-name><tp:taxon-name-part taxon-name-part-type="genus" reg="Capsicum">Capsicum</tp:taxon-name-part></tp:taxon-name> americanum <tp:taxon-name><tp:taxon-name-part taxon-name-part-type="genus" reg="Capsicum"/><tp:taxon-name-part taxon-name-part-type="species" reg="latifolium">latifolium</tp:taxon-name-part></tp:taxon-name>, fructu <tp:taxon-name><tp:taxon-name-part taxon-name-part-type="genus" reg="Capsicum"/><tp:taxon-name-part taxon-name-part-type="species" reg="oblongo">oblongo</tp:taxon-name-part></tp:taxon-name> erecto candido”, referring to a sort of white-coloured <italic><tp:taxon-name><tp:taxon-name-part taxon-name-part-type="genus" reg="Capsicum">C.</tp:taxon-name-part><tp:taxon-name-part taxon-name-part-type="species" reg="annuum">annuum</tp:taxon-name-part></tp:taxon-name></italic> fruit; <xref ref-type="bibr" rid="B154">Fingerhuth (1832)</xref> also transcribed Miller’s polynomial exactly, but he did not provide a formal name, as appears in Index Kewensis (<italic><tp:taxon-name><tp:taxon-name-part taxon-name-part-type="genus" reg="Capsicum">Capsicum</tp:taxon-name-part><tp:taxon-name-part taxon-name-part-type="species" reg="leucocarpon">leucocarpon</tp:taxon-name-part></tp:taxon-name></italic> Fingerh., accessed on 20 April 2020) or IPNI (<italic><tp:taxon-name><tp:taxon-name-part taxon-name-part-type="genus" reg="Capsicum">Capsicum</tp:taxon-name-part><tp:taxon-name-part taxon-name-part-type="species" reg="leucocarpon">leucocarpon</tp:taxon-name-part></tp:taxon-name></italic> Mill. ex Fingerh. (accessed on 20 April 2020).</p><p><xref ref-type="bibr" rid="B456">Sturtevant (1888b)</xref> described <italic><tp:taxon-name><tp:taxon-name-part taxon-name-part-type="genus" reg="Capsicum">C.</tp:taxon-name-part><tp:taxon-name-part taxon-name-part-type="species" reg="fasciculatum">fasciculatum</tp:taxon-name-part></tp:taxon-name></italic>, based on his own cultivated living material known as Bouquet rouge (French garden name) or Red Cluster (American name). He distinguished this species from <italic><tp:taxon-name><tp:taxon-name-part taxon-name-part-type="genus" reg="Capsicum">C.</tp:taxon-name-part><tp:taxon-name-part taxon-name-part-type="species" reg="annuum">annuum</tp:taxon-name-part></tp:taxon-name></italic> primarily by its peculiarly clustered leaves and fruits at the summit of the plant. We found no herbarium material corresponding to this name, but Sturtevant stated in the protologue that <italic><tp:taxon-name><tp:taxon-name-part taxon-name-part-type="genus" reg="Capsicum">C.</tp:taxon-name-part><tp:taxon-name-part taxon-name-part-type="species" reg="fasciculatum">fasciculatum</tp:taxon-name-part></tp:taxon-name></italic> is “well figured under the name <italic><tp:taxon-name><tp:taxon-name-part taxon-name-part-type="genus" reg="Tenjikumamori">Tenjikumamori</tp:taxon-name-part></tp:taxon-name></italic> in a Japanese botanical work…” referring to <xref ref-type="bibr" rid="B462">Tanaka and Ono (1874)</xref>. The figure cited by <xref ref-type="bibr" rid="B456">Sturtevant (1888b)</xref> is very accurate and represents very well one of the many variations of the domesticated <italic><tp:taxon-name><tp:taxon-name-part taxon-name-part-type="genus" reg="Capsicum">C.</tp:taxon-name-part><tp:taxon-name-part taxon-name-part-type="species" reg="annuum">annuum</tp:taxon-name-part></tp:taxon-name></italic> and is here selected as the lectotype.</p><p><xref ref-type="bibr" rid="B176">Greenman (1903)</xref> based <tp:taxon-name><tp:taxon-name-part taxon-name-part-type="genus" reg="Capsicum">C.</tp:taxon-name-part><tp:taxon-name-part taxon-name-part-type="species" reg="frutescens">frutescens</tp:taxon-name-part><tp:taxon-name-part taxon-name-part-type="infraspecific-rank">var.</tp:taxon-name-part><tp:taxon-name-part taxon-name-part-type="variety" reg="lanicaule">lanicaule</tp:taxon-name-part></tp:taxon-name> on four syntypes and characterised it as a more pubescent variant of <italic><tp:taxon-name><tp:taxon-name-part taxon-name-part-type="genus" reg="Capsicum">C.</tp:taxon-name-part><tp:taxon-name-part taxon-name-part-type="species" reg="frutescens">frutescens</tp:taxon-name-part></tp:taxon-name></italic>. We studied all the syntypes (<italic>Palmer 639, 640, 642</italic> and <italic>González 975</italic>). Palmer’s collections are flowering and fruiting branches, while González’s specimen has flowers and very young fruits. The fruiting calyx is critical in assigning the correct placement of this name and, amongst the fruiting Palmer specimens, the most informative one is <italic>Palmer 639</italic> which has mature fruits typical of <tp:taxon-name><tp:taxon-name-part taxon-name-part-type="genus" reg="Capsicum">C.</tp:taxon-name-part><tp:taxon-name-part taxon-name-part-type="species" reg="annuum">annuum</tp:taxon-name-part><tp:taxon-name-part taxon-name-part-type="infraspecific-rank">var.</tp:taxon-name-part><tp:taxon-name-part taxon-name-part-type="variety" reg="annuum">annuum</tp:taxon-name-part></tp:taxon-name> and is designated here as the lectotype.</p><p><italic><tp:taxon-name><tp:taxon-name-part taxon-name-part-type="genus" reg="Capsicum">Capsicum</tp:taxon-name-part><tp:taxon-name-part taxon-name-part-type="species" reg="velutinum">velutinum</tp:taxon-name-part></tp:taxon-name></italic> (<xref ref-type="bibr" rid="B112">De Wildeman 1922</xref>) was described based on five syntypes from different localities and collectors in what is now the Democratic Republic of the Congo, all of them well preserved at BR (<italic>Blommaert s.n.</italic>, <italic>Jespersen  s.n</italic>., <italic>Lamboray 22</italic> and <italic>Lescrauwaet 315</italic>). All the specimens consist of strikingly pubescent flowering or fruiting branches or both. We designate <italic>Lamboray 22</italic> (BR 000000649909) as the lectotype for this name, since it matches the protologue most closely.</p></tp:treatment-sec><tp:treatment-sec><!--Section generated to contain objects referenced in tp:taxon-treatment.--><table-wrap id="T3" position="float" orientation="portrait"><label>Table 3.</label><caption><p>Medicinal uses attributed to <italic><tp:taxon-name><tp:taxon-name-part taxon-name-part-type="genus" reg="Capsicum">Capsicum</tp:taxon-name-part></tp:taxon-name></italic> species.</p></caption><table id="TID0E3UDQ" rules="all"><tbody><tr><th rowspan="1" colspan="1">Taxa</th><th rowspan="1" colspan="1">Organ</th><th rowspan="1" colspan="1">Use</th><th rowspan="1" colspan="1">Country</th><th rowspan="1" colspan="1"><italic>Voucher</italic>/Reference</th></tr><tr><td rowspan="6" colspan="1">
                  <italic><tp:taxon-name><tp:taxon-name-part taxon-name-part-type="genus" reg="Capsicum">C.</tp:taxon-name-part><tp:taxon-name-part taxon-name-part-type="species" reg="annuum">annuum</tp:taxon-name-part></tp:taxon-name> var. <tp:taxon-name><tp:taxon-name-part taxon-name-part-type="genus" reg="Capsicum"/><tp:taxon-name-part taxon-name-part-type="species" reg="annuum"/><tp:taxon-name-part taxon-name-part-type="variety" reg="annuum">annuum</tp:taxon-name-part></tp:taxon-name></italic>
                </td><td rowspan="1" colspan="1"/><td rowspan="1" colspan="1"/><td rowspan="1" colspan="1">Colombia</td><td rowspan="1" colspan="1"/></tr><tr><td rowspan="1" colspan="1">Leaf, fruit</td><td rowspan="1" colspan="1">Medicinal (no specification)</td><td rowspan="1" colspan="1">Amazonas</td><td rowspan="1" colspan="1">
                  <italic>Alvarado C. 198</italic>
                </td></tr><tr><td rowspan="1" colspan="1"/><td rowspan="1" colspan="1"/><td rowspan="1" colspan="1">Ecuador</td><td rowspan="1" colspan="1"/></tr><tr><td rowspan="1" colspan="1">Fruit</td><td rowspan="1" colspan="1">For snake bite</td><td rowspan="1" colspan="1">Morona-Santiago</td><td rowspan="1" colspan="1">
                  <italic>Evans 4384</italic>
                </td></tr><tr><td rowspan="1" colspan="1"/><td rowspan="1" colspan="1"/><td rowspan="1" colspan="1">Peru</td><td rowspan="1" colspan="1"/></tr><tr><td rowspan="1" colspan="1">Leaf (juice)</td><td rowspan="1" colspan="1">For pregnant women to help birth easily</td><td rowspan="1" colspan="1">Loreto</td><td rowspan="1" colspan="1">
                  <italic>Williams et al. 10922</italic>
                </td></tr><tr><td rowspan="19" colspan="1">
                  <tp:taxon-name><tp:taxon-name-part taxon-name-part-type="genus" reg="Capsicum">C.</tp:taxon-name-part><tp:taxon-name-part taxon-name-part-type="species" reg="annuum">annuum</tp:taxon-name-part><tp:taxon-name-part taxon-name-part-type="infraspecific-rank">var.</tp:taxon-name-part><tp:taxon-name-part taxon-name-part-type="variety" reg="glabriusculum">glabriusculum</tp:taxon-name-part></tp:taxon-name>
                </td><td rowspan="1" colspan="1"/><td rowspan="1" colspan="1"/><td rowspan="1" colspan="1">Brazil</td><td rowspan="1" colspan="1"/></tr><tr><td rowspan="1" colspan="1">Leaf</td><td rowspan="1" colspan="1">To cure acne</td><td rowspan="1" colspan="1">Amapá</td><td rowspan="1" colspan="1">
                  <xref ref-type="bibr" rid="B361">Pereira et al. 2011</xref>
                </td></tr><tr><td rowspan="1" colspan="1"/><td rowspan="1" colspan="1"/><td rowspan="1" colspan="1">Colombia</td><td rowspan="1" colspan="1"/></tr><tr><td rowspan="1" colspan="1">Fruit</td><td rowspan="1" colspan="1">To increase body temperature and for the skin fungi</td><td rowspan="1" colspan="1">Huila</td><td rowspan="1" colspan="1">
                  <italic>Buendía 2</italic>
                </td></tr><tr><td rowspan="1" colspan="1">Fruit</td><td rowspan="1" colspan="1">To soothe haemorrhoid pains</td><td rowspan="1" colspan="1">Valle del Cauca</td><td rowspan="1" colspan="1">
                  <italic>Duque Jaramillo 4083-A</italic>
                </td></tr><tr><td rowspan="1" colspan="1"/><td rowspan="1" colspan="1"/><td rowspan="1" colspan="1">Ecuador</td><td rowspan="1" colspan="1"/></tr><tr><td rowspan="1" colspan="1">Leaf</td><td rowspan="1" colspan="1">To reduce body temperature</td><td rowspan="1" colspan="1">Orellana</td><td rowspan="1" colspan="1">
                  <italic>Carrillo &amp; Reyes 434</italic>
                </td></tr><tr><td rowspan="1" colspan="1">Fruit</td><td rowspan="1" colspan="1">Stomach medicine (for sore belly)</td><td rowspan="1" colspan="1">Napo</td><td rowspan="1" colspan="1">
                  <italic>Davis &amp; Yost 994</italic>
                </td></tr><tr><td rowspan="1" colspan="1">Fruit</td><td rowspan="1" colspan="1">To kill parasites</td><td rowspan="1" colspan="1">Morona-Santiago</td><td rowspan="1" colspan="1">
                  <italic>Bedoya 2</italic>
                </td></tr><tr><td rowspan="1" colspan="1">Fruit</td><td rowspan="1" colspan="1">For skin diseases (measles, pox)</td><td rowspan="1" colspan="1">Zamora-Chinchipe</td><td rowspan="1" colspan="1">
                  <italic>Santín et al. 100</italic>
                </td></tr><tr><td rowspan="1" colspan="1">Fruit</td><td rowspan="1" colspan="1">For conjunctivitis</td><td rowspan="1" colspan="1">Guatemala</td><td rowspan="1" colspan="1">
                  <italic>Kufer 99</italic>
                </td></tr><tr><td rowspan="1" colspan="1"/><td rowspan="1" colspan="1"/><td rowspan="1" colspan="1">Mexico</td><td rowspan="1" colspan="1"/></tr><tr><td rowspan="1" colspan="1">Leaf</td><td rowspan="1" colspan="1">To relieve rashes in children (warm bath)</td><td rowspan="1" colspan="1">Quintana Roo</td><td rowspan="1" colspan="1">
                  <italic>Serralta P. 104</italic>
                </td></tr><tr><td rowspan="1" colspan="1">Fruit</td><td rowspan="1" colspan="1">For infected wounds</td><td rowspan="1" colspan="1">Querétaro</td><td rowspan="1" colspan="1">
                  <italic>Martínez Torres 82</italic>
                </td></tr><tr><td rowspan="1" colspan="1">Fruit</td><td rowspan="1" colspan="1">To treat ulcers</td><td rowspan="1" colspan="1">Tabasco</td><td rowspan="1" colspan="1">
                  <italic>Orozco-Segovia 368</italic>
                </td></tr><tr><td rowspan="1" colspan="1">Fruit</td><td rowspan="1" colspan="1">For skin wounds</td><td rowspan="1" colspan="1">Yucatán</td><td rowspan="1" colspan="1">
                  <italic>Ucan 4617</italic>
                </td></tr><tr><td rowspan="1" colspan="1">Fruit</td><td rowspan="1" colspan="1">Medicinal</td><td rowspan="1" colspan="1">Yucatán</td><td rowspan="1" colspan="1">
                  <italic>Simá 517</italic>
                </td></tr><tr><td rowspan="1" colspan="1"/><td rowspan="1" colspan="1"/><td rowspan="1" colspan="1">U.S.A.</td><td rowspan="1" colspan="1"/></tr><tr><td rowspan="1" colspan="1">Fruit</td><td rowspan="1" colspan="1">Stimulant</td><td rowspan="1" colspan="1">Texas</td><td rowspan="1" colspan="1">
                  <italic>Chávez Jr. s.n.</italic>
                </td></tr><tr><td rowspan="5" colspan="1">
                  <italic>
                    <tp:taxon-name><tp:taxon-name-part taxon-name-part-type="genus" reg="Capsicum">C.</tp:taxon-name-part><tp:taxon-name-part taxon-name-part-type="species" reg="chacoense">chacoense</tp:taxon-name-part></tp:taxon-name>
                  </italic>
                </td><td rowspan="1" colspan="1">Fruit</td><td rowspan="1" colspan="1">Anti-rheumatic</td><td rowspan="4" colspan="1">Argentina</td><td rowspan="1" colspan="1"><xref ref-type="bibr" rid="B275">Martínez Crovetto (1981)</xref>; <xref ref-type="bibr" rid="B119">Del Vitto et al. (1997)</xref></td></tr><tr><td rowspan="1" colspan="1">Fruit</td><td rowspan="1" colspan="1">Digestive</td><td rowspan="1" colspan="1">
                  <xref ref-type="bibr" rid="B431">Scarpa (2002)</xref>
                </td></tr><tr><td rowspan="1" colspan="1">Fruit</td><td rowspan="1" colspan="1">Anti-spasmodic, vermifuge, stomach pain</td><td rowspan="1" colspan="1">
                  <xref ref-type="bibr" rid="B152">Filipov (1994)</xref>
                </td></tr><tr><td rowspan="1" colspan="1">Fruit extract</td><td rowspan="1" colspan="1">Anti-inflammatory activity (mice)</td><td rowspan="1" colspan="1">
                  <xref ref-type="bibr" rid="B269">López et al. (2012)</xref>
                </td></tr><tr><td rowspan="1" colspan="1">Fruit</td><td rowspan="1" colspan="1">Anti-parasitic</td><td rowspan="1" colspan="1">Paraguay</td><td rowspan="1" colspan="1">
                  <xref ref-type="bibr" rid="B161">Friesen Ratzlaff (2017)</xref>
                </td></tr><tr><td rowspan="11" colspan="1">
                  <italic>
                    <tp:taxon-name><tp:taxon-name-part taxon-name-part-type="genus" reg="Capsicum">C.</tp:taxon-name-part><tp:taxon-name-part taxon-name-part-type="species" reg="chinense">chinense</tp:taxon-name-part></tp:taxon-name>
                  </italic>
                </td><td rowspan="1" colspan="1"/><td rowspan="1" colspan="1"/><td rowspan="1" colspan="1">Colombia</td><td rowspan="1" colspan="1"/></tr><tr><td rowspan="1" colspan="1">Seedling</td><td rowspan="1" colspan="1">For haemorrhoids</td><td rowspan="1" colspan="1">Meta</td><td rowspan="1" colspan="1">
                  <italic>Quevedo et al. 1816</italic>
                </td></tr><tr><td rowspan="1" colspan="1"/><td rowspan="1" colspan="1"/><td rowspan="1" colspan="1">Ecuador</td><td rowspan="1" colspan="1"/></tr><tr><td rowspan="1" colspan="1">Leaf</td><td rowspan="1" colspan="1">To treat joint pains</td><td rowspan="1" colspan="1">Sucumbíos</td><td rowspan="1" colspan="1">
                  <italic>Reyes &amp; Moya 234</italic>
                </td></tr><tr><td rowspan="1" colspan="1">-</td><td rowspan="1" colspan="1">Anti-parasitic</td><td rowspan="1" colspan="1">Napo</td><td rowspan="1" colspan="1">
                  <italic>Bolotin 21</italic>
                </td></tr><tr><td rowspan="1" colspan="1">Fruit</td><td rowspan="1" colspan="1">For stomach ache</td><td rowspan="1" colspan="1">Napo</td><td rowspan="1" colspan="1">
                  <italic>Davis &amp; Yost 993</italic>
                </td></tr><tr><td rowspan="1" colspan="1">Fruit</td><td rowspan="1" colspan="1">For eye infections and coughing</td><td rowspan="1" colspan="1">Napo</td><td rowspan="1" colspan="1">
                  <italic>Miller et al. 2404</italic>
                </td></tr><tr><td rowspan="1" colspan="1">Fruit</td><td rowspan="1" colspan="1">For dysentery</td><td rowspan="1" colspan="1">Orellana</td><td rowspan="1" colspan="1">
                  <italic>Herrera &amp; Guerrero 186</italic>
                </td></tr><tr><td rowspan="1" colspan="1">Fruit</td><td rowspan="1" colspan="1">Medicinal: cardiotonic</td><td rowspan="1" colspan="1">Sucumbíos</td><td rowspan="1" colspan="1"><italic>Moya &amp; Reyes 20</italic>6</td></tr><tr><td rowspan="1" colspan="1"/><td rowspan="1" colspan="1"/><td rowspan="1" colspan="1">Mexico</td><td rowspan="1" colspan="1"/></tr><tr><td rowspan="1" colspan="1">Leaf</td><td rowspan="1" colspan="1">To treat wounds</td><td rowspan="1" colspan="1">Yucatán</td><td rowspan="1" colspan="1">
                  <italic>Ucan Ek 4652</italic>
                </td></tr><tr><td rowspan="2" colspan="1">
                  <italic>
                    <tp:taxon-name><tp:taxon-name-part taxon-name-part-type="genus" reg="Capsicum">C.</tp:taxon-name-part><tp:taxon-name-part taxon-name-part-type="species" reg="coccineum">coccineum</tp:taxon-name-part></tp:taxon-name>
                  </italic>
                </td><td rowspan="1" colspan="1"/><td rowspan="1" colspan="1"/><td rowspan="1" colspan="1">Bolivia</td><td rowspan="1" colspan="1"/></tr><tr><td rowspan="1" colspan="1">Entire plant</td><td rowspan="1" colspan="1">In baths to relieve stomach pain</td><td rowspan="1" colspan="1">La Paz</td><td rowspan="1" colspan="1">
                  <italic>Vargas 1310</italic>
                </td></tr><tr><td rowspan="3" colspan="1">
                  <italic>
                    <tp:taxon-name><tp:taxon-name-part taxon-name-part-type="genus" reg="Capsicum">C.</tp:taxon-name-part><tp:taxon-name-part taxon-name-part-type="species" reg="frutescens">frutescens</tp:taxon-name-part></tp:taxon-name>
                  </italic>
                </td><td rowspan="1" colspan="1"/><td rowspan="1" colspan="1"/><td rowspan="1" colspan="1">Brazil</td><td rowspan="1" colspan="1"/></tr><tr><td rowspan="1" colspan="1">Leaf (infusion)</td><td rowspan="1" colspan="1">Used for dizziness</td><td rowspan="1" colspan="1">Minas Gerais</td><td rowspan="1" colspan="1">
                  <italic>Pereira 3219</italic>
                </td></tr><tr><td rowspan="1" colspan="1">Immature fruits</td><td rowspan="1" colspan="1">For flu</td><td rowspan="1" colspan="1">Minas Gerais</td><td rowspan="1" colspan="1">
                  <italic>Pereira 3219</italic>
                </td></tr><tr><td rowspan="11" colspan="1">
                  <italic>
                    <tp:taxon-name><tp:taxon-name-part taxon-name-part-type="genus" reg="Capsicum">C.</tp:taxon-name-part><tp:taxon-name-part taxon-name-part-type="species" reg="frutescens">frutescens</tp:taxon-name-part></tp:taxon-name>
                  </italic>
                </td><td rowspan="1" colspan="1"/><td rowspan="1" colspan="1"/><td rowspan="1" colspan="1">Colombia</td><td rowspan="1" colspan="1"/></tr><tr><td rowspan="1" colspan="1">Root (infusion)</td><td rowspan="1" colspan="1">To facilitate childbirth</td><td rowspan="1" colspan="1">Guaviare</td><td rowspan="1" colspan="1">
                  <italic>Garzón et al. 3214</italic>
                </td></tr><tr><td rowspan="1" colspan="1">Buds</td><td rowspan="1" colspan="1">To cure hand infection</td><td rowspan="1" colspan="1">Guaviare</td><td rowspan="1" colspan="1">
                  <italic>Garzón et al. 3214</italic>
                </td></tr><tr><td rowspan="1" colspan="1">Fruit</td><td rowspan="1" colspan="1">Medicinal</td><td rowspan="1" colspan="1">Cundinamarca</td><td rowspan="1" colspan="1">
                  <italic>García Barriga 20315A</italic>
                </td></tr><tr><td rowspan="1" colspan="1"/><td rowspan="1" colspan="1"/><td rowspan="1" colspan="1">Ecuador</td><td rowspan="1" colspan="1"/></tr><tr><td rowspan="1" colspan="1">Leaf</td><td rowspan="1" colspan="1">For fungal diseases</td><td rowspan="1" colspan="1">Esmerlada</td><td rowspan="1" colspan="1">
                  <italic>Kvist 40356</italic>
                </td></tr><tr><td rowspan="1" colspan="1">Leaf, fruit</td><td rowspan="1" colspan="1">To facilitate the fall of the baby’s umbilical cord</td><td rowspan="1" colspan="1">Napo</td><td rowspan="1" colspan="1">
                  <italic>Siquihua 4</italic>
                </td></tr><tr><td rowspan="1" colspan="1">Fruit</td><td rowspan="1" colspan="1">For snake bites</td><td rowspan="1" colspan="1">Morona-Santiago</td><td rowspan="1" colspan="1">
                  <italic>van Asdall 82-59</italic>
                </td></tr><tr><td rowspan="1" colspan="1">Fruit</td><td rowspan="1" colspan="1">For snake bites</td><td rowspan="1" colspan="1">Zamora-Chinchipe</td><td rowspan="1" colspan="1">
                  <italic>Ortega 51</italic>
                </td></tr><tr><td rowspan="1" colspan="1"/><td rowspan="1" colspan="1"/><td rowspan="1" colspan="1">Guatemala</td><td rowspan="1" colspan="1"/></tr><tr><td rowspan="1" colspan="1">Fruit</td><td rowspan="1" colspan="1">To treat conjunctivitis</td><td rowspan="1" colspan="1">Chiquimula</td><td rowspan="1" colspan="1">
                  <italic>Kufer 100</italic>
                </td></tr><tr><td rowspan="5" colspan="1">
                  <italic>
                    <tp:taxon-name><tp:taxon-name-part taxon-name-part-type="genus" reg="Capsicum">C.</tp:taxon-name-part><tp:taxon-name-part taxon-name-part-type="species" reg="pubescens">pubescens</tp:taxon-name-part></tp:taxon-name>
                  </italic>
                </td><td rowspan="1" colspan="1"/><td rowspan="1" colspan="1"/><td rowspan="1" colspan="1">Ecuador</td><td rowspan="1" colspan="1"/></tr><tr><td rowspan="1" colspan="1">Leaf</td><td rowspan="1" colspan="1">For bites of dogs</td><td rowspan="1" colspan="1">Loja</td><td rowspan="1" colspan="1">
                  <italic>Ellemann 66689</italic>
                </td></tr><tr><td rowspan="1" colspan="1">Fruit</td><td rowspan="1" colspan="1">For headache, weakness and cold</td><td rowspan="1" colspan="1">Loja</td><td rowspan="1" colspan="1">
                  <italic>Ellemann 66689</italic>
                </td></tr><tr><td rowspan="2" colspan="1">Fruit?</td><td rowspan="2" colspan="1">Veterinary: to treat “moquillo” (catarrhal disease in dogs and cats) and “tos de nermo” (cough in horses)</td><td rowspan="1" colspan="1">Peru</td><td rowspan="1" colspan="1"/></tr><tr><td rowspan="1" colspan="1">Oxapampa</td><td rowspan="1" colspan="1">
                  <italic>Chuck 137</italic>
                </td></tr><tr><td rowspan="2" colspan="1">
                  <italic>
                    <tp:taxon-name><tp:taxon-name-part taxon-name-part-type="genus" reg="Capsicum">C.</tp:taxon-name-part><tp:taxon-name-part taxon-name-part-type="species" reg="rhomboideum">rhomboideum</tp:taxon-name-part></tp:taxon-name>
                  </italic>
                </td><td rowspan="1" colspan="1"/><td rowspan="1" colspan="1"/><td rowspan="1" colspan="1">Ecuador</td><td rowspan="1" colspan="1"/></tr><tr><td rowspan="1" colspan="1">-</td><td rowspan="1" colspan="1">To heal skin eruptions</td><td rowspan="1" colspan="1">Pichincha</td><td rowspan="1" colspan="1">
                  <italic>Cerón 6953</italic>
                </td></tr></tbody></table></table-wrap></tp:treatment-sec><ref-list><ref id="B236"><mixed-citation xmlns:xlink="http://www.w3.org/1999/xlink" xlink:type="simple"><person-group><name name-style="western"><surname>Knapp</surname><given-names>S</given-names></name><name name-style="western"><surname>Barboza</surname><given-names>GE</given-names></name><name name-style="western"><surname>Romero</surname><given-names>MV</given-names></name><name name-style="western"><surname>Vignoli-Silva</surname><given-names>M</given-names></name><name name-style="western"><surname>Giacomin</surname><given-names>LL</given-names></name><name name-style="western"><surname>Stehmann</surname><given-names>JR</given-names></name></person-group> (<year>2015</year>) <article-title>Identification and lectotypification of the <tp:taxon-name><tp:taxon-name-part taxon-name-part-type="family">Solanaceae</tp:taxon-name-part></tp:taxon-name> from Vellozo’s Flora Fluminensis.</article-title><source>Taxon</source><volume>64</volume>(<issue>4</issue>): <fpage>822</fpage>–<lpage>836</lpage>. <ext-link xlink:href="10.12705/644.14" ext-link-type="doi" xlink:type="simple">https://doi.org/10.12705/644.14</ext-link></mixed-citation></ref><ref id="B297"><mixed-citation xmlns:xlink="http://www.w3.org/1999/xlink" xlink:type="simple"><person-group><name name-style="western"><surname>Miller</surname><given-names>P</given-names></name></person-group> (<year>1752</year>) <source>Das englische Gartenbuch. Vol 1. K.J.G.</source><publisher-name>Lochners</publisher-name>, <publisher-loc>Nürenberg</publisher-loc>, <size units="page">548 pp</size>.</mixed-citation></ref><ref id="B368"><mixed-citation xmlns:xlink="http://www.w3.org/1999/xlink" xlink:type="simple"><person-group><name name-style="western"><surname>Pickersgill</surname><given-names>B</given-names></name></person-group> (<year>1971</year>) <article-title>Relationships between weedy and cultivated forms of chili peppers (genus <italic><tp:taxon-name><tp:taxon-name-part taxon-name-part-type="genus">Capsicum</tp:taxon-name-part></tp:taxon-name></italic>).</article-title><source>Evolution</source><volume>25</volume>: <fpage>683</fpage>–<lpage>691</lpage>. <ext-link xlink:href="10.1111/j.1558-5646.1971.tb01926.x" ext-link-type="doi" xlink:type="simple">https://doi.org/10.1111/j.1558-5646.1971.tb01926.x</ext-link></mixed-citation></ref><ref id="B369"><mixed-citation xmlns:xlink="http://www.w3.org/1999/xlink" xlink:type="simple"><person-group><name name-style="western"><surname>Pickersgill</surname><given-names>B</given-names></name></person-group> (<year>1977</year>) <article-title>Chromosomes and evolution in <italic><tp:taxon-name><tp:taxon-name-part taxon-name-part-type="genus">Capsicum</tp:taxon-name-part></tp:taxon-name></italic>.</article-title> In: <person-group><name name-style="western"><surname>Pochard</surname><given-names>E</given-names></name></person-group> (<role>Ed.</role>) <issue-title>Capsicum 77.</issue-title><source>Comptes Rèndues 3ème Congrès Eucarpia Piment. INRA (Institut National de la Recherche Agronomique), Montfavet-Avignon</source>, <fpage>27</fpage>–<lpage>37</lpage>.</mixed-citation></ref><ref id="B373"><mixed-citation xmlns:xlink="http://www.w3.org/1999/xlink" xlink:type="simple"><person-group><name name-style="western"><surname>Pickersgill</surname><given-names>B</given-names></name></person-group> (<year>1991</year>) <article-title>Cytogenetics and evolution of <italic><tp:taxon-name><tp:taxon-name-part taxon-name-part-type="genus">Capsicum</tp:taxon-name-part></tp:taxon-name></italic> L.</article-title> In: <person-group><name name-style="western"><surname>Tsuchiya</surname><given-names>T</given-names></name><name name-style="western"><surname>Gupta</surname><given-names>PK</given-names></name></person-group> (<role>Eds</role>) <issue-title>Chromosome engineering in plants: Genetics, breeding, evolution.</issue-title><source>Part B. Elsevier, Amsterdam</source>, <fpage>139</fpage>–<lpage>160</lpage>. <ext-link xlink:href="10.1016/B978-0-444-88260-8.50013-6" ext-link-type="doi" xlink:type="simple">https://doi.org/10.1016/B978-0-444-88260-8.50013-6</ext-link></mixed-citation></ref><ref id="B317"><mixed-citation xmlns:xlink="http://www.w3.org/1999/xlink" xlink:type="simple"><person-group><name name-style="western"><surname>Moscone</surname><given-names>EA</given-names></name><name name-style="western"><surname>Scaldaferro</surname><given-names>MA</given-names></name><name name-style="western"><surname>Grabiele</surname><given-names>M</given-names></name><name name-style="western"><surname>Cecchini</surname><given-names>NM</given-names></name><name name-style="western"><surname>Sanchez García</surname><given-names>Y</given-names></name><name name-style="western"><surname>Jarret</surname><given-names>R</given-names></name><name name-style="western"><surname>Daviña</surname><given-names>JR</given-names></name><name name-style="western"><surname>Ducasse</surname><given-names>DA</given-names></name><name name-style="western"><surname>Barboza</surname><given-names>GE</given-names></name><name name-style="western"><surname>Ehrendorfer</surname><given-names>F</given-names></name></person-group> (<year>2007</year>) <article-title>The evolution of chili peppers (<italic><tp:taxon-name><tp:taxon-name-part taxon-name-part-type="genus">Capsicum</tp:taxon-name-part></tp:taxon-name></italic>-<tp:taxon-name><tp:taxon-name-part taxon-name-part-type="family">Solanaceae</tp:taxon-name-part></tp:taxon-name>): a cytogenetic perspective.</article-title><source>Acta Horticulturae (ISHS)</source><volume>745</volume>: <fpage>137</fpage>–<lpage>170</lpage>. <ext-link xlink:href="10.17660/ActaHortic.2007.745.5" ext-link-type="doi" xlink:type="simple">https://doi.org/10.17660/ActaHortic.2007.745.5</ext-link></mixed-citation></ref><ref id="B262"><mixed-citation xmlns:xlink="http://www.w3.org/1999/xlink" xlink:type="simple"><person-group><name name-style="western"><surname>Libreros</surname><given-names>D</given-names></name><name name-style="western"><surname>van Zonneveld</surname><given-names>M</given-names></name><name name-style="western"><surname>Petz</surname><given-names>M</given-names></name><name name-style="western"><surname>Meckelmann</surname><given-names>SW</given-names></name><name name-style="western"><surname>Bejarano</surname><given-names>C</given-names></name><name name-style="western"><surname>Avila</surname><given-names>T</given-names></name><name name-style="western"><surname>Reyes</surname><given-names>X</given-names></name><name name-style="western"><surname>Mayan</surname><given-names>C</given-names></name><name name-style="western"><surname>Amaya</surname><given-names>K</given-names></name><name name-style="western"><surname>Ramírez</surname><given-names>M</given-names></name></person-group> (<year>2014</year>) <source>Catálogo de ajíes nativos (<italic><tp:taxon-name><tp:taxon-name-part taxon-name-part-type="genus">Capsicum</tp:taxon-name-part></tp:taxon-name></italic> spp.) bolivianos promisorios.</source><publisher-name>Bioversity International</publisher-name>, <publisher-loc>Cali</publisher-loc>, <size units="page">50 pp</size>.</mixed-citation></ref><ref id="B29"><mixed-citation xmlns:xlink="http://www.w3.org/1999/xlink" xlink:type="simple"><person-group><name name-style="western"><surname>Barbosa</surname><given-names>RI</given-names></name><name name-style="western"><surname>Luz</surname><given-names>FJF</given-names></name><name name-style="western"><surname>Nascimento-Filho</surname><given-names>HR</given-names></name><name name-style="western"><surname>Maduro</surname><given-names>CB</given-names></name></person-group> (<year>2006</year>) <source>Pimentas de Roraima (Catálogo de Referência).</source><publisher-name>EDUA/Editora INPA (Série Biblioteca Científica da Amazônia)</publisher-name>, <publisher-loc>Manaus</publisher-loc>, <size units="page">93 pp</size>.</mixed-citation></ref><ref id="B75"><mixed-citation xmlns:xlink="http://www.w3.org/1999/xlink" xlink:type="simple"><person-group><name name-style="western"><surname>Carvalho</surname><given-names>S</given-names></name><name name-style="western"><surname>Bianchetti</surname><given-names>L</given-names></name><name name-style="western"><surname>Costa Ribeiro</surname><given-names>S da</given-names></name><name name-style="western"><surname>Lopes</surname><given-names>CA</given-names></name></person-group> (<year>2006</year>) <article-title>Pimentas do gênero <italic><tp:taxon-name><tp:taxon-name-part taxon-name-part-type="genus">Capsicum</tp:taxon-name-part></tp:taxon-name></italic> no Brasil.</article-title><source>Embrapa Hortaliças Documentos</source><volume>94</volume>: <fpage>1</fpage>–<lpage>27</lpage>.</mixed-citation></ref><ref id="B261"><mixed-citation xmlns:xlink="http://www.w3.org/1999/xlink" xlink:type="simple"><person-group><name name-style="western"><surname>Libreros</surname><given-names>D</given-names></name><name name-style="western"><surname>van Zonneveld</surname><given-names>M</given-names></name><name name-style="western"><surname>Petz</surname><given-names>M</given-names></name><name name-style="western"><surname>Meckelmann</surname><given-names>SW</given-names></name><name name-style="western"><surname>Ríos</surname><given-names>L</given-names></name><name name-style="western"><surname>Peña</surname><given-names>K</given-names></name><name name-style="western"><surname>Amaya</surname><given-names>K</given-names></name><name name-style="western"><surname>Ramírez</surname><given-names>M</given-names></name></person-group> (<year>2013</year>) <source>Catálogo de ajíes (<italic><tp:taxon-name><tp:taxon-name-part taxon-name-part-type="genus">Capsicum</tp:taxon-name-part></tp:taxon-name></italic> spp.) peruanos promisorios conservados en el banco de semillas del INIA, Perú.</source><publisher-name>Bioversity International</publisher-name>, <publisher-loc>Cali</publisher-loc>, <size units="page">49 pp</size>.</mixed-citation></ref><ref id="B361"><mixed-citation xmlns:xlink="http://www.w3.org/1999/xlink" xlink:type="simple"><person-group><name name-style="western"><surname>Pereira</surname><given-names>LA</given-names></name><name name-style="western"><surname>Barboza</surname><given-names>GE</given-names></name><name name-style="western"><surname>Bovini</surname><given-names>MG</given-names></name><name name-style="western"><surname>Zélia de Almeida</surname><given-names>M</given-names></name><name name-style="western"><surname>Guimarães</surname><given-names>EF</given-names></name></person-group> (<year>2011</year>) <article-title>Caracterización y uso de “pimientas” en una comunidad quilombola de la Amazonía Oriental (Brasil).</article-title><source>Journal of the Botanical Research Institute of Texas</source><volume>5</volume>(<issue>1</issue>): <fpage>255</fpage>–<lpage>272</lpage>.</mixed-citation></ref><ref id="B275"><mixed-citation xmlns:xlink="http://www.w3.org/1999/xlink" xlink:type="simple"><person-group><name name-style="western"><surname>Martínez Crovetto</surname><given-names>RN</given-names></name></person-group> (<year>1981</year>) <article-title>Plantas utilizadas en medicina en el noroeste de Corrientes.</article-title><source>Miscelanea (Fundación Miguel Lillo)</source><volume>69</volume>: <fpage>7</fpage>–<lpage>139</lpage>.</mixed-citation></ref><ref id="B119"><mixed-citation xmlns:xlink="http://www.w3.org/1999/xlink" xlink:type="simple"><person-group><name name-style="western"><surname>Del Vitto</surname><given-names>LA</given-names></name><name name-style="western"><surname>Petenatti</surname><given-names>EM</given-names></name><name name-style="western"><surname>Petenatti</surname><given-names>ME</given-names></name></person-group> (<year>1997</year>) <article-title>Recursos Herbolarios de San Luis (República Argentina). Primera Parte: Plantas Nativas.</article-title><source>Multequina</source><volume>6</volume>: <fpage>49</fpage>–<lpage>66</lpage>.</mixed-citation></ref><ref id="B431"><mixed-citation xmlns:xlink="http://www.w3.org/1999/xlink" xlink:type="simple"><person-group><name name-style="western"><surname>Scarpa</surname><given-names>GF</given-names></name></person-group> (<year>2002</year>) <article-title>Plantas empleadas contra trastornos digestivos en la medicina tradicional criolla del Chaco Noroccidental.</article-title><source>Dominguezia</source><volume>18</volume>(<issue>1</issue>): <fpage>36</fpage>–<lpage>50</lpage>.</mixed-citation></ref><ref id="B152"><mixed-citation xmlns:xlink="http://www.w3.org/1999/xlink" xlink:type="simple"><person-group><name name-style="western"><surname>Filipov</surname><given-names>A</given-names></name></person-group> (<year>1994</year>) <article-title>Medicinal plants of the Pilagá of Central Chaco.</article-title><source>Journal of Ethnopharmacology</source><volume>44</volume>: <fpage>181</fpage>–<lpage>193</lpage>. <ext-link xlink:href="10.1016/0378-8741(94)01185-0" ext-link-type="doi" xlink:type="simple">https://doi.org/10.1016/0378-8741(94)01185-0</ext-link></mixed-citation></ref><ref id="B269"><mixed-citation xmlns:xlink="http://www.w3.org/1999/xlink" xlink:type="simple"><person-group><name name-style="western"><surname>López</surname><given-names>P</given-names></name><name name-style="western"><surname>Gorzalczany</surname><given-names>S</given-names></name><name name-style="western"><surname>Acevedo</surname><given-names>C</given-names></name><name name-style="western"><surname>Alonso</surname><given-names>R</given-names></name><name name-style="western"><surname>Ferraro</surname><given-names>G</given-names></name></person-group> (<year>2012</year>) <article-title>Chemical study and anti-inflammatory activity of <italic><tp:taxon-name><tp:taxon-name-part taxon-name-part-type="genus">Capsicum</tp:taxon-name-part><tp:taxon-name-part taxon-name-part-type="species">chacoense</tp:taxon-name-part></tp:taxon-name></italic> and <italic><tp:taxon-name><tp:taxon-name-part taxon-name-part-type="genus">C.</tp:taxon-name-part><tp:taxon-name-part taxon-name-part-type="species">baccatum</tp:taxon-name-part></tp:taxon-name></italic>.</article-title><source>Brazilian Journal of Pharmacognosy</source><volume>22</volume>(<issue>2</issue>): <fpage>455</fpage>–<lpage>458</lpage>. <ext-link xlink:href="10.1590/S0102-695X2011005000187" ext-link-type="doi" xlink:type="simple">https://doi.org/10.1590/S0102-695X2011005000187</ext-link></mixed-citation></ref><ref id="B161"><mixed-citation xmlns:xlink="http://www.w3.org/1999/xlink" xlink:type="simple"><person-group><name name-style="western"><surname>Friesen Ratzlaff</surname><given-names>V</given-names></name></person-group> (<year>2017</year>) <source>Plantas medicinales del Gran Chaco.</source><publisher-name>Facultad de Ciencias Agrarias</publisher-name>, <publisher-loc>Universidad Nacional de Asunción, San Lorenzo-Paraguay</publisher-loc>, <size units="page">128 pp</size>.</mixed-citation></ref><ref id="B13"><mixed-citation xmlns:xlink="http://www.w3.org/1999/xlink" xlink:type="simple"><person-group><name name-style="western"><surname>Al-Snafi</surname><given-names>AE</given-names></name></person-group> (<year>2015</year>) <article-title>The pharmacological importance of <italic><tp:taxon-name><tp:taxon-name-part taxon-name-part-type="genus">Capsicum</tp:taxon-name-part></tp:taxon-name></italic> species (<italic><tp:taxon-name><tp:taxon-name-part taxon-name-part-type="genus">Capsicum</tp:taxon-name-part><tp:taxon-name-part taxon-name-part-type="species">annuum</tp:taxon-name-part></tp:taxon-name></italic> and <italic><tp:taxon-name><tp:taxon-name-part taxon-name-part-type="genus">Capsicum</tp:taxon-name-part><tp:taxon-name-part taxon-name-part-type="species">frutescens</tp:taxon-name-part></tp:taxon-name></italic>) growing in Iraq.</article-title><source>Journal of Pharmaceutical Biology</source><volume>5</volume>(<issue>3</issue>): <fpage>124</fpage>–<lpage>142</lpage>.</mixed-citation></ref><ref id="B448"><mixed-citation xmlns:xlink="http://www.w3.org/1999/xlink" xlink:type="simple"><person-group><name name-style="western"><surname>Srinivasan</surname><given-names>K</given-names></name></person-group> (<year>2016</year>) <article-title>Biological activities of red pepper (<italic><tp:taxon-name><tp:taxon-name-part taxon-name-part-type="genus">Capsicum</tp:taxon-name-part><tp:taxon-name-part taxon-name-part-type="species">annuum</tp:taxon-name-part></tp:taxon-name></italic>) and its pungent principle capsaicin: A review.</article-title><source>Critical Reviews in Food Science and Nutrition</source><volume>56</volume>(<issue>9</issue>): <fpage>1488</fpage>–<lpage>1500</lpage>. <ext-link xlink:href="10.1080/10408398.2013.772090" ext-link-type="doi" xlink:type="simple">https://doi.org/10.1080/10408398.2013.772090</ext-link></mixed-citation></ref><ref id="B279"><mixed-citation xmlns:xlink="http://www.w3.org/1999/xlink" xlink:type="simple"><person-group><name name-style="western"><surname>Masud Parvez</surname><given-names>GM</given-names></name></person-group> (<year>2017</year>) <article-title>Current advances in pharmacological activity and toxic effects of various <italic><tp:taxon-name><tp:taxon-name-part taxon-name-part-type="genus">Capsicum</tp:taxon-name-part></tp:taxon-name></italic> species.</article-title><source>International Journal of Pharmaceutical Sciences and Research</source><volume>8</volume>(<issue>5</issue>): <fpage>1900</fpage>–<lpage>1912</lpage>.</mixed-citation></ref><ref id="B447"><mixed-citation xmlns:xlink="http://www.w3.org/1999/xlink" xlink:type="simple"><person-group><name name-style="western"><surname>Sricharoen</surname><given-names>P</given-names></name><name name-style="western"><surname>Lamaiphan</surname><given-names>N</given-names></name><name name-style="western"><surname>Patthawaro</surname><given-names>P</given-names></name><name name-style="western"><surname>Limchoowong</surname><given-names>N</given-names></name><name name-style="western"><surname>Techawongstien</surname><given-names>S</given-names></name><name name-style="western"><surname>Chanthai</surname><given-names>S</given-names></name></person-group> (<year>2017</year>) <article-title>Phytochemicals in <italic><tp:taxon-name><tp:taxon-name-part taxon-name-part-type="genus">Capsicum</tp:taxon-name-part></tp:taxon-name></italic> oleoresin from different varieties of hot chilli peppers with their antidiabetic and antioxidant activities due to some phenolic compounds.</article-title><source>Ultrasonics Sonochemistry</source><volume>38</volume>: <fpage>629</fpage>–<lpage>639</lpage>. <ext-link xlink:href="10.1016/j.ultsonch.2016.08.018" ext-link-type="doi" xlink:type="simple">https://doi.org/10.1016/j.ultsonch.2016.08.018</ext-link></mixed-citation></ref><ref id="B419"><mixed-citation xmlns:xlink="http://www.w3.org/1999/xlink" xlink:type="simple"><person-group><name name-style="western"><surname>Saleh</surname><given-names>BK</given-names></name><name name-style="western"><surname>Omer</surname><given-names>A</given-names></name><name name-style="western"><surname>Teweldemedhin</surname><given-names>B</given-names></name></person-group> (<year>2018</year>) <article-title>Medicinal uses and health benefits of chili pepper (<italic><tp:taxon-name><tp:taxon-name-part taxon-name-part-type="genus">Capsicum</tp:taxon-name-part></tp:taxon-name></italic> spp.): a review.</article-title><source>MOJ Food Processing &amp; Technology</source><volume>6</volume>(<issue>4</issue>): <fpage>325</fpage>–<lpage>328</lpage>. <ext-link xlink:href="10.15406/mojfpt.2018.06.00183" ext-link-type="doi" xlink:type="simple">https://doi.org/10.15406/mojfpt.2018.06.00183</ext-link></mixed-citation></ref><ref id="B421"><mixed-citation xmlns:xlink="http://www.w3.org/1999/xlink" xlink:type="simple"><person-group><name name-style="western"><surname>Sanati</surname><given-names>S</given-names></name><name name-style="western"><surname>Razavi</surname><given-names>BM</given-names></name><name name-style="western"><surname>Hosseinzadeh</surname><given-names>H</given-names></name></person-group> (<year>2018</year>) <article-title>A review of the effects of <italic><tp:taxon-name><tp:taxon-name-part taxon-name-part-type="genus">Capsicum</tp:taxon-name-part><tp:taxon-name-part taxon-name-part-type="species">annuum</tp:taxon-name-part></tp:taxon-name></italic> L. and its constituent, capsaicin, in metabolic syndrome.</article-title><source>Iranian Journal of Basic Medical Sciences</source><volume>21</volume>: <fpage>439</fpage>–<lpage>448</lpage>. https//<ext-link xlink:type="simple" ext-link-type="doi" xlink:href="10.22038/IJBMS.2018.25200.6238">doi.org/10.22038/IJBMS.2018.25200.6238</ext-link></mixed-citation></ref><ref id="B402"><mixed-citation xmlns:xlink="http://www.w3.org/1999/xlink" xlink:type="simple"><person-group><name name-style="western"><surname>Roman</surname><given-names>ALC</given-names></name><name name-style="western"><surname>Ming</surname><given-names>LC</given-names></name><name name-style="western"><surname>Pires Sablayrolles</surname><given-names>M das G</given-names></name></person-group> (<year>2020</year>) <source>Pimentas <italic><tp:taxon-name><tp:taxon-name-part taxon-name-part-type="genus">Capsicum</tp:taxon-name-part></tp:taxon-name></italic> L. no Brasil: notas sobre botânica, história, concepções indígenas e folklore.</source><publisher-name>Sociedade Brasileira de Etnobiologia e Etnoecologia</publisher-name>, <publisher-loc>Porto Alegre</publisher-loc>, <size units="page">95 pp</size>.</mixed-citation></ref><ref id="B79"><mixed-citation xmlns:xlink="http://www.w3.org/1999/xlink" xlink:type="simple"><person-group><name name-style="western"><surname>Carrizo García</surname><given-names>C</given-names></name><name name-style="western"><surname>Barfuss</surname><given-names>MHJ</given-names></name><name name-style="western"><surname>Sehr</surname><given-names>EM</given-names></name><name name-style="western"><surname>Barboza</surname><given-names>GE</given-names></name><name name-style="western"><surname>Samuel</surname><given-names>R</given-names></name><name name-style="western"><surname>Moscone</surname><given-names>EA</given-names></name><name name-style="western"><surname>Ehrendorfer</surname><given-names>F</given-names></name></person-group> (<year>2016</year>) <article-title>Phylogenetic relationships, diversification and expansion of chili peppers (<italic><tp:taxon-name><tp:taxon-name-part taxon-name-part-type="genus">Capsicum</tp:taxon-name-part></tp:taxon-name></italic>, <tp:taxon-name><tp:taxon-name-part taxon-name-part-type="family">Solanaceae</tp:taxon-name-part></tp:taxon-name>).</article-title><source>Annals of Botany</source><volume>118</volume>: <fpage>35</fpage>–<lpage>51</lpage>. <ext-link xlink:href="10.1093/aob/mcw079" ext-link-type="doi" xlink:type="simple">https://doi.org/10.1093/aob/mcw079</ext-link></mixed-citation></ref><ref id="B482"><mixed-citation xmlns:xlink="http://www.w3.org/1999/xlink" xlink:type="simple"><person-group><name name-style="western"><surname>van Zonneveld</surname><given-names>M</given-names></name><name name-style="western"><surname>Ramirez</surname><given-names>M</given-names></name><name name-style="western"><surname>Williams</surname><given-names>DE</given-names></name><name name-style="western"><surname>Petz</surname><given-names>M</given-names></name><name name-style="western"><surname>Meckelmann</surname><given-names>S</given-names></name><name name-style="western"><surname>Avila</surname><given-names>T</given-names></name><name name-style="western"><surname>Bejarano</surname><given-names>C</given-names></name><name name-style="western"><surname>Ríos</surname><given-names>L</given-names></name><name name-style="western"><surname>Peña</surname><given-names>K</given-names></name><name name-style="western"><surname>Jäger</surname><given-names>M</given-names></name><name name-style="western"><surname>Libreros</surname><given-names>D</given-names></name><name name-style="western"><surname>Amaya</surname><given-names>K</given-names></name><name name-style="western"><surname>Scheldeman</surname><given-names>X</given-names></name></person-group> (<year>2015</year>) Screening genetic resources of <italic><tp:taxon-name><tp:taxon-name-part taxon-name-part-type="genus">Capsicum</tp:taxon-name-part></tp:taxon-name></italic> peppers in their primary center of diversity in Bolivia and Peru. PLoS ONE 10(9): e0134663. <ext-link xlink:href="10.1371/journal.pone.0134663" ext-link-type="doi" xlink:type="simple">https://doi.org/10.1371/journal.pone.0134663</ext-link></mixed-citation></ref><ref id="B64"><mixed-citation xmlns:xlink="http://www.w3.org/1999/xlink" xlink:type="simple"><person-group><name name-style="western"><surname>Bosland</surname><given-names>PW</given-names></name><name name-style="western"><surname>Votava</surname><given-names>EJ</given-names></name></person-group> (<year>2000</year>) <source>Peppers: Vegetable and Spice <tp:taxon-name><tp:taxon-name-part taxon-name-part-type="genus">Capsicums</tp:taxon-name-part></tp:taxon-name>.</source><publisher-name>CABI Publishing</publisher-name>, <publisher-loc>Wallingford</publisher-loc>, <size units="page">204 pp</size>.</mixed-citation></ref><ref id="B336"><mixed-citation xmlns:xlink="http://www.w3.org/1999/xlink" xlink:type="simple">OECD (<year>2006</year>) <article-title>Consensus document on the biology of the <italic><tp:taxon-name><tp:taxon-name-part taxon-name-part-type="genus">Capsicum</tp:taxon-name-part><tp:taxon-name-part taxon-name-part-type="species">annuum</tp:taxon-name-part></tp:taxon-name></italic> complex (Chili peppers, hot peppers and sweet peppers).</article-title><source>Series on Harmonisation of Regulatory Oversight in Biotechnology</source><volume>36</volume>: <fpage>11</fpage>–<lpage>45</lpage>. <ext-link xlink:href="http://www.oecd.org/biotrack" ext-link-type="uri" xlink:type="simple">http://www.oecd.org/biotrack</ext-link></mixed-citation></ref><ref id="B375"><mixed-citation xmlns:xlink="http://www.w3.org/1999/xlink" xlink:type="simple"><person-group><name name-style="western"><surname>Pickersgill</surname><given-names>B</given-names></name></person-group> (<year>2016</year>) Chile Peppers (<italic><tp:taxon-name><tp:taxon-name-part taxon-name-part-type="genus">Capsicum</tp:taxon-name-part></tp:taxon-name></italic> spp.) In: Lira R, Casas A, Blancas J (Eds) Ethnobotany of Mexico, Ethnobiology, Springer Science+Business Media, New York, 417–437. <ext-link xlink:href="10.1007/978-1-4614-6669-7_17" ext-link-type="doi" xlink:type="simple">https://doi.org/10.1007/978-1-4614-6669-7_17</ext-link></mixed-citation></ref><ref id="B1"><mixed-citation xmlns:xlink="http://www.w3.org/1999/xlink" xlink:type="simple"><person-group><name name-style="western"><surname>Acquadro</surname><given-names>A</given-names></name><name name-style="western"><surname>Barchi</surname><given-names>L</given-names></name><name name-style="western"><surname>Portis</surname><given-names>E</given-names></name><name name-style="western"><surname>Nourdine</surname><given-names>M</given-names></name><name name-style="western"><surname>Carli</surname><given-names>C</given-names></name><name name-style="western"><surname>Monge</surname><given-names>S</given-names></name><name name-style="western"><surname>Valentino</surname><given-names>D</given-names></name><name name-style="western"><surname>Lanteri</surname><given-names>S</given-names></name></person-group> (<year>2020</year>) Whole genome resequencing of four Italian sweet pepper landraces provides insights on sequence variation in genes of agronomic value. Scientific Reports 10: e9189. <ext-link xlink:href="10.1038/s41598-020-66053-2" ext-link-type="doi" xlink:type="simple">https://doi.org/10.1038/s41598-020-66053-2</ext-link></mixed-citation></ref><ref id="B243"><mixed-citation xmlns:xlink="http://www.w3.org/1999/xlink" xlink:type="simple"><person-group><name name-style="western"><surname>Kraft</surname><given-names>KH</given-names></name><name name-style="western"><surname>Brown</surname><given-names>CH</given-names></name><name name-style="western"><surname>Nabhan</surname><given-names>GP</given-names></name><name name-style="western"><surname>Luedeling</surname><given-names>E</given-names></name><name name-style="western"><surname>Luna Ruiz</surname><given-names>J de J</given-names></name><name name-style="western"><surname>d’Eeckenbrugge</surname><given-names>GC</given-names></name><name name-style="western"><surname>Hijmans</surname><given-names>RJ</given-names></name><name name-style="western"><surname>Gepts</surname><given-names>P</given-names></name></person-group> (<year>2014</year>) <article-title>Multiple lines of evidence for the origin of domesticated chili peppers, <italic><tp:taxon-name><tp:taxon-name-part taxon-name-part-type="genus">Capsicum</tp:taxon-name-part><tp:taxon-name-part taxon-name-part-type="species">annuum</tp:taxon-name-part></tp:taxon-name></italic>, in Mexico.</article-title><source>Proceedings of the National Academy of Sciences</source><volume>111</volume>: <fpage>6165</fpage>–<lpage>6570</lpage>. <ext-link xlink:href="10.1073/pnas.1308933111" ext-link-type="doi" xlink:type="simple">https://doi.org/10.1073/pnas.1308933111</ext-link></mixed-citation></ref><ref id="B221"><mixed-citation xmlns:xlink="http://www.w3.org/1999/xlink" xlink:type="simple"><person-group><name name-style="western"><surname>Jacquin</surname><given-names>NJ</given-names></name></person-group> (<year>1809</year>) <source>Fragmenta Botanica.</source><publisher-name>Typis Mathiae Andreae Schmidt</publisher-name>, <publisher-loc>Wien</publisher-loc>, <size units="page">86 pp</size>.</mixed-citation></ref><ref id="B497"><mixed-citation xmlns:xlink="http://www.w3.org/1999/xlink" xlink:type="simple"><person-group><name name-style="western"><surname>Willdenow</surname><given-names>CL</given-names></name></person-group> (<year>1809</year>) <source>Enumeratio Plantarum Horti Regii Botanici Berolinensis.</source><publisher-name>Taberna Libraria Scholae Realis</publisher-name>, <publisher-loc>Berlin</publisher-loc>, <size units="page">592 pp</size>.</mixed-citation></ref><ref id="B194"><mixed-citation xmlns:xlink="http://www.w3.org/1999/xlink" xlink:type="simple"><person-group><name name-style="western"><surname>Hornemann</surname><given-names>JW</given-names></name></person-group> (<year>1813</year>) <source>Hortus Regius Botanicus Hafniensis. In Usum Tyronum et Botanophilorum, Part 1. E.A.H.</source><publisher-name>Möller</publisher-name>, <publisher-loc>Hauniae [Copenhagen]</publisher-loc>, <size units="page">436 pp</size>.</mixed-citation></ref><ref id="B111"><mixed-citation xmlns:xlink="http://www.w3.org/1999/xlink" xlink:type="simple"><person-group><name name-style="western"><surname>de Candolle</surname><given-names>AP</given-names></name></person-group> (<year>1813</year>) <source>Catalogus plantarum horti botanici monspeliensis. J.</source><publisher-name>Martel</publisher-name>, <publisher-loc>Montpellier</publisher-loc>, <size units="page">155 pp</size>.</mixed-citation></ref><ref id="B132"><mixed-citation xmlns:xlink="http://www.w3.org/1999/xlink" xlink:type="simple"><person-group><name name-style="western"><surname>Dunal</surname><given-names>MF</given-names></name></person-group> (<year>1852</year>) <article-title><tp:taxon-name><tp:taxon-name-part taxon-name-part-type="family">Solanaceae</tp:taxon-name-part></tp:taxon-name>. In: Candolle AP de (Ed.</article-title><source>) <tp:taxon-name><tp:taxon-name-part taxon-name-part-type="genus">Prodromus</tp:taxon-name-part></tp:taxon-name> systematis naturalis regni vegetabilis</source><volume>13</volume>(<issue>1</issue>): <fpage>1</fpage>–<lpage>690</lpage>.</mixed-citation></ref><ref id="B44"><mixed-citation xmlns:xlink="http://www.w3.org/1999/xlink" xlink:type="simple"><person-group><name name-style="western"><surname>Bauhin</surname><given-names>J</given-names></name><name name-style="western"><surname>Cherler</surname><given-names>JH</given-names></name><name name-style="western"><surname>Dominique</surname><given-names>C</given-names></name></person-group> (<year>1651</year>) <source>Historia plantarum universalis, nova, et absolutissima, cum consensu et dissensu circa eas.</source><publisher-name>Ebroduni</publisher-name>, <publisher-loc>Yverdon</publisher-loc>, <size units="page">1074 pp</size>. <ext-link xlink:href="10.5962/bhl.title.146639" ext-link-type="doi" xlink:type="simple">https://doi.org/10.5962/bhl.title.146639</ext-link></mixed-citation></ref><ref id="B294"><mixed-citation xmlns:xlink="http://www.w3.org/1999/xlink" xlink:type="simple"><person-group><name name-style="western"><surname>Meyer</surname><given-names>GFW</given-names></name></person-group> (<year>1818</year>) <source>Primitiae florae essequeboensis. H.</source><publisher-name>Dieterich</publisher-name>, <publisher-loc>Göttingen</publisher-loc>, <size units="page">318 pp</size>.</mixed-citation></ref><ref id="B410"><mixed-citation xmlns:xlink="http://www.w3.org/1999/xlink" xlink:type="simple"><person-group><name name-style="western"><surname>Roxburgh</surname><given-names>W</given-names></name></person-group> (<year>1824</year>) <source>Flora indica, or descriptions of Indian plants. Vol. 2.</source><publisher-name>Mission Press</publisher-name>, <publisher-loc>Serampore</publisher-loc>, <size units="page">588 pp</size>.</mixed-citation></ref><ref id="B124"><mixed-citation xmlns:xlink="http://www.w3.org/1999/xlink" xlink:type="simple"><person-group><name name-style="western"><surname>Dierbach</surname><given-names>JH</given-names></name></person-group> (<year>1829</year>) <article-title>Uebersicht der bekannten Arten des Spanischen Pfeffers.</article-title><source>Archive des Apotheker-Vereins im Nordlichen Teutschland</source><volume>30</volume>(<issue>1</issue>): <fpage>19</fpage>–<lpage>31</lpage>. <ext-link xlink:href="10.1002/ardp.18290300103" ext-link-type="doi" xlink:type="simple">https://doi.org/10.1002/ardp.18290300103</ext-link></mixed-citation></ref><ref id="B154"><mixed-citation xmlns:xlink="http://www.w3.org/1999/xlink" xlink:type="simple"><person-group><name name-style="western"><surname>Fingerhuth</surname><given-names>A</given-names></name></person-group> (<year>1832</year>) <source>Monographia generis Capsici.</source><publisher-name>Arnz &amp; Comp.</publisher-name>, <publisher-loc>Düsseldorf</publisher-loc>, <size units="page">36 pp</size>.</mixed-citation></ref><ref id="B449"><mixed-citation xmlns:xlink="http://www.w3.org/1999/xlink" xlink:type="simple"><person-group><name name-style="western"><surname>Stafleu</surname><given-names>FA</given-names></name><name name-style="western"><surname>Cowan</surname><given-names>RS</given-names></name></person-group> (<year>1976</year>) <source>Taxonomic literature: a selective guide to botanical publications and collections with dates, commentaries and types. Vol. 1.</source><publisher-name>Scheltema &amp; Holkema</publisher-name>, <publisher-loc>Utrecht-Bohn</publisher-loc>, <size units="page">1136 pp</size>. <ext-link xlink:href="10.5962/bhl.title.48631" ext-link-type="doi" xlink:type="simple">https://doi.org/10.5962/bhl.title.48631</ext-link></mixed-citation></ref><ref id="B396"><mixed-citation xmlns:xlink="http://www.w3.org/1999/xlink" xlink:type="simple"><person-group><name name-style="western"><surname>Richard</surname><given-names>A</given-names></name></person-group> (<year>1850</year>) <source>Tentamen Florae Abyssinicae. Vol. 2. A.</source><publisher-name>Bertrand</publisher-name>, <publisher-loc>Paris</publisher-loc>, <size units="page">518 pp</size>.</mixed-citation></ref><ref id="B456"><mixed-citation xmlns:xlink="http://www.w3.org/1999/xlink" xlink:type="simple"><person-group><name name-style="western"><surname>Sturtevant</surname><given-names>EL</given-names></name></person-group> (<year>1888b</year>) <article-title><italic><tp:taxon-name><tp:taxon-name-part taxon-name-part-type="genus">Capsicum</tp:taxon-name-part><tp:taxon-name-part taxon-name-part-type="species">fasciculatum</tp:taxon-name-part></tp:taxon-name></italic>.</article-title><source>Bulletin of the Torrey Botanical Club</source><volume>15</volume>(<issue>5</issue>): <fpage>133</fpage>–<lpage>134</lpage>. <ext-link xlink:href="10.2307/2476521" ext-link-type="doi" xlink:type="simple">https://doi.org/10.2307/2476521</ext-link></mixed-citation></ref><ref id="B462"><mixed-citation xmlns:xlink="http://www.w3.org/1999/xlink" xlink:type="simple"><person-group><name name-style="western"><surname>Tanaka</surname><given-names>Y</given-names></name><name name-style="western"><surname>Ono</surname><given-names>M</given-names></name></person-group> (<year>1874</year>) <source>[1875] Shintei Somoku Dzusetsu, 2<sup>nd</sup> edn. Vol. 3.</source><publisher-name>Mino</publisher-name>, <publisher-loc>Ogaki</publisher-loc>, <size units="page">143 pp</size>.</mixed-citation></ref><ref id="B176"><mixed-citation xmlns:xlink="http://www.w3.org/1999/xlink" xlink:type="simple"><person-group><name name-style="western"><surname>Greenman</surname><given-names>JM</given-names></name></person-group> (<year>1903</year>) <article-title>New and otherwise noteworthy Angiosperms from Mexico and Central America.</article-title><source>Proceedings of the America Academy of Arts and Sciences</source><volume>39</volume>(<issue>5</issue>): <fpage>69</fpage>–<lpage>120</lpage>. <ext-link xlink:href="10.2307/20021858" ext-link-type="doi" xlink:type="simple">https://doi.org/10.2307/20021858</ext-link></mixed-citation></ref><ref id="B112"><mixed-citation xmlns:xlink="http://www.w3.org/1999/xlink" xlink:type="simple"><person-group><name name-style="western"><surname>De Wildeman</surname><given-names>EAJ</given-names></name></person-group> (<year>1922</year>) <source><tp:taxon-name><tp:taxon-name-part taxon-name-part-type="kingdom">Plantae</tp:taxon-name-part></tp:taxon-name> Bequaertianae. Vol. 1.</source><publisher-name>Lechevalier</publisher-name>, <publisher-loc>Paris</publisher-loc>, <size units="page">593 pp</size>.</mixed-citation></ref></ref-list></tp:taxon-treatment>
