# Supplementary material for: ﻿Monograph of wild and cultivated chili peppers (Capsicum L., Solanaceae)
Source: PhytoKeys. 2022 Jun 14;200:1–423. doi: 10.3897/phytokeys.200.71667 (PMC9881532; doi:10.3897/phytokeys.200.71667)
Supplement: XML Treatment for Capsicum annuum L. var. glabriusculum [file phytokeys.200.71667-treatment4.xml]

<!DOCTYPE tp:taxon-treatment
  PUBLIC "-//TaxonX//DTD Taxonomic Treatment Publishing DTD v0 20100105//EN" "tax-treatment-NSO.dtd">
<tp:taxon-treatment xmlns:tp="http://www.plazi.org/taxpub"><tp:treatment-meta><kwd-group><label>Taxon classification</label><kwd>
              <named-content content-type="kingdom">Plantae</named-content>
            </kwd><kwd>
              <named-content content-type="order">Solanales</named-content>
            </kwd><kwd>
              <named-content content-type="family">Solanaceae</named-content>
            </kwd></kwd-group><mixed-citation publication-type="journal"><person-group><name><surname>Barboza</surname><given-names>Gloria E.</given-names></name><name><surname>García</surname><given-names>Carolina Carrizo</given-names></name><name><surname>Bianchetti</surname><given-names>Luciano de Bem</given-names></name><name><surname>Romero</surname><given-names>María V.</given-names></name><name><surname>Scaldaferro</surname><given-names>Marisel</given-names></name></person-group><article-title>﻿Monograph of wild and cultivated chili peppers (<italic><tp:taxon-name><tp:taxon-name-part taxon-name-part-type="genus" reg="Capsicum">Capsicum</tp:taxon-name-part></tp:taxon-name></italic> L., <tp:taxon-name><tp:taxon-name-part taxon-name-part-type="family">Solanaceae</tp:taxon-name-part></tp:taxon-name>)</article-title><source>PhytoKeys</source><day>14</day><month>06</month><year>2022</year><volume>200</volume><fpage>1</fpage><lpage>423</lpage><pub-id pub-id-type="doi">10.3897/phytokeys.200.71667</pub-id></mixed-citation></tp:treatment-meta><tp:nomenclature><label>﻿1b.</label><tp:taxon-name>
            <object-id xmlns:xlink="http://www.w3.org/1999/xlink" content-type="arpha" xlink:type="simple">DAF42A7A-D34A-5D65-BCA6-3BAAF56DBAD5</object-id>
            <tp:taxon-name-part taxon-name-part-type="genus" reg="Capsicum">Capsicum</tp:taxon-name-part>
            <tp:taxon-name-part taxon-name-part-type="species" reg="annuum">annuum</tp:taxon-name-part>
            <tp:taxon-name-part taxon-name-part-type="authority">L.</tp:taxon-name-part>
            <tp:taxon-name-part taxon-name-part-type="infraspecific-rank">var.</tp:taxon-name-part>
            <tp:taxon-name-part taxon-name-part-type="variety" reg="glabriusculum">glabriusculum</tp:taxon-name-part>
          </tp:taxon-name><tp:taxon-authority>(Dunal) Heiser &amp; Pickersgill, Baileya 19 (4): 156. 1975.</tp:taxon-authority><xref ref-type="fig" rid="F22">Figs 22</xref><xref ref-type="fig" rid="F23">, 23</xref><tp:nomenclature-citation-list><tp:nomenclature-citation><tp:taxon-name>
                <tp:taxon-name-part taxon-name-part-type="genus" reg="Capsicum">Capsicum</tp:taxon-name-part>
                <tp:taxon-name-part taxon-name-part-type="species" reg="hispidum">hispidum</tp:taxon-name-part>
                <tp:taxon-name-part taxon-name-part-type="authority">Dunal</tp:taxon-name-part>
                <tp:taxon-name-part taxon-name-part-type="infraspecific-rank">var.</tp:taxon-name-part>
                <tp:taxon-name-part taxon-name-part-type="variety" reg="glabriusculum">glabriusculum</tp:taxon-name-part>
              </tp:taxon-name><comment>Dunal, Prodr. [A. P. de Candolle] 13(1): 420. 1852. Type. [United States of America. Texas: Bexar Co., San Antonio]: “Mexico, circa Bejar”, Sep 1828, <italic>J.L. Berlandier 1863</italic> (lectotype, designated by <xref ref-type="bibr" rid="B32">Barboza 2011</xref>, pg. 27: P [P00410138]; isolectotypes, BM [BM000775839], F [F0072795F, acc. # 680282], G [G00390278], NY [000138591], P [P00409852], YU [YU.065273]).</comment></tp:nomenclature-citation><tp:nomenclature-citation><tp:taxon-name>
                <tp:taxon-name-part taxon-name-part-type="genus" reg="Capsicum">Capsicum</tp:taxon-name-part>
                <tp:taxon-name-part taxon-name-part-type="species" reg="minimum">minimum</tp:taxon-name-part>
              </tp:taxon-name><comment>Mill., Gard. Dict. ed. 8, no. 10. 1768. Type. “Cultivated in England” (no specimens cited; no original material located).</comment></tp:nomenclature-citation><tp:nomenclature-citation><tp:taxon-name>
                <tp:taxon-name-part taxon-name-part-type="genus" reg="Capsicum">Capsicum</tp:taxon-name-part>
                <tp:taxon-name-part taxon-name-part-type="species" reg="havanense">havanense</tp:taxon-name-part>
              </tp:taxon-name><comment>Kunth, Nov. Gen. Sp. [H.B.K.] 3: 38. 1818. Type. [Cuba]. “in arenosis maritimis, prope Havanam (Insulae Cubae)” [Havana] s.d., <italic>F.W.H.A. von Humboldt</italic> &amp; <italic>A.J.A. Bonpland 4518</italic> (lectotype, designated here: P [P00670653]).</comment></tp:nomenclature-citation><tp:nomenclature-citation><tp:taxon-name>
                <tp:taxon-name-part taxon-name-part-type="genus" reg="Capsicum">Capsicum</tp:taxon-name-part>
                <tp:taxon-name-part taxon-name-part-type="species" reg="indicum">indicum</tp:taxon-name-part>
                <tp:taxon-name-part taxon-name-part-type="authority">Dierb.</tp:taxon-name-part>
                <tp:taxon-name-part taxon-name-part-type="infraspecific-rank">var.</tp:taxon-name-part>
                <tp:taxon-name-part taxon-name-part-type="variety" reg="aviculare">aviculare</tp:taxon-name-part>
              </tp:taxon-name><comment>Dierb., Arch. Apotheker-Vereins Nördl. Teutschl. 30(1): 30. 1829. Type. Based on <tp:taxon-name><tp:taxon-name-part taxon-name-part-type="genus" reg="Capsicum">Capsicum</tp:taxon-name-part><tp:taxon-name-part taxon-name-part-type="species" reg="minimum">minimum</tp:taxon-name-part></tp:taxon-name> Mill. and <tp:taxon-name><tp:taxon-name-part taxon-name-part-type="genus" reg="Capsicum">C.</tp:taxon-name-part><tp:taxon-name-part taxon-name-part-type="species" reg="microcarpon">microcarpon</tp:taxon-name-part></tp:taxon-name> DC. (cited in synonymy), PANAMA: Coclé, 10 mi. E of Nata at Rio Grande, 4 Jan 1969, <italic>E.L. Tyson 5222</italic> (neotype, designated here: MO [MO-562584, acc. # 1980106]; isoneotype, FSU [000064909, acc. # 119808]).</comment></tp:nomenclature-citation><tp:nomenclature-citation><tp:taxon-name>
                <tp:taxon-name-part taxon-name-part-type="genus" reg="Capsicum">Capsicum</tp:taxon-name-part>
                <tp:taxon-name-part taxon-name-part-type="species" reg="frutescens">frutescens</tp:taxon-name-part>
                <tp:taxon-name-part taxon-name-part-type="authority">L.</tp:taxon-name-part>
                <tp:taxon-name-part taxon-name-part-type="infraspecific-rank">var.</tp:taxon-name-part>
                <tp:taxon-name-part taxon-name-part-type="variety" reg="minus">minus</tp:taxon-name-part>
              </tp:taxon-name><comment>Fingerh., Monogr. Capsic.: 17. 1832. Type. “Crecit in India orientali et America meridionali” (no specimens cited; lectotype, designated here [illustration]: “<tp:taxon-name><tp:taxon-name-part taxon-name-part-type="genus" reg="Capsicum">Capsicum</tp:taxon-name-part><tp:taxon-name-part taxon-name-part-type="species" reg="rubrum">rubrum</tp:taxon-name-part><tp:taxon-name-part taxon-name-part-type="subspecies" reg="minimum">minimum</tp:taxon-name-part></tp:taxon-name>” Rumphius, Herbarium Amboinense 5, Tab. 88, fig. 2, 1747]).</comment></tp:nomenclature-citation><tp:nomenclature-citation><tp:taxon-name>
                <tp:taxon-name-part taxon-name-part-type="genus" reg="Capsicum">Capsicum</tp:taxon-name-part>
                <tp:taxon-name-part taxon-name-part-type="species" reg="pendulum">pendulum</tp:taxon-name-part>
                <tp:taxon-name-part taxon-name-part-type="authority">Willd.</tp:taxon-name-part>
                <tp:taxon-name-part taxon-name-part-type="infraspecific-rank">var.</tp:taxon-name-part>
                <tp:taxon-name-part taxon-name-part-type="variety" reg="minus">minus</tp:taxon-name-part>
              </tp:taxon-name><comment>Fingerh., Monogr. Capsic.: 25. 1832. Type. Based on <tp:taxon-name><tp:taxon-name-part taxon-name-part-type="genus" reg="Capsicum">Capsicum</tp:taxon-name-part><tp:taxon-name-part taxon-name-part-type="species" reg="havanense">havanense</tp:taxon-name-part></tp:taxon-name> Kunth.</comment></tp:nomenclature-citation><tp:nomenclature-citation><tp:taxon-name>
                <tp:taxon-name-part taxon-name-part-type="genus" reg="Capsicum">Capsicum</tp:taxon-name-part>
                <tp:taxon-name-part taxon-name-part-type="species" reg="chlorocladum">chlorocladum</tp:taxon-name-part>
              </tp:taxon-name><comment>Dunal, Prodr. [A. P. de Candolle] 13(1): 415. 1852. Type. Mexico. Tamaulipas: “Tampico da Tamaulipas”, 1827, <italic>J.L. Berlandier 97</italic> (lectotype, designated here: G-DC [G00131884]; isolectotypes: BM [BM000775807, BM000775821], G [G00342805], F [v0072794F, acc. # 680277], LE [LE01072484], MPU [MPU023049], P [P00410031, P00410147, P00409849]).</comment></tp:nomenclature-citation><tp:nomenclature-citation><tp:taxon-name>
                <tp:taxon-name-part taxon-name-part-type="genus" reg="Capsicum">Capsicum</tp:taxon-name-part>
                <tp:taxon-name-part taxon-name-part-type="species" reg="laurifolium">laurifolium</tp:taxon-name-part>
              </tp:taxon-name><comment>Dunal, Prodr. [A. P. de Candolle] 13(1): 418. 1852. Type. Brazil. Bahia: “partie mérid. de la prov. de Bahia”, 1840, <italic>J.S. Blanchet 3098 A</italic> (lectotype, designated here: G-DC [G00131882]; isolectotypes: MPU [MPU023046, MPU023047).</comment></tp:nomenclature-citation><tp:nomenclature-citation><tp:taxon-name>
                <tp:taxon-name-part taxon-name-part-type="genus" reg="Capsicum">Capsicum</tp:taxon-name-part>
                <tp:taxon-name-part taxon-name-part-type="species" reg="hispidum">hispidum</tp:taxon-name-part>
              </tp:taxon-name><comment>Dunal, Prodr. [A. P. de Candolle] 13(1): 419. 1852. Type. Mexico. Tamaulipas: circa Tupan et Tampico de Tamaulipas, 1827, <italic>J.L. Berlandier 152</italic> (lectotype, designated here: G-DC [G00131880]; isolectotypes: BM [BM000775838], G [G00390276], G [G00390277], MO [MO-562486, acc. # 1690380], MPU [MPU013437], P [P00409850, P00410137]).</comment></tp:nomenclature-citation><tp:nomenclature-citation><tp:taxon-name>
                <tp:taxon-name-part taxon-name-part-type="genus" reg="Capsicum">Capsicum</tp:taxon-name-part>
                <tp:taxon-name-part taxon-name-part-type="species" reg="angustifolium">angustifolium</tp:taxon-name-part>
              </tp:taxon-name><comment>Dunal, Prodr. [A. P. de Candolle] 13(1): 420. 1852. Type. “In Indiâ utrâque colitur”. <tp:taxon-name><tp:taxon-name-part taxon-name-part-type="genus" reg="Capsicum">Capsicum</tp:taxon-name-part><tp:taxon-name-part taxon-name-part-type="species" reg="baccatum">baccatum</tp:taxon-name-part></tp:taxon-name> hort. Geneve, 1836, Anonymous 1414/6 (lectotype, designated here: G-DC [G00131878]).</comment></tp:nomenclature-citation><tp:nomenclature-citation><tp:taxon-name>
                <tp:taxon-name-part taxon-name-part-type="genus" reg="Capsicum">Capsicum</tp:taxon-name-part>
                <tp:taxon-name-part taxon-name-part-type="species" reg="microphyllum">microphyllum</tp:taxon-name-part>
              </tp:taxon-name><comment>Dunal, Prodr. [A. P. de Candolle] 13(1): 421. 1852. Type. [Cuba]: La Havanna, 1828, R. de la <tp:taxon-name><tp:taxon-name-part taxon-name-part-type="genus" reg="Sagra">Sagra</tp:taxon-name-part></tp:taxon-name> 3 (lectotype, designated by <xref ref-type="bibr" rid="B103">D’Arcy and Eshbaugh 1974</xref>, pg. 99: G-DC [G00131975]; isolectotype: MPU [MPU023042]).</comment></tp:nomenclature-citation><tp:nomenclature-citation><tp:taxon-name>
                <tp:taxon-name-part taxon-name-part-type="genus" reg="Capsicum">Capsicum</tp:taxon-name-part>
                <tp:taxon-name-part taxon-name-part-type="species" reg="pendulum">pendulum</tp:taxon-name-part>
                <tp:taxon-name-part taxon-name-part-type="authority">Willd.</tp:taxon-name-part>
                <tp:taxon-name-part taxon-name-part-type="infraspecific-rank">var.</tp:taxon-name-part>
                <tp:taxon-name-part taxon-name-part-type="variety" reg="minus">minus</tp:taxon-name-part>
              </tp:taxon-name><comment>Dunal, Prodr. [A. P. de Candolle] 13(1): 425. 1852, nom. illeg., not <tp:taxon-name><tp:taxon-name-part taxon-name-part-type="genus" reg="Capsicum">C.</tp:taxon-name-part><tp:taxon-name-part taxon-name-part-type="species" reg="pendulum">pendulum</tp:taxon-name-part><tp:taxon-name-part taxon-name-part-type="infraspecific-rank">var.</tp:taxon-name-part><tp:taxon-name-part taxon-name-part-type="variety" reg="minus">minus</tp:taxon-name-part></tp:taxon-name> Fingerh. (1832). Type. Based on <tp:taxon-name><tp:taxon-name-part taxon-name-part-type="genus" reg="Capsicum">Capsicum</tp:taxon-name-part><tp:taxon-name-part taxon-name-part-type="species" reg="havanense">havanense</tp:taxon-name-part></tp:taxon-name> Kunth.</comment></tp:nomenclature-citation><tp:nomenclature-citation><tp:taxon-name>
                <tp:taxon-name-part taxon-name-part-type="genus" reg="Capsicum">Capsicum</tp:taxon-name-part>
                <tp:taxon-name-part taxon-name-part-type="species" reg="annuum">annuum</tp:taxon-name-part>
                <tp:taxon-name-part taxon-name-part-type="authority">L.</tp:taxon-name-part>
                <tp:taxon-name-part taxon-name-part-type="infraspecific-rank">var.</tp:taxon-name-part>
                <tp:taxon-name-part taxon-name-part-type="variety" reg="minus">minus</tp:taxon-name-part>
              </tp:taxon-name><comment>(Fingerh.) Shinners, Baileya 4: 82. 1956. Type. Based on <tp:taxon-name><tp:taxon-name-part taxon-name-part-type="genus" reg="Capsicum">Capsicum</tp:taxon-name-part><tp:taxon-name-part taxon-name-part-type="species" reg="frutescens">frutescens</tp:taxon-name-part><tp:taxon-name-part taxon-name-part-type="authority">L.</tp:taxon-name-part><tp:taxon-name-part taxon-name-part-type="infraspecific-rank">var.</tp:taxon-name-part><tp:taxon-name-part taxon-name-part-type="variety" reg="minus">minus</tp:taxon-name-part></tp:taxon-name> Fingerh.</comment></tp:nomenclature-citation><tp:nomenclature-citation><tp:taxon-name>
                <tp:taxon-name-part taxon-name-part-type="genus" reg="Capsicum">Capsicum</tp:taxon-name-part>
                <tp:taxon-name-part taxon-name-part-type="species" reg="annuum">annuum</tp:taxon-name-part>
                <tp:taxon-name-part taxon-name-part-type="authority">L.</tp:taxon-name-part>
                <tp:taxon-name-part taxon-name-part-type="infraspecific-rank">var.</tp:taxon-name-part>
                <tp:taxon-name-part taxon-name-part-type="variety" reg="minimum">minimum</tp:taxon-name-part>
              </tp:taxon-name><comment>(Mill.) Heiser, Ci. &amp; Nat. 7: 52. 1964. Type. Based on <tp:taxon-name><tp:taxon-name-part taxon-name-part-type="genus" reg="Capsicum">Capsicum</tp:taxon-name-part><tp:taxon-name-part taxon-name-part-type="species" reg="minimum">minimum</tp:taxon-name-part></tp:taxon-name> Mill.</comment></tp:nomenclature-citation><tp:nomenclature-citation><tp:taxon-name>
                <tp:taxon-name-part taxon-name-part-type="genus" reg="Capsicum">Capsicum</tp:taxon-name-part>
                <tp:taxon-name-part taxon-name-part-type="species" reg="annuum">annuum</tp:taxon-name-part>
                <tp:taxon-name-part taxon-name-part-type="authority">L.</tp:taxon-name-part>
                <tp:taxon-name-part taxon-name-part-type="infraspecific-rank">var.</tp:taxon-name-part>
                <tp:taxon-name-part taxon-name-part-type="variety" reg="aviculare">aviculare</tp:taxon-name-part>
              </tp:taxon-name><comment>(Dierb.) D’Arcy &amp; Eshbaugh, Phytologia 25(6): 350. 1973. Type. Based on <tp:taxon-name><tp:taxon-name-part taxon-name-part-type="genus" reg="Capsicum">Capsicum</tp:taxon-name-part><tp:taxon-name-part taxon-name-part-type="species" reg="indicum">indicum</tp:taxon-name-part><tp:taxon-name-part taxon-name-part-type="authority">Dierb.</tp:taxon-name-part><tp:taxon-name-part taxon-name-part-type="infraspecific-rank">var.</tp:taxon-name-part><tp:taxon-name-part taxon-name-part-type="variety" reg="aviculare">aviculare</tp:taxon-name-part></tp:taxon-name> Dierb.</comment></tp:nomenclature-citation><tp:nomenclature-citation><tp:taxon-name>
                <tp:taxon-name-part taxon-name-part-type="genus" reg="Capsicum">Capsicum</tp:taxon-name-part>
                <tp:taxon-name-part taxon-name-part-type="species" reg="frutescens">frutescens</tp:taxon-name-part>
                <tp:taxon-name-part taxon-name-part-type="authority">L.</tp:taxon-name-part>
                <tp:taxon-name-part taxon-name-part-type="infraspecific-rank">var.</tp:taxon-name-part>
                <tp:taxon-name-part taxon-name-part-type="variety" reg="glabriusculum">glabriusculum</tp:taxon-name-part>
              </tp:taxon-name><comment>(Dunal) M.R.Almeida, Fl. Maharashtra 3B: 356. 2001. Type. Based on <tp:taxon-name><tp:taxon-name-part taxon-name-part-type="genus" reg="Capsicum">Capsicum</tp:taxon-name-part><tp:taxon-name-part taxon-name-part-type="species" reg="hispidum">hispidum</tp:taxon-name-part><tp:taxon-name-part taxon-name-part-type="authority">Dunal</tp:taxon-name-part><tp:taxon-name-part taxon-name-part-type="infraspecific-rank">var.</tp:taxon-name-part><tp:taxon-name-part taxon-name-part-type="variety" reg="glabriusculum">glabriusculum</tp:taxon-name-part></tp:taxon-name> Dunal.</comment></tp:nomenclature-citation></tp:nomenclature-citation-list></tp:nomenclature><tp:treatment-sec sec-type="material" id="SECID0EUJKM"><title>Type.</title><p>Based on <tp:taxon-name><tp:taxon-name-part taxon-name-part-type="genus" reg="Capsicum">Capsicum</tp:taxon-name-part><tp:taxon-name-part taxon-name-part-type="species" reg="hispidum">hispidum</tp:taxon-name-part><tp:taxon-name-part taxon-name-part-type="authority">Dunal</tp:taxon-name-part><tp:taxon-name-part taxon-name-part-type="infraspecific-rank">var.</tp:taxon-name-part><tp:taxon-name-part taxon-name-part-type="variety" reg="glabriusculum">glabriusculum</tp:taxon-name-part></tp:taxon-name> Dunal.</p></tp:treatment-sec><tp:treatment-sec sec-type="description" id="SECID0EOKKM"><title>Description.</title><p>Perennial low herbs or somewhat prostrate subshrubs, (1–) 1.5–2 (–3) tall, the main stem woody, 0.5–1 cm in diameter at base, much branched from near the base, the branches dichotomously spreading in a typical “zig-zag” appearance above. Young stems angled, fragile, green to greenish-grey or purple-striped, glabrescent to densely pubescent, with appressed-antrorse to spreading, simple, uniseriate, (2–) 3–8 (–12)-celled, eglandular trichomes 0.3–0.9 (–2) mm long, rarely furcate trichomes; nodes solid, green or purple; bark of older stems light brown or brown, glabrous to sparsely pubescent; lenticels absent. Sympodial units difoliate, the leaves geminate; leaf pair subequal in size and shape. Leaves membranous, discolorous, dark green above, light green beneath, glabrescent to densely pubescent on both sides, if glabrescent with an evident tuft of trichomes in the vein axils beneath, the trichomes similar to those of the stems; blades of all leaves 2.5–6 (–8.5) cm long, 1.15–2.5 (–3.4) cm wide, ovate to elliptic, the major veins 4–5 on each side of mid-vein, the base attenuate or truncate and rather unequal, the margins entire, the apex acuminate; petioles (0.5–) 1.5–2.5 (–3) cm, glabrous to moderately pubescent. Inflorescences axillary, 1–2 flowers per axil, more rarely 3 flowers; flowering pedicels 7.5–27.8 mm long, angled, erect, geniculate at anthesis, green, glabrous to moderately pubescent, the eglandular trichomes short, antrorse; pedicels scars inconspicuous. Buds globose, white, cream or greenish-white. Flowers 5-merous. Calyx 1.5–2.5 (–3) mm long, 2–3.8 mm wide, cup-shaped, green, pentagonal in outline, glabrous to moderately pubescent with similar short or long eglandular trichomes as the stems, without appendages or with five minute appendages less than 0.5 mm long. Corolla (5–) 6–8 mm long, 8–10 (–12) mm in diameter, entirely white or almost pale yellow, rarely greenish-white, stellate with narrow interpetalar membrane, lobed ca. halfway or 2/3 of the way to the base, glabrous adaxially and abaxially, the tube (2–) 3–3.5 mm long, the lobes 3–4.5 mm long, 2–2.5 mm wide, triangular, spreading, the margins slightly involute and finely ciliate, the tips acute to long-cucullate, densely papillate. Stamens five, equal; filaments 1–1.25 mm long, white, cream or purple, sometimes lilac at the apex, inserted on the corolla 1–1.3 mm from the base, with auricles fused to the corolla tube at the point of insertion; anthers 0.95–2.55 mm, broadly ellipsoid or ellipsoid, blue, bluish-grey or purple, very rarely yellow, connivent at anthesis. Gynoecium with ovary 1.2–1.5 (–2.5) mm long, 1–2 mm in diameter, green or cream, ovoid or globose; nectary ca. 0.3 mm tall, pale yellow; style homomorphic, 4–4.8 mm, exserted 1.5–2 mm beyond the anthers, cylindrical, white or pale lilac; stigma 0.1–0.2 mm long, ca. 0.3 mm wide, discoid or bilobed, pale bright green or white. Berry 6–8.5 mm in diameter, globose (larger in semi-domesticated specimens, 9–11 mm in diameter) or ellipsoid or ovoid with acute to slightly obtuse apex, 9–13 mm long, 5–6.5 mm in diameter (larger in semi-domesticated specimens, 15–25 mm long, 7–12 mm in diameter), green or green and partly dark purple or purple when immature, bright lemon-yellow, bright red-orange or red at maturity, deciduous, very pungent, the pericarp thick, opaque, with giant cells (endocarp alveolate); stone cells absent; fruiting pedicels 16–28 (–35) mm, erect, rigid, angled, widened distally, green; fruiting calyx 4–4.5 mm in diameter, persistent, not accrescent, discoid or rather cup-shaped, green. Seeds (6–) 8–26 per fruit, 3.2–4 mm long, 2.5–3.2 mm wide, C- or D-shaped, pale yellow to yellow, the seed coat reticulate to obscurely reticulate (<abbrev xmlns:xlink="http://www.w3.org/1999/xlink" xlink:title="stereomicroscope" id="ABBRID0EUKKM" xlink:type="simple">SM</abbrev>), cerebelloid (<abbrev xmlns:xlink="http://www.w3.org/1999/xlink" xlink:title="scanning electron microscope" id="ABBRID0EYKKM" xlink:type="simple">SEM</abbrev>), the cells irregular in shape, the lateral walls strongly sinuate; embryo imbricate.</p><fig id="F22" position="float" orientation="portrait"><object-id xmlns:xlink="http://www.w3.org/1999/xlink" content-type="doi" xlink:type="simple">10.3897/phytokeys.200.71667.figure22</object-id><object-id xmlns:xlink="http://www.w3.org/1999/xlink" content-type="arpha" xlink:type="simple">387A6516-23CA-5C4F-A9CA-72A5049065E6</object-id><label>Figure 22.</label><caption><p><tp:taxon-name><tp:taxon-name-part taxon-name-part-type="genus" reg="Capsicum">Capsicum</tp:taxon-name-part><tp:taxon-name-part taxon-name-part-type="species" reg="annuum">annuum</tp:taxon-name-part><tp:taxon-name-part taxon-name-part-type="infraspecific-rank">var.</tp:taxon-name-part><tp:taxon-name-part taxon-name-part-type="variety" reg="glabriusculum">glabriusculum</tp:taxon-name-part></tp:taxon-name><bold>A</bold> reproductive branch <bold>B</bold> eglandular trichome of the leaf <bold>C</bold> flower <bold>D</bold> section of the calyx showing the venation <bold>E</bold> opened corolla <bold>F</bold> gynoecium <bold>G</bold> fruit <bold>H</bold> anatomical detail of the pericarp (note the giant cell in the mesocarp) <bold>I</bold> seed <bold>J</bold> seed, in cross section <bold>K</bold> structure of seed coat at the seed margin <bold>L</bold> structure of seed coat at the seed body <bold>M</bold> embryo. <bold>A–H</bold> from <italic>Singleton 195</italic><bold>I–M</bold> from <italic>Scolnik 19An329</italic>. Drawn by L. Ochoa. Published in <xref ref-type="bibr" rid="B207">Hunziker (2001)</xref>, reproduced with permission.</p></caption><graphic xmlns:xlink="http://www.w3.org/1999/xlink" xlink:href="phytokeys-200-001_article-71667__-g022.jpg" position="float" orientation="portrait" xlink:type="simple" id="oo_695437.jpg"><uri content-type="original_file" xlink:type="simple">https://binary.pensoft.net/fig/695437</uri></graphic></fig><fig id="F23" position="float" orientation="portrait"><object-id xmlns:xlink="http://www.w3.org/1999/xlink" content-type="doi" xlink:type="simple">10.3897/phytokeys.200.71667.figure23</object-id><object-id xmlns:xlink="http://www.w3.org/1999/xlink" content-type="arpha" xlink:type="simple">ABE94C68-E970-5D4B-8FC4-6061DFE089E7</object-id><label>Figure 23.</label><caption><p><tp:taxon-name><tp:taxon-name-part taxon-name-part-type="genus" reg="Capsicum">Capsicum</tp:taxon-name-part><tp:taxon-name-part taxon-name-part-type="species" reg="annuum">annuum</tp:taxon-name-part><tp:taxon-name-part taxon-name-part-type="infraspecific-rank">var.</tp:taxon-name-part><tp:taxon-name-part taxon-name-part-type="variety" reg="glabriusculum">glabriusculum</tp:taxon-name-part></tp:taxon-name><bold>A</bold> apex of a reproductive branch <bold>B</bold> flower bud on geniculate pedicel <bold>C–F</bold> flowers in anthesis showing variations in corolla, stamens and style colouration <bold>G</bold> immature fruit <bold>H</bold> mature and immature fruits <bold>A, B, D, F</bold> from <italic>Barboza et al. 5049</italic>, photos by G.E. Barboza <bold>C, E, H</bold><italic>Carrizo García 102</italic>, photos by C. Carrizo García <bold>G</bold><italic>Leiva González et al. 2105</italic>, photo by S. Leiva González.</p></caption><graphic xmlns:xlink="http://www.w3.org/1999/xlink" xlink:href="phytokeys-200-001_article-71667__-g023.jpg" position="float" orientation="portrait" xlink:type="simple" id="oo_695438.jpg"><uri content-type="original_file" xlink:type="simple">https://binary.pensoft.net/fig/695438</uri></graphic></fig></tp:treatment-sec><tp:treatment-sec sec-type="distribution" id="SECID0EUOKM"><title>Distribution.</title><p><tp:taxon-name><tp:taxon-name-part taxon-name-part-type="genus" reg="Capsicum">Capsicum</tp:taxon-name-part><tp:taxon-name-part taxon-name-part-type="species" reg="annuum">annuum</tp:taxon-name-part><tp:taxon-name-part taxon-name-part-type="infraspecific-rank">var.</tp:taxon-name-part><tp:taxon-name-part taxon-name-part-type="variety" reg="glabriusculum">glabriusculum</tp:taxon-name-part></tp:taxon-name> is the most widely distributed member of the genus, from southern United States of America to northern Bolivia and northern Brazil (Fig. <xref ref-type="fig" rid="F24">24</xref>). It is more common in Mexico, Central America, the Caribbean, Colombia and Venezuela. In eastern Australia, it is reported as a weed (<xref ref-type="bibr" rid="B459">Symon 1981</xref>; <xref ref-type="bibr" rid="B385">Purdie et al. 1982</xref>).</p><fig id="F24" position="float" orientation="portrait"><object-id xmlns:xlink="http://www.w3.org/1999/xlink" content-type="doi" xlink:type="simple">10.3897/phytokeys.200.71667.figure24</object-id><object-id xmlns:xlink="http://www.w3.org/1999/xlink" content-type="arpha" xlink:type="simple">33B244D0-27D6-53B0-A1CB-52D65842B3B7</object-id><label>Figure 24.</label><caption><p>Distribution of <tp:taxon-name><tp:taxon-name-part taxon-name-part-type="genus" reg="Capsicum">C.</tp:taxon-name-part><tp:taxon-name-part taxon-name-part-type="species" reg="annuum">annuum</tp:taxon-name-part><tp:taxon-name-part taxon-name-part-type="infraspecific-rank">var.</tp:taxon-name-part><tp:taxon-name-part taxon-name-part-type="variety" reg="glabriusculum">glabriusculum</tp:taxon-name-part></tp:taxon-name>.</p></caption><graphic xmlns:xlink="http://www.w3.org/1999/xlink" xlink:href="phytokeys-200-001_article-71667__-g024.jpg" position="float" orientation="portrait" xlink:type="simple" id="oo_695439.jpg"><uri content-type="original_file" xlink:type="simple">https://binary.pensoft.net/fig/695439</uri></graphic></fig></tp:treatment-sec><tp:treatment-sec sec-type="ecology" id="SECID0EVQKM"><title>Ecology.</title><p><tp:taxon-name><tp:taxon-name-part taxon-name-part-type="genus" reg="Capsicum">Capsicum</tp:taxon-name-part><tp:taxon-name-part taxon-name-part-type="species" reg="annuum">annuum</tp:taxon-name-part><tp:taxon-name-part taxon-name-part-type="infraspecific-rank">var.</tp:taxon-name-part><tp:taxon-name-part taxon-name-part-type="variety" reg="glabriusculum">glabriusculum</tp:taxon-name-part></tp:taxon-name> occupies a wide variety of habitats throughout its wide distribution, including tropical deciduous, semi-deciduous and evergreen forests, less frequently in dry tropical or subtropical forests or in thorny scrub, from sea level to ca. 2,500 m elevation. It is found in shade along roadsides, stream banks, meadows near shores or as a weed in pastures or on the edges of cultivated lands. Indigenous communities and rural people cultivate <tp:taxon-name><tp:taxon-name-part taxon-name-part-type="genus" reg="Capsicum">C.</tp:taxon-name-part><tp:taxon-name-part taxon-name-part-type="species" reg="annuum">annuum</tp:taxon-name-part><tp:taxon-name-part taxon-name-part-type="infraspecific-rank">var.</tp:taxon-name-part><tp:taxon-name-part taxon-name-part-type="variety" reg="glabriusculum">glabriusculum</tp:taxon-name-part></tp:taxon-name> for self-consumption and it is often found escaped from cultivation.</p></tp:treatment-sec><tp:treatment-sec sec-type="phenology" id="SECID0E4RKM"><title>Phenology.</title><p>Flowering and fruiting all year.</p></tp:treatment-sec><tp:treatment-sec sec-type="Chromosome number" id="SECID0ECSKM"><title>Chromosome number.</title><p><italic>2n</italic> = 2x = 24 (<xref ref-type="bibr" rid="B368">Pickersgill 1971</xref>, <xref ref-type="bibr" rid="B369">1977</xref>, <xref ref-type="bibr" rid="B373">1991</xref>; <xref ref-type="bibr" rid="B317">Moscone et al. 2007</xref>; <xref ref-type="bibr" rid="B428">Scaldaferro et al. 2013</xref>).</p></tp:treatment-sec><tp:treatment-sec sec-type="Common names" id="SECID0E5SKM"><title>Common names.</title><p><bold>Bahamas</bold>: Bird pepper (Long Island, <italic>Richey 98-355</italic>), Pepper bush (Bimini, <italic>Howard &amp; Howard 10055</italic>); <bold>Boliva</bold>: Ají (Pando, <italic>Beck et al. 19150</italic>); <bold>Brazil</bold>: Pimenta-de-mesa, Pimenta-peito-de-moça, Pimenta-ova-de-tamuata (<xref ref-type="bibr" rid="B361">Pereira et al. 2011</xref>), Pimenta açaí (Amapá, <italic>Pereira &amp; Severino 1853</italic>), Pimenta chumbinho (Amapá, <italic>Pereira et al. 1807</italic>), Pimenta de cheiro vermelha (Amapá, <italic>Pereira et al. 1747</italic>), Pimenta ova de aruanã (Amapá, <italic>Pereira et al. 1867</italic>); <bold>Colombia</bold>: Ají (Amazonas, <italic>Henao &amp; Padd 168</italic>; Guainía, <italic>Espina et al. 191</italic>; Huila, <italic>Llanos &amp; Camacho 1827</italic>; Valle del Cauca, <italic>Cuatrecasas 22800</italic>), Ajicito (Valle del Cauca, <italic>Cuatrecasas 22800</italic>), Ajijito (Valle del Cauca, <italic>Lehmann 4730</italic>), Cimarrón (Bolívar, <italic>Killip &amp; Smith 14251</italic>), Ají chilca (Guainía, <italic>Augusto 4847</italic>), Ají chiquito (Norte de Santander, <italic>Carvajalino &amp; Díaz 11</italic>; Santander, <italic>Tochoy &amp; Garzón 675</italic>), Ají chirel (Antioquia, <italic>Santa María 733</italic>), Ají chivato (Meta, <italic>García Barriga 5056</italic>; Valle del Cauca, <italic>Duque Jaramillo 4083-A</italic>), Ají guagua (Bolívar, <italic>Espina 577</italic>), Ají pajarito (Antioquia, <italic>Barkley &amp; Gutiérrez V. 1776</italic>; Caldas, <italic>Galán &amp; Cárdenas 12</italic>; Norte de Santander, <italic>Garganta F. s.n.</italic>), Ají perfumado (Amazonas, <italic>Henao 169</italic>), Ají picante (Bolívar, <italic>Killip &amp; Smith 14534</italic>; Norte de Santander, <italic>Garganta F. 818</italic>), Ahipique (Valle del Cauca, <italic>Dryander 2178</italic>), Ají pimienta (Bolívar, <italic>Romero Castañeda 9255</italic>; Santander, <italic>Betancur et al. 10158</italic>), Ají pique (Cundinamarca, <italic>Dumont et al. 43</italic>; Nariño, <italic>de Benavides 4693</italic>, Valle del Cauca, <italic>Soukup 1851</italic>), Ají piquicho (Huila, <italic>Buendía S. 2</italic>), Ají del monte (Atlántico, <italic>Bro. Elías 1461</italic>), Aji amarillo de culebra (Amazonas, <italic>Henao &amp; Z</italic>ɨ<italic>uec 247</italic>), Ají ojo de charapa (Amazonas, <italic>Henao &amp; Kuiru 173</italic>), Ají ojo de sapo (Amazonas, <italic>Henao 170</italic>), Chicha e gato (Santander, <italic>Tochoy &amp; Garzón 675</italic>), Pimiento (Norte de Santander, <italic>Carvajalino &amp; Díaz 11</italic>); <bold>Costa Rica</bold>: Chile, Chile congo, Chiltepe (<xref ref-type="bibr" rid="B60">Bohs 2015</xref>); <bold>Cuba</bold>: Ají guaguao (La Habana, <italic>García Cañizares 127</italic>; Villa Clara, <italic>Luna 356</italic>); <bold>Dominican Republic</bold>: Ají (Altagracia, <italic>Zanoni &amp; Mejía 17077 A</italic>), Ajicito montecino (Azua, <italic>Zanoni et al. 22115</italic>; Monte Cristi, <italic>Valeur 476</italic>; Santiago, <italic>Valeur 275</italic>); <bold>Ecuador</bold>: Ají (Napo, <italic>Alarcón 102</italic>), Veneno de perro (Esmeraldas, <italic>Freire &amp; Ruales 2931</italic>); <bold>El Salvador</bold>: Chiltepe (Ahuachapán, <italic>Standley 19872</italic>; Sonsonate, <italic>Calderón 1658</italic>), Chile de zope (Ahuachapán, <italic>Standley 19872</italic>; La Unión, <italic>Standley 20689</italic>), Chile chocolate pequeño (San Salvador, <italic>Calderón 1197</italic>); <bold>Guadeloupe</bold>: Piment Moka (Basse-Terre, <italic>Duss 3575</italic>), Piment grives (Basse-Terre, <italic>Duss 3681</italic>); <bold>Guatemala</bold>: Chiltepe, chile chiltepe (Chimaltenango, <italic>Porter 1299</italic>; Chuiquimula, <italic>Kufer 99</italic>; Huehuetenango, <italic>Steyermark 51277</italic>), Chiltep, chile de monte (Huehuetenango, <italic>Steyermark 51364</italic>), Chile de montaña (Huehuetenango, <italic>Steyermark 51277</italic>); <bold>Honduras</bold>: Chilpepe (Atlantida, <italic>Standley 54485</italic>), Chiltepe (Morazán, <italic>Standley 26254</italic>), Chiltepin (Atlantida, <italic>Standley 53628</italic>), Chile bravo (Atlantida, <italic>Standley 53392</italic>); <bold>Jamaica</bold>: Bird pepper (Kingston, <italic>Harris 10051</italic>; Saint Mary, <italic>Yuncker 18460</italic>); <bold>Leeward Islands</bold>: Piment café (<italic>Duss 149</italic>); <bold>Martinica</bold>: Piment rond, Piment sauvage (<italic>Duss 349</italic>); <bold>Mexico</bold>: Chile (Colima, <italic>Eyerdanm &amp; Beetle 8720</italic>; Hidalgo, <italic>Blanco-Macías 1559</italic>; Puebla, <italic>Villalobos C. &amp; Guerrero 182</italic>; Veracruz, <italic>Olivares Hernández 1</italic>), Chigundo (Oaxaca, <italic>Torres et al. 199</italic>), Chilegole (Oaxaca, <italic>Salas M. et al. 1851</italic>), Chilepepina (Baja California, <italic>Carter 4921</italic>), Chiletepin (Puebla, <italic>Sarukhán et al. 3581</italic>), Chilillo (Oaxaca, <italic>González Olivares 494</italic>), Chilpalla (Veracruz, <italic>Martínez C. 1287</italic>), Chilpitín (Baja California, <italic>León de Luz 2019</italic>; Coahuila, <italic>Wendt</italic> &amp; <italic>Riskind 1611</italic>), Chiltapin (Chihuahua, <italic>Gentry 949</italic> &amp; <italic>1541</italic>), Chiltepín (Puebla, <italic>Bye et al. 16386</italic>; Sonora, <italic>Reina G. 1012</italic>; Veracruz, <italic>Cortés 552</italic>), Chiltipen (Chihuahua, <italic>Bye Jr. 1875</italic>, Sonora, <italic>Joyal 1815</italic>), Chiltipin (Tamaulipas, <italic>Nee 32699</italic>; Veracruz, <italic>Acosta et al. 39</italic>), Chipilin (Chiapas, <italic>Calzada et al. 3990</italic>), Chirripitín (Michoacán, <italic>Madrigal Sánchez 4875</italic>), Pinchitle (Veracruz, <xref ref-type="bibr" rid="B325">Nee 1986</xref>), Piquín (Querétaro, <italic>Martínez Torres 57</italic>; San Luis Potosí, <italic>Edwards 592</italic>; Veracruz, <italic>Vázquez 611</italic>), Quipín (Querétaro, <italic>Martínez Torres 57</italic>), Tempenchile (Chiapas, <italic>Arcos Vernet 40</italic>), Tempinchile (Chiapas, <italic>Trujillo Eslava 75</italic>), Tepechile (Chiapas, <italic>Calzada et al. 9679</italic>), Chile bola (Veracruz, <xref ref-type="bibr" rid="B325">Nee 1986</xref>), Chile congo (Chiapas, <italic>Castillo C. et al. 4136</italic>), Chile chichalaco (Guerrero, <italic>Guízar Nolazco &amp; Pimentel B. 2884</italic>), Chile chiguado (Oaxaca, <italic>Nava Zafra et al. 1812</italic>), Chile chilpalla (Veracruz, <italic>Ibarra Manríquez 3616</italic>), Chile Gole (Oaxaca, <italic>Vásquez &amp; Ortega 865</italic>), Chiltepin grande (Puebla, <italic>Villalobos C. &amp; Guerrero 205</italic>), Chile maxito (Campeche, <italic>Ramírez A. 57</italic>), Chile piquín (Chihuahua, <italic>Torres C.</italic> &amp; <italic>Tenorio L. 3751</italic>; Veracruz, <xref ref-type="bibr" rid="B325">Nee 1986</xref>), Chile de árbol (Veracruz, <italic>Ortega T. 88</italic>), Chile de bolita (Veracruz, <italic>Martínez C. 2011</italic>), Chile Amash, chile mashito (Tabasco, <italic>Orozco-Segovia 368</italic>), Chile amachito (Tabasco, <italic>Guadarrama et al. 865</italic>), Chile chigol (Oaxaca, <italic>Gopar Vásquez 122</italic>), Chile garbanzo (Tabasco, <italic>Escolastico 165</italic>), Chile gordo (Veracruz, <italic>Castillo C. et al. 214</italic>), Chile machito (Tabasco, <italic>Ortega O. 870</italic>), Chile Pekin (Veracruz, <italic>Calzada 5577</italic>), Chili pequin (Sinaloa, <italic>Ferris &amp; Mexia 5130</italic>), Chile piquín (Campeche, <italic>Alvaro M. 397</italic>; Nueva León, <italic>Cano s.n.</italic>; S. L. Potosí, <italic>Gómez-Lorence 877</italic>; Sinaloa, <italic>Vega A. 1297</italic>; Tamaulipas, <italic>Rodríguez 104</italic>; Veracruz, <italic>Robles G. 886</italic>), Chile silvestre (Campeche, <italic>Álvarez 89</italic>), Chile de monte (Jalisco, <italic>Pérez J. 521</italic>; Oaxaca, <italic>Gopar Vásquez 122</italic>; Yucatán, <italic>Ordonez 239</italic>), Chilote de monte (Tamaulipas, <italic>Martínez Ojeda 263</italic>), Jonnihui, tempen-chile (Chiapas, <italic>Palacios E. 636</italic>), Max, Chile max (Campeche, <italic>Álvarez 89</italic>; Quintana Roo, <italic>Serralta P. 104</italic>; Yucatán, <italic>Estrada 43</italic>), Max-hic (Campeche, <italic>Bacab W. 115</italic>), Siete Cardo (Chiapas, <italic>Matuda 17590</italic>), Chilitos de monte (Guerrero, <italic>Kruse 1906</italic>); <bold>Nicaragua</bold>: Chile (Carazo, <italic>Aranda et al. 94</italic>; Managua, <italic>Guzmán et al. 396</italic>; Masaya, <italic>Guzmán et al. 1307</italic>), Chile congo (Chontales, <italic>Nee 28288</italic>; Estelí, <italic>Nee 27745</italic>; Managua, <italic>Araquistain 5</italic>; Rivas, <italic>Araquistain 278</italic>), Chile montero (Managua, <italic>Grijalva 706</italic>); <bold>Peru</bold>: Ají (Loreto, <italic>Lewis et al. 11196</italic>), Ají del monte o charapilla (San Martín, <italic>Woytkowski 35161</italic>), Ají charapilla (Loreto, <italic>de Jong 53</italic>), Ají charapita (Ucayali, <italic>Graham &amp; Schunke V. 460</italic>), Ají del trueno (Cajamarca, <italic>Campos &amp; Díaz 2293</italic>), Pipi de mono (Huánuco, <italic>Becerra González &amp; Perea 1152</italic>); <bold>Puerto Rico</bold>: Ahi caballero (Adjuntas, <italic>Stimson 3922</italic>), Ají caballos (Ponce, <italic>Britton &amp; Britton 7344</italic>); <bold>Surinam</bold>: Spaanse pepper (Marowijne/Sipaliwini, <italic>Rombouts 735</italic>), Busi peper (Commewijne, <italic>Heilbron &amp; Sanredjo 6</italic>); <bold>United States of America</bold>: Chillipiquin (Florida, <italic>Cory 51407</italic>), Bird pepper (Florida, <italic>Kral 1884</italic>), Cayenne Pepper (Florida, <italic>Bishop &amp; B. Holst CC0048</italic>); <bold>Venezuela</bold>: Pajarito (Lara, <italic>Tamayo 2618</italic>), Ají corito (Mérida, <italic>Trujillo 6351</italic>), Ají pajarito (Carabobo, <italic>Hunziker 9032</italic>; Mérida, <italic>Pittier 12837</italic>), Ají de mono (Bolívar, <italic>Liesner &amp; González 5417</italic>), Chirel del Mono (Bolívar, <italic>Knab-Vispo et al. 1288</italic>).</p></tp:treatment-sec><tp:treatment-sec sec-type="Indigenous names" id="SECID0EHBLM"><title>Indigenous names.</title><p><bold>Colombia</bold>: Aati (Curripaco, Guainía, <italic>Espina et al. 191</italic>), Aiyo borarede jairai (Huitoto-Nɨpode, Amazonas, <italic>Henao &amp; Z</italic>ɨ<italic>ueche 247</italic>), Beeakxtú (And, Amazonas, <italic>Castro &amp; Andoke 607</italic>), Jɨgɨngo uijɨ (Huitoto-Mɨnɨka, Amazonas, <italic>Henao 170</italic>), Jimorai (Huitoto-Mɨnɨka, Amazonas, <italic>Henao &amp; Padd 168</italic>), Kupirapa’ajiné (Amazonas, <italic>Castro &amp; Matapí 523</italic>), Meniño uijɨ (Huitoto-Mɨnɨka, Amazonas, <italic>Henao 173</italic>), Wainpiraicha (Guajira, <italic>Betancur et al. 11258</italic>), Ziorai (Huitoto-Mɨnɨka, Amazonas, <italic>Henao 169</italic>); <bold>Ecuador</bold>: Bula uchu (Napo, <italic>Irvine 773</italic>), Giimo (Oncaye, Napo, <italic>Davis &amp; Yost 994</italic>), Jimiea (Achuar Jívaro, Pastaza, <italic>Lewis et al. 14010</italic>), Jimia (Shuar, Zamora-Chinchipe, <italic>Van den Eynden et al. 700</italic>), Sampíajimia (Shuar, Zamora-Chinchipe, <italic>Santín et al. 100</italic>), Uchu (Quichua, Napo, <italic>Alarcón 102</italic>), Uchumuyu (Quichua/Spanish, Pastaza, <italic>Lewis et al. 14010</italic>); <bold>Guatemala</bold>: Chi-ik (Alto Verapaz, <italic>Standley 90936</italic>), Tamut ich (Ch’orti’, Chuiquimula, <italic>Kufer 99</italic>); <bold>Mexico</bold>: Guiiña (Zapateco, Oaxaca, <italic>Sánchez L. et al. 1190</italic>), Skapin (Totonaco, Veracruz, <italic>Cortés-Vásquez 552</italic> &amp; <italic>143</italic>), Guiiña dxuladi (Zapateco, Oaxaca, <italic>Sánchez L. &amp; Trujillo V. 874</italic>), Guien guiix (Oaxaca, <italic>Ruiz Núñez 7</italic>), Guiinya xigundu (Zapateco, Oaxaca, <italic>Sánchez L. 317</italic>), Kulum its (Huastec, S. Luis Potosí, <italic>Alcorn 2369</italic>), Max ik (Campeche, <italic>Álvarez 89</italic>; Yucatán, <italic>Ucan et al. 3527</italic> &amp; <italic>3893</italic>), Lak’su pin (Tot, Puebla, <italic>Villalobos C. &amp; Guerrero 205</italic>), Tsakam its (Huastec, S. Luis Potosí, <italic>Alcorn 1406</italic>; Veracruz, <italic>Alcorn 1903</italic>), Xmax ik (Yucatán, <italic>Ucan</italic> 4617), Aj max iik (Yucatán, <italic>Ucan 5058</italic>); <bold>Peru</bold>: Ají (Quichua, Loreto, <italic>Lewis et al. 12906</italic>), Cusharu’ nu’ca” (Chayahuita, Loreto, <italic>Odonne 561</italic>), Imiá (Achual Jívaro, Loreto, <italic>Lewis et al. 11196</italic>), Nuca (Loreto, <italic>Odonne 25</italic>), Nu’ca (Loreto, <italic>Odonne 626</italic>), Uchu (Loreto, <italic>Lewis et al. 12552</italic>), Yaa Jimia (Amazonas, <italic>Salaün 185</italic>), Yampit jima (Amazonas, <italic>Berlin 2016</italic>), Yanco nu’ca” (Chayahuita, Loreto, <italic>Odonne 563</italic>); <bold>Surinam</bold>: Lombo riwit (Ja, Commewijne, <italic>Heilbron &amp; Sanredjo 6</italic>), Lombo kusti ‘pepper of god’ (Commewijne, <italic>Heilbron &amp; Sanredjo 6</italic>).</p></tp:treatment-sec><tp:treatment-sec sec-type="Uses" id="SECID0ECGLM"><title>Uses.</title><p>This taxon is used as an ornamental, for food and for medicine. The fruits are harvested by local people and are widely used and much prized throughout its distribution as a hot seasoning; they are also eaten fresh, dry or in vinegar, raw or toasted. Some medicinal properties have been attributed to the leaves and fruits in different countries (see Table <xref ref-type="table" rid="T3">3</xref>). In some communities, fruits are used against evil spirits in ritual practices of the Day of the Dead (Mexico).</p></tp:treatment-sec><tp:treatment-sec sec-type="Preliminary conservation assessment" id="SECID0EMGLM"><title>Preliminary conservation assessment.</title><p><abbrev xmlns:xlink="http://www.w3.org/1999/xlink" xlink:title="extent of occurrence" id="ABBRID0ESGLM" xlink:type="simple">EOO</abbrev> (37,301,728.615 km<sup>2</sup>); <abbrev xmlns:xlink="http://www.w3.org/1999/xlink" xlink:title="area of occupancy" id="ABBRID0EYGLM" xlink:type="simple">AOO</abbrev> (4,496 km<sup>2</sup>). <tp:taxon-name><tp:taxon-name-part taxon-name-part-type="genus" reg="Capsicum">Capsicum</tp:taxon-name-part><tp:taxon-name-part taxon-name-part-type="species" reg="annuum">annuum</tp:taxon-name-part><tp:taxon-name-part taxon-name-part-type="infraspecific-rank">var.</tp:taxon-name-part><tp:taxon-name-part taxon-name-part-type="variety" reg="glabriusculum">glabriusculum</tp:taxon-name-part></tp:taxon-name> is not under threat for the time being.</p></tp:treatment-sec><tp:treatment-sec sec-type="discussion" id="SECID0EPHLM"><title>Discussion.</title><p><tp:taxon-name><tp:taxon-name-part taxon-name-part-type="genus" reg="Capsicum">Capsicum</tp:taxon-name-part><tp:taxon-name-part taxon-name-part-type="species" reg="annuum">annuum</tp:taxon-name-part><tp:taxon-name-part taxon-name-part-type="infraspecific-rank">var.</tp:taxon-name-part><tp:taxon-name-part taxon-name-part-type="variety" reg="glabriusculum">glabriusculum</tp:taxon-name-part></tp:taxon-name>, better known as ‘chiltepin’ or ‘chilipequin’ (with some variations of these names) in Mexico and Central America (see common names) or ‘bird pepper’ in the United States and the Caribbean, belongs to the Annuum clade (<xref ref-type="bibr" rid="B79">Carrizo García et al. 2016</xref>). It is considered the wild progenitor of the cultivated <tp:taxon-name><tp:taxon-name-part taxon-name-part-type="genus" reg="Capsicum">C.</tp:taxon-name-part><tp:taxon-name-part taxon-name-part-type="species" reg="annuum">annuum</tp:taxon-name-part><tp:taxon-name-part taxon-name-part-type="infraspecific-rank">var.</tp:taxon-name-part><tp:taxon-name-part taxon-name-part-type="variety" reg="annuum">annuum</tp:taxon-name-part></tp:taxon-name> from which it can easily be differentiated by its fragile-stemmed somewhat prostate habit, very small flowers, calyx with 0–5 inconspicuous appendages, short filaments and small globose, ellipsoid or ovoid red-orange or red fruits.</p><p>In herbaria or in literature, many names have been misapplied to the specimens of this variety, such as <italic><tp:taxon-name><tp:taxon-name-part taxon-name-part-type="genus" reg="Capsicum">C.</tp:taxon-name-part><tp:taxon-name-part taxon-name-part-type="species" reg="baccatum">baccatum</tp:taxon-name-part></tp:taxon-name></italic>, <italic><tp:taxon-name><tp:taxon-name-part taxon-name-part-type="genus" reg="Capsicum">C.</tp:taxon-name-part><tp:taxon-name-part taxon-name-part-type="species" reg="frutescens">frutescens</tp:taxon-name-part></tp:taxon-name></italic>, <italic><tp:taxon-name><tp:taxon-name-part taxon-name-part-type="genus" reg="Capsicum">C.</tp:taxon-name-part><tp:taxon-name-part taxon-name-part-type="species" reg="conoides">conoides</tp:taxon-name-part></tp:taxon-name></italic>, <tp:taxon-name><tp:taxon-name-part taxon-name-part-type="genus" reg="Capsicum">C.</tp:taxon-name-part><tp:taxon-name-part taxon-name-part-type="species" reg="annuum">annuum</tp:taxon-name-part><tp:taxon-name-part taxon-name-part-type="infraspecific-rank">var.</tp:taxon-name-part><tp:taxon-name-part taxon-name-part-type="variety" reg="conoides">conoides</tp:taxon-name-part></tp:taxon-name>, <tp:taxon-name><tp:taxon-name-part taxon-name-part-type="genus" reg="Capsicum">C.</tp:taxon-name-part><tp:taxon-name-part taxon-name-part-type="species" reg="annuum">annuum</tp:taxon-name-part><tp:taxon-name-part taxon-name-part-type="infraspecific-rank">var.</tp:taxon-name-part><tp:taxon-name-part taxon-name-part-type="variety" reg="baccatum">baccatum</tp:taxon-name-part></tp:taxon-name>, <tp:taxon-name><tp:taxon-name-part taxon-name-part-type="genus" reg="Capsicum">C.</tp:taxon-name-part><tp:taxon-name-part taxon-name-part-type="species" reg="frutescens">frutescens</tp:taxon-name-part><tp:taxon-name-part taxon-name-part-type="infraspecific-rank">var.</tp:taxon-name-part><tp:taxon-name-part taxon-name-part-type="variety" reg="baccatum">baccatum</tp:taxon-name-part></tp:taxon-name> and so on. Based only on the morphology of the fruits, this variety is sometimes confused with wild <tp:taxon-name><tp:taxon-name-part taxon-name-part-type="genus" reg="Capsicum">C.</tp:taxon-name-part><tp:taxon-name-part taxon-name-part-type="species" reg="baccatum">baccatum</tp:taxon-name-part><tp:taxon-name-part taxon-name-part-type="infraspecific-rank">var.</tp:taxon-name-part><tp:taxon-name-part taxon-name-part-type="variety" reg="baccatum">baccatum</tp:taxon-name-part></tp:taxon-name>. While the fruiting calyx of <tp:taxon-name><tp:taxon-name-part taxon-name-part-type="genus" reg="Capsicum">C.</tp:taxon-name-part><tp:taxon-name-part taxon-name-part-type="species" reg="annuum">annuum</tp:taxon-name-part><tp:taxon-name-part taxon-name-part-type="infraspecific-rank">var.</tp:taxon-name-part><tp:taxon-name-part taxon-name-part-type="variety" reg="glabriusculum">glabriusculum</tp:taxon-name-part></tp:taxon-name> has 0–5 inconspicuous appendages and the fruits are generally more ovoid with an acute to slightly obtuse apex (rarely truncate), in <tp:taxon-name><tp:taxon-name-part taxon-name-part-type="genus" reg="Capsicum">C.</tp:taxon-name-part><tp:taxon-name-part taxon-name-part-type="species" reg="baccatum">baccatum</tp:taxon-name-part><tp:taxon-name-part taxon-name-part-type="infraspecific-rank">var.</tp:taxon-name-part><tp:taxon-name-part taxon-name-part-type="variety" reg="baccatum">baccatum</tp:taxon-name-part></tp:taxon-name>, the calyx has five appendages up to 2 mm in length and the fruits are generally more globose or subglobose to ellipsoid with a truncate or flattened apex (very rarely acute to slightly obtuse). In addition to the differences in the fruits, <tp:taxon-name><tp:taxon-name-part taxon-name-part-type="genus" reg="Capsicum">C.</tp:taxon-name-part><tp:taxon-name-part taxon-name-part-type="species" reg="annuum">annuum</tp:taxon-name-part><tp:taxon-name-part taxon-name-part-type="infraspecific-rank">var.</tp:taxon-name-part><tp:taxon-name-part taxon-name-part-type="variety" reg="glabriusculum">glabriusculum</tp:taxon-name-part></tp:taxon-name> has solitary or paired flowers (rarely three flowers), stellate corollas that are entirely white to greenish-white without spots within and connivent blue, bluish-grey or purple anthers at anthesis (Fig. <xref ref-type="fig" rid="F23">23C–F</xref>), whereas <tp:taxon-name><tp:taxon-name-part taxon-name-part-type="genus" reg="Capsicum">C.</tp:taxon-name-part><tp:taxon-name-part taxon-name-part-type="species" reg="baccatum">baccatum</tp:taxon-name-part><tp:taxon-name-part taxon-name-part-type="infraspecific-rank">var.</tp:taxon-name-part><tp:taxon-name-part taxon-name-part-type="variety" reg="baccatum">baccatum</tp:taxon-name-part></tp:taxon-name> has usually 2–3 flowers (rarely one), white rotate or rotate-stellate corollas with greenish-yellow spots within and not connivent, usually white or pale yellow anthers at anthesis (Fig. <xref ref-type="fig" rid="F26">26D–F</xref>).</p><p><xref ref-type="bibr" rid="B249">Kunth (1818)</xref> did not cite a specific specimen from Cuba in the protologue of <italic><tp:taxon-name><tp:taxon-name-part taxon-name-part-type="genus" reg="Capsicum">C.</tp:taxon-name-part><tp:taxon-name-part taxon-name-part-type="species" reg="havanense">havanense</tp:taxon-name-part></tp:taxon-name></italic>. At P, we found a sheet labelled <italic><tp:taxon-name><tp:taxon-name-part taxon-name-part-type="genus" reg="Capsicum">C.</tp:taxon-name-part><tp:taxon-name-part taxon-name-part-type="species" reg="havanense">havanense</tp:taxon-name-part></tp:taxon-name></italic> with the number ‘4518’ (P00670653) in the Herbarium of Humboldt and Bonpland; this sheet is selected as the lectotype.</p><p><xref ref-type="bibr" rid="B124">Dierbach (1829)</xref> based <tp:taxon-name><tp:taxon-name-part taxon-name-part-type="genus" reg="Capsicum">Capsicum</tp:taxon-name-part><tp:taxon-name-part taxon-name-part-type="species" reg="indicum">indicum</tp:taxon-name-part><tp:taxon-name-part taxon-name-part-type="infraspecific-rank">var.</tp:taxon-name-part><tp:taxon-name-part taxon-name-part-type="variety" reg="aviculare">aviculare</tp:taxon-name-part></tp:taxon-name> on <italic><tp:taxon-name><tp:taxon-name-part taxon-name-part-type="genus" reg="Capsicum">C.</tp:taxon-name-part><tp:taxon-name-part taxon-name-part-type="species" reg="minimum">minimum</tp:taxon-name-part></tp:taxon-name></italic> Mill. and <italic><tp:taxon-name><tp:taxon-name-part taxon-name-part-type="genus" reg="Capsicum">C.</tp:taxon-name-part><tp:taxon-name-part taxon-name-part-type="species" reg="microcarpum">microcarpum</tp:taxon-name-part></tp:taxon-name></italic> DC. <italic><tp:taxon-name><tp:taxon-name-part taxon-name-part-type="genus" reg="Capsicum">Capsicum</tp:taxon-name-part><tp:taxon-name-part taxon-name-part-type="species" reg="minimum">minimum</tp:taxon-name-part></tp:taxon-name></italic> applies to the wild specimens of <italic><tp:taxon-name><tp:taxon-name-part taxon-name-part-type="genus" reg="Capsicum">C.</tp:taxon-name-part><tp:taxon-name-part taxon-name-part-type="species" reg="annuum">annuum</tp:taxon-name-part></tp:taxon-name></italic> while <italic><tp:taxon-name><tp:taxon-name-part taxon-name-part-type="genus" reg="Capsicum">C.</tp:taxon-name-part><tp:taxon-name-part taxon-name-part-type="species" reg="microcarpon">microcarpon</tp:taxon-name-part></tp:taxon-name></italic> refers to the wild <italic><tp:taxon-name><tp:taxon-name-part taxon-name-part-type="genus" reg="Capsicum">C.</tp:taxon-name-part><tp:taxon-name-part taxon-name-part-type="species" reg="baccatum">baccatum</tp:taxon-name-part></tp:taxon-name></italic> form which is, in fact, very similar to the wild <italic><tp:taxon-name><tp:taxon-name-part taxon-name-part-type="genus" reg="Capsicum">C.</tp:taxon-name-part><tp:taxon-name-part taxon-name-part-type="species" reg="annuum">annuum</tp:taxon-name-part></tp:taxon-name></italic> in the fruiting stage. <xref ref-type="bibr" rid="B102">D’Arcy and Eshbaugh (1973)</xref> proposed <tp:taxon-name><tp:taxon-name-part taxon-name-part-type="genus" reg="Capsicum">C.</tp:taxon-name-part><tp:taxon-name-part taxon-name-part-type="species" reg="annuum">annuum</tp:taxon-name-part><tp:taxon-name-part taxon-name-part-type="infraspecific-rank">var.</tp:taxon-name-part><tp:taxon-name-part taxon-name-part-type="variety" reg="aviculare">aviculare</tp:taxon-name-part></tp:taxon-name>, based on <tp:taxon-name><tp:taxon-name-part taxon-name-part-type="genus" reg="Capsicum">C.</tp:taxon-name-part><tp:taxon-name-part taxon-name-part-type="species" reg="indicum">indicum</tp:taxon-name-part><tp:taxon-name-part taxon-name-part-type="infraspecific-rank">var.</tp:taxon-name-part><tp:taxon-name-part taxon-name-part-type="variety" reg="aviculare">aviculare</tp:taxon-name-part></tp:taxon-name>, a name that was frequently used in literature to refer to the widespread spontaneous variety of <italic><tp:taxon-name><tp:taxon-name-part taxon-name-part-type="genus" reg="Capsicum">C.</tp:taxon-name-part><tp:taxon-name-part taxon-name-part-type="species" reg="annuum">annuum</tp:taxon-name-part></tp:taxon-name></italic>. In the interest of fixing the application of the basionym, we are designating a neotype using the modern collection <italic>E.L. Tyson 5222</italic> (MO-562584, acc. # 1980106) that D’Arcy used to illustrate this taxon (figure 4 in D’Arcy 1973) which shows its diagnostic characters.</p><p><xref ref-type="bibr" rid="B154">Fingerhuth (1832)</xref> gave a very brief description for <tp:taxon-name><tp:taxon-name-part taxon-name-part-type="genus" reg="Capsicum">C.</tp:taxon-name-part><tp:taxon-name-part taxon-name-part-type="species" reg="frutescens">frutescens</tp:taxon-name-part><tp:taxon-name-part taxon-name-part-type="infraspecific-rank">var.</tp:taxon-name-part><tp:taxon-name-part taxon-name-part-type="variety" reg="minus">minus</tp:taxon-name-part></tp:taxon-name> (“fructu ovato obtuso minori”) and based this name on an illustration in the pre-Linnean Rumphius’ Herbarium Amboinense (1747: Tab. 88, fig. 2, as <italic><tp:taxon-name><tp:taxon-name-part taxon-name-part-type="genus" reg="Capsicum">Capsicum</tp:taxon-name-part><tp:taxon-name-part taxon-name-part-type="species" reg="rubrum">rubrum</tp:taxon-name-part><tp:taxon-name-part taxon-name-part-type="subspecies" reg="minimum">minimum</tp:taxon-name-part></tp:taxon-name></italic>). This figure is of a complete flowering and fruiting branch that unequivocally matches with our concept of <tp:taxon-name><tp:taxon-name-part taxon-name-part-type="genus" reg="Capsicum">C.</tp:taxon-name-part><tp:taxon-name-part taxon-name-part-type="species" reg="annuum">annuum</tp:taxon-name-part><tp:taxon-name-part taxon-name-part-type="infraspecific-rank">var.</tp:taxon-name-part><tp:taxon-name-part taxon-name-part-type="variety" reg="glabriusculum">glabriusculum</tp:taxon-name-part></tp:taxon-name>. As no collections were cited and no specimens with internal evidence of being part of the original material were found, Tab. 88, fig. 2 of Rumphius’ work is selected as the lectotype.</p><p>In describing <italic><tp:taxon-name><tp:taxon-name-part taxon-name-part-type="genus" reg="Capsicum">C.</tp:taxon-name-part><tp:taxon-name-part taxon-name-part-type="species" reg="chlorocarpum">chlorocarpum</tp:taxon-name-part></tp:taxon-name></italic>, <xref ref-type="bibr" rid="B132">Dunal (1852)</xref> cited in the protologue “Berland. n. 97, in h. DC. et Boiss”. We did not find the duplicate that Dunal saw in the “h. Boiss” (now part of the general herbarium at G). Therefore, we select here the duplicate at G-DC (G00131884) as the lectotype.</p><p><italic><tp:taxon-name><tp:taxon-name-part taxon-name-part-type="genus" reg="Capsicum">Capsicum</tp:taxon-name-part><tp:taxon-name-part taxon-name-part-type="species" reg="laurifolium">laurifolium</tp:taxon-name-part></tp:taxon-name></italic> was described, based on two different specimens in G-DC, both mounted on the same sheet. The right hand specimen (<italic>Anonymous 67</italic>, G00131902) comes from the Island of Guadeloupe in the Leeward Islands, part of the Lesser Antilles in the Caribbean. The left hand specimen is that of Blanchet from Bahia (Brazil). Of these two collections, we have selected the most complete specimen that most closely matches the data in the protologue (<italic>Blanchet 3098 A</italic>) as the lectotype (G00131882).</p><p><xref ref-type="bibr" rid="B132">Dunal (1852)</xref> based the description of <italic><tp:taxon-name><tp:taxon-name-part taxon-name-part-type="genus" reg="Capsicum">C.</tp:taxon-name-part><tp:taxon-name-part taxon-name-part-type="species" reg="hispidum">hispidum</tp:taxon-name-part></tp:taxon-name></italic> on three specimens of <italic>Berlandier 152</italic> today housed at G. The one in G-DC (G00131880) is the best-preserved and is here selected as the lectotype.</p><p><xref ref-type="bibr" rid="B132">Dunal (1852)</xref> described <italic><tp:taxon-name><tp:taxon-name-part taxon-name-part-type="genus" reg="Capsicum">C.</tp:taxon-name-part><tp:taxon-name-part taxon-name-part-type="species" reg="angustifolium">angustifolium</tp:taxon-name-part></tp:taxon-name></italic>, based on specimens from plants cultivated in the Botanic Gardens in Geneva (“hort. Geneve 1836”). We have selected as the lectotype a sheet in G-DC (G00131878) with the same data as the protologue (“<italic><tp:taxon-name><tp:taxon-name-part taxon-name-part-type="genus" reg="Capsicum">Capsicum</tp:taxon-name-part><tp:taxon-name-part taxon-name-part-type="species" reg="baccatum">baccatum</tp:taxon-name-part></tp:taxon-name></italic> hort. Geneve, 1836”) and a handwritten label with “<italic><tp:taxon-name><tp:taxon-name-part taxon-name-part-type="genus" reg="Capsicum">Capsicum</tp:taxon-name-part><tp:taxon-name-part taxon-name-part-type="species" reg="angustifolium">angustifolium</tp:taxon-name-part></tp:taxon-name></italic> Dun., janvier 1845” in Dunal’s hand.</p><p><xref ref-type="bibr" rid="B32">Barboza’s (2011)</xref> lectotypification for <italic><tp:taxon-name><tp:taxon-name-part taxon-name-part-type="genus" reg="Capsicum">C.</tp:taxon-name-part><tp:taxon-name-part taxon-name-part-type="species" reg="microphyllum">microphyllum</tp:taxon-name-part></tp:taxon-name></italic> using the collection <italic>Berlandier 1907</italic> from “Béjar” (Texas, United States of America) must be set aside, since <xref ref-type="bibr" rid="B103">D’Arcy and Eshbaugh (1974)</xref> explicitly lectotypified this name earlier with the collection of <italic><tp:taxon-name><tp:taxon-name-part taxon-name-part-type="genus" reg="Sagra">Sagra</tp:taxon-name-part></tp:taxon-name></italic> from Cuba at G-DC.</p></tp:treatment-sec><tp:treatment-sec sec-type="material" id="SECID0EA1LM"><title>Specimens examined.</title><p>See Suppl. material <xref ref-type="supplementary-material" rid="S4">4</xref>: Appendix 4.</p></tp:treatment-sec><tp:treatment-sec><!--Section generated to contain objects referenced in tp:taxon-treatment.--><table-wrap id="T3" position="float" orientation="portrait"><label>Table 3.</label><caption><p>Medicinal uses attributed to <italic><tp:taxon-name><tp:taxon-name-part taxon-name-part-type="genus" reg="Capsicum">Capsicum</tp:taxon-name-part></tp:taxon-name></italic> species.</p></caption><table id="TID0E3UDQ" rules="all"><tbody><tr><th rowspan="1" colspan="1">Taxa</th><th rowspan="1" colspan="1">Organ</th><th rowspan="1" colspan="1">Use</th><th rowspan="1" colspan="1">Country</th><th rowspan="1" colspan="1"><italic>Voucher</italic>/Reference</th></tr><tr><td rowspan="6" colspan="1">
                  <italic><tp:taxon-name><tp:taxon-name-part taxon-name-part-type="genus" reg="Capsicum">C.</tp:taxon-name-part><tp:taxon-name-part taxon-name-part-type="species" reg="annuum">annuum</tp:taxon-name-part></tp:taxon-name> var. <tp:taxon-name><tp:taxon-name-part taxon-name-part-type="genus" reg="Capsicum"/><tp:taxon-name-part taxon-name-part-type="species" reg="annuum"/><tp:taxon-name-part taxon-name-part-type="variety" reg="annuum">annuum</tp:taxon-name-part></tp:taxon-name></italic>
                </td><td rowspan="1" colspan="1"/><td rowspan="1" colspan="1"/><td rowspan="1" colspan="1">Colombia</td><td rowspan="1" colspan="1"/></tr><tr><td rowspan="1" colspan="1">Leaf, fruit</td><td rowspan="1" colspan="1">Medicinal (no specification)</td><td rowspan="1" colspan="1">Amazonas</td><td rowspan="1" colspan="1">
                  <italic>Alvarado C. 198</italic>
                </td></tr><tr><td rowspan="1" colspan="1"/><td rowspan="1" colspan="1"/><td rowspan="1" colspan="1">Ecuador</td><td rowspan="1" colspan="1"/></tr><tr><td rowspan="1" colspan="1">Fruit</td><td rowspan="1" colspan="1">For snake bite</td><td rowspan="1" colspan="1">Morona-Santiago</td><td rowspan="1" colspan="1">
                  <italic>Evans 4384</italic>
                </td></tr><tr><td rowspan="1" colspan="1"/><td rowspan="1" colspan="1"/><td rowspan="1" colspan="1">Peru</td><td rowspan="1" colspan="1"/></tr><tr><td rowspan="1" colspan="1">Leaf (juice)</td><td rowspan="1" colspan="1">For pregnant women to help birth easily</td><td rowspan="1" colspan="1">Loreto</td><td rowspan="1" colspan="1">
                  <italic>Williams et al. 10922</italic>
                </td></tr><tr><td rowspan="19" colspan="1">
                  <tp:taxon-name><tp:taxon-name-part taxon-name-part-type="genus" reg="Capsicum">C.</tp:taxon-name-part><tp:taxon-name-part taxon-name-part-type="species" reg="annuum">annuum</tp:taxon-name-part><tp:taxon-name-part taxon-name-part-type="infraspecific-rank">var.</tp:taxon-name-part><tp:taxon-name-part taxon-name-part-type="variety" reg="glabriusculum">glabriusculum</tp:taxon-name-part></tp:taxon-name>
                </td><td rowspan="1" colspan="1"/><td rowspan="1" colspan="1"/><td rowspan="1" colspan="1">Brazil</td><td rowspan="1" colspan="1"/></tr><tr><td rowspan="1" colspan="1">Leaf</td><td rowspan="1" colspan="1">To cure acne</td><td rowspan="1" colspan="1">Amapá</td><td rowspan="1" colspan="1">
                  <xref ref-type="bibr" rid="B361">Pereira et al. 2011</xref>
                </td></tr><tr><td rowspan="1" colspan="1"/><td rowspan="1" colspan="1"/><td rowspan="1" colspan="1">Colombia</td><td rowspan="1" colspan="1"/></tr><tr><td rowspan="1" colspan="1">Fruit</td><td rowspan="1" colspan="1">To increase body temperature and for the skin fungi</td><td rowspan="1" colspan="1">Huila</td><td rowspan="1" colspan="1">
                  <italic>Buendía 2</italic>
                </td></tr><tr><td rowspan="1" colspan="1">Fruit</td><td rowspan="1" colspan="1">To soothe haemorrhoid pains</td><td rowspan="1" colspan="1">Valle del Cauca</td><td rowspan="1" colspan="1">
                  <italic>Duque Jaramillo 4083-A</italic>
                </td></tr><tr><td rowspan="1" colspan="1"/><td rowspan="1" colspan="1"/><td rowspan="1" colspan="1">Ecuador</td><td rowspan="1" colspan="1"/></tr><tr><td rowspan="1" colspan="1">Leaf</td><td rowspan="1" colspan="1">To reduce body temperature</td><td rowspan="1" colspan="1">Orellana</td><td rowspan="1" colspan="1">
                  <italic>Carrillo &amp; Reyes 434</italic>
                </td></tr><tr><td rowspan="1" colspan="1">Fruit</td><td rowspan="1" colspan="1">Stomach medicine (for sore belly)</td><td rowspan="1" colspan="1">Napo</td><td rowspan="1" colspan="1">
                  <italic>Davis &amp; Yost 994</italic>
                </td></tr><tr><td rowspan="1" colspan="1">Fruit</td><td rowspan="1" colspan="1">To kill parasites</td><td rowspan="1" colspan="1">Morona-Santiago</td><td rowspan="1" colspan="1">
                  <italic>Bedoya 2</italic>
                </td></tr><tr><td rowspan="1" colspan="1">Fruit</td><td rowspan="1" colspan="1">For skin diseases (measles, pox)</td><td rowspan="1" colspan="1">Zamora-Chinchipe</td><td rowspan="1" colspan="1">
                  <italic>Santín et al. 100</italic>
                </td></tr><tr><td rowspan="1" colspan="1">Fruit</td><td rowspan="1" colspan="1">For conjunctivitis</td><td rowspan="1" colspan="1">Guatemala</td><td rowspan="1" colspan="1">
                  <italic>Kufer 99</italic>
                </td></tr><tr><td rowspan="1" colspan="1"/><td rowspan="1" colspan="1"/><td rowspan="1" colspan="1">Mexico</td><td rowspan="1" colspan="1"/></tr><tr><td rowspan="1" colspan="1">Leaf</td><td rowspan="1" colspan="1">To relieve rashes in children (warm bath)</td><td rowspan="1" colspan="1">Quintana Roo</td><td rowspan="1" colspan="1">
                  <italic>Serralta P. 104</italic>
                </td></tr><tr><td rowspan="1" colspan="1">Fruit</td><td rowspan="1" colspan="1">For infected wounds</td><td rowspan="1" colspan="1">Querétaro</td><td rowspan="1" colspan="1">
                  <italic>Martínez Torres 82</italic>
                </td></tr><tr><td rowspan="1" colspan="1">Fruit</td><td rowspan="1" colspan="1">To treat ulcers</td><td rowspan="1" colspan="1">Tabasco</td><td rowspan="1" colspan="1">
                  <italic>Orozco-Segovia 368</italic>
                </td></tr><tr><td rowspan="1" colspan="1">Fruit</td><td rowspan="1" colspan="1">For skin wounds</td><td rowspan="1" colspan="1">Yucatán</td><td rowspan="1" colspan="1">
                  <italic>Ucan 4617</italic>
                </td></tr><tr><td rowspan="1" colspan="1">Fruit</td><td rowspan="1" colspan="1">Medicinal</td><td rowspan="1" colspan="1">Yucatán</td><td rowspan="1" colspan="1">
                  <italic>Simá 517</italic>
                </td></tr><tr><td rowspan="1" colspan="1"/><td rowspan="1" colspan="1"/><td rowspan="1" colspan="1">U.S.A.</td><td rowspan="1" colspan="1"/></tr><tr><td rowspan="1" colspan="1">Fruit</td><td rowspan="1" colspan="1">Stimulant</td><td rowspan="1" colspan="1">Texas</td><td rowspan="1" colspan="1">
                  <italic>Chávez Jr. s.n.</italic>
                </td></tr><tr><td rowspan="5" colspan="1">
                  <italic>
                    <tp:taxon-name><tp:taxon-name-part taxon-name-part-type="genus" reg="Capsicum">C.</tp:taxon-name-part><tp:taxon-name-part taxon-name-part-type="species" reg="chacoense">chacoense</tp:taxon-name-part></tp:taxon-name>
                  </italic>
                </td><td rowspan="1" colspan="1">Fruit</td><td rowspan="1" colspan="1">Anti-rheumatic</td><td rowspan="4" colspan="1">Argentina</td><td rowspan="1" colspan="1"><xref ref-type="bibr" rid="B275">Martínez Crovetto (1981)</xref>; <xref ref-type="bibr" rid="B119">Del Vitto et al. (1997)</xref></td></tr><tr><td rowspan="1" colspan="1">Fruit</td><td rowspan="1" colspan="1">Digestive</td><td rowspan="1" colspan="1">
                  <xref ref-type="bibr" rid="B431">Scarpa (2002)</xref>
                </td></tr><tr><td rowspan="1" colspan="1">Fruit</td><td rowspan="1" colspan="1">Anti-spasmodic, vermifuge, stomach pain</td><td rowspan="1" colspan="1">
                  <xref ref-type="bibr" rid="B152">Filipov (1994)</xref>
                </td></tr><tr><td rowspan="1" colspan="1">Fruit extract</td><td rowspan="1" colspan="1">Anti-inflammatory activity (mice)</td><td rowspan="1" colspan="1">
                  <xref ref-type="bibr" rid="B269">López et al. (2012)</xref>
                </td></tr><tr><td rowspan="1" colspan="1">Fruit</td><td rowspan="1" colspan="1">Anti-parasitic</td><td rowspan="1" colspan="1">Paraguay</td><td rowspan="1" colspan="1">
                  <xref ref-type="bibr" rid="B161">Friesen Ratzlaff (2017)</xref>
                </td></tr><tr><td rowspan="11" colspan="1">
                  <italic>
                    <tp:taxon-name><tp:taxon-name-part taxon-name-part-type="genus" reg="Capsicum">C.</tp:taxon-name-part><tp:taxon-name-part taxon-name-part-type="species" reg="chinense">chinense</tp:taxon-name-part></tp:taxon-name>
                  </italic>
                </td><td rowspan="1" colspan="1"/><td rowspan="1" colspan="1"/><td rowspan="1" colspan="1">Colombia</td><td rowspan="1" colspan="1"/></tr><tr><td rowspan="1" colspan="1">Seedling</td><td rowspan="1" colspan="1">For haemorrhoids</td><td rowspan="1" colspan="1">Meta</td><td rowspan="1" colspan="1">
                  <italic>Quevedo et al. 1816</italic>
                </td></tr><tr><td rowspan="1" colspan="1"/><td rowspan="1" colspan="1"/><td rowspan="1" colspan="1">Ecuador</td><td rowspan="1" colspan="1"/></tr><tr><td rowspan="1" colspan="1">Leaf</td><td rowspan="1" colspan="1">To treat joint pains</td><td rowspan="1" colspan="1">Sucumbíos</td><td rowspan="1" colspan="1">
                  <italic>Reyes &amp; Moya 234</italic>
                </td></tr><tr><td rowspan="1" colspan="1">-</td><td rowspan="1" colspan="1">Anti-parasitic</td><td rowspan="1" colspan="1">Napo</td><td rowspan="1" colspan="1">
                  <italic>Bolotin 21</italic>
                </td></tr><tr><td rowspan="1" colspan="1">Fruit</td><td rowspan="1" colspan="1">For stomach ache</td><td rowspan="1" colspan="1">Napo</td><td rowspan="1" colspan="1">
                  <italic>Davis &amp; Yost 993</italic>
                </td></tr><tr><td rowspan="1" colspan="1">Fruit</td><td rowspan="1" colspan="1">For eye infections and coughing</td><td rowspan="1" colspan="1">Napo</td><td rowspan="1" colspan="1">
                  <italic>Miller et al. 2404</italic>
                </td></tr><tr><td rowspan="1" colspan="1">Fruit</td><td rowspan="1" colspan="1">For dysentery</td><td rowspan="1" colspan="1">Orellana</td><td rowspan="1" colspan="1">
                  <italic>Herrera &amp; Guerrero 186</italic>
                </td></tr><tr><td rowspan="1" colspan="1">Fruit</td><td rowspan="1" colspan="1">Medicinal: cardiotonic</td><td rowspan="1" colspan="1">Sucumbíos</td><td rowspan="1" colspan="1"><italic>Moya &amp; Reyes 20</italic>6</td></tr><tr><td rowspan="1" colspan="1"/><td rowspan="1" colspan="1"/><td rowspan="1" colspan="1">Mexico</td><td rowspan="1" colspan="1"/></tr><tr><td rowspan="1" colspan="1">Leaf</td><td rowspan="1" colspan="1">To treat wounds</td><td rowspan="1" colspan="1">Yucatán</td><td rowspan="1" colspan="1">
                  <italic>Ucan Ek 4652</italic>
                </td></tr><tr><td rowspan="2" colspan="1">
                  <italic>
                    <tp:taxon-name><tp:taxon-name-part taxon-name-part-type="genus" reg="Capsicum">C.</tp:taxon-name-part><tp:taxon-name-part taxon-name-part-type="species" reg="coccineum">coccineum</tp:taxon-name-part></tp:taxon-name>
                  </italic>
                </td><td rowspan="1" colspan="1"/><td rowspan="1" colspan="1"/><td rowspan="1" colspan="1">Bolivia</td><td rowspan="1" colspan="1"/></tr><tr><td rowspan="1" colspan="1">Entire plant</td><td rowspan="1" colspan="1">In baths to relieve stomach pain</td><td rowspan="1" colspan="1">La Paz</td><td rowspan="1" colspan="1">
                  <italic>Vargas 1310</italic>
                </td></tr><tr><td rowspan="3" colspan="1">
                  <italic>
                    <tp:taxon-name><tp:taxon-name-part taxon-name-part-type="genus" reg="Capsicum">C.</tp:taxon-name-part><tp:taxon-name-part taxon-name-part-type="species" reg="frutescens">frutescens</tp:taxon-name-part></tp:taxon-name>
                  </italic>
                </td><td rowspan="1" colspan="1"/><td rowspan="1" colspan="1"/><td rowspan="1" colspan="1">Brazil</td><td rowspan="1" colspan="1"/></tr><tr><td rowspan="1" colspan="1">Leaf (infusion)</td><td rowspan="1" colspan="1">Used for dizziness</td><td rowspan="1" colspan="1">Minas Gerais</td><td rowspan="1" colspan="1">
                  <italic>Pereira 3219</italic>
                </td></tr><tr><td rowspan="1" colspan="1">Immature fruits</td><td rowspan="1" colspan="1">For flu</td><td rowspan="1" colspan="1">Minas Gerais</td><td rowspan="1" colspan="1">
                  <italic>Pereira 3219</italic>
                </td></tr><tr><td rowspan="11" colspan="1">
                  <italic>
                    <tp:taxon-name><tp:taxon-name-part taxon-name-part-type="genus" reg="Capsicum">C.</tp:taxon-name-part><tp:taxon-name-part taxon-name-part-type="species" reg="frutescens">frutescens</tp:taxon-name-part></tp:taxon-name>
                  </italic>
                </td><td rowspan="1" colspan="1"/><td rowspan="1" colspan="1"/><td rowspan="1" colspan="1">Colombia</td><td rowspan="1" colspan="1"/></tr><tr><td rowspan="1" colspan="1">Root (infusion)</td><td rowspan="1" colspan="1">To facilitate childbirth</td><td rowspan="1" colspan="1">Guaviare</td><td rowspan="1" colspan="1">
                  <italic>Garzón et al. 3214</italic>
                </td></tr><tr><td rowspan="1" colspan="1">Buds</td><td rowspan="1" colspan="1">To cure hand infection</td><td rowspan="1" colspan="1">Guaviare</td><td rowspan="1" colspan="1">
                  <italic>Garzón et al. 3214</italic>
                </td></tr><tr><td rowspan="1" colspan="1">Fruit</td><td rowspan="1" colspan="1">Medicinal</td><td rowspan="1" colspan="1">Cundinamarca</td><td rowspan="1" colspan="1">
                  <italic>García Barriga 20315A</italic>
                </td></tr><tr><td rowspan="1" colspan="1"/><td rowspan="1" colspan="1"/><td rowspan="1" colspan="1">Ecuador</td><td rowspan="1" colspan="1"/></tr><tr><td rowspan="1" colspan="1">Leaf</td><td rowspan="1" colspan="1">For fungal diseases</td><td rowspan="1" colspan="1">Esmerlada</td><td rowspan="1" colspan="1">
                  <italic>Kvist 40356</italic>
                </td></tr><tr><td rowspan="1" colspan="1">Leaf, fruit</td><td rowspan="1" colspan="1">To facilitate the fall of the baby’s umbilical cord</td><td rowspan="1" colspan="1">Napo</td><td rowspan="1" colspan="1">
                  <italic>Siquihua 4</italic>
                </td></tr><tr><td rowspan="1" colspan="1">Fruit</td><td rowspan="1" colspan="1">For snake bites</td><td rowspan="1" colspan="1">Morona-Santiago</td><td rowspan="1" colspan="1">
                  <italic>van Asdall 82-59</italic>
                </td></tr><tr><td rowspan="1" colspan="1">Fruit</td><td rowspan="1" colspan="1">For snake bites</td><td rowspan="1" colspan="1">Zamora-Chinchipe</td><td rowspan="1" colspan="1">
                  <italic>Ortega 51</italic>
                </td></tr><tr><td rowspan="1" colspan="1"/><td rowspan="1" colspan="1"/><td rowspan="1" colspan="1">Guatemala</td><td rowspan="1" colspan="1"/></tr><tr><td rowspan="1" colspan="1">Fruit</td><td rowspan="1" colspan="1">To treat conjunctivitis</td><td rowspan="1" colspan="1">Chiquimula</td><td rowspan="1" colspan="1">
                  <italic>Kufer 100</italic>
                </td></tr><tr><td rowspan="5" colspan="1">
                  <italic>
                    <tp:taxon-name><tp:taxon-name-part taxon-name-part-type="genus" reg="Capsicum">C.</tp:taxon-name-part><tp:taxon-name-part taxon-name-part-type="species" reg="pubescens">pubescens</tp:taxon-name-part></tp:taxon-name>
                  </italic>
                </td><td rowspan="1" colspan="1"/><td rowspan="1" colspan="1"/><td rowspan="1" colspan="1">Ecuador</td><td rowspan="1" colspan="1"/></tr><tr><td rowspan="1" colspan="1">Leaf</td><td rowspan="1" colspan="1">For bites of dogs</td><td rowspan="1" colspan="1">Loja</td><td rowspan="1" colspan="1">
                  <italic>Ellemann 66689</italic>
                </td></tr><tr><td rowspan="1" colspan="1">Fruit</td><td rowspan="1" colspan="1">For headache, weakness and cold</td><td rowspan="1" colspan="1">Loja</td><td rowspan="1" colspan="1">
                  <italic>Ellemann 66689</italic>
                </td></tr><tr><td rowspan="2" colspan="1">Fruit?</td><td rowspan="2" colspan="1">Veterinary: to treat “moquillo” (catarrhal disease in dogs and cats) and “tos de nermo” (cough in horses)</td><td rowspan="1" colspan="1">Peru</td><td rowspan="1" colspan="1"/></tr><tr><td rowspan="1" colspan="1">Oxapampa</td><td rowspan="1" colspan="1">
                  <italic>Chuck 137</italic>
                </td></tr><tr><td rowspan="2" colspan="1">
                  <italic>
                    <tp:taxon-name><tp:taxon-name-part taxon-name-part-type="genus" reg="Capsicum">C.</tp:taxon-name-part><tp:taxon-name-part taxon-name-part-type="species" reg="rhomboideum">rhomboideum</tp:taxon-name-part></tp:taxon-name>
                  </italic>
                </td><td rowspan="1" colspan="1"/><td rowspan="1" colspan="1"/><td rowspan="1" colspan="1">Ecuador</td><td rowspan="1" colspan="1"/></tr><tr><td rowspan="1" colspan="1">-</td><td rowspan="1" colspan="1">To heal skin eruptions</td><td rowspan="1" colspan="1">Pichincha</td><td rowspan="1" colspan="1">
                  <italic>Cerón 6953</italic>
                </td></tr></tbody></table></table-wrap><fig id="F26" position="float" orientation="portrait"><object-id xmlns:xlink="http://www.w3.org/1999/xlink" content-type="doi" xlink:type="simple">10.3897/phytokeys.200.71667.figure26</object-id><object-id xmlns:xlink="http://www.w3.org/1999/xlink" content-type="arpha" xlink:type="simple">D63CE791-473F-5E9C-B098-02982CB186A3</object-id><label>Figure 26.</label><caption><p><tp:taxon-name><tp:taxon-name-part taxon-name-part-type="genus" reg="Capsicum">Capsicum</tp:taxon-name-part><tp:taxon-name-part taxon-name-part-type="species" reg="baccatum">baccatum</tp:taxon-name-part><tp:taxon-name-part taxon-name-part-type="infraspecific-rank">var.</tp:taxon-name-part><tp:taxon-name-part taxon-name-part-type="variety" reg="baccatum">baccatum</tp:taxon-name-part></tp:taxon-name><bold>A</bold> plant <bold>B</bold> flower bud <bold>C</bold> purple flower bud <bold>D, E, F</bold> flowers at anthesis, different views <bold>G</bold> young fruiting branch showing ovary with long and short styles <bold>H</bold> immature fruits <bold>I</bold> mature fruit <bold>A, C</bold> from <italic>Barboza 4913</italic><bold>B, D–F, H</bold> from <italic>Barboza 5038</italic><bold>G</bold> from <italic>Barboza 2431 bis</italic>, <bold>I</bold> from <italic>Barboza et al. 3419</italic>. Photos by G.E. Barboza.</p></caption><graphic xmlns:xlink="http://www.w3.org/1999/xlink" xlink:href="phytokeys-200-001_article-71667__-g026.jpg" position="float" orientation="portrait" xlink:type="simple" id="oo_695441.jpg"><uri content-type="original_file" xlink:type="simple">https://binary.pensoft.net/fig/695441</uri></graphic></fig><supplementary-material xmlns:xlink="http://www.w3.org/1999/xlink" id="S4" position="float" orientation="portrait" xlink:type="simple"><object-id content-type="doi" xlink:type="simple">10.3897/phytokeys.200.71667.suppl4</object-id><object-id content-type="zenodo_dep_id" xlink:type="simple">7077091</object-id><object-id content-type="arpha" xlink:type="simple">2B21878C-9A4C-545F-9C67-441D4D944C74</object-id><label>Supplementary material 4</label><caption><p>Appendix 4. Specimens examined</p></caption><statement content-type="dataType"><label>Data type</label><p>Occurences (PDF file)</p></statement><statement content-type="notes"><label>Explanation note</label><p>Full information of the specimens examined for each <italic><tp:taxon-name><tp:taxon-name-part taxon-name-part-type="genus" reg="Capsicum">Capsicum</tp:taxon-name-part></tp:taxon-name></italic> species.</p></statement><media xlink:href="phytokeys-200-001_article-71667__-s004.pdf" mimetype="application" mime-subtype="pdf" position="float" orientation="portrait" xlink:type="simple" id="oo_695540.pdf"><uri content-type="original_file" xlink:type="simple">https://binary.pensoft.net/file/695540</uri></media><permissions><license xlink:type="simple"><license-p>This dataset is made available under the Open Database License (http://opendatacommons.org/licenses/odbl/1.0/). The Open Database License (ODbL) is a license agreement intended to allow users to freely share, modify, and use this Dataset while maintaining this same freedom for others, provided that the original source and author(s) are credited.</license-p></license></permissions><attrib specific-use="authors">Gloria E. Barboza, Carolina Carrizo García, Luciano de Bem Bianchetti, María V. Romero, Marisel Scaldaferro</attrib></supplementary-material></tp:treatment-sec><ref-list><ref id="B207"><mixed-citation xmlns:xlink="http://www.w3.org/1999/xlink" xlink:type="simple"><person-group><name name-style="western"><surname>Hunziker</surname><given-names>AT</given-names></name></person-group> (<year>2001</year>) <source>Genera Solanacearum. The genera of <tp:taxon-name><tp:taxon-name-part taxon-name-part-type="family">Solanaceae</tp:taxon-name-part></tp:taxon-name> illustrated, arranged according to a new system. A. R. G. Gantner Verlag K.</source><publisher-name>-G</publisher-name>, <publisher-loc>Ruggell</publisher-loc>, <size units="page">500 pp</size>.</mixed-citation></ref><ref id="B32"><mixed-citation xmlns:xlink="http://www.w3.org/1999/xlink" xlink:type="simple"><person-group><name name-style="western"><surname>Barboza</surname><given-names>GE</given-names></name></person-group> (<year>2011</year>) <article-title>Lectotypifications, synonymy, and a new name in <italic><tp:taxon-name><tp:taxon-name-part taxon-name-part-type="genus">Capsicum</tp:taxon-name-part></tp:taxon-name></italic> (<tp:taxon-name><tp:taxon-name-part taxon-name-part-type="subfamily">Solanoideae</tp:taxon-name-part></tp:taxon-name>, <tp:taxon-name><tp:taxon-name-part taxon-name-part-type="family">Solanaceae</tp:taxon-name-part></tp:taxon-name>).</article-title><source>PhytoKeys</source><volume>2</volume>: <fpage>23</fpage>–<lpage>38</lpage>. <ext-link xlink:href="10.3897/phytokeys.2.730" ext-link-type="doi" xlink:type="simple">https://doi.org/10.3897/phytokeys.2.730</ext-link></mixed-citation></ref><ref id="B103"><mixed-citation xmlns:xlink="http://www.w3.org/1999/xlink" xlink:type="simple"><person-group><name name-style="western"><surname>D’Arcy</surname><given-names>WG</given-names></name><name name-style="western"><surname>Eshbaugh</surname><given-names>WH</given-names></name></person-group> (<year>1974</year>) <article-title>New World Peppers (<italic><tp:taxon-name><tp:taxon-name-part taxon-name-part-type="genus">Capsicum</tp:taxon-name-part></tp:taxon-name></italic>-<tp:taxon-name><tp:taxon-name-part taxon-name-part-type="family">Solanaceae</tp:taxon-name-part></tp:taxon-name>) North of Colombia: A Résumé.</article-title><source>Baileya</source><volume>19</volume>(<issue>3</issue>): <fpage>93</fpage>–<lpage>105</lpage>.</mixed-citation></ref><ref id="B459"><mixed-citation xmlns:xlink="http://www.w3.org/1999/xlink" xlink:type="simple"><person-group><name name-style="western"><surname>Symon</surname><given-names>D</given-names></name></person-group> (<year>1981</year>) <article-title>The Solanaceous genera, <italic><tp:taxon-name><tp:taxon-name-part taxon-name-part-type="genus">Browallia</tp:taxon-name-part></tp:taxon-name></italic>, <italic><tp:taxon-name><tp:taxon-name-part taxon-name-part-type="genus">Capsicum</tp:taxon-name-part></tp:taxon-name></italic>, <italic><tp:taxon-name><tp:taxon-name-part taxon-name-part-type="genus">Cestrum</tp:taxon-name-part></tp:taxon-name></italic>, <italic><tp:taxon-name><tp:taxon-name-part taxon-name-part-type="genus">Cyphomandra</tp:taxon-name-part></tp:taxon-name></italic>, <italic><tp:taxon-name><tp:taxon-name-part taxon-name-part-type="genus">Hyoscyamus</tp:taxon-name-part></tp:taxon-name></italic>, <italic><tp:taxon-name><tp:taxon-name-part taxon-name-part-type="genus">Lycopersicon</tp:taxon-name-part></tp:taxon-name></italic>, <italic><tp:taxon-name><tp:taxon-name-part taxon-name-part-type="genus">Nierembergia</tp:taxon-name-part></tp:taxon-name></italic>, <italic><tp:taxon-name><tp:taxon-name-part taxon-name-part-type="genus">Physalis</tp:taxon-name-part></tp:taxon-name></italic>, <italic><tp:taxon-name><tp:taxon-name-part taxon-name-part-type="genus">Petunia</tp:taxon-name-part></tp:taxon-name></italic>, <italic><tp:taxon-name><tp:taxon-name-part taxon-name-part-type="genus">Salpichroa</tp:taxon-name-part></tp:taxon-name></italic> and <italic><tp:taxon-name><tp:taxon-name-part taxon-name-part-type="genus">Withania</tp:taxon-name-part></tp:taxon-name></italic>, naturalised in Australia.</article-title><source>Journal of the Adelaide Botanic Gardens</source><volume>3</volume>(<issue>2</issue>): <fpage>133</fpage>–<lpage>166</lpage>.</mixed-citation></ref><ref id="B385"><mixed-citation xmlns:xlink="http://www.w3.org/1999/xlink" xlink:type="simple"><person-group><name name-style="western"><surname>Purdie</surname><given-names>RW</given-names></name><name name-style="western"><surname>Symon</surname><given-names>DE</given-names></name><name name-style="western"><surname>Haegi</surname><given-names>L</given-names></name></person-group> (<year>1982</year>) <article-title><tp:taxon-name><tp:taxon-name-part taxon-name-part-type="family">Solanaceae</tp:taxon-name-part></tp:taxon-name>.</article-title><source>Flora of Australia</source><volume>29</volume>: <fpage>1</fpage>–<lpage>208</lpage>.</mixed-citation></ref><ref id="B368"><mixed-citation xmlns:xlink="http://www.w3.org/1999/xlink" xlink:type="simple"><person-group><name name-style="western"><surname>Pickersgill</surname><given-names>B</given-names></name></person-group> (<year>1971</year>) <article-title>Relationships between weedy and cultivated forms of chili peppers (genus <italic><tp:taxon-name><tp:taxon-name-part taxon-name-part-type="genus">Capsicum</tp:taxon-name-part></tp:taxon-name></italic>).</article-title><source>Evolution</source><volume>25</volume>: <fpage>683</fpage>–<lpage>691</lpage>. <ext-link xlink:href="10.1111/j.1558-5646.1971.tb01926.x" ext-link-type="doi" xlink:type="simple">https://doi.org/10.1111/j.1558-5646.1971.tb01926.x</ext-link></mixed-citation></ref><ref id="B369"><mixed-citation xmlns:xlink="http://www.w3.org/1999/xlink" xlink:type="simple"><person-group><name name-style="western"><surname>Pickersgill</surname><given-names>B</given-names></name></person-group> (<year>1977</year>) <article-title>Chromosomes and evolution in <italic><tp:taxon-name><tp:taxon-name-part taxon-name-part-type="genus">Capsicum</tp:taxon-name-part></tp:taxon-name></italic>.</article-title> In: <person-group><name name-style="western"><surname>Pochard</surname><given-names>E</given-names></name></person-group> (<role>Ed.</role>) <issue-title>Capsicum 77.</issue-title><source>Comptes Rèndues 3ème Congrès Eucarpia Piment. INRA (Institut National de la Recherche Agronomique), Montfavet-Avignon</source>, <fpage>27</fpage>–<lpage>37</lpage>.</mixed-citation></ref><ref id="B373"><mixed-citation xmlns:xlink="http://www.w3.org/1999/xlink" xlink:type="simple"><person-group><name name-style="western"><surname>Pickersgill</surname><given-names>B</given-names></name></person-group> (<year>1991</year>) <article-title>Cytogenetics and evolution of <italic><tp:taxon-name><tp:taxon-name-part taxon-name-part-type="genus">Capsicum</tp:taxon-name-part></tp:taxon-name></italic> L.</article-title> In: <person-group><name name-style="western"><surname>Tsuchiya</surname><given-names>T</given-names></name><name name-style="western"><surname>Gupta</surname><given-names>PK</given-names></name></person-group> (<role>Eds</role>) <issue-title>Chromosome engineering in plants: Genetics, breeding, evolution.</issue-title><source>Part B. Elsevier, Amsterdam</source>, <fpage>139</fpage>–<lpage>160</lpage>. <ext-link xlink:href="10.1016/B978-0-444-88260-8.50013-6" ext-link-type="doi" xlink:type="simple">https://doi.org/10.1016/B978-0-444-88260-8.50013-6</ext-link></mixed-citation></ref><ref id="B317"><mixed-citation xmlns:xlink="http://www.w3.org/1999/xlink" xlink:type="simple"><person-group><name name-style="western"><surname>Moscone</surname><given-names>EA</given-names></name><name name-style="western"><surname>Scaldaferro</surname><given-names>MA</given-names></name><name name-style="western"><surname>Grabiele</surname><given-names>M</given-names></name><name name-style="western"><surname>Cecchini</surname><given-names>NM</given-names></name><name name-style="western"><surname>Sanchez García</surname><given-names>Y</given-names></name><name name-style="western"><surname>Jarret</surname><given-names>R</given-names></name><name name-style="western"><surname>Daviña</surname><given-names>JR</given-names></name><name name-style="western"><surname>Ducasse</surname><given-names>DA</given-names></name><name name-style="western"><surname>Barboza</surname><given-names>GE</given-names></name><name name-style="western"><surname>Ehrendorfer</surname><given-names>F</given-names></name></person-group> (<year>2007</year>) <article-title>The evolution of chili peppers (<italic><tp:taxon-name><tp:taxon-name-part taxon-name-part-type="genus">Capsicum</tp:taxon-name-part></tp:taxon-name></italic>-<tp:taxon-name><tp:taxon-name-part taxon-name-part-type="family">Solanaceae</tp:taxon-name-part></tp:taxon-name>): a cytogenetic perspective.</article-title><source>Acta Horticulturae (ISHS)</source><volume>745</volume>: <fpage>137</fpage>–<lpage>170</lpage>. <ext-link xlink:href="10.17660/ActaHortic.2007.745.5" ext-link-type="doi" xlink:type="simple">https://doi.org/10.17660/ActaHortic.2007.745.5</ext-link></mixed-citation></ref><ref id="B428"><mixed-citation xmlns:xlink="http://www.w3.org/1999/xlink" xlink:type="simple"><person-group><name name-style="western"><surname>Scaldaferro</surname><given-names>MA</given-names></name><name name-style="western"><surname>Grabiele</surname><given-names>M</given-names></name><name name-style="western"><surname>Moscone</surname><given-names>EA</given-names></name></person-group> (<year>2013</year>) <article-title>Heterochromatin type, amount and distribution in wild species of chili peppers (<italic><tp:taxon-name><tp:taxon-name-part taxon-name-part-type="genus">Capsicum</tp:taxon-name-part></tp:taxon-name></italic>-<tp:taxon-name><tp:taxon-name-part taxon-name-part-type="family">Solanaceae</tp:taxon-name-part></tp:taxon-name>).</article-title><source>Genetic Resources and Crop Evolution</source><volume>60</volume>(<issue>2</issue>): <fpage>693</fpage>–<lpage>709</lpage>. <ext-link xlink:href="10.1007/s10722-012-9867-x" ext-link-type="doi" xlink:type="simple">https://doi.org/10.1007/s10722-012-9867-x</ext-link></mixed-citation></ref><ref id="B361"><mixed-citation xmlns:xlink="http://www.w3.org/1999/xlink" xlink:type="simple"><person-group><name name-style="western"><surname>Pereira</surname><given-names>LA</given-names></name><name name-style="western"><surname>Barboza</surname><given-names>GE</given-names></name><name name-style="western"><surname>Bovini</surname><given-names>MG</given-names></name><name name-style="western"><surname>Zélia de Almeida</surname><given-names>M</given-names></name><name name-style="western"><surname>Guimarães</surname><given-names>EF</given-names></name></person-group> (<year>2011</year>) <article-title>Caracterización y uso de “pimientas” en una comunidad quilombola de la Amazonía Oriental (Brasil).</article-title><source>Journal of the Botanical Research Institute of Texas</source><volume>5</volume>(<issue>1</issue>): <fpage>255</fpage>–<lpage>272</lpage>.</mixed-citation></ref><ref id="B60"><mixed-citation xmlns:xlink="http://www.w3.org/1999/xlink" xlink:type="simple"><person-group><name name-style="western"><surname>Bohs</surname><given-names>LA</given-names></name></person-group> (<year>2015</year>) <article-title><tp:taxon-name><tp:taxon-name-part taxon-name-part-type="family">Solanaceae</tp:taxon-name-part></tp:taxon-name>.</article-title> In: <person-group><name name-style="western"><surname>Grayum</surname><given-names>MH</given-names></name><name name-style="western"><surname>Herrera</surname><given-names>C</given-names></name><name name-style="western"><surname>Zamora</surname><given-names>N</given-names></name></person-group> (<role>Eds</role>) <issue-title>Manual de Plantas de Costa Rica. Vol. 8.</issue-title><source>Monograph in Systematic Botany of the Missouri Botanical Garden</source><volume>131</volume>: <fpage>205</fpage>–<lpage>336</lpage>.</mixed-citation></ref><ref id="B325"><mixed-citation xmlns:xlink="http://www.w3.org/1999/xlink" xlink:type="simple"><person-group><name name-style="western"><surname>Nee</surname><given-names>M</given-names></name></person-group> (<year>1986</year>) <source><tp:taxon-name><tp:taxon-name-part taxon-name-part-type="family">Solanaceae</tp:taxon-name-part></tp:taxon-name> I. Fl. Veracruz 49.</source><publisher-name>Instituto Nacional de Investigaciones sobre Recursos Bióticos</publisher-name>, <publisher-loc>Xalapa, Veracruz</publisher-loc>, <size units="page">191 pp</size>.</mixed-citation></ref><ref id="B275"><mixed-citation xmlns:xlink="http://www.w3.org/1999/xlink" xlink:type="simple"><person-group><name name-style="western"><surname>Martínez Crovetto</surname><given-names>RN</given-names></name></person-group> (<year>1981</year>) <article-title>Plantas utilizadas en medicina en el noroeste de Corrientes.</article-title><source>Miscelanea (Fundación Miguel Lillo)</source><volume>69</volume>: <fpage>7</fpage>–<lpage>139</lpage>.</mixed-citation></ref><ref id="B119"><mixed-citation xmlns:xlink="http://www.w3.org/1999/xlink" xlink:type="simple"><person-group><name name-style="western"><surname>Del Vitto</surname><given-names>LA</given-names></name><name name-style="western"><surname>Petenatti</surname><given-names>EM</given-names></name><name name-style="western"><surname>Petenatti</surname><given-names>ME</given-names></name></person-group> (<year>1997</year>) <article-title>Recursos Herbolarios de San Luis (República Argentina). Primera Parte: Plantas Nativas.</article-title><source>Multequina</source><volume>6</volume>: <fpage>49</fpage>–<lpage>66</lpage>.</mixed-citation></ref><ref id="B431"><mixed-citation xmlns:xlink="http://www.w3.org/1999/xlink" xlink:type="simple"><person-group><name name-style="western"><surname>Scarpa</surname><given-names>GF</given-names></name></person-group> (<year>2002</year>) <article-title>Plantas empleadas contra trastornos digestivos en la medicina tradicional criolla del Chaco Noroccidental.</article-title><source>Dominguezia</source><volume>18</volume>(<issue>1</issue>): <fpage>36</fpage>–<lpage>50</lpage>.</mixed-citation></ref><ref id="B152"><mixed-citation xmlns:xlink="http://www.w3.org/1999/xlink" xlink:type="simple"><person-group><name name-style="western"><surname>Filipov</surname><given-names>A</given-names></name></person-group> (<year>1994</year>) <article-title>Medicinal plants of the Pilagá of Central Chaco.</article-title><source>Journal of Ethnopharmacology</source><volume>44</volume>: <fpage>181</fpage>–<lpage>193</lpage>. <ext-link xlink:href="10.1016/0378-8741(94)01185-0" ext-link-type="doi" xlink:type="simple">https://doi.org/10.1016/0378-8741(94)01185-0</ext-link></mixed-citation></ref><ref id="B269"><mixed-citation xmlns:xlink="http://www.w3.org/1999/xlink" xlink:type="simple"><person-group><name name-style="western"><surname>López</surname><given-names>P</given-names></name><name name-style="western"><surname>Gorzalczany</surname><given-names>S</given-names></name><name name-style="western"><surname>Acevedo</surname><given-names>C</given-names></name><name name-style="western"><surname>Alonso</surname><given-names>R</given-names></name><name name-style="western"><surname>Ferraro</surname><given-names>G</given-names></name></person-group> (<year>2012</year>) <article-title>Chemical study and anti-inflammatory activity of <italic><tp:taxon-name><tp:taxon-name-part taxon-name-part-type="genus">Capsicum</tp:taxon-name-part><tp:taxon-name-part taxon-name-part-type="species">chacoense</tp:taxon-name-part></tp:taxon-name></italic> and <italic><tp:taxon-name><tp:taxon-name-part taxon-name-part-type="genus">C.</tp:taxon-name-part><tp:taxon-name-part taxon-name-part-type="species">baccatum</tp:taxon-name-part></tp:taxon-name></italic>.</article-title><source>Brazilian Journal of Pharmacognosy</source><volume>22</volume>(<issue>2</issue>): <fpage>455</fpage>–<lpage>458</lpage>. <ext-link xlink:href="10.1590/S0102-695X2011005000187" ext-link-type="doi" xlink:type="simple">https://doi.org/10.1590/S0102-695X2011005000187</ext-link></mixed-citation></ref><ref id="B161"><mixed-citation xmlns:xlink="http://www.w3.org/1999/xlink" xlink:type="simple"><person-group><name name-style="western"><surname>Friesen Ratzlaff</surname><given-names>V</given-names></name></person-group> (<year>2017</year>) <source>Plantas medicinales del Gran Chaco.</source><publisher-name>Facultad de Ciencias Agrarias</publisher-name>, <publisher-loc>Universidad Nacional de Asunción, San Lorenzo-Paraguay</publisher-loc>, <size units="page">128 pp</size>.</mixed-citation></ref><ref id="B79"><mixed-citation xmlns:xlink="http://www.w3.org/1999/xlink" xlink:type="simple"><person-group><name name-style="western"><surname>Carrizo García</surname><given-names>C</given-names></name><name name-style="western"><surname>Barfuss</surname><given-names>MHJ</given-names></name><name name-style="western"><surname>Sehr</surname><given-names>EM</given-names></name><name name-style="western"><surname>Barboza</surname><given-names>GE</given-names></name><name name-style="western"><surname>Samuel</surname><given-names>R</given-names></name><name name-style="western"><surname>Moscone</surname><given-names>EA</given-names></name><name name-style="western"><surname>Ehrendorfer</surname><given-names>F</given-names></name></person-group> (<year>2016</year>) <article-title>Phylogenetic relationships, diversification and expansion of chili peppers (<italic><tp:taxon-name><tp:taxon-name-part taxon-name-part-type="genus">Capsicum</tp:taxon-name-part></tp:taxon-name></italic>, <tp:taxon-name><tp:taxon-name-part taxon-name-part-type="family">Solanaceae</tp:taxon-name-part></tp:taxon-name>).</article-title><source>Annals of Botany</source><volume>118</volume>: <fpage>35</fpage>–<lpage>51</lpage>. <ext-link xlink:href="10.1093/aob/mcw079" ext-link-type="doi" xlink:type="simple">https://doi.org/10.1093/aob/mcw079</ext-link></mixed-citation></ref><ref id="B249"><mixed-citation xmlns:xlink="http://www.w3.org/1999/xlink" xlink:type="simple"><person-group><name name-style="western"><surname>Kunth</surname><given-names>KS</given-names></name></person-group> (<year>1818</year>) <source>Nova Genera et Species Plantarum (quarto ed.) [H.B.K.] Vol. 3. J.</source><publisher-name>Cramer</publisher-name>, <publisher-loc>Weinheim</publisher-loc>, <size units="page">456 pp</size>.</mixed-citation></ref><ref id="B124"><mixed-citation xmlns:xlink="http://www.w3.org/1999/xlink" xlink:type="simple"><person-group><name name-style="western"><surname>Dierbach</surname><given-names>JH</given-names></name></person-group> (<year>1829</year>) <article-title>Uebersicht der bekannten Arten des Spanischen Pfeffers.</article-title><source>Archive des Apotheker-Vereins im Nordlichen Teutschland</source><volume>30</volume>(<issue>1</issue>): <fpage>19</fpage>–<lpage>31</lpage>. <ext-link xlink:href="10.1002/ardp.18290300103" ext-link-type="doi" xlink:type="simple">https://doi.org/10.1002/ardp.18290300103</ext-link></mixed-citation></ref><ref id="B102"><mixed-citation xmlns:xlink="http://www.w3.org/1999/xlink" xlink:type="simple"><person-group><name name-style="western"><surname>D’Arcy</surname><given-names>WG</given-names></name><name name-style="western"><surname>Eshbaugh</surname><given-names>WH</given-names></name></person-group> (<year>1973</year>) <article-title>The name for the common bird pepper.</article-title><source>Phytologia</source><volume>25</volume>(<issue>6</issue>): <fpage>350</fpage>.</mixed-citation></ref><ref id="B154"><mixed-citation xmlns:xlink="http://www.w3.org/1999/xlink" xlink:type="simple"><person-group><name name-style="western"><surname>Fingerhuth</surname><given-names>A</given-names></name></person-group> (<year>1832</year>) <source>Monographia generis Capsici.</source><publisher-name>Arnz &amp; Comp.</publisher-name>, <publisher-loc>Düsseldorf</publisher-loc>, <size units="page">36 pp</size>.</mixed-citation></ref><ref id="B132"><mixed-citation xmlns:xlink="http://www.w3.org/1999/xlink" xlink:type="simple"><person-group><name name-style="western"><surname>Dunal</surname><given-names>MF</given-names></name></person-group> (<year>1852</year>) <article-title><tp:taxon-name><tp:taxon-name-part taxon-name-part-type="family">Solanaceae</tp:taxon-name-part></tp:taxon-name>. In: Candolle AP de (Ed.</article-title><source>) <tp:taxon-name><tp:taxon-name-part taxon-name-part-type="genus">Prodromus</tp:taxon-name-part></tp:taxon-name> systematis naturalis regni vegetabilis</source><volume>13</volume>(<issue>1</issue>): <fpage>1</fpage>–<lpage>690</lpage>.</mixed-citation></ref></ref-list></tp:taxon-treatment>
