# Supplementary material for: ﻿Monograph of wild and cultivated chili peppers (Capsicum L., Solanaceae)
Source: PhytoKeys. 2022 Jun 14;200:1–423. doi: 10.3897/phytokeys.200.71667 (PMC9881532; doi:10.3897/phytokeys.200.71667)
Supplement: XML Treatment for Capsicum baccatum L. var. baccatum [file phytokeys.200.71667-treatment6.xml]

<!DOCTYPE tp:taxon-treatment
  PUBLIC "-//TaxonX//DTD Taxonomic Treatment Publishing DTD v0 20100105//EN" "tax-treatment-NSO.dtd">
<tp:taxon-treatment xmlns:tp="http://www.plazi.org/taxpub"><tp:treatment-meta><kwd-group><label>Taxon classification</label><kwd>
              <named-content content-type="kingdom">Plantae</named-content>
            </kwd><kwd>
              <named-content content-type="order">Solanales</named-content>
            </kwd><kwd>
              <named-content content-type="family">Solanaceae</named-content>
            </kwd></kwd-group><mixed-citation publication-type="journal"><person-group><name><surname>Barboza</surname><given-names>Gloria E.</given-names></name><name><surname>García</surname><given-names>Carolina Carrizo</given-names></name><name><surname>Bianchetti</surname><given-names>Luciano de Bem</given-names></name><name><surname>Romero</surname><given-names>María V.</given-names></name><name><surname>Scaldaferro</surname><given-names>Marisel</given-names></name></person-group><article-title>﻿Monograph of wild and cultivated chili peppers (<italic><tp:taxon-name><tp:taxon-name-part taxon-name-part-type="genus" reg="Capsicum">Capsicum</tp:taxon-name-part></tp:taxon-name></italic> L., <tp:taxon-name><tp:taxon-name-part taxon-name-part-type="family">Solanaceae</tp:taxon-name-part></tp:taxon-name>)</article-title><source>PhytoKeys</source><day>14</day><month>06</month><year>2022</year><volume>200</volume><fpage>1</fpage><lpage>423</lpage><pub-id pub-id-type="doi">10.3897/phytokeys.200.71667</pub-id></mixed-citation></tp:treatment-meta><tp:nomenclature><label>﻿2a.</label><tp:taxon-name>
            <object-id xmlns:xlink="http://www.w3.org/1999/xlink" content-type="arpha" xlink:type="simple">84EC7D82-DB0D-5926-8109-427443E4BAC5</object-id>
            <tp:taxon-name-part taxon-name-part-type="genus" reg="Capsicum">Capsicum</tp:taxon-name-part>
            <tp:taxon-name-part taxon-name-part-type="species" reg="baccatum">baccatum</tp:taxon-name-part>
            <tp:taxon-name-part taxon-name-part-type="authority">L.</tp:taxon-name-part>
            <tp:taxon-name-part taxon-name-part-type="infraspecific-rank">var.</tp:taxon-name-part>
            <tp:taxon-name-part taxon-name-part-type="variety" reg="baccatum">baccatum</tp:taxon-name-part>
          </tp:taxon-name><xref ref-type="fig" rid="F25">Figs 25</xref><xref ref-type="fig" rid="F26">, 26</xref><tp:nomenclature-citation-list><tp:nomenclature-citation><tp:taxon-name>
                <tp:taxon-name-part taxon-name-part-type="genus" reg="Capsicum">Capsicum</tp:taxon-name-part>
                <tp:taxon-name-part taxon-name-part-type="species" reg="pulchellum">pulchellum</tp:taxon-name-part>
              </tp:taxon-name><comment>Salisb., Prodr. Stirp. Chap. Allerton: 134. 1796, nom. illeg. superfl. Type. Based on <tp:taxon-name><tp:taxon-name-part taxon-name-part-type="genus" reg="Capsicum">Capsicum</tp:taxon-name-part><tp:taxon-name-part taxon-name-part-type="species" reg="baccatum">baccatum</tp:taxon-name-part></tp:taxon-name> L. (cited in synonymy).</comment></tp:nomenclature-citation><tp:nomenclature-citation><tp:taxon-name>
                <tp:taxon-name-part taxon-name-part-type="genus" reg="Capsicum">Capsicum</tp:taxon-name-part>
                <tp:taxon-name-part taxon-name-part-type="species" reg="microcarpum">microcarpum</tp:taxon-name-part>
              </tp:taxon-name><comment>Cav., Descr. Pl. (Cavanilles): 371. 1802. Type. Cultivated in the Royal Botanical Garden in Madrid, Spain “H.R.M. [Hortus Regis Matritensis]. Se cría en la Havana... y se cultiva en el Jardín botánico” (lectotype, designated here: MA [MA-307276]).</comment></tp:nomenclature-citation><tp:nomenclature-citation><tp:taxon-name>
                <tp:taxon-name-part taxon-name-part-type="genus" reg="Capsicum">Capsicum</tp:taxon-name-part>
                <tp:taxon-name-part taxon-name-part-type="species" reg="ciliare">ciliare</tp:taxon-name-part>
              </tp:taxon-name><comment>Willd., Enum. Pl. [Willdenow] 1: 243. 1809. Type. Cultivated in Berlin, Germany, of unknown origin “Cult. in Hort. Bot. Berol.”, C.L. Willdenow s.n. (lectotype, designated here: B [B-W04430-01-0]).</comment></tp:nomenclature-citation><tp:nomenclature-citation><tp:taxon-name>
                <tp:taxon-name-part taxon-name-part-type="genus" reg="Capsicum">Capsicum</tp:taxon-name-part>
                <tp:taxon-name-part taxon-name-part-type="species" reg="indicum">indicum</tp:taxon-name-part>
                <tp:taxon-name-part taxon-name-part-type="authority">Dierb.</tp:taxon-name-part>
                <tp:taxon-name-part taxon-name-part-type="infraspecific-rank">var.</tp:taxon-name-part>
                <tp:taxon-name-part taxon-name-part-type="variety" reg="ribesium">ribesium</tp:taxon-name-part>
              </tp:taxon-name><comment>Dierb., Arch. Apotheker-Vereins Nördl. Teutschl. 30 (1): 29. 1829. Type. Based on <tp:taxon-name><tp:taxon-name-part taxon-name-part-type="genus" reg="Capsicum">C.</tp:taxon-name-part><tp:taxon-name-part taxon-name-part-type="species" reg="baccatum">baccatum</tp:taxon-name-part></tp:taxon-name> L.</comment></tp:nomenclature-citation><tp:nomenclature-citation><tp:taxon-name>
                <tp:taxon-name-part taxon-name-part-type="genus" reg="Capsicum">Capsicum</tp:taxon-name-part>
                <tp:taxon-name-part taxon-name-part-type="species" reg="comarim">comarim</tp:taxon-name-part>
              </tp:taxon-name><comment>Vell., Fl. Flumin.: 60. 1829 (“1825”); Fl. Flumin. Icon. 2: t. 2. 1831 (“1827”). Type. Brazil. [Rio de Janeiro]: “Colitur hortis, et sponte undequaque crescit” (lectotype, designated by <xref ref-type="bibr" rid="B236">Knapp et al. 2015</xref>, pag. 284: [illustration] Original parchment plate of Flora Fluminensis in the Manuscript Section of the Biblioteca Nacional, Rio de Janeiro [cat. no.: mss1198651_005] and later published in Vellozo, Fl. Flumin. Icon. 2: t. 2. 1831).</comment></tp:nomenclature-citation><tp:nomenclature-citation><tp:taxon-name>
                <tp:taxon-name-part taxon-name-part-type="genus" reg="Capsicum">Capsicum</tp:taxon-name-part>
                <tp:taxon-name-part taxon-name-part-type="species" reg="cumanense">cumanense</tp:taxon-name-part>
              </tp:taxon-name><comment>Fingerh., Monogr. Capsic.: 17. 1832, nom. illeg. superfl. Type. Based on (renaming of) “<tp:taxon-name><tp:taxon-name-part taxon-name-part-type="genus" reg="Capsicum">Capsicum</tp:taxon-name-part><tp:taxon-name-part taxon-name-part-type="species" reg="baccatum">baccatum</tp:taxon-name-part></tp:taxon-name> Kunth” [= <tp:taxon-name><tp:taxon-name-part taxon-name-part-type="genus" reg="Capsicum">C.</tp:taxon-name-part><tp:taxon-name-part taxon-name-part-type="species" reg="baccatum">baccatum</tp:taxon-name-part></tp:taxon-name> L.] (cited in synonymy).</comment></tp:nomenclature-citation><tp:nomenclature-citation><tp:taxon-name>
                <tp:taxon-name-part taxon-name-part-type="genus" reg="Capsicum">Capsicum</tp:taxon-name-part>
                <tp:taxon-name-part taxon-name-part-type="species" reg="microcarpum">microcarpum</tp:taxon-name-part>
                <tp:taxon-name-part taxon-name-part-type="authority">DC.</tp:taxon-name-part>
                <tp:taxon-name-part taxon-name-part-type="infraspecific-rank">forma</tp:taxon-name-part>
                <tp:taxon-name-part taxon-name-part-type="form" reg="fruticosum">fruticosum</tp:taxon-name-part>
              </tp:taxon-name><comment>Sendtn., Fl. Bras. (Martius) 10(6): 146. 1846. Type. Brazil “In Brasilia”, Pohl s.n. (lectotype, designated here: M [M-0171544]).</comment></tp:nomenclature-citation><tp:nomenclature-citation><tp:taxon-name>
                <tp:taxon-name-part taxon-name-part-type="genus" reg="Capsicum">Capsicum</tp:taxon-name-part>
                <tp:taxon-name-part taxon-name-part-type="species" reg="microcarpum">microcarpum</tp:taxon-name-part>
                <tp:taxon-name-part taxon-name-part-type="authority">DC.</tp:taxon-name-part>
                <tp:taxon-name-part taxon-name-part-type="infraspecific-rank">forma</tp:taxon-name-part>
                <tp:taxon-name-part taxon-name-part-type="form" reg="herbaceum">herbaceum</tp:taxon-name-part>
              </tp:taxon-name><comment>Sendtn., Fl. Bras. (Martius) 10(6): 146. 1846. Type. Brazil. “Martius Mss. in Itinerario n. 132”, Prope Polafoco, Sept., <italic>C.F.P. Martius 132</italic> (lectotype, designated here: M [M-0171543]; isolectotype, CORD [CORD00101765]).</comment></tp:nomenclature-citation><tp:nomenclature-citation><tp:taxon-name>
                <tp:taxon-name-part taxon-name-part-type="genus" reg="Capsicum">Capsicum</tp:taxon-name-part>
                <tp:taxon-name-part taxon-name-part-type="species" reg="annuum">annuum</tp:taxon-name-part>
                <tp:taxon-name-part taxon-name-part-type="authority">L.</tp:taxon-name-part>
                <tp:taxon-name-part taxon-name-part-type="infraspecific-rank">var.</tp:taxon-name-part>
                <tp:taxon-name-part taxon-name-part-type="variety" reg="microcarpum">microcarpum</tp:taxon-name-part>
              </tp:taxon-name><comment>(DC.) Alef., Landw. Fl.: 133. 1866. Type. Based on <tp:taxon-name><tp:taxon-name-part taxon-name-part-type="genus" reg="Capsicum">Capsicum</tp:taxon-name-part><tp:taxon-name-part taxon-name-part-type="species" reg="microcarpum">microcarpum</tp:taxon-name-part></tp:taxon-name> DC.</comment></tp:nomenclature-citation><tp:nomenclature-citation><tp:taxon-name>
                <tp:taxon-name-part taxon-name-part-type="genus" reg="Capsicum">Capsicum</tp:taxon-name-part>
                <tp:taxon-name-part taxon-name-part-type="species" reg="annuum">annuum</tp:taxon-name-part>
                <tp:taxon-name-part taxon-name-part-type="authority">L.</tp:taxon-name-part>
                <tp:taxon-name-part taxon-name-part-type="infraspecific-rank">var.</tp:taxon-name-part>
                <tp:taxon-name-part taxon-name-part-type="variety" reg="baccatum">baccatum</tp:taxon-name-part>
              </tp:taxon-name><comment>(L.) Kuntze, Revis. Gen. Pl. 2: 449. 1891. Type. Based on <tp:taxon-name><tp:taxon-name-part taxon-name-part-type="genus" reg="Capsicum">Capsicum</tp:taxon-name-part><tp:taxon-name-part taxon-name-part-type="species" reg="baccatum">baccatum</tp:taxon-name-part></tp:taxon-name> L.</comment></tp:nomenclature-citation><tp:nomenclature-citation><tp:taxon-name>
                <tp:taxon-name-part taxon-name-part-type="genus" reg="Capsicum">Capsicum</tp:taxon-name-part>
                <tp:taxon-name-part taxon-name-part-type="species" reg="annuum">annuum</tp:taxon-name-part>
                <tp:taxon-name-part taxon-name-part-type="authority">L.</tp:taxon-name-part>
                <tp:taxon-name-part taxon-name-part-type="infraspecific-rank">var.</tp:taxon-name-part>
                <tp:taxon-name-part taxon-name-part-type="variety" reg="microcarpum">microcarpum</tp:taxon-name-part>
              </tp:taxon-name><comment>(Cav.) Voss, in Vilm. Blumengärtn., ed. 3. 1: 723. 1894. Type. Based on <tp:taxon-name><tp:taxon-name-part taxon-name-part-type="genus" reg="Capsicum">Capsicum</tp:taxon-name-part><tp:taxon-name-part taxon-name-part-type="species" reg="microcarpum">microcarpum</tp:taxon-name-part></tp:taxon-name> Cav.</comment></tp:nomenclature-citation><tp:nomenclature-citation><tp:taxon-name>
                <tp:taxon-name-part taxon-name-part-type="genus" reg="Capsicum">Capsicum</tp:taxon-name-part>
                <tp:taxon-name-part taxon-name-part-type="species" reg="frutescens">frutescens</tp:taxon-name-part>
                <tp:taxon-name-part taxon-name-part-type="authority">L.</tp:taxon-name-part>
                <tp:taxon-name-part taxon-name-part-type="infraspecific-rank">var.</tp:taxon-name-part>
                <tp:taxon-name-part taxon-name-part-type="variety" reg="baccatum">baccatum</tp:taxon-name-part>
              </tp:taxon-name><comment>(L.) Irish, Rep. (Annual) Missouri Bot. Gard. 9: 99. 1898. Type. Based on <tp:taxon-name><tp:taxon-name-part taxon-name-part-type="genus" reg="Capsicum">Capsicum</tp:taxon-name-part><tp:taxon-name-part taxon-name-part-type="species" reg="baccatum">baccatum</tp:taxon-name-part></tp:taxon-name> L.</comment></tp:nomenclature-citation><tp:nomenclature-citation><tp:taxon-name>
                <tp:taxon-name-part taxon-name-part-type="genus" reg="Capsicum">Capsicum</tp:taxon-name-part>
                <tp:taxon-name-part taxon-name-part-type="species" reg="microcarpum">microcarpum</tp:taxon-name-part>
                <tp:taxon-name-part taxon-name-part-type="authority">Cav.</tp:taxon-name-part>
                <tp:taxon-name-part taxon-name-part-type="infraspecific-rank">var.</tp:taxon-name-part>
                <tp:taxon-name-part taxon-name-part-type="variety" reg="glabrescens">glabrescens</tp:taxon-name-part>
              </tp:taxon-name><comment>Hassl., Repert. Spec. Nov. Regni Veg. 15: 244. 1918. Type. Paraguay. Canindeyú: “Iter ad Yerbales montium Sierra de Maracayu, in regione cursus superioris fluminis Jejui guazú”, Dec. 1898-99, <italic>É Hassler 5703</italic> (lectotype, designated by <xref ref-type="bibr" rid="B32">Barboza 2011</xref>, pg. 28, second step designated here: G [G00390268]; isolectotypes: BM [BM000074084, acc. # 5447772; BM000074084a, acc. # 4575837; G [G00390266 two sheets with same barcode, G00390267], GH [00936720], K [K000585896], MO [MO-503802, acc. # 1574551], NY [00138600], P [P00410160, P00410161, P00482076], UC [UC944854], W [acc. # 1902-0002869]).</comment></tp:nomenclature-citation><tp:nomenclature-citation><tp:taxon-name>
                <tp:taxon-name-part taxon-name-part-type="genus" reg="Capsicum">Capsicum</tp:taxon-name-part>
                <tp:taxon-name-part taxon-name-part-type="species" reg="annuum">annuum</tp:taxon-name-part>
                <tp:taxon-name-part taxon-name-part-type="authority">L.</tp:taxon-name-part>
                <tp:taxon-name-part taxon-name-part-type="infraspecific-rank">subsp.</tp:taxon-name-part>
                <tp:taxon-name-part taxon-name-part-type="subspecies" reg="baccatum">baccatum</tp:taxon-name-part>
              </tp:taxon-name><comment>(L.) Terpó, Feddes Repert. 72: 173. 1966. Type. Based on <tp:taxon-name><tp:taxon-name-part taxon-name-part-type="genus" reg="Capsicum">Capsicum</tp:taxon-name-part><tp:taxon-name-part taxon-name-part-type="species" reg="baccatum">baccatum</tp:taxon-name-part></tp:taxon-name> L.</comment></tp:nomenclature-citation></tp:nomenclature-citation-list></tp:nomenclature><tp:treatment-sec sec-type="description" id="SECID0EWJMM"><title>Description.</title><p>Erect shrubs or perennial herbs 0.50–3 (–3.5) m tall, rarely small trees, the main stem 2-2.5 cm in diameter at base, much branched from near the base and above, the branches spreading in a typical “zig-zag” appearance. Young stems 3–4-angled, fragile, green, sometimes the ridges purple, mostly glabrous to sparsely or moderately pubescent with appressed-antrorse, simple, uniseriate, 4–7-celled, eglandular trichomes 0.2–1.2 mm long; nodes usually purple; bark of older stems fissured, dark brown, glabrous; lenticels abundant. Sympodial units difoliate, the leaves geminate; leaf pair unequal in size, similar in shape. Leaves membranous, slightly discolorous, dark green above, light green beneath, glabrescent to moderately pubescent with appressed-antrorse trichomes like those of the stems on both surfaces and margins; blades of major leaves 4.5–10 cm long, 2.5–6 cm wide, ovate, the major veins 5–8 on each side of mid-vein, the base somewhat asymmetric and attenuate, the margins entire, the apex acute; petioles (1.5–) 2–4 cm long, moderately to densely pubescent; blades of minor leaves 3.5–4.5 cm long, 2–3 cm wide, ovate, the major veins 4–5 on each side of mid-vein, the base rounded or truncate, the apex acute; petioles 0.5–1 cm long, moderately to densely pubescent. Inflorescences axillary, 2–3 flowers per axil, rarely flowers solitary; flowering pedicels (17–) 20–35 mm long, angled, erect or slightly spreading, geniculate at anthesis, glabrescent to moderately pubescent, the eglandular trichomes short, spreading or antrorse; pedicel scars inconspicuous. Buds globose, white with greenish-yellow spots, occasionally purple. Flowers 5-merous. Calyx 1.5–2 (–2.5) mm long, ca. 2–2.5 mm wide, cup-shaped, thick, green, pubescent with the same trichomes as pedicels and some glandular trichomes, the calyx appendages 5, (0.3–) 0.5–2 mm long, 0.2 mm wide, subequal, thick, erect, cylindrical, inserted close to the margin, pubescent with the same trichomes as calyx tube. Corolla 4.5–7.5 mm long, 10–13 mm in diameter, thick, white with greenish-yellow spots and white centre outside and within, rotate or rotate-stellate, with interpetalar membrane, lobed 1/3 or less of the way to the base, pubescent adaxially with short glandular trichomes (stalk 1–3-celled; head globose, peltate, unicellular) in the throat and base of the lobes, glabrous abaxially, the tube 4–5 mm long, the lobes 2.5–2.7 mm long, 3.4–3.5 mm wide, broadly triangular, spreading, the margins with very short eglandular trichomes, the tips acute, papillate. Stamens five, equal; filaments 2.5–3.5 mm long, white, inserted on the corolla 1–1.1 mm from the base, with auricles fused to the corolla at the point of insertion; anthers 1.5–1.8 mm long, ellipsoid, white or pale yellow, more rarely greyish, not connivent at anthesis. Gynoecium with ovary 2.5–2.7 mm long, ca. 2 mm in diameter, ovoid, green; nectary 0.3–0.5 mm tall; styles dimorphic, short style 2–2.5 mm long, not exceeding the anthers length, long style ca. 3.5 mm long, exserted 1.4–1.7 mm beyond the anthers, cylindrical, white; stigma 0.3 mm in diameter, globose or discoid, pale green. Berry 6–8 (–10) mm in diameter, globose or subglobose, less frequently ellipsoid with truncate or flattened apex, 10–20 mm long, 4–7 mm in diameter, green when immature turning to greenish-black and bright red at maturity, deciduous, pungent, the pericarp thick, opaque, with giant cells (endocarp alveolate); stone cells absent; fruiting pedicels 20–35 mm long, erect, strongly angled, widened distally, green; fruiting calyx 3–4.5 mm in diameter, persistent, not accrescent, cup-shaped or discoid, green, the appendages 1.5–2.3 mm long, appressed to the berry or spreading. Seeds 12–15 per fruit, 2.5–4 mm long, 2.3–3 mm wide, ovoid, subglobose or C-shaped, pale yellow to yellow, the seed coat smooth or slightly reticulate (<abbrev xmlns:xlink="http://www.w3.org/1999/xlink" xlink:title="stereomicroscope" id="ABBRID0E3JMM" xlink:type="simple">SM</abbrev>), cerebelloid (<abbrev xmlns:xlink="http://www.w3.org/1999/xlink" xlink:title="scanning electron microscope" id="ABBRID0EAKMM" xlink:type="simple">SEM</abbrev>), the cells irregular in shape, the lateral walls sinuate strongly sinuate; embryo imbricate.</p><fig id="F25" position="float" orientation="portrait"><object-id xmlns:xlink="http://www.w3.org/1999/xlink" content-type="doi" xlink:type="simple">10.3897/phytokeys.200.71667.figure25</object-id><object-id xmlns:xlink="http://www.w3.org/1999/xlink" content-type="arpha" xlink:type="simple">289B8F21-3EC1-58C5-B1DE-926C2B346AED</object-id><label>Figure 25.</label><caption><p><tp:taxon-name><tp:taxon-name-part taxon-name-part-type="genus" reg="Capsicum">Capsicum</tp:taxon-name-part><tp:taxon-name-part taxon-name-part-type="species" reg="baccatum">baccatum</tp:taxon-name-part><tp:taxon-name-part taxon-name-part-type="infraspecific-rank">var.</tp:taxon-name-part><tp:taxon-name-part taxon-name-part-type="variety" reg="baccatum">baccatum</tp:taxon-name-part></tp:taxon-name><bold>A</bold> flowering branch <bold>B</bold> calyx <bold>C</bold> glandular trichome of the calyx <bold>D</bold> eglandular trichome of the calyx <bold>E</bold> flower, upper view <bold>F</bold> sector of opened corolla <bold>G</bold> gynoecium <bold>H</bold> fruit <bold>I</bold> seed <bold>J</bold> seed, in cross section <bold>K</bold> embryo <bold>A–G</bold> from <italic>Hunziker 7350</italic><bold>H–K</bold> from <italic>Hunziker 1579</italic>. Drawn by N. de Flury. Published in <xref ref-type="bibr" rid="B33">Barboza (2013)</xref>, courtesy of the Board of the Instituto Darwinion (San Isidro, Buenos Aires, Argentina), reproduced with permission.</p></caption><graphic xmlns:xlink="http://www.w3.org/1999/xlink" xlink:href="phytokeys-200-001_article-71667__-g025.jpg" position="float" orientation="portrait" xlink:type="simple" id="oo_695440.jpg"><uri content-type="original_file" xlink:type="simple">https://binary.pensoft.net/fig/695440</uri></graphic></fig><fig id="F26" position="float" orientation="portrait"><object-id xmlns:xlink="http://www.w3.org/1999/xlink" content-type="doi" xlink:type="simple">10.3897/phytokeys.200.71667.figure26</object-id><object-id xmlns:xlink="http://www.w3.org/1999/xlink" content-type="arpha" xlink:type="simple">D63CE791-473F-5E9C-B098-02982CB186A3</object-id><label>Figure 26.</label><caption><p><tp:taxon-name><tp:taxon-name-part taxon-name-part-type="genus" reg="Capsicum">Capsicum</tp:taxon-name-part><tp:taxon-name-part taxon-name-part-type="species" reg="baccatum">baccatum</tp:taxon-name-part><tp:taxon-name-part taxon-name-part-type="infraspecific-rank">var.</tp:taxon-name-part><tp:taxon-name-part taxon-name-part-type="variety" reg="baccatum">baccatum</tp:taxon-name-part></tp:taxon-name><bold>A</bold> plant <bold>B</bold> flower bud <bold>C</bold> purple flower bud <bold>D, E, F</bold> flowers at anthesis, different views <bold>G</bold> young fruiting branch showing ovary with long and short styles <bold>H</bold> immature fruits <bold>I</bold> mature fruit <bold>A, C</bold> from <italic>Barboza 4913</italic><bold>B, D–F, H</bold> from <italic>Barboza 5038</italic><bold>G</bold> from <italic>Barboza 2431 bis</italic>, <bold>I</bold> from <italic>Barboza et al. 3419</italic>. Photos by G.E. Barboza.</p></caption><graphic xmlns:xlink="http://www.w3.org/1999/xlink" xlink:href="phytokeys-200-001_article-71667__-g026.jpg" position="float" orientation="portrait" xlink:type="simple" id="oo_695441.jpg"><uri content-type="original_file" xlink:type="simple">https://binary.pensoft.net/fig/695441</uri></graphic></fig></tp:treatment-sec><tp:treatment-sec sec-type="distribution" id="SECID0EAOMM"><title>Distribution.</title><p><tp:taxon-name><tp:taxon-name-part taxon-name-part-type="genus" reg="Capsicum">Capsicum</tp:taxon-name-part><tp:taxon-name-part taxon-name-part-type="species" reg="baccatum">baccatum</tp:taxon-name-part><tp:taxon-name-part taxon-name-part-type="infraspecific-rank">var.</tp:taxon-name-part><tp:taxon-name-part taxon-name-part-type="variety" reg="baccatum">baccatum</tp:taxon-name-part></tp:taxon-name> is widely distributed in South America from northern Venezuela and Colombia through Peru, Bolivia, Paraguay, northern and north-eastern Argentina to south and eastern Brazil (Fig. <xref ref-type="fig" rid="F27">27</xref>).</p><fig id="F27" position="float" orientation="portrait"><object-id xmlns:xlink="http://www.w3.org/1999/xlink" content-type="doi" xlink:type="simple">10.3897/phytokeys.200.71667.figure27</object-id><object-id xmlns:xlink="http://www.w3.org/1999/xlink" content-type="arpha" xlink:type="simple">0ED0386A-8432-532E-BCE0-9E48AC1F220F</object-id><label>Figure 27.</label><caption><p>Distribution of <tp:taxon-name><tp:taxon-name-part taxon-name-part-type="genus" reg="Capsicum">C.</tp:taxon-name-part><tp:taxon-name-part taxon-name-part-type="species" reg="baccatum">baccatum</tp:taxon-name-part><tp:taxon-name-part taxon-name-part-type="infraspecific-rank">var.</tp:taxon-name-part><tp:taxon-name-part taxon-name-part-type="variety" reg="baccatum">baccatum</tp:taxon-name-part></tp:taxon-name>, <tp:taxon-name><tp:taxon-name-part taxon-name-part-type="genus" reg="Capsicum">C.</tp:taxon-name-part><tp:taxon-name-part taxon-name-part-type="species" reg="baccatum">baccatum</tp:taxon-name-part><tp:taxon-name-part taxon-name-part-type="infraspecific-rank">var.</tp:taxon-name-part><tp:taxon-name-part taxon-name-part-type="variety" reg="pendulum">pendulum</tp:taxon-name-part></tp:taxon-name> and <tp:taxon-name><tp:taxon-name-part taxon-name-part-type="genus" reg="Capsicum">C.</tp:taxon-name-part><tp:taxon-name-part taxon-name-part-type="species" reg="baccatum">baccatum</tp:taxon-name-part><tp:taxon-name-part taxon-name-part-type="infraspecific-rank">var.</tp:taxon-name-part><tp:taxon-name-part taxon-name-part-type="variety" reg="umbilicatum">umbilicatum</tp:taxon-name-part></tp:taxon-name>.</p></caption><graphic xmlns:xlink="http://www.w3.org/1999/xlink" xlink:href="phytokeys-200-001_article-71667__-g027.jpg" position="float" orientation="portrait" xlink:type="simple" id="oo_695442.jpg"><uri content-type="original_file" xlink:type="simple">https://binary.pensoft.net/fig/695442</uri></graphic></fig></tp:treatment-sec><tp:treatment-sec sec-type="ecology" id="SECID0E2QMM"><title>Ecology.</title><p><tp:taxon-name><tp:taxon-name-part taxon-name-part-type="genus" reg="Capsicum">Capsicum</tp:taxon-name-part><tp:taxon-name-part taxon-name-part-type="species" reg="baccatum">baccatum</tp:taxon-name-part><tp:taxon-name-part taxon-name-part-type="infraspecific-rank">var.</tp:taxon-name-part><tp:taxon-name-part taxon-name-part-type="variety" reg="baccatum">baccatum</tp:taxon-name-part></tp:taxon-name> occurs in dry or humid subtropical or tropical forests with semi-deciduous or deciduous vegetation, between 150 and 1,900 m elevation; it is quite common in Chaco scrub forests, in gallery forests and in the margins or interior of secondary forests. It is frequently a ruderal in disturbed areas.</p></tp:treatment-sec><tp:treatment-sec sec-type="phenology" id="SECID0ESRMM"><title>Phenology.</title><p>Flowering from October to May. Fruiting from late November to September.</p></tp:treatment-sec><tp:treatment-sec sec-type="Chromosome number" id="SECID0EXRMM"><title>Chromosome number.</title><p>2<italic>n</italic> = 2x = 24 (<xref ref-type="bibr" rid="B369">Pickersgill 1977</xref>; <xref ref-type="bibr" rid="B316">Moscone et al. 2003</xref>, <xref ref-type="bibr" rid="B317">2007</xref>).</p></tp:treatment-sec><tp:treatment-sec sec-type="Common names" id="SECID0ELSMM"><title>Common names.</title><p><bold>Argentina</bold>: Coincho (Jujuy, <italic>Fabris 3454</italic>), Cumbarí (Misiones, <italic>Montes 15164</italic>), Quitucho (Salta, <italic>Hunziker 1985</italic>), Puta-parió (Corrientes, <italic>Martínez Crovetto 11125</italic>), Ají quitucho (Salta, <italic>Hunziker 1579</italic>), Ají del campo, Ajitucho (Salta, <italic>West 8389</italic>), Ají del monte (Salta, <italic>Rial Alberti s.n.</italic>), Pimenta del monte (Misiones, <italic>Montes 15164</italic>), Pimentón del monte, ají cumbarí (Misiones, <italic>Montes 15202</italic>); <bold>Bolivia</bold>: Arabibi (Santa Cruz, <italic>Zenteno-R 12798</italic>), Aribibe (Santa Cruz, <italic>Hurtado 296</italic>), Aribibi (Chuquisaca, <italic>Debouck 3019</italic>; Santa Cruz, <italic>de Michel 159</italic>), Arivivi (Chuquisaca, <italic>Serrano 1903</italic>; Santa Cruz, <italic>Cárdenas 4702</italic>), Cobincho (Tarija, <italic>Krapovickas &amp; Schinini 39010</italic>), Ají aribibi (Cochabamba, <italic>Thomas 705</italic>), Aribibi silvestre (Beni, <italic>Rivero 218</italic>), Ají del campo (Tarija, <italic>Krapovickas &amp; Schinini 39010</italic>), Arivivi grande o cumbarito (<xref ref-type="bibr" rid="B165">Fundación PROINPA 2007</xref>), Arivivi last’a o miska (<xref ref-type="bibr" rid="B165">Fundación PROINPA 2007</xref>), Arivivi morado (<xref ref-type="bibr" rid="B165">Fundación PROINPA 2007</xref>), Arivivi tuna árbol grande (<xref ref-type="bibr" rid="B165">Fundación PROINPA 2007</xref>), Arivivi tuna con flor blanca (<xref ref-type="bibr" rid="B165">Fundación PROINPA 2007</xref>); <bold>Brazil</bold>: Cumari (Espírito Santo, <italic>Crepaldi 59</italic>), Pimenta-cumari (Goiás, <italic>Mendonça et al. 5971</italic>), Pimenta de passarinho (Bahia, <italic>Mori 11603</italic>); <bold>Colombia</bold>: Ají (Vichada, <italic>Rodríguez 164</italic>), Ají de babilla (Amazonas, <italic>Cárdenas 9423</italic>), Ají de la capitania (Amazonas, <italic>Cárdenas 9403</italic>); <bold>Peru</bold>: Aji Ayucllo (Junín, <xref ref-type="bibr" rid="B64">Bosland and Votava 2000</xref>).</p></tp:treatment-sec><tp:treatment-sec sec-type="Indigenous names" id="SECID0EYVMM"><title>Indigenous names.</title><p><bold>Bolivia</bold>: Pochetii (Trinitario, Cochabamba, <italic>Thomas 705</italic>), Winno, Sachimi (Yuracare, Cochabamba, <italic>Thomas 705</italic>); <bold>Colombia</bold>: Azi (Piapocos, Vichada, <italic>Rodríguez 164</italic>), Gugsobia (Amazonas, <italic>Cárdenas 9423</italic>), Kulana (And, Amazonas, <italic>Castro &amp; Matapí 564</italic>), Kulana (Yucuna, Amazonas, <italic>Cárdenas 9403</italic>), Kuraraka (Letuama, Amazonas, <italic>Cárdenas 9401</italic>); <bold>Paraguay</bold>: Hõmpita (Ayoreo, Boquerón, <italic>Gragson 124</italic>), Nuuhá (Alto Paraguay, <italic>Schmeda 1584</italic>).</p></tp:treatment-sec><tp:treatment-sec sec-type="Uses" id="SECID0EWWMM"><title>Uses.</title><p>As fruits are generally extremely pungent, they are collected and stored for use as a food condiment by native populations. Some accessions of this wild pepper (“arivivi”) in Bolivia have been considered promising for their interesting agro-morphological and biochemical characteristics with potential for the development of high value products for different markets (<xref ref-type="bibr" rid="B165">Fundación PROINPA 2007</xref>; <xref ref-type="bibr" rid="B482">van Zonneveld et al. 2015</xref>). However, commercialisation is still marginal and fruits are cultivated in home gardens or gathered from nature for self-consumption or to be distributed locally (<xref ref-type="bibr" rid="B222">Jäger et al. 2013</xref>).</p></tp:treatment-sec><tp:treatment-sec sec-type="Preliminary conservation assessment" id="SECID0EIXMM"><title>Preliminary conservation assessment.</title><p><abbrev xmlns:xlink="http://www.w3.org/1999/xlink" xlink:title="extent of occurrence" id="ABBRID0EOXMM" xlink:type="simple">EOO</abbrev> (11,809,545.422 km<sup>2</sup>); <abbrev xmlns:xlink="http://www.w3.org/1999/xlink" xlink:title="area of occupancy" id="ABBRID0EUXMM" xlink:type="simple">AOO</abbrev> (1,212 km<sup>2</sup>). <tp:taxon-name><tp:taxon-name-part taxon-name-part-type="genus" reg="Capsicum">Capsicum</tp:taxon-name-part><tp:taxon-name-part taxon-name-part-type="species" reg="baccatum">baccatum</tp:taxon-name-part><tp:taxon-name-part taxon-name-part-type="infraspecific-rank">var.</tp:taxon-name-part><tp:taxon-name-part taxon-name-part-type="variety" reg="baccatum">baccatum</tp:taxon-name-part></tp:taxon-name> is considered Least Concern (LC) for the time being.</p></tp:treatment-sec><tp:treatment-sec sec-type="discussion" id="SECID0ELYMM"><title>Discussion.</title><p><tp:taxon-name><tp:taxon-name-part taxon-name-part-type="genus" reg="Capsicum">Capsicum</tp:taxon-name-part><tp:taxon-name-part taxon-name-part-type="species" reg="baccatum">baccatum</tp:taxon-name-part><tp:taxon-name-part taxon-name-part-type="infraspecific-rank">var.</tp:taxon-name-part><tp:taxon-name-part taxon-name-part-type="variety" reg="baccatum">baccatum</tp:taxon-name-part></tp:taxon-name> is a member of the Baccatum clade and is related to <italic><tp:taxon-name><tp:taxon-name-part taxon-name-part-type="genus" reg="Capsicum">C.</tp:taxon-name-part><tp:taxon-name-part taxon-name-part-type="species" reg="rabenii">rabenii</tp:taxon-name-part></tp:taxon-name></italic> and <italic><tp:taxon-name><tp:taxon-name-part taxon-name-part-type="genus" reg="Capsicum">C.</tp:taxon-name-part><tp:taxon-name-part taxon-name-part-type="species" reg="chacoense">chacoense</tp:taxon-name-part></tp:taxon-name></italic> (<xref ref-type="bibr" rid="B79">Carrizo García et al. 2016</xref>). This entity is considered to be the wild progenitor of the cultivated <tp:taxon-name><tp:taxon-name-part taxon-name-part-type="genus" reg="Capsicum">C.</tp:taxon-name-part><tp:taxon-name-part taxon-name-part-type="species" reg="baccatum">baccatum</tp:taxon-name-part><tp:taxon-name-part taxon-name-part-type="infraspecific-rank">var.</tp:taxon-name-part><tp:taxon-name-part taxon-name-part-type="variety" reg="pendulum">pendulum</tp:taxon-name-part></tp:taxon-name> and is widespread in South America. Its main centre of domestication is thought to be in the Bolivian Amazonia and inter-Andean valleys (<xref ref-type="bibr" rid="B430">Scaldaferro et al. 2018</xref>).</p><p>In an effort to clarify the taxonomy of <italic><tp:taxon-name><tp:taxon-name-part taxon-name-part-type="genus" reg="Capsicum">C.</tp:taxon-name-part><tp:taxon-name-part taxon-name-part-type="species" reg="baccatum">baccatum</tp:taxon-name-part></tp:taxon-name></italic>, Eshbaugh and collaborators (<xref ref-type="bibr" rid="B138">Eshbaugh 1968</xref>, <xref ref-type="bibr" rid="B139">1970</xref>, <xref ref-type="bibr" rid="B140">1976</xref>; <xref ref-type="bibr" rid="B103">D’Arcy and Eshbaugh 1974</xref>; <xref ref-type="bibr" rid="B226">Jensen et al. 1979</xref>; <xref ref-type="bibr" rid="B377">Pickersgill et al. 1979</xref>; <xref ref-type="bibr" rid="B285">McLeod et al. 1983a</xref>, <xref ref-type="bibr" rid="B286">1983b</xref>; <xref ref-type="bibr" rid="B299">Mitchell et al. 1989</xref>) and others (<xref ref-type="bibr" rid="B253">Kuriachan 1981</xref>; <xref ref-type="bibr" rid="B133">Egawa and Tanaka 1984</xref>; <xref ref-type="bibr" rid="B223">Jarret 2007</xref>; <xref ref-type="bibr" rid="B430">Scaldaferro et al. 2018</xref>) have studied the wild and domesticated forms of this species with a multitude of techniques (morphological, breeding, cytogenetic, biochemical, molecular, phylogeographical); the results support the wild progenitor-domesticate association proposed by <xref ref-type="bibr" rid="B138">Eshbaugh (1968)</xref>.</p><p><tp:taxon-name><tp:taxon-name-part taxon-name-part-type="genus" reg="Capsicum">Capsicum</tp:taxon-name-part><tp:taxon-name-part taxon-name-part-type="species" reg="baccatum">baccatum</tp:taxon-name-part><tp:taxon-name-part taxon-name-part-type="infraspecific-rank">var.</tp:taxon-name-part><tp:taxon-name-part taxon-name-part-type="variety" reg="baccatum">baccatum</tp:taxon-name-part></tp:taxon-name> typically exhibits 2–3 flowers per node, rarely solitary flowers, geniculate pedicels that are erect or declining at anthesis, 5-merous flowers with white rotate or rotate-stellate corollas with greenish-yellow spots, dimorphic styles and small, globose, subglobose or ellipsoid, erect, deciduous, red fruits (Fig. <xref ref-type="fig" rid="F26">26</xref>). The domesticated genetic lines mainly differ in having larger, 5–8-merous flowers, an ovary with 2–5 locules, quite diverse fruits that vary in size, colour (green, yellow, brown, orange, red) and shape (pendent, usually elongate or of different forms) and larger seeds.</p><p>Fruiting specimens of <tp:taxon-name><tp:taxon-name-part taxon-name-part-type="genus" reg="Capsicum">C.</tp:taxon-name-part><tp:taxon-name-part taxon-name-part-type="species" reg="baccatum">baccatum</tp:taxon-name-part><tp:taxon-name-part taxon-name-part-type="infraspecific-rank">var.</tp:taxon-name-part><tp:taxon-name-part taxon-name-part-type="variety" reg="baccatum">baccatum</tp:taxon-name-part></tp:taxon-name> are very similar to <italic><tp:taxon-name><tp:taxon-name-part taxon-name-part-type="genus" reg="Capsicum">C.</tp:taxon-name-part><tp:taxon-name-part taxon-name-part-type="species" reg="rabenii">rabenii</tp:taxon-name-part></tp:taxon-name></italic> and it is sometimes impossible to distinguish the two, especially if there are no annotations about the corolla colour (in <italic><tp:taxon-name><tp:taxon-name-part taxon-name-part-type="genus" reg="Capsicum">C.</tp:taxon-name-part><tp:taxon-name-part taxon-name-part-type="species" reg="rabenii">rabenii</tp:taxon-name-part></tp:taxon-name></italic>, corolla lobe margins are purple). However, <tp:taxon-name><tp:taxon-name-part taxon-name-part-type="genus" reg="Capsicum">C.</tp:taxon-name-part><tp:taxon-name-part taxon-name-part-type="species" reg="baccatum">baccatum</tp:taxon-name-part><tp:taxon-name-part taxon-name-part-type="infraspecific-rank">var.</tp:taxon-name-part><tp:taxon-name-part taxon-name-part-type="variety" reg="baccatum">baccatum</tp:taxon-name-part></tp:taxon-name> usually has glabrescent to moderately pubescent leaves in contrast to the densely lanose pubescence found abaxially along the main veins in <italic><tp:taxon-name><tp:taxon-name-part taxon-name-part-type="genus" reg="Capsicum">C.</tp:taxon-name-part><tp:taxon-name-part taxon-name-part-type="species" reg="rabenii">rabenii</tp:taxon-name-part></tp:taxon-name></italic> (Fig. <xref ref-type="fig" rid="F106">106B</xref>).</p><p><tp:taxon-name><tp:taxon-name-part taxon-name-part-type="genus" reg="Capsicum">Capsicum</tp:taxon-name-part><tp:taxon-name-part taxon-name-part-type="species" reg="baccatum">baccatum</tp:taxon-name-part><tp:taxon-name-part taxon-name-part-type="infraspecific-rank">var.</tp:taxon-name-part><tp:taxon-name-part taxon-name-part-type="variety" reg="baccatum">baccatum</tp:taxon-name-part></tp:taxon-name> differs from <italic><tp:taxon-name><tp:taxon-name-part taxon-name-part-type="genus" reg="Capsicum">C.</tp:taxon-name-part><tp:taxon-name-part taxon-name-part-type="species" reg="chacoense">chacoense</tp:taxon-name-part></tp:taxon-name></italic>, with which it is sympatric in some localities of Argentina, Bolivia and Paraguay, by usually having five calyx appendages, a larger and rotate or rotate-stellate corolla with greenish-yellow pigmentation within, staminal plaques with auricles fused to the corolla and long and short styles. In contrast, <italic><tp:taxon-name><tp:taxon-name-part taxon-name-part-type="genus" reg="Capsicum">C.</tp:taxon-name-part><tp:taxon-name-part taxon-name-part-type="species" reg="chacoense">chacoense</tp:taxon-name-part></tp:taxon-name></italic> has a calyx with 5–10 unequal appendages, entirely white and smaller corollas (4–6 mm long), staminal plaques with auricles not fused to the corolla and homomorphic styles (Fig. <xref ref-type="fig" rid="F46">46</xref>). Fruiting specimens of <tp:taxon-name><tp:taxon-name-part taxon-name-part-type="genus" reg="Capsicum">C.</tp:taxon-name-part><tp:taxon-name-part taxon-name-part-type="species" reg="baccatum">baccatum</tp:taxon-name-part><tp:taxon-name-part taxon-name-part-type="infraspecific-rank">var.</tp:taxon-name-part><tp:taxon-name-part taxon-name-part-type="variety" reg="baccatum">baccatum</tp:taxon-name-part></tp:taxon-name> sometimes are difficult to distinguish from <italic><tp:taxon-name><tp:taxon-name-part taxon-name-part-type="genus" reg="Capsicum">C.</tp:taxon-name-part><tp:taxon-name-part taxon-name-part-type="species" reg="chacoense">chacoense</tp:taxon-name-part></tp:taxon-name></italic>. The fruiting pedicels of <tp:taxon-name><tp:taxon-name-part taxon-name-part-type="genus" reg="Capsicum">C.</tp:taxon-name-part><tp:taxon-name-part taxon-name-part-type="species" reg="baccatum">baccatum</tp:taxon-name-part><tp:taxon-name-part taxon-name-part-type="infraspecific-rank">var.</tp:taxon-name-part><tp:taxon-name-part taxon-name-part-type="variety" reg="baccatum">baccatum</tp:taxon-name-part></tp:taxon-name> are usually 2–3 per node and the fruiting calyces have five subequal appendages, without any evidence of a mucro below the calyx margin, which differs from the solitary fruiting pedicels and 5–10 unequal calyx appendages in <italic><tp:taxon-name><tp:taxon-name-part taxon-name-part-type="genus" reg="Capsicum">C.</tp:taxon-name-part><tp:taxon-name-part taxon-name-part-type="species" reg="chacoense">chacoense</tp:taxon-name-part></tp:taxon-name></italic>.</p><p>Some earlier botanists submerged the epithet <italic><tp:taxon-name><tp:taxon-name-part taxon-name-part-type="genus" reg="Capsicum"/><tp:taxon-name-part taxon-name-part-type="species" reg="baccatum">baccatum</tp:taxon-name-part></tp:taxon-name></italic> under <italic><tp:taxon-name><tp:taxon-name-part taxon-name-part-type="genus" reg="Capsicum">C.</tp:taxon-name-part><tp:taxon-name-part taxon-name-part-type="species" reg="annuum">annuum</tp:taxon-name-part></tp:taxon-name></italic> (<xref ref-type="bibr" rid="B250">Kuntze 1891</xref>) or <italic><tp:taxon-name><tp:taxon-name-part taxon-name-part-type="genus" reg="Capsicum">C.</tp:taxon-name-part><tp:taxon-name-part taxon-name-part-type="species" reg="frutescens">frutescens</tp:taxon-name-part></tp:taxon-name></italic> (<xref ref-type="bibr" rid="B215">Irish 1898</xref>) to name specimens belonging to <tp:taxon-name><tp:taxon-name-part taxon-name-part-type="genus" reg="Capsicum">C.</tp:taxon-name-part><tp:taxon-name-part taxon-name-part-type="species" reg="annuum">annuum</tp:taxon-name-part><tp:taxon-name-part taxon-name-part-type="infraspecific-rank">var.</tp:taxon-name-part><tp:taxon-name-part taxon-name-part-type="variety" reg="glabriusculum">glabriusculum</tp:taxon-name-part></tp:taxon-name> or wild forms of <italic><tp:taxon-name><tp:taxon-name-part taxon-name-part-type="genus" reg="Capsicum">C.</tp:taxon-name-part><tp:taxon-name-part taxon-name-part-type="species" reg="baccatum">baccatum</tp:taxon-name-part></tp:taxon-name></italic>, an interpretation followed by other researchers (Smith and Heiser 1957; Emboden 1961; <xref ref-type="bibr" rid="B465">Terpó 1966</xref>).</p><p>Although the pungency of <italic><tp:taxon-name><tp:taxon-name-part taxon-name-part-type="genus" reg="Capsicum">C.</tp:taxon-name-part><tp:taxon-name-part taxon-name-part-type="species" reg="baccatum">baccatum</tp:taxon-name-part></tp:taxon-name></italic> is regarded as low-mild (<xref ref-type="bibr" rid="B262">Libreros et al. 2014</xref>; <xref ref-type="bibr" rid="B463">Tanaka et al. 2017</xref>), some accessions of <tp:taxon-name><tp:taxon-name-part taxon-name-part-type="genus" reg="Capsicum">C.</tp:taxon-name-part><tp:taxon-name-part taxon-name-part-type="species" reg="baccatum">baccatum</tp:taxon-name-part><tp:taxon-name-part taxon-name-part-type="infraspecific-rank">var.</tp:taxon-name-part><tp:taxon-name-part taxon-name-part-type="variety" reg="baccatum">baccatum</tp:taxon-name-part></tp:taxon-name> from Bolivia have been reported as non-pungent (e.g. Chuquisaca: <italic>Manchego CBNP 04, 05 &amp; 06</italic>; Santa Cruz: <italic>Manchego CBNP 01, 02 &amp; 03</italic>; also see <xref ref-type="bibr" rid="B468">Tewksbury et al. 2006</xref>).</p><p><xref ref-type="bibr" rid="B83">Cavanilles (1802)</xref> described <italic><tp:taxon-name><tp:taxon-name-part taxon-name-part-type="genus" reg="Capsicum">C.</tp:taxon-name-part><tp:taxon-name-part taxon-name-part-type="species" reg="microcarpum">microcarpum</tp:taxon-name-part></tp:taxon-name></italic>, based on material cultivated at the Real Jardín Botánico de Madrid from seeds sent from Cuba. We found two Cavanilles specimens at MA gathered in the Real Jardín Botánico de Madrid in 1802: MA-307276, separated as type material in the <italic>Cavanillesii Typi</italic> collection (<xref ref-type="bibr" rid="B167">Garilleti 1993</xref>; <ext-link xmlns:xlink="http://www.w3.org/1999/xlink" xlink:href="https://plants.jstor.org/stable/viewer/10.5555/al.ap.specimen.ma307276?loggedin=true" ext-link-type="uri" xlink:type="simple">https://plants.jstor.org/stable/viewer/10.5555/al.ap.specimen.ma307276?loggedin=true</ext-link>) and MA-307278, which is filed in the general collection. Both specimens are labelled as <italic><tp:taxon-name><tp:taxon-name-part taxon-name-part-type="genus" reg="Capsicum">Capsicum</tp:taxon-name-part><tp:taxon-name-part taxon-name-part-type="species" reg="microcarpum">microcarpum</tp:taxon-name-part></tp:taxon-name></italic>. According to Garilleti (pers. comm.), the original writing on the sheet label MA-307278 (the left label) is not from Cavanilles, but from Demetrio Rodríguez; since this plant was grown in the Real Jardín Botánico, Rodríguez could have collected it later and Cavanilles might not have seen it. Therefore, the only unequivocal original material is that with the label in Cavanilles’ handwriting (MA-307276), which is here selected as the lectotype; this sheet consists of three branches with flowers and fruit.</p><p><xref ref-type="bibr" rid="B497">Willdenow (1809)</xref> based the description of <italic><tp:taxon-name><tp:taxon-name-part taxon-name-part-type="genus" reg="Capsicum">C.</tp:taxon-name-part><tp:taxon-name-part taxon-name-part-type="species" reg="ciliare">ciliare</tp:taxon-name-part></tp:taxon-name></italic> on a specimen of unknown origin cultivated in the Botanical Garden of Berlin. At B, there is one sheet in Willdenow’s Herbarium with the script “<tp:taxon-name><tp:taxon-name-part taxon-name-part-type="genus" reg="Capsicum">C.</tp:taxon-name-part><tp:taxon-name-part taxon-name-part-type="species" reg="ciliare">ciliare</tp:taxon-name-part></tp:taxon-name>, Hort. Bot. Berol. W.”; this sheet is selected as the lectotype.</p><p><xref ref-type="bibr" rid="B435">Sendtner (1846)</xref> described <tp:taxon-name><tp:taxon-name-part taxon-name-part-type="genus" reg="Capsicum">C.</tp:taxon-name-part><tp:taxon-name-part taxon-name-part-type="species" reg="microcarpum">microcarpum</tp:taxon-name-part><tp:taxon-name-part taxon-name-part-type="infraspecific-rank">forma</tp:taxon-name-part><tp:taxon-name-part taxon-name-part-type="form" reg="fruticosum">fruticosum</tp:taxon-name-part></tp:taxon-name>, based on two collections, one from Corego de Jaragua, São Paulo (“leg. Pohl”) and the other from “prov. Sebastianopolitana, ad Lagoa de Freitas” [Rio de Janeiro], but he cited no herbaria. We have found only the specimen collected by Pohl (M-0171544), which is selected as the lectotype.</p><p>For <tp:taxon-name><tp:taxon-name-part taxon-name-part-type="genus" reg="Capsicum">C.</tp:taxon-name-part><tp:taxon-name-part taxon-name-part-type="species" reg="microcarpum">microcarpum</tp:taxon-name-part><tp:taxon-name-part taxon-name-part-type="infraspecific-rank">forma</tp:taxon-name-part><tp:taxon-name-part taxon-name-part-type="form" reg="herbaceum">herbaceum</tp:taxon-name-part></tp:taxon-name>, <xref ref-type="bibr" rid="B435">Sendtner (1846)</xref> mentioned the specimen “Mart. Mss. in Itinerario n. 132”, but cited no herbaria. We found a collection at M (M-0171543) with a handwritten description that is in agreement with Sendtner’s diagnosis and has the number 132. Therefore, this sheet is designated the lectotype.</p><p>When <xref ref-type="bibr" rid="B250">Kuntze (1891)</xref> proposed the combination <tp:taxon-name><tp:taxon-name-part taxon-name-part-type="genus" reg="Capsicum">C.</tp:taxon-name-part><tp:taxon-name-part taxon-name-part-type="species" reg="annuum">annuum</tp:taxon-name-part><tp:taxon-name-part taxon-name-part-type="infraspecific-rank">var.</tp:taxon-name-part><tp:taxon-name-part taxon-name-part-type="variety" reg="baccatum">baccatum</tp:taxon-name-part></tp:taxon-name> (L.) Kuntze, he was referring to specimens that actually correspond to the spontaneous forms of <italic><tp:taxon-name><tp:taxon-name-part taxon-name-part-type="genus" reg="Capsicum">C.</tp:taxon-name-part><tp:taxon-name-part taxon-name-part-type="species" reg="annuum">annuum</tp:taxon-name-part></tp:taxon-name></italic> (cfr. <italic>Kuntze s.n.</italic>, NY barcode 01008231), but he incorrectly used the epithet <italic><tp:taxon-name><tp:taxon-name-part taxon-name-part-type="genus" reg="Capsicum"/><tp:taxon-name-part taxon-name-part-type="species" reg="baccatum">baccatum</tp:taxon-name-part></tp:taxon-name></italic> L. which corresponds to a different species (<italic><tp:taxon-name><tp:taxon-name-part taxon-name-part-type="genus" reg="Capsicum">C.</tp:taxon-name-part><tp:taxon-name-part taxon-name-part-type="species" reg="baccatum">baccatum</tp:taxon-name-part></tp:taxon-name></italic> L.).</p><p>When <xref ref-type="bibr" rid="B465">Terpó (1966)</xref> proposed the combination <tp:taxon-name><tp:taxon-name-part taxon-name-part-type="genus" reg="Capsicum">C.</tp:taxon-name-part><tp:taxon-name-part taxon-name-part-type="species" reg="annuum">annuum</tp:taxon-name-part><tp:taxon-name-part taxon-name-part-type="infraspecific-rank">subsp.</tp:taxon-name-part><tp:taxon-name-part taxon-name-part-type="subspecies" reg="baccatum">baccatum</tp:taxon-name-part></tp:taxon-name>, based on <italic><tp:taxon-name><tp:taxon-name-part taxon-name-part-type="genus" reg="Capsicum">C.</tp:taxon-name-part><tp:taxon-name-part taxon-name-part-type="species" reg="baccatum">baccatum</tp:taxon-name-part></tp:taxon-name></italic> L., he clearly stated “Mexikanischer Wildpaprika” which actually belongs to the spontaneous forms of <italic><tp:taxon-name><tp:taxon-name-part taxon-name-part-type="genus" reg="Capsicum">C.</tp:taxon-name-part><tp:taxon-name-part taxon-name-part-type="species" reg="annuum">annuum</tp:taxon-name-part></tp:taxon-name></italic>.</p></tp:treatment-sec><tp:treatment-sec sec-type="material" id="SECID0ESNNM"><title>Specimens examined.</title><p>See Suppl. material <xref ref-type="supplementary-material" rid="S4">4</xref>: Appendix 4.</p></tp:treatment-sec><tp:treatment-sec><!--Section generated to contain objects referenced in tp:taxon-treatment.--><fig id="F106" position="float" orientation="portrait"><object-id xmlns:xlink="http://www.w3.org/1999/xlink" content-type="doi" xlink:type="simple">10.3897/phytokeys.200.71667.figure106</object-id><object-id xmlns:xlink="http://www.w3.org/1999/xlink" content-type="arpha" xlink:type="simple">E21674D8-2731-5633-9389-8BB5A6EC07B7</object-id><label>Figure 106.</label><caption><p><italic><tp:taxon-name><tp:taxon-name-part taxon-name-part-type="genus" reg="Capsicum">Capsicum</tp:taxon-name-part><tp:taxon-name-part taxon-name-part-type="species" reg="rabenii">rabenii</tp:taxon-name-part></tp:taxon-name></italic><bold>A</bold> plant <bold>B</bold> leaf, abaxial surface showing pubescence on the veins <bold>C</bold> reproductive nodes <bold>D</bold> bud on geniculate pedicel <bold>E</bold> flower, lateral view <bold>F</bold> rotate corolla <bold>G</bold> stellate corolla <bold>H</bold> flower showing the exserted style <bold>I</bold> immature fruits <bold>J</bold> globose mature fruits <bold>K</bold> ellipsoid mature fruit and fruiting calyx <bold>A–I, K</bold> from <italic>Barboza &amp; Deanna 5003</italic><bold>J</bold> from <italic>Barboza et al. 1646.</italic> Photos by G.E. Barboza.</p></caption><graphic xmlns:xlink="http://www.w3.org/1999/xlink" xlink:href="phytokeys-200-001_article-71667__-g106.jpg" position="float" orientation="portrait" xlink:type="simple" id="oo_695521.jpg"><uri content-type="original_file" xlink:type="simple">https://binary.pensoft.net/fig/695521</uri></graphic></fig><fig id="F46" position="float" orientation="portrait"><object-id xmlns:xlink="http://www.w3.org/1999/xlink" content-type="doi" xlink:type="simple">10.3897/phytokeys.200.71667.figure46</object-id><object-id xmlns:xlink="http://www.w3.org/1999/xlink" content-type="arpha" xlink:type="simple">F5E3B8D1-C4C8-5B8D-BA25-2075C1F85CB4</object-id><label>Figure 46.</label><caption><p><italic><tp:taxon-name><tp:taxon-name-part taxon-name-part-type="genus" reg="Capsicum">Capsicum</tp:taxon-name-part><tp:taxon-name-part taxon-name-part-type="species" reg="chacoense">chacoense</tp:taxon-name-part></tp:taxon-name></italic><bold>A</bold> plant <bold>B</bold> flower bud <bold>C</bold> flower, in pre-anthesis <bold>D</bold> flower, in front view <bold>E</bold> immature fruit <bold>F</bold> mature fruit <bold>A–F</bold> from <italic>Barboza et al. 4910</italic>. Photos by G.E. Barboza.</p></caption><graphic xmlns:xlink="http://www.w3.org/1999/xlink" xlink:href="phytokeys-200-001_article-71667__-g046.jpg" position="float" orientation="portrait" xlink:type="simple" id="oo_695461.jpg"><uri content-type="original_file" xlink:type="simple">https://binary.pensoft.net/fig/695461</uri></graphic></fig><supplementary-material xmlns:xlink="http://www.w3.org/1999/xlink" id="S4" position="float" orientation="portrait" xlink:type="simple"><object-id content-type="doi" xlink:type="simple">10.3897/phytokeys.200.71667.suppl4</object-id><object-id content-type="zenodo_dep_id" xlink:type="simple">7077091</object-id><object-id content-type="arpha" xlink:type="simple">2B21878C-9A4C-545F-9C67-441D4D944C74</object-id><label>Supplementary material 4</label><caption><p>Appendix 4. Specimens examined</p></caption><statement content-type="dataType"><label>Data type</label><p>Occurences (PDF file)</p></statement><statement content-type="notes"><label>Explanation note</label><p>Full information of the specimens examined for each <italic><tp:taxon-name><tp:taxon-name-part taxon-name-part-type="genus" reg="Capsicum">Capsicum</tp:taxon-name-part></tp:taxon-name></italic> species.</p></statement><media xlink:href="phytokeys-200-001_article-71667__-s004.pdf" mimetype="application" mime-subtype="pdf" position="float" orientation="portrait" xlink:type="simple" id="oo_695540.pdf"><uri content-type="original_file" xlink:type="simple">https://binary.pensoft.net/file/695540</uri></media><permissions><license xlink:type="simple"><license-p>This dataset is made available under the Open Database License (http://opendatacommons.org/licenses/odbl/1.0/). The Open Database License (ODbL) is a license agreement intended to allow users to freely share, modify, and use this Dataset while maintaining this same freedom for others, provided that the original source and author(s) are credited.</license-p></license></permissions><attrib specific-use="authors">Gloria E. Barboza, Carolina Carrizo García, Luciano de Bem Bianchetti, María V. Romero, Marisel Scaldaferro</attrib></supplementary-material></tp:treatment-sec><ref-list><ref id="B33"><mixed-citation xmlns:xlink="http://www.w3.org/1999/xlink" xlink:type="simple"><person-group><name name-style="western"><surname>Barboza</surname><given-names>GE</given-names></name></person-group> (<year>2013</year>) <italic><tp:taxon-name><tp:taxon-name-part taxon-name-part-type="genus">Capsicum</tp:taxon-name-part></tp:taxon-name></italic>. In: Barboza GE (Coord.) <tp:taxon-name><tp:taxon-name-part taxon-name-part-type="family">Solanaceae</tp:taxon-name-part></tp:taxon-name>. Flora Argentina. Vol. 13. IBODA-IMBIV, CONICET, Buenos Aires, 21–25.</mixed-citation></ref><ref id="B236"><mixed-citation xmlns:xlink="http://www.w3.org/1999/xlink" xlink:type="simple"><person-group><name name-style="western"><surname>Knapp</surname><given-names>S</given-names></name><name name-style="western"><surname>Barboza</surname><given-names>GE</given-names></name><name name-style="western"><surname>Romero</surname><given-names>MV</given-names></name><name name-style="western"><surname>Vignoli-Silva</surname><given-names>M</given-names></name><name name-style="western"><surname>Giacomin</surname><given-names>LL</given-names></name><name name-style="western"><surname>Stehmann</surname><given-names>JR</given-names></name></person-group> (<year>2015</year>) <article-title>Identification and lectotypification of the <tp:taxon-name><tp:taxon-name-part taxon-name-part-type="family">Solanaceae</tp:taxon-name-part></tp:taxon-name> from Vellozo’s Flora Fluminensis.</article-title><source>Taxon</source><volume>64</volume>(<issue>4</issue>): <fpage>822</fpage>–<lpage>836</lpage>. <ext-link xlink:href="10.12705/644.14" ext-link-type="doi" xlink:type="simple">https://doi.org/10.12705/644.14</ext-link></mixed-citation></ref><ref id="B32"><mixed-citation xmlns:xlink="http://www.w3.org/1999/xlink" xlink:type="simple"><person-group><name name-style="western"><surname>Barboza</surname><given-names>GE</given-names></name></person-group> (<year>2011</year>) <article-title>Lectotypifications, synonymy, and a new name in <italic><tp:taxon-name><tp:taxon-name-part taxon-name-part-type="genus">Capsicum</tp:taxon-name-part></tp:taxon-name></italic> (<tp:taxon-name><tp:taxon-name-part taxon-name-part-type="subfamily">Solanoideae</tp:taxon-name-part></tp:taxon-name>, <tp:taxon-name><tp:taxon-name-part taxon-name-part-type="family">Solanaceae</tp:taxon-name-part></tp:taxon-name>).</article-title><source>PhytoKeys</source><volume>2</volume>: <fpage>23</fpage>–<lpage>38</lpage>. <ext-link xlink:href="10.3897/phytokeys.2.730" ext-link-type="doi" xlink:type="simple">https://doi.org/10.3897/phytokeys.2.730</ext-link></mixed-citation></ref><ref id="B369"><mixed-citation xmlns:xlink="http://www.w3.org/1999/xlink" xlink:type="simple"><person-group><name name-style="western"><surname>Pickersgill</surname><given-names>B</given-names></name></person-group> (<year>1977</year>) <article-title>Chromosomes and evolution in <italic><tp:taxon-name><tp:taxon-name-part taxon-name-part-type="genus">Capsicum</tp:taxon-name-part></tp:taxon-name></italic>.</article-title> In: <person-group><name name-style="western"><surname>Pochard</surname><given-names>E</given-names></name></person-group> (<role>Ed.</role>) <issue-title>Capsicum 77.</issue-title><source>Comptes Rèndues 3ème Congrès Eucarpia Piment. INRA (Institut National de la Recherche Agronomique), Montfavet-Avignon</source>, <fpage>27</fpage>–<lpage>37</lpage>.</mixed-citation></ref><ref id="B316"><mixed-citation xmlns:xlink="http://www.w3.org/1999/xlink" xlink:type="simple"><person-group><name name-style="western"><surname>Moscone</surname><given-names>EA</given-names></name><name name-style="western"><surname>Baranyi</surname><given-names>M</given-names></name><name name-style="western"><surname>Ebert</surname><given-names>I</given-names></name><name name-style="western"><surname>Greilhuber</surname><given-names>J</given-names></name><name name-style="western"><surname>Ehrendorfer</surname><given-names>F</given-names></name><name name-style="western"><surname>Hunziker</surname><given-names>AT</given-names></name></person-group> (<year>2003</year>) <article-title>Analysis of nuclear DNA content in <italic><tp:taxon-name><tp:taxon-name-part taxon-name-part-type="genus">Capsicum</tp:taxon-name-part></tp:taxon-name></italic> (<tp:taxon-name><tp:taxon-name-part taxon-name-part-type="family">Solanaceae</tp:taxon-name-part></tp:taxon-name>) by flow cytometry and Feulgen densitometry.</article-title><source>Annals of Botany</source><volume>92</volume>: <fpage>21</fpage>–<lpage>29</lpage>. <ext-link xlink:href="10.1093/aob/mcg105" ext-link-type="doi" xlink:type="simple">https://doi.org/10.1093/aob/mcg105</ext-link></mixed-citation></ref><ref id="B317"><mixed-citation xmlns:xlink="http://www.w3.org/1999/xlink" xlink:type="simple"><person-group><name name-style="western"><surname>Moscone</surname><given-names>EA</given-names></name><name name-style="western"><surname>Scaldaferro</surname><given-names>MA</given-names></name><name name-style="western"><surname>Grabiele</surname><given-names>M</given-names></name><name name-style="western"><surname>Cecchini</surname><given-names>NM</given-names></name><name name-style="western"><surname>Sanchez García</surname><given-names>Y</given-names></name><name name-style="western"><surname>Jarret</surname><given-names>R</given-names></name><name name-style="western"><surname>Daviña</surname><given-names>JR</given-names></name><name name-style="western"><surname>Ducasse</surname><given-names>DA</given-names></name><name name-style="western"><surname>Barboza</surname><given-names>GE</given-names></name><name name-style="western"><surname>Ehrendorfer</surname><given-names>F</given-names></name></person-group> (<year>2007</year>) <article-title>The evolution of chili peppers (<italic><tp:taxon-name><tp:taxon-name-part taxon-name-part-type="genus">Capsicum</tp:taxon-name-part></tp:taxon-name></italic>-<tp:taxon-name><tp:taxon-name-part taxon-name-part-type="family">Solanaceae</tp:taxon-name-part></tp:taxon-name>): a cytogenetic perspective.</article-title><source>Acta Horticulturae (ISHS)</source><volume>745</volume>: <fpage>137</fpage>–<lpage>170</lpage>. <ext-link xlink:href="10.17660/ActaHortic.2007.745.5" ext-link-type="doi" xlink:type="simple">https://doi.org/10.17660/ActaHortic.2007.745.5</ext-link></mixed-citation></ref><ref id="B165"><mixed-citation xmlns:xlink="http://www.w3.org/1999/xlink" xlink:type="simple">Fundación PROINPA (<year>2007</year>) Catálogo de ají de ecotipos conservados en campo de agricultores. ONG DEMA and Fundación PROINPA, Sucre.</mixed-citation></ref><ref id="B64"><mixed-citation xmlns:xlink="http://www.w3.org/1999/xlink" xlink:type="simple"><person-group><name name-style="western"><surname>Bosland</surname><given-names>PW</given-names></name><name name-style="western"><surname>Votava</surname><given-names>EJ</given-names></name></person-group> (<year>2000</year>) <source>Peppers: Vegetable and Spice <tp:taxon-name><tp:taxon-name-part taxon-name-part-type="genus">Capsicums</tp:taxon-name-part></tp:taxon-name>.</source><publisher-name>CABI Publishing</publisher-name>, <publisher-loc>Wallingford</publisher-loc>, <size units="page">204 pp</size>.</mixed-citation></ref><ref id="B482"><mixed-citation xmlns:xlink="http://www.w3.org/1999/xlink" xlink:type="simple"><person-group><name name-style="western"><surname>van Zonneveld</surname><given-names>M</given-names></name><name name-style="western"><surname>Ramirez</surname><given-names>M</given-names></name><name name-style="western"><surname>Williams</surname><given-names>DE</given-names></name><name name-style="western"><surname>Petz</surname><given-names>M</given-names></name><name name-style="western"><surname>Meckelmann</surname><given-names>S</given-names></name><name name-style="western"><surname>Avila</surname><given-names>T</given-names></name><name name-style="western"><surname>Bejarano</surname><given-names>C</given-names></name><name name-style="western"><surname>Ríos</surname><given-names>L</given-names></name><name name-style="western"><surname>Peña</surname><given-names>K</given-names></name><name name-style="western"><surname>Jäger</surname><given-names>M</given-names></name><name name-style="western"><surname>Libreros</surname><given-names>D</given-names></name><name name-style="western"><surname>Amaya</surname><given-names>K</given-names></name><name name-style="western"><surname>Scheldeman</surname><given-names>X</given-names></name></person-group> (<year>2015</year>) Screening genetic resources of <italic><tp:taxon-name><tp:taxon-name-part taxon-name-part-type="genus">Capsicum</tp:taxon-name-part></tp:taxon-name></italic> peppers in their primary center of diversity in Bolivia and Peru. PLoS ONE 10(9): e0134663. <ext-link xlink:href="10.1371/journal.pone.0134663" ext-link-type="doi" xlink:type="simple">https://doi.org/10.1371/journal.pone.0134663</ext-link></mixed-citation></ref><ref id="B222"><mixed-citation xmlns:xlink="http://www.w3.org/1999/xlink" xlink:type="simple"><person-group><name name-style="western"><surname>Jäger</surname><given-names>M</given-names></name><name name-style="western"><surname>Jiménez</surname><given-names>A</given-names></name><name name-style="western"><surname>Amaya</surname><given-names>K [Comp]</given-names></name></person-group> (<year>2013</year>) <source>Las cadenas de valor de los ajíes nativos de Bolivia. Compilación de los estudios realizados dentro del marco del proyecto “Rescate y Promoción de Ajíes Nativos en su Centro de Origen” para Bolivia.</source><publisher-name>Bioversity International</publisher-name>, <publisher-loc>Cali, Colombia</publisher-loc>, <size units="page">90 pp</size>.</mixed-citation></ref><ref id="B79"><mixed-citation xmlns:xlink="http://www.w3.org/1999/xlink" xlink:type="simple"><person-group><name name-style="western"><surname>Carrizo García</surname><given-names>C</given-names></name><name name-style="western"><surname>Barfuss</surname><given-names>MHJ</given-names></name><name name-style="western"><surname>Sehr</surname><given-names>EM</given-names></name><name name-style="western"><surname>Barboza</surname><given-names>GE</given-names></name><name name-style="western"><surname>Samuel</surname><given-names>R</given-names></name><name name-style="western"><surname>Moscone</surname><given-names>EA</given-names></name><name name-style="western"><surname>Ehrendorfer</surname><given-names>F</given-names></name></person-group> (<year>2016</year>) <article-title>Phylogenetic relationships, diversification and expansion of chili peppers (<italic><tp:taxon-name><tp:taxon-name-part taxon-name-part-type="genus">Capsicum</tp:taxon-name-part></tp:taxon-name></italic>, <tp:taxon-name><tp:taxon-name-part taxon-name-part-type="family">Solanaceae</tp:taxon-name-part></tp:taxon-name>).</article-title><source>Annals of Botany</source><volume>118</volume>: <fpage>35</fpage>–<lpage>51</lpage>. <ext-link xlink:href="10.1093/aob/mcw079" ext-link-type="doi" xlink:type="simple">https://doi.org/10.1093/aob/mcw079</ext-link></mixed-citation></ref><ref id="B430"><mixed-citation xmlns:xlink="http://www.w3.org/1999/xlink" xlink:type="simple"><person-group><name name-style="western"><surname>Scaldaferro</surname><given-names>MA</given-names></name><name name-style="western"><surname>Barboza</surname><given-names>GE</given-names></name><name name-style="western"><surname>Acosta</surname><given-names>MC</given-names></name></person-group> (<year>2018</year>) <article-title>Evolutionary history of the chili pepper <italic><tp:taxon-name><tp:taxon-name-part taxon-name-part-type="genus">Capsicum</tp:taxon-name-part><tp:taxon-name-part taxon-name-part-type="species">baccatum</tp:taxon-name-part></tp:taxon-name></italic> L. (<tp:taxon-name><tp:taxon-name-part taxon-name-part-type="family">Solanaceae</tp:taxon-name-part></tp:taxon-name>): domestication in South America and natural diversification in the Seasonally Dry Tropical Forests.</article-title><source>Biological Journal of the Linnean Society</source><volume>124</volume>(<issue>3</issue>): <fpage>466</fpage>–<lpage>478</lpage>. <ext-link xlink:href="10.1093/biolinnean/bly062" ext-link-type="doi" xlink:type="simple">https://doi.org/10.1093/biolinnean/bly062</ext-link></mixed-citation></ref><ref id="B138"><mixed-citation xmlns:xlink="http://www.w3.org/1999/xlink" xlink:type="simple"><person-group><name name-style="western"><surname>Eshbaugh</surname><given-names>WH</given-names></name></person-group> (<year>1968</year>) <article-title>A nomenclatural note on the genus <italic><tp:taxon-name><tp:taxon-name-part taxon-name-part-type="genus">Capsicum</tp:taxon-name-part></tp:taxon-name></italic>.</article-title><source>Taxon</source><volume>17</volume>: <fpage>51</fpage>–<lpage>52</lpage>. <ext-link xlink:href="10.2307/1216151" ext-link-type="doi" xlink:type="simple">https://doi.org/10.2307/1216151</ext-link></mixed-citation></ref><ref id="B139"><mixed-citation xmlns:xlink="http://www.w3.org/1999/xlink" xlink:type="simple"><person-group><name name-style="western"><surname>Eshbaugh</surname><given-names>WH</given-names></name></person-group> (<year>1970</year>) <article-title>A biosystematics and evolutionary study of <italic><tp:taxon-name><tp:taxon-name-part taxon-name-part-type="genus">Capsicum</tp:taxon-name-part><tp:taxon-name-part taxon-name-part-type="species">baccatum</tp:taxon-name-part></tp:taxon-name></italic> (<tp:taxon-name><tp:taxon-name-part taxon-name-part-type="family">Solanaceae</tp:taxon-name-part></tp:taxon-name>).</article-title><source>Brittonia</source><volume>22</volume>: <fpage>31</fpage>–<lpage>43</lpage>. <ext-link xlink:href="10.2307/2805720" ext-link-type="doi" xlink:type="simple">https://doi.org/10.2307/2805720</ext-link></mixed-citation></ref><ref id="B140"><mixed-citation xmlns:xlink="http://www.w3.org/1999/xlink" xlink:type="simple"><person-group><name name-style="western"><surname>Eshbaugh</surname><given-names>WH</given-names></name></person-group> (<year>1976</year>) <article-title>Genetic and biochemical systematic studies of chili peppers (<italic><tp:taxon-name><tp:taxon-name-part taxon-name-part-type="genus">Capsicum</tp:taxon-name-part></tp:taxon-name></italic>-<tp:taxon-name><tp:taxon-name-part taxon-name-part-type="family">Solanaceae</tp:taxon-name-part></tp:taxon-name>).</article-title><source>Bulletin of the Torrey Botanical Club</source><volume>102</volume>(<issue>6</issue>): <fpage>396</fpage>–<lpage>403</lpage>. <ext-link xlink:href="10.2307/2484766" ext-link-type="doi" xlink:type="simple">https://doi.org/10.2307/2484766</ext-link></mixed-citation></ref><ref id="B103"><mixed-citation xmlns:xlink="http://www.w3.org/1999/xlink" xlink:type="simple"><person-group><name name-style="western"><surname>D’Arcy</surname><given-names>WG</given-names></name><name name-style="western"><surname>Eshbaugh</surname><given-names>WH</given-names></name></person-group> (<year>1974</year>) <article-title>New World Peppers (<italic><tp:taxon-name><tp:taxon-name-part taxon-name-part-type="genus">Capsicum</tp:taxon-name-part></tp:taxon-name></italic>-<tp:taxon-name><tp:taxon-name-part taxon-name-part-type="family">Solanaceae</tp:taxon-name-part></tp:taxon-name>) North of Colombia: A Résumé.</article-title><source>Baileya</source><volume>19</volume>(<issue>3</issue>): <fpage>93</fpage>–<lpage>105</lpage>.</mixed-citation></ref><ref id="B226"><mixed-citation xmlns:xlink="http://www.w3.org/1999/xlink" xlink:type="simple"><person-group><name name-style="western"><surname>Jensen</surname><given-names>RJ</given-names></name><name name-style="western"><surname>McLeod</surname><given-names>MJ</given-names></name><name name-style="western"><surname>Eshbaugh</surname><given-names>WH</given-names></name><name name-style="western"><surname>Guttman</surname><given-names>SI</given-names></name></person-group> (<year>1979</year>) <article-title>Numerical taxonomic analyses of allozymic variation in <italic><tp:taxon-name><tp:taxon-name-part taxon-name-part-type="genus">Capsicum</tp:taxon-name-part></tp:taxon-name></italic> (<tp:taxon-name><tp:taxon-name-part taxon-name-part-type="family">Solanaceae</tp:taxon-name-part></tp:taxon-name>).</article-title><source>Taxon</source><volume>28</volume>(<issue>4</issue>): <fpage>315</fpage>–<lpage>327</lpage>. <ext-link xlink:href="10.2307/1219739" ext-link-type="doi" xlink:type="simple">https://doi.org/10.2307/1219739</ext-link></mixed-citation></ref><ref id="B377"><mixed-citation xmlns:xlink="http://www.w3.org/1999/xlink" xlink:type="simple"><person-group><name name-style="western"><surname>Pickersgill</surname><given-names>B</given-names></name><name name-style="western"><surname>Heiser Jr</surname><given-names>CB</given-names></name><name name-style="western"><surname>Mc Neill</surname><given-names>J</given-names></name></person-group> (<year>1979</year>) <article-title>Numerical taxonomic studies on variation and domestication in some species of <italic><tp:taxon-name><tp:taxon-name-part taxon-name-part-type="genus">Capsicum</tp:taxon-name-part></tp:taxon-name></italic>.</article-title> In: <person-group><name name-style="western"><surname>Hawkes</surname><given-names>JG</given-names></name><name name-style="western"><surname>Lester</surname><given-names>RN</given-names></name><name name-style="western"><surname>Skelding</surname><given-names>AD</given-names></name></person-group> (<role>Eds</role>) <issue-title>The Biology and Taxonomy of the Solanaceae.</issue-title><source>Academic Press, New York</source>, <fpage>679</fpage>–<lpage>700</lpage>.</mixed-citation></ref><ref id="B285"><mixed-citation xmlns:xlink="http://www.w3.org/1999/xlink" xlink:type="simple"><person-group><name name-style="western"><surname>McLeod</surname><given-names>MJ</given-names></name><name name-style="western"><surname>Guttman</surname><given-names>SI</given-names></name><name name-style="western"><surname>Eshbaugh</surname><given-names>WH</given-names></name></person-group> (<year>1983a</year>) <article-title>Peppers (<italic><tp:taxon-name><tp:taxon-name-part taxon-name-part-type="genus">Capsicum</tp:taxon-name-part></tp:taxon-name></italic>).</article-title> In: <person-group><name name-style="western"><surname>Tanksley</surname><given-names>SD</given-names></name><name name-style="western"><surname>Orton</surname><given-names>TJ</given-names></name></person-group> (<role>Eds</role>) <issue-title>Isozymes in Plant Genetics and Breeding, part B.</issue-title><source>Elsevier Science Publishers B.V., Amsterdam</source>, <fpage>189</fpage>–<lpage>201</lpage>. <ext-link xlink:href="10.1016/B978-0-444-42227-9.50013-5" ext-link-type="doi" xlink:type="simple">https://doi.org/10.1016/B978-0-444-42227-9.50013-5</ext-link></mixed-citation></ref><ref id="B286"><mixed-citation xmlns:xlink="http://www.w3.org/1999/xlink" xlink:type="simple"><person-group><name name-style="western"><surname>McLeod</surname><given-names>MJ</given-names></name><name name-style="western"><surname>Guttman</surname><given-names>SI</given-names></name><name name-style="western"><surname>Eshbaugh</surname><given-names>WH</given-names></name><name name-style="western"><surname>Rayle</surname><given-names>RE</given-names></name></person-group> (<year>1983b</year>) <article-title>An electrophoretic study of evolution in <italic><tp:taxon-name><tp:taxon-name-part taxon-name-part-type="genus">Capsicum</tp:taxon-name-part></tp:taxon-name></italic> (<tp:taxon-name><tp:taxon-name-part taxon-name-part-type="family">Solanaceae</tp:taxon-name-part></tp:taxon-name>).</article-title><source>Evolution</source><volume>37</volume>(<issue>3</issue>): <fpage>562</fpage>–<lpage>574</lpage>. <ext-link xlink:href="10.1111/j.1558-5646.1983.tb05573.x" ext-link-type="doi" xlink:type="simple">https://doi.org/10.1111/j.1558-5646.1983.tb05573.x</ext-link></mixed-citation></ref><ref id="B299"><mixed-citation xmlns:xlink="http://www.w3.org/1999/xlink" xlink:type="simple"><person-group><name name-style="western"><surname>Mitchell</surname><given-names>C</given-names></name><name name-style="western"><surname>Eshbaugh</surname><given-names>WH</given-names></name><name name-style="western"><surname>Wilson</surname><given-names>KG</given-names></name><name name-style="western"><surname>Pittman</surname><given-names>BK</given-names></name></person-group> (<year>1989</year>) <article-title>Patterns of chloroplast DNA variations in <italic><tp:taxon-name><tp:taxon-name-part taxon-name-part-type="genus">Capsicum</tp:taxon-name-part></tp:taxon-name></italic> (<tp:taxon-name><tp:taxon-name-part taxon-name-part-type="family">Solanaceae</tp:taxon-name-part></tp:taxon-name>): A preliminary study.</article-title><source>International Organization of Plant Biosystematists Newsletter</source><volume>12</volume>: <fpage>3</fpage>–<lpage>11</lpage>.</mixed-citation></ref><ref id="B253"><mixed-citation xmlns:xlink="http://www.w3.org/1999/xlink" xlink:type="simple"><person-group><name name-style="western"><surname>Kuriachan</surname><given-names>P</given-names></name></person-group> (<year>1981</year>) <article-title>A cytogenetic study of the wild and cultivated varieties of <italic><tp:taxon-name><tp:taxon-name-part taxon-name-part-type="genus">Capsicum</tp:taxon-name-part><tp:taxon-name-part taxon-name-part-type="species">baccatum</tp:taxon-name-part></tp:taxon-name></italic> L. Journal of the Indian Botanical Society.</article-title><source>Madras</source><volume>4</volume>(<issue>1</issue>): <fpage>27</fpage>–<lpage>32</lpage>.</mixed-citation></ref><ref id="B133"><mixed-citation xmlns:xlink="http://www.w3.org/1999/xlink" xlink:type="simple"><person-group><name name-style="western"><surname>Egawa</surname><given-names>Y</given-names></name><name name-style="western"><surname>Tanaka</surname><given-names>M</given-names></name></person-group> (<year>1984</year>) <article-title>Cytogenetical relationships among three species of chili peppers, <italic><tp:taxon-name><tp:taxon-name-part taxon-name-part-type="genus">Capsicum</tp:taxon-name-part><tp:taxon-name-part taxon-name-part-type="species">chinense</tp:taxon-name-part></tp:taxon-name></italic>, <italic><tp:taxon-name><tp:taxon-name-part taxon-name-part-type="genus">C.</tp:taxon-name-part><tp:taxon-name-part taxon-name-part-type="species">frutescens</tp:taxon-name-part></tp:taxon-name></italic> and <italic><tp:taxon-name><tp:taxon-name-part taxon-name-part-type="genus">C.</tp:taxon-name-part><tp:taxon-name-part taxon-name-part-type="species">baccatum</tp:taxon-name-part></tp:taxon-name></italic>.</article-title><source>Japanese Journal of Breeding</source><volume>34</volume>(<issue>1</issue>): <fpage>50</fpage>–<lpage>56</lpage>. <ext-link xlink:href="10.1270/jsbbs1951.34.50" ext-link-type="doi" xlink:type="simple">https://doi.org/10.1270/jsbbs1951.34.50</ext-link></mixed-citation></ref><ref id="B223"><mixed-citation xmlns:xlink="http://www.w3.org/1999/xlink" xlink:type="simple"><person-group><name name-style="western"><surname>Jarret</surname><given-names>RL</given-names></name></person-group> (<year>2007</year>) <article-title>Morphologic variation for fruit characteristics in the USDA/ARS <italic><tp:taxon-name><tp:taxon-name-part taxon-name-part-type="genus">Capsicum</tp:taxon-name-part><tp:taxon-name-part taxon-name-part-type="species">baccatum</tp:taxon-name-part></tp:taxon-name></italic> L. germplasm collection.</article-title><source>HortScience</source><volume>42</volume>(<issue>5</issue>): <fpage>1303</fpage>–<lpage>1305</lpage>. <ext-link xlink:href="10.21273/HORTSCI.42.5.1303" ext-link-type="doi" xlink:type="simple">https://doi.org/10.21273/HORTSCI.42.5.1303</ext-link></mixed-citation></ref><ref id="B250"><mixed-citation xmlns:xlink="http://www.w3.org/1999/xlink" xlink:type="simple"><person-group><name name-style="western"><surname>Kuntze</surname><given-names>CEO</given-names></name></person-group> (<year>1891</year>) <source>Revisio generum plantarum. Vol. 2.</source><publisher-name>Arthur Felix</publisher-name>, <publisher-loc>Leipzig; Dulau &amp; Co., London</publisher-loc>, <size units="page">1011 pp</size>.</mixed-citation></ref><ref id="B215"><mixed-citation xmlns:xlink="http://www.w3.org/1999/xlink" xlink:type="simple"><person-group><name name-style="western"><surname>Irish</surname><given-names>HC</given-names></name></person-group> (<year>1898</year>) <article-title>Revision of the genus <italic><tp:taxon-name><tp:taxon-name-part taxon-name-part-type="genus">Capsicum</tp:taxon-name-part></tp:taxon-name></italic> with special reference to garden varieties.</article-title><source>Annual Report of the Missouri Botanical Garden</source><volume>9</volume>: <fpage>53</fpage>–<lpage>110</lpage>. <ext-link xlink:href="10.2307/2992137" ext-link-type="doi" xlink:type="simple">https://doi.org/10.2307/2992137</ext-link></mixed-citation></ref><ref id="B465"><mixed-citation xmlns:xlink="http://www.w3.org/1999/xlink" xlink:type="simple"><person-group><name name-style="western"><surname>Terpó</surname><given-names>A</given-names></name></person-group> (<year>1966</year>) <article-title>Kritische Revision der wildwachsenden Arten und der kultivierten Sorten der Gattung <italic><tp:taxon-name><tp:taxon-name-part taxon-name-part-type="genus">Capsicum</tp:taxon-name-part></tp:taxon-name></italic> L.</article-title><source>Feddes Repertorium</source><volume>72</volume>(<issue>2–3</issue>): <fpage>155</fpage>–<lpage>191</lpage>. <ext-link xlink:href="10.1002/fedr.19660720207" ext-link-type="doi" xlink:type="simple">https://doi.org/10.1002/fedr.19660720207</ext-link></mixed-citation></ref><ref id="B262"><mixed-citation xmlns:xlink="http://www.w3.org/1999/xlink" xlink:type="simple"><person-group><name name-style="western"><surname>Libreros</surname><given-names>D</given-names></name><name name-style="western"><surname>van Zonneveld</surname><given-names>M</given-names></name><name name-style="western"><surname>Petz</surname><given-names>M</given-names></name><name name-style="western"><surname>Meckelmann</surname><given-names>SW</given-names></name><name name-style="western"><surname>Bejarano</surname><given-names>C</given-names></name><name name-style="western"><surname>Avila</surname><given-names>T</given-names></name><name name-style="western"><surname>Reyes</surname><given-names>X</given-names></name><name name-style="western"><surname>Mayan</surname><given-names>C</given-names></name><name name-style="western"><surname>Amaya</surname><given-names>K</given-names></name><name name-style="western"><surname>Ramírez</surname><given-names>M</given-names></name></person-group> (<year>2014</year>) <source>Catálogo de ajíes nativos (<italic><tp:taxon-name><tp:taxon-name-part taxon-name-part-type="genus">Capsicum</tp:taxon-name-part></tp:taxon-name></italic> spp.) bolivianos promisorios.</source><publisher-name>Bioversity International</publisher-name>, <publisher-loc>Cali</publisher-loc>, <size units="page">50 pp</size>.</mixed-citation></ref><ref id="B463"><mixed-citation xmlns:xlink="http://www.w3.org/1999/xlink" xlink:type="simple"><person-group><name name-style="western"><surname>Tanaka</surname><given-names>Y</given-names></name><name name-style="western"><surname>Hara</surname><given-names>M</given-names></name><name name-style="western"><surname>Goto</surname><given-names>T</given-names></name><name name-style="western"><surname>Yoshida</surname><given-names>Y</given-names></name><name name-style="western"><surname>Yasuba</surname><given-names>K</given-names></name></person-group> (<year>2017</year>) <article-title>Variations in capsaicinoid contents in the chili pepper (<italic><tp:taxon-name><tp:taxon-name-part taxon-name-part-type="genus">Capsicum</tp:taxon-name-part><tp:taxon-name-part taxon-name-part-type="species">baccatum</tp:taxon-name-part></tp:taxon-name></italic>) and is non-pungent accessions.</article-title><source>Scientific Reports of the Faculty of Agriculture Okayama University</source><volume>106</volume>: <fpage>27</fpage>–<lpage>32</lpage>.</mixed-citation></ref><ref id="B468"><mixed-citation xmlns:xlink="http://www.w3.org/1999/xlink" xlink:type="simple"><person-group><name name-style="western"><surname>Tewksbury</surname><given-names>JJ</given-names></name><name name-style="western"><surname>Manchego</surname><given-names>C</given-names></name><name name-style="western"><surname>Haak</surname><given-names>DC</given-names></name><name name-style="western"><surname>Levey</surname><given-names>DJ</given-names></name></person-group> (<year>2006</year>) <article-title>Where did the chili get its spice? Biogeography of capsaicinoid production in ancestral wild chili species.</article-title><source>Journal of Chemical Ecology</source><volume>32</volume>(<issue>3</issue>): <fpage>547</fpage>–<lpage>564</lpage>. <ext-link xlink:href="10.1007/s10886-005-9017-4" ext-link-type="doi" xlink:type="simple">https://doi.org/10.1007/s10886-005-9017-4</ext-link></mixed-citation></ref><ref id="B83"><mixed-citation xmlns:xlink="http://www.w3.org/1999/xlink" xlink:type="simple"><person-group><name name-style="western"><surname>Cavanilles</surname><given-names>AJ</given-names></name></person-group> (<year>1802</year>) <source>Descripción de las Plantas.</source><publisher-name>Imprenta Real</publisher-name>, <publisher-loc>Madrid</publisher-loc>, <size units="page">625 pp</size>.</mixed-citation></ref><ref id="B167"><mixed-citation xmlns:xlink="http://www.w3.org/1999/xlink" xlink:type="simple"><person-group><name name-style="western"><surname>Garilleti</surname><given-names>R</given-names></name></person-group> (<year>1993</year>) <article-title>Herbarium Cavanillesianum seu enumeratio plantarum exsiccatarum aliquo modo ad novitates cavanillesianas pertinentium, qua in Horti Regii Matritensis atque Londinensis Societatis Linnaeanae herbariis asservantur.</article-title><source>Fonlqueria</source><volume>38</volume>: <fpage>6</fpage>–<lpage>248</lpage>.</mixed-citation></ref><ref id="B497"><mixed-citation xmlns:xlink="http://www.w3.org/1999/xlink" xlink:type="simple"><person-group><name name-style="western"><surname>Willdenow</surname><given-names>CL</given-names></name></person-group> (<year>1809</year>) <source>Enumeratio Plantarum Horti Regii Botanici Berolinensis.</source><publisher-name>Taberna Libraria Scholae Realis</publisher-name>, <publisher-loc>Berlin</publisher-loc>, <size units="page">592 pp</size>.</mixed-citation></ref><ref id="B435"><mixed-citation xmlns:xlink="http://www.w3.org/1999/xlink" xlink:type="simple"><person-group><name name-style="western"><surname>Sendtner</surname><given-names>O</given-names></name></person-group> (<year>1846</year>) <article-title><tp:taxon-name><tp:taxon-name-part taxon-name-part-type="family">Solanaceae</tp:taxon-name-part></tp:taxon-name> et <tp:taxon-name><tp:taxon-name-part taxon-name-part-type="tribe">Cestrineae</tp:taxon-name-part></tp:taxon-name>.</article-title><source>Flora Brasiliensis</source><volume>10</volume>(<issue>1</issue>): <fpage>1</fpage>–<lpage>231</lpage>.</mixed-citation></ref></ref-list></tp:taxon-treatment>
