# Supplementary material for: ﻿Monograph of wild and cultivated chili peppers (Capsicum L., Solanaceae)
Source: PhytoKeys. 2022 Jun 14;200:1–423. doi: 10.3897/phytokeys.200.71667 (PMC9881532; doi:10.3897/phytokeys.200.71667)
Supplement: XML Treatment for Capscium baccatum L. var. pendulum [file phytokeys.200.71667-treatment7.xml]

<!DOCTYPE tp:taxon-treatment
  PUBLIC "-//TaxonX//DTD Taxonomic Treatment Publishing DTD v0 20100105//EN" "tax-treatment-NSO.dtd">
<tp:taxon-treatment xmlns:tp="http://www.plazi.org/taxpub"><tp:treatment-meta><kwd-group><label>Taxon classification</label><kwd>
              <named-content content-type="kingdom">Plantae</named-content>
            </kwd><kwd>
              <named-content content-type="order">Solanales</named-content>
            </kwd><kwd>
              <named-content content-type="family">Solanaceae</named-content>
            </kwd></kwd-group><mixed-citation publication-type="journal"><person-group><name><surname>Barboza</surname><given-names>Gloria E.</given-names></name><name><surname>García</surname><given-names>Carolina Carrizo</given-names></name><name><surname>Bianchetti</surname><given-names>Luciano de Bem</given-names></name><name><surname>Romero</surname><given-names>María V.</given-names></name><name><surname>Scaldaferro</surname><given-names>Marisel</given-names></name></person-group><article-title>﻿Monograph of wild and cultivated chili peppers (<italic><tp:taxon-name><tp:taxon-name-part taxon-name-part-type="genus" reg="Capsicum">Capsicum</tp:taxon-name-part></tp:taxon-name></italic> L., <tp:taxon-name><tp:taxon-name-part taxon-name-part-type="family">Solanaceae</tp:taxon-name-part></tp:taxon-name>)</article-title><source>PhytoKeys</source><day>14</day><month>06</month><year>2022</year><volume>200</volume><fpage>1</fpage><lpage>423</lpage><pub-id pub-id-type="doi">10.3897/phytokeys.200.71667</pub-id></mixed-citation></tp:treatment-meta><tp:nomenclature><label>﻿2b.</label><tp:taxon-name>
            <object-id xmlns:xlink="http://www.w3.org/1999/xlink" content-type="arpha" xlink:type="simple">B7A3FEA5-FA8C-5687-B9FE-9EF7962C503C</object-id>
            <tp:taxon-name-part taxon-name-part-type="genus" reg="Capscium">Capscium</tp:taxon-name-part>
            <tp:taxon-name-part taxon-name-part-type="species" reg="baccatum">baccatum</tp:taxon-name-part>
            <tp:taxon-name-part taxon-name-part-type="authority">L.</tp:taxon-name-part>
            <tp:taxon-name-part taxon-name-part-type="infraspecific-rank">var.</tp:taxon-name-part>
            <tp:taxon-name-part taxon-name-part-type="variety" reg="pendulum">pendulum</tp:taxon-name-part>
          </tp:taxon-name><tp:taxon-authority>(Willd.) Eshbaugh, Taxon 17: 51. 1968.</tp:taxon-authority><xref ref-type="fig" rid="F28">Fig. 28</xref><tp:nomenclature-citation-list><tp:nomenclature-citation><tp:taxon-name>
                <tp:taxon-name-part taxon-name-part-type="genus" reg="Capsicum">Capsicum</tp:taxon-name-part>
                <tp:taxon-name-part taxon-name-part-type="species" reg="pendulum">pendulum</tp:taxon-name-part>
              </tp:taxon-name><comment>Willd., Enum. Pl. [Willdenow]: 242. 1809. Type. Cultivated in the Berlin Botanic Garden, Germany “Habitat ... [Country unknown]. Cult. in Hort. Bot. Berol”., C.L. Willdenow s.n. (lectotype, designated here: B [B-W04431-01-0]).</comment></tp:nomenclature-citation><tp:nomenclature-citation><tp:taxon-name>
                <tp:taxon-name-part taxon-name-part-type="genus" reg="Capsicum">Capsicum</tp:taxon-name-part>
                <tp:taxon-name-part taxon-name-part-type="species" reg="frutescens">frutescens</tp:taxon-name-part>
                <tp:taxon-name-part taxon-name-part-type="authority">L.</tp:taxon-name-part>
                <tp:taxon-name-part taxon-name-part-type="infraspecific-rank">var.</tp:taxon-name-part>
                <tp:taxon-name-part taxon-name-part-type="variety" reg="pendulum">pendulum</tp:taxon-name-part>
              </tp:taxon-name><comment>(Willd.) Besser, Cat. Jard. Bot. Krzemieniec: 29. 1816. Type. Based on <tp:taxon-name><tp:taxon-name-part taxon-name-part-type="genus" reg="Capsicum">Capsicum</tp:taxon-name-part><tp:taxon-name-part taxon-name-part-type="species" reg="pendulum">pendulum</tp:taxon-name-part></tp:taxon-name> Willd.</comment></tp:nomenclature-citation><tp:nomenclature-citation><tp:taxon-name>
                <tp:taxon-name-part taxon-name-part-type="genus" reg="Capsicum">Capsicum</tp:taxon-name-part>
                <tp:taxon-name-part taxon-name-part-type="species" reg="indicum">indicum</tp:taxon-name-part>
                <tp:taxon-name-part taxon-name-part-type="authority">Dierb.</tp:taxon-name-part>
                <tp:taxon-name-part taxon-name-part-type="infraspecific-rank">var.</tp:taxon-name-part>
                <tp:taxon-name-part taxon-name-part-type="variety" reg="pendulum">pendulum</tp:taxon-name-part>
              </tp:taxon-name><comment>(Willd.) Dierb., Arch. Apotheker-Vereins Nördl. Teutschl. 30: 28. 1829. Type. Based on <tp:taxon-name><tp:taxon-name-part taxon-name-part-type="genus" reg="Capsicum">Capsicum</tp:taxon-name-part><tp:taxon-name-part taxon-name-part-type="species" reg="pendulum">pendulum</tp:taxon-name-part></tp:taxon-name> Willd.</comment></tp:nomenclature-citation><tp:nomenclature-citation><tp:taxon-name>
                <tp:taxon-name-part taxon-name-part-type="genus" reg="Capsicum">Capsicum</tp:taxon-name-part>
                <tp:taxon-name-part taxon-name-part-type="species" reg="pendulum">pendulum</tp:taxon-name-part>
                <tp:taxon-name-part taxon-name-part-type="authority">Willd.</tp:taxon-name-part>
                <tp:taxon-name-part taxon-name-part-type="infraspecific-rank">var.</tp:taxon-name-part>
                <tp:taxon-name-part taxon-name-part-type="variety" reg="majus">majus</tp:taxon-name-part>
              </tp:taxon-name><comment>Dunal, Prodr. [A. P. de Candolle] 13(1): 425. 1852. Type. No locality cited (no specimens cited; no original material located; Dunal may have considered this the typical variety).</comment></tp:nomenclature-citation></tp:nomenclature-citation-list></tp:nomenclature><tp:treatment-sec sec-type="material" id="SECID0E5SNM"><title>Type.</title><p>Based on <italic><tp:taxon-name><tp:taxon-name-part taxon-name-part-type="genus" reg="Capsicum">Capsicum</tp:taxon-name-part><tp:taxon-name-part taxon-name-part-type="species" reg="pendulum">pendulum</tp:taxon-name-part></tp:taxon-name></italic> Willd.</p></tp:treatment-sec><tp:treatment-sec sec-type="description" id="SECID0EPTNM"><title>Description.</title><p>Erect shrubs or perennial herbs (0.60–) 1–2.5 m tall, with the main stem 1.5–2.5 cm in diameter at base, much branched from near the base and above, the branches spreading in a typical “zig-zag” appearance. Young stems 3–4-angled, fragile, dark green or green, mostly glabrous to sparsely or moderately pubescent with appressed-antrorse, short to long, simple, uniseriate, 4–9-celled, eglandular trichomes 0.5–1.3 mm long; nodes green; bark of older stems green with light brown fissures, glabrous; lenticels absent or few. Sympodial units difoliate, the leaves geminate; leaf pair unequal in size, equal or subequal in shape. Leaves membranous, discolorous, dark green above, light green beneath, glabrous to glabrescent with short eglandular trichomes in margins and long, spreading, 5–9-celled, eglandular trichomes along the primary veins and in the vein axils beneath; blades of major leaves 5–12 (–14.5) cm long, 3–5 (–7) cm wide, ovate, the major veins 5–7 on each side of mid-vein, the base asymmetric and attenuate or symmetric and rounded, the margins entire, the apex acute or acuminate; petioles 2.5–7.5 cm long, sparsely pubescent; blades of minor leaves 3–5.8 cm long, 1.3–2.5 cm wide, ovate or elliptic, the major veins 3–4 on each side of mid-vein, the base rounded, the margins entire, the apex acute; petioles 1.7–2 cm long, sparsely to moderately pubescent. Inflorescences axillary, 2–3 flowers per axil or flowers solitary; flowering pedicels 20–50 mm long, terete or angled, erect, sometimes curved, geniculate at anthesis, glabrous, glabrescent to moderately pubescent, the trichomes short, antrorse; pedicels scars inconspicuous. Buds globose, white with greenish-yellow spots, occasionally purple. Flowers 5–8-merous. Calyx 2–3 mm long, 3–4.2 mm wide, cup-shaped, thick, strongly 10-nerved, green, glabrous or glabrescent, the calyx appendages 5–6, rarely up to 8, 0.9–2.5 mm long, 0.2 mm wide, subequal, thick, erect, cylindrical, inserted close to the margin, with the same pubescence as calyx tube. Corolla 8.5–15 mm long, 12–16 (–20) mm in diameter, thick, white with greenish-yellow to tan spots and a white centre outside and within, rotate to rotate-stellate, with interpetalar membrane, lobed less than 1/3 of the way to the base, pubescent adaxially with short glandular trichomes (stalk 1–3-celled; head globose, peltate, unicellular) in the throat and base of the lobes, glabrous abaxially, the tube 4–5 mm long, the lobes 3–3.3 (–5) mm long, 3.5–6 mm wide, triangular to broadly triangular, spreading, the margins finely ciliate, the tips acute, papillate. Stamens 5–8, equal; filaments (2.5–) 3–4 mm long, white, inserted on the corolla 1.2–1.5 mm from the base, with auricles fused to the corolla at the point of insertion; anthers 2–2.6 mm long, ellipsoid or ovoid, yellow, brownish post-dehiscent, not connivent (rarely connivent) at anthesis. Gynoecium with ovary 2.5–3 mm long, 1.6–2.5 mm in diameter, 2–5-carpelar, light green, ovoid; ovules more than two per locule; nectary ca. 1.2 mm tall, yellowish-green; styles dimorphic, short style 1.3–2 mm long, not exceeding the anthers length, long style 2.5–3.5 mm long, at the same level or slightly exserted beyond the anthers, yellowish-white, cylindrical; stigma ca. 0.2 mm long, 0.7–0.8 mm wide, discoid or bilobed, pale green. Berry 20–180 mm long, (10–) 20–40 (–50) mm in diameter, usually elongate or elongate-curved, triangular or campanulate, rarely subglobose, the base truncate or obtuse, the apex rounded, blunt or pointed, dark green or green when immature, green, bright yellow, orange, brown or red at maturity, persistent, pungent, the pericarp thick, opaque, with giant cells (endocarp alveolate); stone cells absent; fruiting pedicels (35–) 50–95 mm long, pendent, sometimes strongly curved, terete or slightly angled, widened distally, green; fruiting calyx 9–18 (–20) mm in diameter, persistent, slightly accrescent, campanulate, thick, somewhat corrugated or not, green, the appendages 0.5–2 mm long, appressed to the berry. Seeds 30–80 per fruit, (3–) 4–5.2 mm long, 3–3.8 (–4) mm wide, reniform or C-shaped, pale yellow to yellow, the seed coat smooth or slightly reticulate (<abbrev xmlns:xlink="http://www.w3.org/1999/xlink" xlink:title="stereomicroscope" id="ABBRID0EVTNM" xlink:type="simple">SM</abbrev>), minutely reticulate (<abbrev xmlns:xlink="http://www.w3.org/1999/xlink" xlink:title="scanning electron microscope" id="ABBRID0EZTNM" xlink:type="simple">SEM</abbrev>), the cells polygonal to irregular in shape, the lateral walls straight to wavy; embryo imbricate.</p><fig id="F28" position="float" orientation="portrait"><object-id xmlns:xlink="http://www.w3.org/1999/xlink" content-type="doi" xlink:type="simple">10.3897/phytokeys.200.71667.figure28</object-id><object-id xmlns:xlink="http://www.w3.org/1999/xlink" content-type="arpha" xlink:type="simple">E2CD8426-544F-52C1-96AC-65719554CA72</object-id><label>Figure 28.</label><caption><p><tp:taxon-name><tp:taxon-name-part taxon-name-part-type="genus" reg="Capsicum">Capsicum</tp:taxon-name-part><tp:taxon-name-part taxon-name-part-type="species" reg="baccatum">baccatum</tp:taxon-name-part><tp:taxon-name-part taxon-name-part-type="infraspecific-rank">var.</tp:taxon-name-part><tp:taxon-name-part taxon-name-part-type="variety" reg="pendulum">pendulum</tp:taxon-name-part></tp:taxon-name><bold>A</bold> plant <bold>B</bold> flower bud <bold>C</bold> flower, in pre-anthesis <bold>D</bold> flower short-styled, longitudinal section <bold>E</bold> flower long-styled, lateral view <bold>F–H</bold> flowers hexamerous showing connivent anthers and not connivent anthers <bold>I</bold> immature fruit <bold>J–M</bold> mature fruit <bold>A, B, E</bold> from <italic>Barboza 4886</italic><bold>C, D, I, K, L, M</bold> no specimen vouchers (cult. Pairumani, Cochabamba-Bolivia) <bold>F, G, H</bold> from <italic>Palombo 3</italic><bold>J</bold> from <italic>Barboza et al. 4824</italic>. Photos by G.E. Barboza.</p></caption><graphic xmlns:xlink="http://www.w3.org/1999/xlink" xlink:href="phytokeys-200-001_article-71667__-g028.jpg" position="float" orientation="portrait" xlink:type="simple" id="oo_695443.jpg"><uri content-type="original_file" xlink:type="simple">https://binary.pensoft.net/fig/695443</uri></graphic></fig></tp:treatment-sec><tp:treatment-sec sec-type="distribution" id="SECID0EZVNM"><title>Distribution.</title><p><tp:taxon-name><tp:taxon-name-part taxon-name-part-type="genus" reg="Capsicum">Capsicum</tp:taxon-name-part><tp:taxon-name-part taxon-name-part-type="species" reg="baccatum">baccatum</tp:taxon-name-part><tp:taxon-name-part taxon-name-part-type="infraspecific-rank">var.</tp:taxon-name-part><tp:taxon-name-part taxon-name-part-type="variety" reg="pendulum">pendulum</tp:taxon-name-part></tp:taxon-name> is found from low to mid-Andean elevations, mainly in Bolivia and Peru, extending to Ecuador and Colombia in the north and reaching Argentina, Paraguay and south-western Brazil in the south (Fig. <xref ref-type="fig" rid="F27">27</xref>). Introductions to North and Central America (<xref ref-type="bibr" rid="B103">D’Arcy and Eshbaugh 1974</xref>; <xref ref-type="bibr" rid="B471">Thampi 2003</xref>), northern Brazil (Roraima, <xref ref-type="bibr" rid="B29">Barbosa et al. 2006</xref>), Europe (<xref ref-type="bibr" rid="B399">Rodríguez-Burruezo et al. 2009</xref>), Japan (<xref ref-type="bibr" rid="B103">D’Arcy and Eshbaugh 1974</xref>) and India (<xref ref-type="bibr" rid="B471">Thampi 2003</xref>; <xref ref-type="bibr" rid="B411">Rudrapal and Sarwa 2020</xref>) are recent.</p></tp:treatment-sec><tp:treatment-sec sec-type="ecology" id="SECID0EQXNM"><title>Ecology.</title><p><tp:taxon-name><tp:taxon-name-part taxon-name-part-type="genus" reg="Capsicum">Capsicum</tp:taxon-name-part><tp:taxon-name-part taxon-name-part-type="species" reg="baccatum">baccatum</tp:taxon-name-part><tp:taxon-name-part taxon-name-part-type="infraspecific-rank">var.</tp:taxon-name-part><tp:taxon-name-part taxon-name-part-type="variety" reg="pendulum">pendulum</tp:taxon-name-part></tp:taxon-name> is a cultivated plant adapted to many different ecological conditions between 150 and 3,400 m elevation.</p></tp:treatment-sec><tp:treatment-sec sec-type="phenology" id="SECID0EHYNM"><title>Phenology.</title><p>Flowering and fruiting all year.</p></tp:treatment-sec><tp:treatment-sec sec-type="Chromosome number" id="SECID0EMYNM"><title>Chromosome number.</title><p>2<italic>n</italic> = 2x = 24 (<xref ref-type="bibr" rid="B369">Pickersgill 1977</xref>; <xref ref-type="bibr" rid="B316">Moscone et al. 2003</xref>, <xref ref-type="bibr" rid="B317">2007</xref>).</p></tp:treatment-sec><tp:treatment-sec sec-type="Common names" id="SECID0EAZNM"><title>Common names.</title><p><bold>Argentina</bold>: Ají (San Juan, <italic>Ariza Espinar 3214</italic>; Corrientes, <italic>Benítez 76</italic>); Varita (Salta, <italic>Krapovickas &amp; Schinini 28134</italic>), Ají picante (Salta, <italic>Hunziker 25496</italic>); Ají vainilla (Salta, <italic>Hilgert 1363</italic>), Puta parió (Corrientes, <italic>Martínez Crovetto 11125</italic>), Varita larga (Salta, <italic>Krapovickas &amp; Schinini 28132</italic>), Ají huevo de gallo (Salta, <italic>Hilgert 1374</italic>); <bold>Bolivia</bold>: Ají (Santa Cruz, <italic>Williams 696</italic>; Tarija, <italic>Krapovickas &amp; Schinini 39321</italic>), Aribibe (Santa Cruz, <italic>Hurtado 296</italic>), Aribibi (Santa Cruz, <italic>Heiser C281a</italic>, La Paz, <italic>Debouck et al. 3016</italic>), Ulupica (Tarija, <italic>Krapovickas &amp; Schinini 31056</italic>), Aji acabeche (La Paz, <italic>Hinojosa &amp; Wásra 1133</italic>), Ají amarillo (Cochabamba, <italic>Moscone 205</italic>), Aji Picante (Santa Cruz, <italic>Krapovickas &amp; Schinini 32133</italic>), Locato largo (Santa Cruz, <italic>Heiser C290</italic>), Ají churcu, Ají rojo, Ají redondo, Pimentón colorado, Ají colorado gigantón (Santa Cruz, <xref ref-type="bibr" rid="B262">Libreros et al. 2014</xref>), Asta de buey amarillo, Huacareteño Duraznal, Huacareteño naranjo, Pa púca, Plomadita amarillo, Plomadita rojo, Chicotillo grueso, Huacarateño ancho amarillo, Cola de ratón amarillo, Cola de ratón naranjo (Chuquisaca, <xref ref-type="bibr" rid="B262">Libreros et al. 2014</xref>), Chicotillo, Huacareteño, Huacareteño amarillo, Ají amarillo, Ají colorado, Cumbaru rojo, Asta de buey, Asta de toro, Astay toro amarillo, Astay toro rojo, Astay toro anaranjado, Puntay lanza rojo, Puntay lanza anaranjado, Astay buey rojo (Chuquisaca, <xref ref-type="bibr" rid="B222">Jäger et al. 2013</xref>), Lata y Toro (Cochabamba, <italic>Moscone 209</italic>); <bold>Brazil</bold>: Pimenta (Rio de Janeiro, <italic>Krapovickas et al. 23428</italic>), Pimenta ardida (São Paulo, <italic>Alves de Paiva 01</italic>), Chifre de Veado (São Paulo, <italic>Heiser BGH 952</italic>), Dedo de moça (Paraná, <italic>Freire de Carvalho s.n.</italic>; Roraima, <xref ref-type="bibr" rid="B29">Barbosa et al. 2006</xref>), Pimenta de Passarinho (Espírito Santo, <italic>Mori et al. 11603</italic>), Pimenta dedo-de-moça (Amapá, <italic>Pereira et al. 1819</italic>; Minas Gerais, <italic>Vianna s.n.</italic>; Paraná, <italic>Leitão s.n.</italic>), Pimenta de cheiro amarela (Amapá, <italic>Pereira et al. 1830</italic>), Pimenta de cheiro vermelha (Amapá, P<italic>ereira &amp; Severino 1851</italic>), Pimenta-unha-de velha (Río de Janeiro, <italic>Borges 66</italic>); <bold>Chile</bold>: Chota cabra (Santiago, <italic>Krapovickas 22232</italic>); <bold>Paraguay</bold>: Ají (Paraguarí, <italic>Galander 1877</italic>), Locotito (Paraguarí, <italic>Williams et al. 127</italic>), Locotito chico (Guairá, <italic>Williams et al. 121</italic>); <bold>Peru</bold>: Ají (San Martín, <italic>Belshaw 3210</italic>), Ají escabeche (Ancash, <italic>Francia 42</italic>); Amarillo Moquegua (Lima, <italic>Velarde Nuñez 6</italic>), Amarillo Tacna (Lima, <italic>Velarde Nuñez 23</italic>), Amarillo Trujillo (Lima, <italic>Velarde Nuñez 10</italic>), Cilindro amarillo (Lima, <italic>Velarde Nuñez 13</italic>), Cilindro colorado (Lima, <italic>Velarde Nuñez 15</italic>), Colorado Tacna (Lima, <italic>Velarde Nuñez 24</italic>), Escabeche amarillo (Lima, <italic>Velarde Nuñez 11</italic>), Escabeche intermedio (Lima, <italic>Velarde Nuñez 27</italic>), Escabeche Lurín (Lima, <italic>Velarde Nuñez 2</italic>), Escabeche Moquegua (Lima, <italic>Velarde Nuñez 3</italic>), Extra Lurín (Lima, <italic>Velarde Nuñez 21</italic>), Escabeche colorado ENA (Lima, <italic>Velarde Nuñez 1</italic>), Ají Amarillo, Ají escabeche (<xref ref-type="bibr" rid="B64">Bosland and Votava 2000</xref>), Ayuyo, Challuaruro (San Martín, <xref ref-type="bibr" rid="B261">Libreros et al. 2013</xref>), Ají uña de gallina (Lambayeque, <xref ref-type="bibr" rid="B261">Libreros et al. 2013</xref>).</p></tp:treatment-sec><tp:treatment-sec sec-type="Indigenous names" id="SECID0EM5NM"><title>Indigenous names.</title><p><bold>Argentina</bold>: Keuí (= picante) (Corrientes, <italic>Hunziker 7339</italic>); <bold>Bolivia</bold>: Kîî (Guaraní, Santa Cruz, <italic>Roca 0689</italic>); <bold>Paraguay</bold>: Ky y’ (Guaraní, Cordillera, <italic>Williams et al. 135</italic>), Pimenta í (Guaraní, Guairá, <italic>Williams et al. 121</italic>).</p></tp:treatment-sec><tp:treatment-sec sec-type="Uses" id="SECID0EA6NM"><title>Uses.</title><p>This domesticated variety, mostly known as ‘Ají’, ‘Ají amarillo’ or ‘Ají escabeche’, is an important component of the diet of the Bolivian and Peruvian native population, less so in Argentina, Brazil, Ecuador and Colombia. In Bolivia and Peru, many different pod types occur that differ both in morphological (shape, colour, size) and biochemical attributes (e.g. capsaicinoids, vitamin E, flavonoids and quercetin content and antioxidant capacity). These forms are consumed in regional cuisines as spices and vegetables, fresh or dehydrated and ground (<xref ref-type="bibr" rid="B261">Libreros et al. 2013</xref>, <xref ref-type="bibr" rid="B262">2014</xref>).</p></tp:treatment-sec><tp:treatment-sec sec-type="Preliminary conservation assessment" id="SECID0EO6NM"><title>Preliminary conservation assessment.</title><p><abbrev xmlns:xlink="http://www.w3.org/1999/xlink" xlink:title="extent of occurrence" id="ABBRID0EU6NM" xlink:type="simple">EOO</abbrev> (11,296,813 km<sup>2</sup>); <abbrev xmlns:xlink="http://www.w3.org/1999/xlink" xlink:title="area of occupancy" id="ABBRID0E16NM" xlink:type="simple">AOO</abbrev> (356 km<sup>2</sup>). <tp:taxon-name><tp:taxon-name-part taxon-name-part-type="genus" reg="Capsicum">Capsicum</tp:taxon-name-part><tp:taxon-name-part taxon-name-part-type="species" reg="baccatum">baccatum</tp:taxon-name-part><tp:taxon-name-part taxon-name-part-type="infraspecific-rank">var.</tp:taxon-name-part><tp:taxon-name-part taxon-name-part-type="variety" reg="pendulum">pendulum</tp:taxon-name-part></tp:taxon-name> is a very widespread cultivated plant and can be assigned a category of Least Concern (LC).</p></tp:treatment-sec><tp:treatment-sec sec-type="discussion" id="SECID0ERAOM"><title>Discussion.</title><p><tp:taxon-name><tp:taxon-name-part taxon-name-part-type="genus" reg="Capsicum">Capsicum</tp:taxon-name-part><tp:taxon-name-part taxon-name-part-type="species" reg="baccatum">baccatum</tp:taxon-name-part><tp:taxon-name-part taxon-name-part-type="infraspecific-rank">var.</tp:taxon-name-part><tp:taxon-name-part taxon-name-part-type="variety" reg="pendulum">pendulum</tp:taxon-name-part></tp:taxon-name> is a member of the Baccatum clade (<xref ref-type="bibr" rid="B79">Carrizo García et al. 2016</xref>). Morphologically, the corollas are similar in shape and colour to those of its wild progenitor, but they are larger, reaching 20 mm in diameter at anthesis; more consistent differences are the position of the fruiting pedicels and fruits (pendent), fruits that vary in size, shape and colour, the number of seeds (up to 80 per fruit) and the larger seeds (3–5.2 mm long, 3–4 mm wide). The presence of heterostylous flowers is more frequent in var. <tp:taxon-name><tp:taxon-name-part taxon-name-part-type="genus" reg="Capsicum"/><tp:taxon-name-part taxon-name-part-type="species" reg="baccatum"/><tp:taxon-name-part taxon-name-part-type="variety" reg="pendulum">pendulum</tp:taxon-name-part></tp:taxon-name> than in var. <tp:taxon-name><tp:taxon-name-part taxon-name-part-type="genus" reg="Capsicum"/><tp:taxon-name-part taxon-name-part-type="species" reg="baccatum"/><tp:taxon-name-part taxon-name-part-type="variety" reg="baccatum">baccatum</tp:taxon-name-part></tp:taxon-name> (Barboza, pers. obs.). This is an uncommon character within <italic><tp:taxon-name><tp:taxon-name-part taxon-name-part-type="genus" reg="Capsicum">Capsicum</tp:taxon-name-part></tp:taxon-name></italic> that has been observed in both domesticated (<xref ref-type="bibr" rid="B360">Perera and Poulos 1993</xref>; <xref ref-type="bibr" rid="B357">Peña-Yam et al. 2019</xref>) and wild species (<italic><tp:taxon-name><tp:taxon-name-part taxon-name-part-type="genus" reg="Capsicum">C.</tp:taxon-name-part><tp:taxon-name-part taxon-name-part-type="species" reg="benoistii">benoistii</tp:taxon-name-part></tp:taxon-name></italic> and <italic><tp:taxon-name><tp:taxon-name-part taxon-name-part-type="genus" reg="Capsicum">C.</tp:taxon-name-part><tp:taxon-name-part taxon-name-part-type="species" reg="tovarii">tovarii</tp:taxon-name-part></tp:taxon-name></italic>).</p><p>Many studies have been carried out that demonstrate the potential of this domesticated form in crop improvement. <tp:taxon-name><tp:taxon-name-part taxon-name-part-type="genus" reg="Capsicum">Capsicum</tp:taxon-name-part><tp:taxon-name-part taxon-name-part-type="species" reg="baccatum">baccatum</tp:taxon-name-part><tp:taxon-name-part taxon-name-part-type="infraspecific-rank">var.</tp:taxon-name-part><tp:taxon-name-part taxon-name-part-type="variety" reg="pendulum">pendulum</tp:taxon-name-part></tp:taxon-name> encompasses a wide range of fruit morphology (e.g. fruit weight, size, shape and ripe colour), health-related compounds (flavonoids, polyphenols, quercetins, vitamin E, ascorbic acid, fat, amongst others) and capsaicinoids content (low to mild) (<xref ref-type="bibr" rid="B399">Rodríguez-Burruezo et al. 2009</xref>; <xref ref-type="bibr" rid="B240">Kollmannsberger et al. 2011</xref>; <xref ref-type="bibr" rid="B261">Libreros et al. 2013</xref>, <xref ref-type="bibr" rid="B262">2014</xref>; <xref ref-type="bibr" rid="B482">van Zonneveld et al. 2015</xref>). Furthermore, a particularly strong vegetable-like aroma has been detected in the fruits, due to diverse volatiles in accessions from Ecuador and Peru, with additional fruity/exotic notes in some genotypes (<xref ref-type="bibr" rid="B240">Kollmannsberger et al. 2011</xref>).</p><p><xref ref-type="bibr" rid="B497">Willdenow (1809)</xref> provided the description of <italic><tp:taxon-name><tp:taxon-name-part taxon-name-part-type="genus" reg="Capsicum">C.</tp:taxon-name-part><tp:taxon-name-part taxon-name-part-type="species" reg="pendulum">pendulum</tp:taxon-name-part></tp:taxon-name></italic>, based on cultivated material of unknown provenance. In Willdenow’s Herbarium housed at B, we found a sheet with original material (B-W04431-01-0) consisting of a fruiting specimen with the inscription “<tp:taxon-name><tp:taxon-name-part taxon-name-part-type="genus" reg="Capsicum">C.</tp:taxon-name-part><tp:taxon-name-part taxon-name-part-type="species" reg="pendulum">pendulum</tp:taxon-name-part></tp:taxon-name>, Hort. bot. Berol. W.”; this sheet is designated the lectotype.</p></tp:treatment-sec><tp:treatment-sec sec-type="material" id="SECID0EVFOM"><title>Specimens examined.</title><p>See Suppl. material <xref ref-type="supplementary-material" rid="S4">4</xref>: Appendix 4.</p></tp:treatment-sec><tp:treatment-sec><!--Section generated to contain objects referenced in tp:taxon-treatment.--><fig id="F27" position="float" orientation="portrait"><object-id xmlns:xlink="http://www.w3.org/1999/xlink" content-type="doi" xlink:type="simple">10.3897/phytokeys.200.71667.figure27</object-id><object-id xmlns:xlink="http://www.w3.org/1999/xlink" content-type="arpha" xlink:type="simple">0ED0386A-8432-532E-BCE0-9E48AC1F220F</object-id><label>Figure 27.</label><caption><p>Distribution of <tp:taxon-name><tp:taxon-name-part taxon-name-part-type="genus" reg="Capsicum">C.</tp:taxon-name-part><tp:taxon-name-part taxon-name-part-type="species" reg="baccatum">baccatum</tp:taxon-name-part><tp:taxon-name-part taxon-name-part-type="infraspecific-rank">var.</tp:taxon-name-part><tp:taxon-name-part taxon-name-part-type="variety" reg="baccatum">baccatum</tp:taxon-name-part></tp:taxon-name>, <tp:taxon-name><tp:taxon-name-part taxon-name-part-type="genus" reg="Capsicum">C.</tp:taxon-name-part><tp:taxon-name-part taxon-name-part-type="species" reg="baccatum">baccatum</tp:taxon-name-part><tp:taxon-name-part taxon-name-part-type="infraspecific-rank">var.</tp:taxon-name-part><tp:taxon-name-part taxon-name-part-type="variety" reg="pendulum">pendulum</tp:taxon-name-part></tp:taxon-name> and <tp:taxon-name><tp:taxon-name-part taxon-name-part-type="genus" reg="Capsicum">C.</tp:taxon-name-part><tp:taxon-name-part taxon-name-part-type="species" reg="baccatum">baccatum</tp:taxon-name-part><tp:taxon-name-part taxon-name-part-type="infraspecific-rank">var.</tp:taxon-name-part><tp:taxon-name-part taxon-name-part-type="variety" reg="umbilicatum">umbilicatum</tp:taxon-name-part></tp:taxon-name>.</p></caption><graphic xmlns:xlink="http://www.w3.org/1999/xlink" xlink:href="phytokeys-200-001_article-71667__-g027.jpg" position="float" orientation="portrait" xlink:type="simple" id="oo_695442.jpg"><uri content-type="original_file" xlink:type="simple">https://binary.pensoft.net/fig/695442</uri></graphic></fig><supplementary-material xmlns:xlink="http://www.w3.org/1999/xlink" id="S4" position="float" orientation="portrait" xlink:type="simple"><object-id content-type="doi" xlink:type="simple">10.3897/phytokeys.200.71667.suppl4</object-id><object-id content-type="zenodo_dep_id" xlink:type="simple">7077091</object-id><object-id content-type="arpha" xlink:type="simple">2B21878C-9A4C-545F-9C67-441D4D944C74</object-id><label>Supplementary material 4</label><caption><p>Appendix 4. Specimens examined</p></caption><statement content-type="dataType"><label>Data type</label><p>Occurences (PDF file)</p></statement><statement content-type="notes"><label>Explanation note</label><p>Full information of the specimens examined for each <italic><tp:taxon-name><tp:taxon-name-part taxon-name-part-type="genus" reg="Capsicum">Capsicum</tp:taxon-name-part></tp:taxon-name></italic> species.</p></statement><media xlink:href="phytokeys-200-001_article-71667__-s004.pdf" mimetype="application" mime-subtype="pdf" position="float" orientation="portrait" xlink:type="simple" id="oo_695540.pdf"><uri content-type="original_file" xlink:type="simple">https://binary.pensoft.net/file/695540</uri></media><permissions><license xlink:type="simple"><license-p>This dataset is made available under the Open Database License (http://opendatacommons.org/licenses/odbl/1.0/). The Open Database License (ODbL) is a license agreement intended to allow users to freely share, modify, and use this Dataset while maintaining this same freedom for others, provided that the original source and author(s) are credited.</license-p></license></permissions><attrib specific-use="authors">Gloria E. Barboza, Carolina Carrizo García, Luciano de Bem Bianchetti, María V. Romero, Marisel Scaldaferro</attrib></supplementary-material></tp:treatment-sec><ref-list><ref id="B103"><mixed-citation xmlns:xlink="http://www.w3.org/1999/xlink" xlink:type="simple"><person-group><name name-style="western"><surname>D’Arcy</surname><given-names>WG</given-names></name><name name-style="western"><surname>Eshbaugh</surname><given-names>WH</given-names></name></person-group> (<year>1974</year>) <article-title>New World Peppers (<italic><tp:taxon-name><tp:taxon-name-part taxon-name-part-type="genus">Capsicum</tp:taxon-name-part></tp:taxon-name></italic>-<tp:taxon-name><tp:taxon-name-part taxon-name-part-type="family">Solanaceae</tp:taxon-name-part></tp:taxon-name>) North of Colombia: A Résumé.</article-title><source>Baileya</source><volume>19</volume>(<issue>3</issue>): <fpage>93</fpage>–<lpage>105</lpage>.</mixed-citation></ref><ref id="B471"><mixed-citation xmlns:xlink="http://www.w3.org/1999/xlink" xlink:type="simple"><person-group><name name-style="western"><surname>Thampi</surname><given-names>PSS</given-names></name></person-group> (<year>2003</year>) <article-title>A glimpse of the world trade in <italic><tp:taxon-name><tp:taxon-name-part taxon-name-part-type="genus">Capsicum</tp:taxon-name-part></tp:taxon-name></italic>.</article-title> In: <person-group><name name-style="western"><surname>De</surname><given-names>AK</given-names></name></person-group> (<role>Ed.</role>) <issue-title>Capsicum, The genus Capsicum.</issue-title><source>Taylor &amp; Francis, London and New York</source>, <fpage>16</fpage>–<lpage>24</lpage>.</mixed-citation></ref><ref id="B29"><mixed-citation xmlns:xlink="http://www.w3.org/1999/xlink" xlink:type="simple"><person-group><name name-style="western"><surname>Barbosa</surname><given-names>RI</given-names></name><name name-style="western"><surname>Luz</surname><given-names>FJF</given-names></name><name name-style="western"><surname>Nascimento-Filho</surname><given-names>HR</given-names></name><name name-style="western"><surname>Maduro</surname><given-names>CB</given-names></name></person-group> (<year>2006</year>) <source>Pimentas de Roraima (Catálogo de Referência).</source><publisher-name>EDUA/Editora INPA (Série Biblioteca Científica da Amazônia)</publisher-name>, <publisher-loc>Manaus</publisher-loc>, <size units="page">93 pp</size>.</mixed-citation></ref><ref id="B399"><mixed-citation xmlns:xlink="http://www.w3.org/1999/xlink" xlink:type="simple"><person-group><name name-style="western"><surname>Rodríguez-Burruezo</surname><given-names>A</given-names></name><name name-style="western"><surname>Prohens</surname><given-names>J</given-names></name><name name-style="western"><surname>Raigón</surname><given-names>MD</given-names></name><name name-style="western"><surname>Nuez</surname><given-names>F</given-names></name></person-group> (<year>2009</year>) <article-title>Variation for bioactive compounds in ají (<italic><tp:taxon-name><tp:taxon-name-part taxon-name-part-type="genus">Capsicum</tp:taxon-name-part><tp:taxon-name-part taxon-name-part-type="species">baccatum</tp:taxon-name-part></tp:taxon-name></italic> L.) and rocoto (<italic><tp:taxon-name><tp:taxon-name-part taxon-name-part-type="genus">C.</tp:taxon-name-part><tp:taxon-name-part taxon-name-part-type="species">pubescens</tp:taxon-name-part></tp:taxon-name></italic> R. &amp; P.) and implications for breeding.</article-title><source>Euphytica</source><volume>170</volume>: <fpage>169</fpage>–<lpage>181</lpage>. <ext-link xlink:href="10.1007/s10681-009-9916-5" ext-link-type="doi" xlink:type="simple">https://doi.org/10.1007/s10681-009-9916-5</ext-link></mixed-citation></ref><ref id="B411"><mixed-citation xmlns:xlink="http://www.w3.org/1999/xlink" xlink:type="simple"><person-group><name name-style="western"><surname>Rudrapal</surname><given-names>M</given-names></name><name name-style="western"><surname>Sarwa</surname><given-names>KK</given-names></name></person-group> (<year>2020</year>) <article-title><italic><tp:taxon-name><tp:taxon-name-part taxon-name-part-type="genus">Capsicum</tp:taxon-name-part></tp:taxon-name></italic>: Chemistry and medicinal properties of indigenous Indian varieties.</article-title> In: <person-group><name name-style="western"><surname>Dekebo</surname><given-names>A</given-names></name></person-group> (<role>Ed.</role>) <issue-title>Capsicum.</issue-title><source>Intechopen</source>, <fpage>1</fpage>–<lpage>9</lpage>. <ext-link xlink:href="10.5772/intechopen.92241" ext-link-type="doi" xlink:type="simple">https://doi.org/10.5772/intechopen.92241</ext-link></mixed-citation></ref><ref id="B369"><mixed-citation xmlns:xlink="http://www.w3.org/1999/xlink" xlink:type="simple"><person-group><name name-style="western"><surname>Pickersgill</surname><given-names>B</given-names></name></person-group> (<year>1977</year>) <article-title>Chromosomes and evolution in <italic><tp:taxon-name><tp:taxon-name-part taxon-name-part-type="genus">Capsicum</tp:taxon-name-part></tp:taxon-name></italic>.</article-title> In: <person-group><name name-style="western"><surname>Pochard</surname><given-names>E</given-names></name></person-group> (<role>Ed.</role>) <issue-title>Capsicum 77.</issue-title><source>Comptes Rèndues 3ème Congrès Eucarpia Piment. INRA (Institut National de la Recherche Agronomique), Montfavet-Avignon</source>, <fpage>27</fpage>–<lpage>37</lpage>.</mixed-citation></ref><ref id="B316"><mixed-citation xmlns:xlink="http://www.w3.org/1999/xlink" xlink:type="simple"><person-group><name name-style="western"><surname>Moscone</surname><given-names>EA</given-names></name><name name-style="western"><surname>Baranyi</surname><given-names>M</given-names></name><name name-style="western"><surname>Ebert</surname><given-names>I</given-names></name><name name-style="western"><surname>Greilhuber</surname><given-names>J</given-names></name><name name-style="western"><surname>Ehrendorfer</surname><given-names>F</given-names></name><name name-style="western"><surname>Hunziker</surname><given-names>AT</given-names></name></person-group> (<year>2003</year>) <article-title>Analysis of nuclear DNA content in <italic><tp:taxon-name><tp:taxon-name-part taxon-name-part-type="genus">Capsicum</tp:taxon-name-part></tp:taxon-name></italic> (<tp:taxon-name><tp:taxon-name-part taxon-name-part-type="family">Solanaceae</tp:taxon-name-part></tp:taxon-name>) by flow cytometry and Feulgen densitometry.</article-title><source>Annals of Botany</source><volume>92</volume>: <fpage>21</fpage>–<lpage>29</lpage>. <ext-link xlink:href="10.1093/aob/mcg105" ext-link-type="doi" xlink:type="simple">https://doi.org/10.1093/aob/mcg105</ext-link></mixed-citation></ref><ref id="B317"><mixed-citation xmlns:xlink="http://www.w3.org/1999/xlink" xlink:type="simple"><person-group><name name-style="western"><surname>Moscone</surname><given-names>EA</given-names></name><name name-style="western"><surname>Scaldaferro</surname><given-names>MA</given-names></name><name name-style="western"><surname>Grabiele</surname><given-names>M</given-names></name><name name-style="western"><surname>Cecchini</surname><given-names>NM</given-names></name><name name-style="western"><surname>Sanchez García</surname><given-names>Y</given-names></name><name name-style="western"><surname>Jarret</surname><given-names>R</given-names></name><name name-style="western"><surname>Daviña</surname><given-names>JR</given-names></name><name name-style="western"><surname>Ducasse</surname><given-names>DA</given-names></name><name name-style="western"><surname>Barboza</surname><given-names>GE</given-names></name><name name-style="western"><surname>Ehrendorfer</surname><given-names>F</given-names></name></person-group> (<year>2007</year>) <article-title>The evolution of chili peppers (<italic><tp:taxon-name><tp:taxon-name-part taxon-name-part-type="genus">Capsicum</tp:taxon-name-part></tp:taxon-name></italic>-<tp:taxon-name><tp:taxon-name-part taxon-name-part-type="family">Solanaceae</tp:taxon-name-part></tp:taxon-name>): a cytogenetic perspective.</article-title><source>Acta Horticulturae (ISHS)</source><volume>745</volume>: <fpage>137</fpage>–<lpage>170</lpage>. <ext-link xlink:href="10.17660/ActaHortic.2007.745.5" ext-link-type="doi" xlink:type="simple">https://doi.org/10.17660/ActaHortic.2007.745.5</ext-link></mixed-citation></ref><ref id="B262"><mixed-citation xmlns:xlink="http://www.w3.org/1999/xlink" xlink:type="simple"><person-group><name name-style="western"><surname>Libreros</surname><given-names>D</given-names></name><name name-style="western"><surname>van Zonneveld</surname><given-names>M</given-names></name><name name-style="western"><surname>Petz</surname><given-names>M</given-names></name><name name-style="western"><surname>Meckelmann</surname><given-names>SW</given-names></name><name name-style="western"><surname>Bejarano</surname><given-names>C</given-names></name><name name-style="western"><surname>Avila</surname><given-names>T</given-names></name><name name-style="western"><surname>Reyes</surname><given-names>X</given-names></name><name name-style="western"><surname>Mayan</surname><given-names>C</given-names></name><name name-style="western"><surname>Amaya</surname><given-names>K</given-names></name><name name-style="western"><surname>Ramírez</surname><given-names>M</given-names></name></person-group> (<year>2014</year>) <source>Catálogo de ajíes nativos (<italic><tp:taxon-name><tp:taxon-name-part taxon-name-part-type="genus">Capsicum</tp:taxon-name-part></tp:taxon-name></italic> spp.) bolivianos promisorios.</source><publisher-name>Bioversity International</publisher-name>, <publisher-loc>Cali</publisher-loc>, <size units="page">50 pp</size>.</mixed-citation></ref><ref id="B222"><mixed-citation xmlns:xlink="http://www.w3.org/1999/xlink" xlink:type="simple"><person-group><name name-style="western"><surname>Jäger</surname><given-names>M</given-names></name><name name-style="western"><surname>Jiménez</surname><given-names>A</given-names></name><name name-style="western"><surname>Amaya</surname><given-names>K [Comp]</given-names></name></person-group> (<year>2013</year>) <source>Las cadenas de valor de los ajíes nativos de Bolivia. Compilación de los estudios realizados dentro del marco del proyecto “Rescate y Promoción de Ajíes Nativos en su Centro de Origen” para Bolivia.</source><publisher-name>Bioversity International</publisher-name>, <publisher-loc>Cali, Colombia</publisher-loc>, <size units="page">90 pp</size>.</mixed-citation></ref><ref id="B64"><mixed-citation xmlns:xlink="http://www.w3.org/1999/xlink" xlink:type="simple"><person-group><name name-style="western"><surname>Bosland</surname><given-names>PW</given-names></name><name name-style="western"><surname>Votava</surname><given-names>EJ</given-names></name></person-group> (<year>2000</year>) <source>Peppers: Vegetable and Spice <tp:taxon-name><tp:taxon-name-part taxon-name-part-type="genus">Capsicums</tp:taxon-name-part></tp:taxon-name>.</source><publisher-name>CABI Publishing</publisher-name>, <publisher-loc>Wallingford</publisher-loc>, <size units="page">204 pp</size>.</mixed-citation></ref><ref id="B261"><mixed-citation xmlns:xlink="http://www.w3.org/1999/xlink" xlink:type="simple"><person-group><name name-style="western"><surname>Libreros</surname><given-names>D</given-names></name><name name-style="western"><surname>van Zonneveld</surname><given-names>M</given-names></name><name name-style="western"><surname>Petz</surname><given-names>M</given-names></name><name name-style="western"><surname>Meckelmann</surname><given-names>SW</given-names></name><name name-style="western"><surname>Ríos</surname><given-names>L</given-names></name><name name-style="western"><surname>Peña</surname><given-names>K</given-names></name><name name-style="western"><surname>Amaya</surname><given-names>K</given-names></name><name name-style="western"><surname>Ramírez</surname><given-names>M</given-names></name></person-group> (<year>2013</year>) <source>Catálogo de ajíes (<italic><tp:taxon-name><tp:taxon-name-part taxon-name-part-type="genus">Capsicum</tp:taxon-name-part></tp:taxon-name></italic> spp.) peruanos promisorios conservados en el banco de semillas del INIA, Perú.</source><publisher-name>Bioversity International</publisher-name>, <publisher-loc>Cali</publisher-loc>, <size units="page">49 pp</size>.</mixed-citation></ref><ref id="B79"><mixed-citation xmlns:xlink="http://www.w3.org/1999/xlink" xlink:type="simple"><person-group><name name-style="western"><surname>Carrizo García</surname><given-names>C</given-names></name><name name-style="western"><surname>Barfuss</surname><given-names>MHJ</given-names></name><name name-style="western"><surname>Sehr</surname><given-names>EM</given-names></name><name name-style="western"><surname>Barboza</surname><given-names>GE</given-names></name><name name-style="western"><surname>Samuel</surname><given-names>R</given-names></name><name name-style="western"><surname>Moscone</surname><given-names>EA</given-names></name><name name-style="western"><surname>Ehrendorfer</surname><given-names>F</given-names></name></person-group> (<year>2016</year>) <article-title>Phylogenetic relationships, diversification and expansion of chili peppers (<italic><tp:taxon-name><tp:taxon-name-part taxon-name-part-type="genus">Capsicum</tp:taxon-name-part></tp:taxon-name></italic>, <tp:taxon-name><tp:taxon-name-part taxon-name-part-type="family">Solanaceae</tp:taxon-name-part></tp:taxon-name>).</article-title><source>Annals of Botany</source><volume>118</volume>: <fpage>35</fpage>–<lpage>51</lpage>. <ext-link xlink:href="10.1093/aob/mcw079" ext-link-type="doi" xlink:type="simple">https://doi.org/10.1093/aob/mcw079</ext-link></mixed-citation></ref><ref id="B360"><mixed-citation xmlns:xlink="http://www.w3.org/1999/xlink" xlink:type="simple"><person-group><name name-style="western"><surname>Perera</surname><given-names>KDA</given-names></name><name name-style="western"><surname>Poulos</surname><given-names>JM</given-names></name></person-group> (<year>1993</year>) <article-title>Studies on stigma position of seventeen pepper accessions.</article-title><source><tp:taxon-name><tp:taxon-name-part taxon-name-part-type="genus">Capsicum</tp:taxon-name-part></tp:taxon-name> and Eggplant Newsletter</source><volume>12</volume>: <fpage>44</fpage>–<lpage>46</lpage>. <ext-link xlink:href="10.1016/0278-2316(93)90033-N" ext-link-type="doi" xlink:type="simple">https://doi.org/10.1016/0278-2316(93)90033-N</ext-link></mixed-citation></ref><ref id="B357"><mixed-citation xmlns:xlink="http://www.w3.org/1999/xlink" xlink:type="simple"><person-group><name name-style="western"><surname>Peña-Yam</surname><given-names>LP</given-names></name><name name-style="western"><surname>Muñoz-Ramírez</surname><given-names>LS</given-names></name><name name-style="western"><surname>Avilés-Viñas</surname><given-names>SA</given-names></name><name name-style="western"><surname>Canto-Flick</surname><given-names>A</given-names></name><name name-style="western"><surname>Guzmán-Antonio</surname><given-names>A</given-names></name><name name-style="western"><surname>Santana-Buzzy</surname><given-names>N</given-names></name></person-group> (<year>2019</year>) Floral biology studies in Habanero pepper (<italic><tp:taxon-name><tp:taxon-name-part taxon-name-part-type="genus">Capsicum</tp:taxon-name-part><tp:taxon-name-part taxon-name-part-type="species">chinense</tp:taxon-name-part></tp:taxon-name></italic> Jacq.) to implement in a cross-breeding program. Agriculture 9(12): e249. <ext-link xlink:href="10.3390/agriculture9120249" ext-link-type="doi" xlink:type="simple">https://doi.org/10.3390/agriculture9120249</ext-link></mixed-citation></ref><ref id="B240"><mixed-citation xmlns:xlink="http://www.w3.org/1999/xlink" xlink:type="simple"><person-group><name name-style="western"><surname>Kollmannsberger</surname><given-names>H</given-names></name><name name-style="western"><surname>Rodríguez-Burruezo</surname><given-names>A</given-names></name><name name-style="western"><surname>Nitza</surname><given-names>S</given-names></name><name name-style="western"><surname>Nuez</surname><given-names>F</given-names></name></person-group> (<year>2011</year>) <article-title>Volatile and capsaicinoid composition of ají (<italic><tp:taxon-name><tp:taxon-name-part taxon-name-part-type="genus">Capsicum</tp:taxon-name-part><tp:taxon-name-part taxon-name-part-type="species">baccatum</tp:taxon-name-part></tp:taxon-name></italic>) and rocoto (<italic><tp:taxon-name><tp:taxon-name-part taxon-name-part-type="genus">Capsicum</tp:taxon-name-part><tp:taxon-name-part taxon-name-part-type="species">pubescens</tp:taxon-name-part></tp:taxon-name></italic>), two Andean species of chile peppers.</article-title><source>Journal of the Science of Food and Agriculture</source><volume>91</volume>: <fpage>1598</fpage>–<lpage>1611</lpage>. <ext-link xlink:href="10.1002/jsfa.4354" ext-link-type="doi" xlink:type="simple">https://doi.org/10.1002/jsfa.4354</ext-link></mixed-citation></ref><ref id="B482"><mixed-citation xmlns:xlink="http://www.w3.org/1999/xlink" xlink:type="simple"><person-group><name name-style="western"><surname>van Zonneveld</surname><given-names>M</given-names></name><name name-style="western"><surname>Ramirez</surname><given-names>M</given-names></name><name name-style="western"><surname>Williams</surname><given-names>DE</given-names></name><name name-style="western"><surname>Petz</surname><given-names>M</given-names></name><name name-style="western"><surname>Meckelmann</surname><given-names>S</given-names></name><name name-style="western"><surname>Avila</surname><given-names>T</given-names></name><name name-style="western"><surname>Bejarano</surname><given-names>C</given-names></name><name name-style="western"><surname>Ríos</surname><given-names>L</given-names></name><name name-style="western"><surname>Peña</surname><given-names>K</given-names></name><name name-style="western"><surname>Jäger</surname><given-names>M</given-names></name><name name-style="western"><surname>Libreros</surname><given-names>D</given-names></name><name name-style="western"><surname>Amaya</surname><given-names>K</given-names></name><name name-style="western"><surname>Scheldeman</surname><given-names>X</given-names></name></person-group> (<year>2015</year>) Screening genetic resources of <italic><tp:taxon-name><tp:taxon-name-part taxon-name-part-type="genus">Capsicum</tp:taxon-name-part></tp:taxon-name></italic> peppers in their primary center of diversity in Bolivia and Peru. PLoS ONE 10(9): e0134663. <ext-link xlink:href="10.1371/journal.pone.0134663" ext-link-type="doi" xlink:type="simple">https://doi.org/10.1371/journal.pone.0134663</ext-link></mixed-citation></ref><ref id="B497"><mixed-citation xmlns:xlink="http://www.w3.org/1999/xlink" xlink:type="simple"><person-group><name name-style="western"><surname>Willdenow</surname><given-names>CL</given-names></name></person-group> (<year>1809</year>) <source>Enumeratio Plantarum Horti Regii Botanici Berolinensis.</source><publisher-name>Taberna Libraria Scholae Realis</publisher-name>, <publisher-loc>Berlin</publisher-loc>, <size units="page">592 pp</size>.</mixed-citation></ref></ref-list></tp:taxon-treatment>
