# Supplementary material for: ﻿Monograph of wild and cultivated chili peppers (Capsicum L., Solanaceae)
Source: PhytoKeys. 2022 Jun 14;200:1–423. doi: 10.3897/phytokeys.200.71667 (PMC9881532; doi:10.3897/phytokeys.200.71667)
Supplement: XML Treatment for Capsicum baccatum L. var. umbilicatum [file phytokeys.200.71667-treatment8.xml]

<!DOCTYPE tp:taxon-treatment
  PUBLIC "-//TaxonX//DTD Taxonomic Treatment Publishing DTD v0 20100105//EN" "tax-treatment-NSO.dtd">
<tp:taxon-treatment xmlns:tp="http://www.plazi.org/taxpub"><tp:treatment-meta><kwd-group><label>Taxon classification</label><kwd>
              <named-content content-type="kingdom">Plantae</named-content>
            </kwd><kwd>
              <named-content content-type="order">Solanales</named-content>
            </kwd><kwd>
              <named-content content-type="family">Solanaceae</named-content>
            </kwd></kwd-group><mixed-citation publication-type="journal"><person-group><name><surname>Barboza</surname><given-names>Gloria E.</given-names></name><name><surname>García</surname><given-names>Carolina Carrizo</given-names></name><name><surname>Bianchetti</surname><given-names>Luciano de Bem</given-names></name><name><surname>Romero</surname><given-names>María V.</given-names></name><name><surname>Scaldaferro</surname><given-names>Marisel</given-names></name></person-group><article-title>﻿Monograph of wild and cultivated chili peppers (<italic><tp:taxon-name><tp:taxon-name-part taxon-name-part-type="genus" reg="Capsicum">Capsicum</tp:taxon-name-part></tp:taxon-name></italic> L., <tp:taxon-name><tp:taxon-name-part taxon-name-part-type="family">Solanaceae</tp:taxon-name-part></tp:taxon-name>)</article-title><source>PhytoKeys</source><day>14</day><month>06</month><year>2022</year><volume>200</volume><fpage>1</fpage><lpage>423</lpage><pub-id pub-id-type="doi">10.3897/phytokeys.200.71667</pub-id></mixed-citation></tp:treatment-meta><tp:nomenclature><label>﻿2c.</label><tp:taxon-name>
            <object-id xmlns:xlink="http://www.w3.org/1999/xlink" content-type="arpha" xlink:type="simple">FB7F27D0-A36C-58EC-9877-A59A371E6462</object-id>
            <tp:taxon-name-part taxon-name-part-type="genus" reg="Capsicum">Capsicum</tp:taxon-name-part>
            <tp:taxon-name-part taxon-name-part-type="species" reg="baccatum">baccatum</tp:taxon-name-part>
            <tp:taxon-name-part taxon-name-part-type="authority">L.</tp:taxon-name-part>
            <tp:taxon-name-part taxon-name-part-type="infraspecific-rank">var.</tp:taxon-name-part>
            <tp:taxon-name-part taxon-name-part-type="variety" reg="umbilicatum">umbilicatum</tp:taxon-name-part>
          </tp:taxon-name><tp:taxon-authority>(Vell.) Hunz. &amp; Barboza, Kurtziana 26: 27. 1998.</tp:taxon-authority><xref ref-type="fig" rid="F29">Figs 29</xref><xref ref-type="fig" rid="F30">, 30</xref><tp:nomenclature-citation-list><tp:nomenclature-citation><tp:taxon-name>
                <tp:taxon-name-part taxon-name-part-type="genus" reg="Capsicum">Capsicum</tp:taxon-name-part>
                <tp:taxon-name-part taxon-name-part-type="species" reg="umbilicatum">umbilicatum</tp:taxon-name-part>
              </tp:taxon-name><comment>Vell., Fl. Flumin.: 61. 1829. Type. Brazil. [Rio de Janeiro]: “Colitur hortis” (lectotype, designated by <xref ref-type="bibr" rid="B236">Knapp et al. 2015</xref>, pg. 825: [illustration] Original parchment plate of Flora Fluminensis in the Manuscript Section of the Biblioteca Nacional, Rio de Janeiro [cat. no.: mss1198651_010] and later published in Vellozo, Fl. Flumin. Icon. 2: t. 7. 1831).</comment></tp:nomenclature-citation></tp:nomenclature-citation-list></tp:nomenclature><tp:treatment-sec sec-type="material" id="SECID0EIIOM"><title>Type.</title><p>Based on <italic><tp:taxon-name><tp:taxon-name-part taxon-name-part-type="genus" reg="Capsicum">Capsicum</tp:taxon-name-part><tp:taxon-name-part taxon-name-part-type="species" reg="umbilicatum">umbilicatum</tp:taxon-name-part></tp:taxon-name></italic> Vell.</p></tp:treatment-sec><tp:treatment-sec sec-type="description" id="SECID0EZIOM"><title>Description.</title><p>Erect shrubs 1.50–2 m tall, with the main stem 1–1.5 cm in diameter at base, much branched from near the base, the branches spreading in a typical “zig-zag” appearance. Young stems 3–4-angled, fragile, green, mostly glabrous to sparsely pubescent with appressed-antrorse, short, simple, uniseriate, 4–5-celled, eglandular trichomes 0.3–0.6 mm long; nodes green or purple; bark of older stems green with light brown fissures, glabrous; lenticels absent. Sympodial units difoliate, the leaves geminate; leaf pair unequal in size, similar in shape. Leaves membranous, concolorous or slightly discolorous, dark green above, light green beneath, glabrous to glabrescent adaxially and in margins with 5–6-celled eglandular trichomes and with long, spreading, 8–12-celled, eglandular trichomes along the primary veins and in the vein axils abaxially; blades of major leaves 5–14 cm long, 2.5–5 cm wide, ovate, the major veins 6–7 on each side of mid-vein, the base asymmetric and attenuate, the margins entire, the apex acute; petioles 2.5–7.5 (–9.5) cm long, sparsely pubescent; blades of minor leaves 4–4.5 cm long, 1.5–2.5 cm wide, ovate, the major veins 4–5 on each side of mid-vein, the base rounded, the apex acute; petioles 0.8–1.5 cm long, sparsely pubescent. Inflorescences axillary, 1–2 flowers per axil, rarely 3-flowered; flowering pedicels 25–35 mm long, angled, erect, geniculate at anthesis, rarely slightly curved and pendent, glabrescent, the trichomes short, antrorse; pedicels scars inconspicuous. Buds globose, white with greenish-yellow spots. Flowers 5–6-merous. Calyx 2–2.5 mm long, 3–3.8 mm wide, subequal, cup-shaped, thick, strongly 5–10-nerved, green, glabrescent to moderately pubescent with simple and some forked eglandular trichomes, the calyx appendages 5 or up to 8, 0.8–1.2 mm long, 0.2 mm wide, subequal, thick, erect, cylindrical, inserted close to the margin, with the same pubescence as calyx tube. Corolla 10–13 mm long, 12–14 mm in diameter, thick, white with greenish-yellow spots and a white centre outside and within, rotate-stellate with interpetalar membrane, lobed ⅓ or less than of the way to the base, pubescent adaxially with short glandular trichomes (stalk 1–3-celled; head globose, peltate, unicellular) in the throat and base of the lobes, glabrous abaxially, the tube 4 mm long, the lobes 5–6 mm long, ca. 3 mm wide, triangular or broadly triangular, spreading, sometimes with sparse eglandular trichomes abaxially, the margins finely ciliate, the tips acute, papillate. Stamens five, equal; filaments 2.5–2.7 long, white, inserted on the corolla 1–1.2 mm from the base, with auricles fused to the corolla at point of insertion; anthers 2.5–2.7 mm long, ellipsoid, yellow, not connivent at anthesis. Gynoecium with ovary 2–2.2 mm long, ca. 1.5 mm in diameter, 3 (–4)-carpelar, light green, ovoid; ovules more than two per locule; nectary ca. 1.2 mm tall, yellowish-green; styles dimorphic, short style 1.25–1.5 mm long, not exceeding the anthers length, long style 2.5–2.8 mm long, at the same level of the anthers or slightly exserted, white, cylindrical; stigma ca. 0.2 mm long, 0.6–0.7 mm wide, discoid, yellowish-green. Berry 25–40 mm long, 30–55 mm in diameter, campanulate-umbilicate, the base truncate or obtuse, the apex rounded, blunt or pointed, light green when immature, orange-red or bright red at maturity, persistent, pungent, the pericarp thick, opaque, without giant cells (endocarp smooth); stone cells absent; fruiting pedicels 25–35 mm long, pendent, sometimes strongly curved, strongly angled, widened distally, green; fruiting calyx 10–16 mm in diameter, persistent, slightly accrescent, slightly campanulate, thick, strongly nerved, green, the appendages 1–2 mm long, spreading or slightly recurved. Seeds 30–68 per fruit, 3.5–4.2 mm long, 3–4 mm wide, C-shaped, pale yellow to yellow, the seed coat slightly reticulate (<abbrev xmlns:xlink="http://www.w3.org/1999/xlink" xlink:title="stereomicroscope" id="ABBRID0E6IOM" xlink:type="simple">SM</abbrev>), minutely reticulate (<abbrev xmlns:xlink="http://www.w3.org/1999/xlink" xlink:title="scanning electron microscope" id="ABBRID0EDJOM" xlink:type="simple">SEM</abbrev>), the cells polygonal to irregular in shape, the lateral walls straight to wavy; embryo imbricate.</p></tp:treatment-sec><tp:treatment-sec sec-type="distribution" id="SECID0EHJOM"><title>Distribution.</title><p><tp:taxon-name><tp:taxon-name-part taxon-name-part-type="genus" reg="Capsicum">Capsicum</tp:taxon-name-part><tp:taxon-name-part taxon-name-part-type="species" reg="baccatum">baccatum</tp:taxon-name-part><tp:taxon-name-part taxon-name-part-type="infraspecific-rank">var.</tp:taxon-name-part><tp:taxon-name-part taxon-name-part-type="variety" reg="umbilicatum">umbilicatum</tp:taxon-name-part></tp:taxon-name> is a cultigen and has been reported from Brazil, Colombia, Peru, Paraguay, Bolivia, Argentina and the Caribbean Islands (Fig. <xref ref-type="fig" rid="F27">27</xref>). The commercialisation of the fruits has increased enormously in different South American (<xref ref-type="bibr" rid="B209">Hunziker and Barboza 1998</xref>; Barboza, pers. obs.) and European markets (<xref ref-type="bibr" rid="B188">Hazen-Hammond 1993</xref>).</p></tp:treatment-sec><tp:treatment-sec sec-type="ecology" id="SECID0EKKOM"><title>Ecology.</title><p><tp:taxon-name><tp:taxon-name-part taxon-name-part-type="genus" reg="Capsicum">Capsicum</tp:taxon-name-part><tp:taxon-name-part taxon-name-part-type="species" reg="baccatum">baccatum</tp:taxon-name-part><tp:taxon-name-part taxon-name-part-type="infraspecific-rank">var.</tp:taxon-name-part><tp:taxon-name-part taxon-name-part-type="variety" reg="umbilicatum">umbilicatum</tp:taxon-name-part></tp:taxon-name> is a cultivated plant adapted to wet and semi-shaded places.</p></tp:treatment-sec><tp:treatment-sec sec-type="phenology" id="SECID0EBLOM"><title>Phenology.</title><p>Flowering from October to June; fruiting from December to July.</p></tp:treatment-sec><tp:treatment-sec sec-type="Chromosome number" id="SECID0EGLOM"><title>Chromosome number.</title><p>2<italic>n</italic> = 2x = 24 (<xref ref-type="bibr" rid="B310">Moscone 1999</xref>; <xref ref-type="bibr" rid="B316">Moscone et al. 2003</xref>).</p></tp:treatment-sec><tp:treatment-sec sec-type="Common names" id="SECID0EWLOM"><title>Common names.</title><p><bold>Argentina</bold>: Campanita (Salta, <italic>Barboza 164</italic>), Farolito, mitra (Distrito Federal, <italic>Melchiore s.n.</italic>); <bold>Brazil</bold>: Pimiento pitonga (Rio de Janeiro, <italic>Scaldaferro 57</italic>), Pimenta-de-cheiro-amarela (Amapá, <italic>Pereira et al. 1830</italic>), Chapéu-de-frade, Cabeça-de-frade, Chapéu-de-bispo, Pimenta-chapéu, Pimenta-de flor, Pimenta-de-cheiro (Roraima, <xref ref-type="bibr" rid="B29">Barbosa et al. 2006</xref>; São Paulo, <xref ref-type="bibr" rid="B75">Carvalho et al. 2006</xref>), Pimenta-chapeu-de-padre (São Paulo, <italic>Bernacci 2816</italic>), Pimentao fundo de garraba (<xref ref-type="bibr" rid="B455">Sturtevant 1888a</xref>); <bold>Jamaica and other Caribbean Islands</bold>: Jamaica hot (<xref ref-type="bibr" rid="B296">Miller and Harrison 1991</xref>); <bold>Peru</bold>: Rosasuchu (<xref ref-type="bibr" rid="B17">Andrews 1984</xref>); <bold>Western Hemisphere</bold>: Scallop pepper (<xref ref-type="bibr" rid="B185">Halsted et al. 1912</xref>), Rocotillo or Red squash (<xref ref-type="bibr" rid="B17">Andrews 1984</xref>).</p></tp:treatment-sec><tp:treatment-sec sec-type="Uses" id="SECID0EWNOM"><title>Uses.</title><p>The mildly hot fruits of this cultivated variety are valued for their use in dishes with tropical fruits, sauces, Caribbean fish stews, curries and chutneys (<xref ref-type="bibr" rid="B296">Miller and Harrison 1991</xref>) or fresh as a condiment (<xref ref-type="bibr" rid="B17">Andrews 1984</xref>). The fruiting plant is very showy and so it is also grown as an ornamental (Barboza, pers. obs.).</p></tp:treatment-sec><tp:treatment-sec sec-type="Preliminary conservation assessment" id="SECID0EEOOM"><title>Preliminary conservation assessment.</title><p><abbrev xmlns:xlink="http://www.w3.org/1999/xlink" xlink:title="extent of occurrence" id="ABBRID0EKOOM" xlink:type="simple">EOO</abbrev> (6,070,048 km<sup>2</sup>); <abbrev xmlns:xlink="http://www.w3.org/1999/xlink" xlink:title="area of occupancy" id="ABBRID0EQOOM" xlink:type="simple">AOO</abbrev> (64 km<sup>2</sup>). <tp:taxon-name><tp:taxon-name-part taxon-name-part-type="genus" reg="Capsicum">Capsicum</tp:taxon-name-part><tp:taxon-name-part taxon-name-part-type="species" reg="baccatum">baccatum</tp:taxon-name-part><tp:taxon-name-part taxon-name-part-type="infraspecific-rank">var.</tp:taxon-name-part><tp:taxon-name-part taxon-name-part-type="variety" reg="umbilicatum">umbilicatum</tp:taxon-name-part></tp:taxon-name> is a cultigen in the Least Concern (LC) category.</p></tp:treatment-sec><tp:treatment-sec sec-type="discussion" id="SECID0EHPOM"><title>Discussion.</title><p><tp:taxon-name><tp:taxon-name-part taxon-name-part-type="genus" reg="Capsicum">Capsicum</tp:taxon-name-part><tp:taxon-name-part taxon-name-part-type="species" reg="baccatum">baccatum</tp:taxon-name-part><tp:taxon-name-part taxon-name-part-type="infraspecific-rank">var.</tp:taxon-name-part><tp:taxon-name-part taxon-name-part-type="variety" reg="umbilicatum">umbilicatum</tp:taxon-name-part></tp:taxon-name> belongs to the Baccatum clade (<xref ref-type="bibr" rid="B79">Carrizo García et al. 2016</xref>). Amongst the broad morphological variation of the fruits within the domesticated <italic><tp:taxon-name><tp:taxon-name-part taxon-name-part-type="genus" reg="Capsicum">C.</tp:taxon-name-part><tp:taxon-name-part taxon-name-part-type="species" reg="baccatum">baccatum</tp:taxon-name-part></tp:taxon-name></italic>, this cultigen was described from eastern Brazil (Rio de Janeiro), based on its noteworthy and unusual morphotype, consisting in a campanulate-umbilicate, red or orange-red, pendent fruit (<xref ref-type="bibr" rid="B209">Hunziker and Barboza 1998</xref>), the character on which the original description was based (<xref ref-type="bibr" rid="B485">Vellozo 1829</xref>). The campanulate-umbilicate shape refers to the fruit having an apex with an acute protrusion arising from a central depression at the middle height of the fruit (Figs <xref ref-type="fig" rid="F29">29D</xref>, <xref ref-type="fig" rid="F30">30I, J</xref>). Due to this unusual fruit shape and bright red colour, this plant has been repeatedly discussed in the chili pepper literature. After <xref ref-type="bibr" rid="B485">Vellozo (1829)</xref>, <xref ref-type="bibr" rid="B435">Sendtner (1846)</xref> mentioned <italic><tp:taxon-name><tp:taxon-name-part taxon-name-part-type="genus" reg="Capsicum">C.</tp:taxon-name-part><tp:taxon-name-part taxon-name-part-type="species" reg="umbilicatum">umbilicatum</tp:taxon-name-part></tp:taxon-name></italic> as a synonym of <tp:taxon-name><tp:taxon-name-part taxon-name-part-type="genus" reg="Capsicum">C.</tp:taxon-name-part><tp:taxon-name-part taxon-name-part-type="species" reg="annuum">annuum</tp:taxon-name-part><tp:taxon-name-part taxon-name-part-type="infraspecific-rank">var.</tp:taxon-name-part><tp:taxon-name-part taxon-name-part-type="variety" reg="grossum">grossum</tp:taxon-name-part></tp:taxon-name>. Then <xref ref-type="bibr" rid="B215">Irish (1898)</xref> submerged it under the ‘Red Wrinkled’ cultivar of <italic><tp:taxon-name><tp:taxon-name-part taxon-name-part-type="genus" reg="Capsicum">C.</tp:taxon-name-part><tp:taxon-name-part taxon-name-part-type="species" reg="annuum">annuum</tp:taxon-name-part></tp:taxon-name></italic>. Other authors illustrated and named this taxon as “Scallop pepper” (<xref ref-type="bibr" rid="B185">Halsted et al. 1912</xref>, Lam. 19, fig. 2) or as <italic><tp:taxon-name><tp:taxon-name-part taxon-name-part-type="genus" reg="Capsicum">C.</tp:taxon-name-part><tp:taxon-name-part taxon-name-part-type="species" reg="chinense">chinense</tp:taxon-name-part></tp:taxon-name></italic> cv. ‘rocotillo’ (<xref ref-type="bibr" rid="B17">Andrews 1984</xref>, pl. 31), respectively. It was <xref ref-type="bibr" rid="B455">Sturtevant (1888a)</xref> who provided a detailed description for this cultigen, based on plants obtained from seeds from Rio de Janeiro (Brazil) and stated that it was “an extremely well marked variety”. Hunziker and Barboza also grew plants of this cultivar from seeds from Paraguay and observed that the flowers were identical to the Andean domesticated <italic><tp:taxon-name><tp:taxon-name-part taxon-name-part-type="genus" reg="Capsicum">C.</tp:taxon-name-part><tp:taxon-name-part taxon-name-part-type="species" reg="baccatum">baccatum</tp:taxon-name-part></tp:taxon-name></italic> populations. <xref ref-type="bibr" rid="B209">Hunziker and Barboza (1998)</xref> considered that the fruit shape was a particular variant within this taxon and proposed the name <tp:taxon-name><tp:taxon-name-part taxon-name-part-type="genus" reg="Capsicum">C.</tp:taxon-name-part><tp:taxon-name-part taxon-name-part-type="species" reg="baccatum">baccatum</tp:taxon-name-part><tp:taxon-name-part taxon-name-part-type="infraspecific-rank">var.</tp:taxon-name-part><tp:taxon-name-part taxon-name-part-type="variety" reg="umbilicatum">umbilicatum</tp:taxon-name-part></tp:taxon-name>. In addition to the shape of the fruits, the typical giant cells of the pericarp, a derived character present in most of the <italic><tp:taxon-name><tp:taxon-name-part taxon-name-part-type="genus" reg="Capsicum">Capsicum</tp:taxon-name-part></tp:taxon-name></italic> species (<xref ref-type="bibr" rid="B79">Carrizo García et al. 2016</xref>), are missing in this cultivar. In addition, the presence of sclereids in the epicarp and endocarp distinguish this variety from the wild and other domesticated <italic><tp:taxon-name><tp:taxon-name-part taxon-name-part-type="genus" reg="Capsicum">C.</tp:taxon-name-part><tp:taxon-name-part taxon-name-part-type="species" reg="baccatum">baccatum</tp:taxon-name-part></tp:taxon-name></italic> (<xref ref-type="bibr" rid="B209">Hunziker and Barboza 1998</xref> and see Suppl. material <xref ref-type="supplementary-material" rid="S1">1</xref>: Appendix 1). Although molecular studies (<xref ref-type="bibr" rid="B7">Albrecht et al. 2012b</xref>; <xref ref-type="bibr" rid="B79">Carrizo García et al. 2016</xref>; Scaldaferro et al. 2019) demonstrated the close affinities between domesticated lines of <italic><tp:taxon-name><tp:taxon-name-part taxon-name-part-type="genus" reg="Capsicum">Capsicum</tp:taxon-name-part><tp:taxon-name-part taxon-name-part-type="species" reg="baccatum">baccatum</tp:taxon-name-part></tp:taxon-name></italic>, they were not sufficiently conclusive to support combining the domesticated varieties into one entity. Therefore, for those individuals that fit this distinctive and unusual fruit morphology and anatomy, we prefer to maintain the name <tp:taxon-name><tp:taxon-name-part taxon-name-part-type="genus" reg="Capsicum">C.</tp:taxon-name-part><tp:taxon-name-part taxon-name-part-type="species" reg="baccatum">baccatum</tp:taxon-name-part><tp:taxon-name-part taxon-name-part-type="infraspecific-rank">var.</tp:taxon-name-part><tp:taxon-name-part taxon-name-part-type="variety" reg="umbilicatum">umbilicatum</tp:taxon-name-part></tp:taxon-name>.</p><fig id="F29" position="float" orientation="portrait"><object-id xmlns:xlink="http://www.w3.org/1999/xlink" content-type="doi" xlink:type="simple">10.3897/phytokeys.200.71667.figure29</object-id><object-id xmlns:xlink="http://www.w3.org/1999/xlink" content-type="arpha" xlink:type="simple">E31D5EEA-8135-5139-A9AA-D86FD439CD3D</object-id><label>Figure 29.</label><caption><p><tp:taxon-name><tp:taxon-name-part taxon-name-part-type="genus" reg="Capsicum">Capsicum</tp:taxon-name-part><tp:taxon-name-part taxon-name-part-type="species" reg="baccatum">baccatum</tp:taxon-name-part><tp:taxon-name-part taxon-name-part-type="infraspecific-rank">var.</tp:taxon-name-part><tp:taxon-name-part taxon-name-part-type="variety" reg="umbilicatum">umbilicatum</tp:taxon-name-part></tp:taxon-name><bold>A</bold> reproductive branch <bold>B</bold> flower <bold>C</bold> section of the calyx showing the venation <bold>D, E</bold> eglandular trichomes of the abaxial surface of the calyx <bold>F</bold> glandular trichome of the adaxial surface of the calyx <bold>G</bold> sector of opened corolla <bold>H</bold> eglandular trichome of the corolla lobes <bold>I, J</bold> anthers, in dorsal and ventral views, respectively <bold>K</bold> gynoecium with long style <bold>L</bold> gynoecium with short style <bold>M</bold> ovary trilocular, in cross section <bold>N</bold> seed <bold>O</bold> seed, in cross section <bold>P</bold> structure of seed coat at the seed margin <bold>Q</bold> structure of seed coat at the seed body <bold>R</bold> embryo. From <italic>Rodríguez s.n.</italic> (CORD 241). Drawn by N. de Flury. Published in <xref ref-type="bibr" rid="B206">Hunziker (1998)</xref>, reproduced with permission.</p></caption><graphic xmlns:xlink="http://www.w3.org/1999/xlink" xlink:href="phytokeys-200-001_article-71667__-g029.jpg" position="float" orientation="portrait" xlink:type="simple" id="oo_695444.jpg"><uri content-type="original_file" xlink:type="simple">https://binary.pensoft.net/fig/695444</uri></graphic></fig><fig id="F30" position="float" orientation="portrait"><object-id xmlns:xlink="http://www.w3.org/1999/xlink" content-type="doi" xlink:type="simple">10.3897/phytokeys.200.71667.figure30</object-id><object-id xmlns:xlink="http://www.w3.org/1999/xlink" content-type="arpha" xlink:type="simple">A42ADE3A-DFF5-57B9-8214-F4E0481A3D48</object-id><label>Figure 30.</label><caption><p><tp:taxon-name><tp:taxon-name-part taxon-name-part-type="genus" reg="Capsicum">Capsicum</tp:taxon-name-part><tp:taxon-name-part taxon-name-part-type="species" reg="baccatum">baccatum</tp:taxon-name-part><tp:taxon-name-part taxon-name-part-type="infraspecific-rank">var.</tp:taxon-name-part><tp:taxon-name-part taxon-name-part-type="variety" reg="umbilicatum">umbilicatum</tp:taxon-name-part></tp:taxon-name><bold>A</bold> plant <bold>B</bold> flower bud <bold>C</bold> flower, lateral view <bold>D</bold> flower short-styled <bold>E</bold> flower long-styled <bold>F</bold> flower hexamerous <bold>G</bold> flower, seen from behind <bold>H</bold> immature fruit <bold>I, J</bold> mature fruits <bold>A–I f</bold>rom <italic>Barboza 5163</italic>, photos by G.E. Barboza <bold>J</bold> from <italic>Carrizo García 101</italic>, photo by C. Carrizo García.</p></caption><graphic xmlns:xlink="http://www.w3.org/1999/xlink" xlink:href="phytokeys-200-001_article-71667__-g030.jpg" position="float" orientation="portrait" xlink:type="simple" id="oo_695445.jpg"><uri content-type="original_file" xlink:type="simple">https://binary.pensoft.net/fig/695445</uri></graphic></fig></tp:treatment-sec><tp:treatment-sec sec-type="material" id="SECID0EP1OM"><title>Specimens examined.</title><p>See Suppl. material <xref ref-type="supplementary-material" rid="S4">4</xref>: Appendix 4.</p></tp:treatment-sec><tp:treatment-sec><!--Section generated to contain objects referenced in tp:taxon-treatment.--><fig id="F27" position="float" orientation="portrait"><object-id xmlns:xlink="http://www.w3.org/1999/xlink" content-type="doi" xlink:type="simple">10.3897/phytokeys.200.71667.figure27</object-id><object-id xmlns:xlink="http://www.w3.org/1999/xlink" content-type="arpha" xlink:type="simple">0ED0386A-8432-532E-BCE0-9E48AC1F220F</object-id><label>Figure 27.</label><caption><p>Distribution of <tp:taxon-name><tp:taxon-name-part taxon-name-part-type="genus" reg="Capsicum">C.</tp:taxon-name-part><tp:taxon-name-part taxon-name-part-type="species" reg="baccatum">baccatum</tp:taxon-name-part><tp:taxon-name-part taxon-name-part-type="infraspecific-rank">var.</tp:taxon-name-part><tp:taxon-name-part taxon-name-part-type="variety" reg="baccatum">baccatum</tp:taxon-name-part></tp:taxon-name>, <tp:taxon-name><tp:taxon-name-part taxon-name-part-type="genus" reg="Capsicum">C.</tp:taxon-name-part><tp:taxon-name-part taxon-name-part-type="species" reg="baccatum">baccatum</tp:taxon-name-part><tp:taxon-name-part taxon-name-part-type="infraspecific-rank">var.</tp:taxon-name-part><tp:taxon-name-part taxon-name-part-type="variety" reg="pendulum">pendulum</tp:taxon-name-part></tp:taxon-name> and <tp:taxon-name><tp:taxon-name-part taxon-name-part-type="genus" reg="Capsicum">C.</tp:taxon-name-part><tp:taxon-name-part taxon-name-part-type="species" reg="baccatum">baccatum</tp:taxon-name-part><tp:taxon-name-part taxon-name-part-type="infraspecific-rank">var.</tp:taxon-name-part><tp:taxon-name-part taxon-name-part-type="variety" reg="umbilicatum">umbilicatum</tp:taxon-name-part></tp:taxon-name>.</p></caption><graphic xmlns:xlink="http://www.w3.org/1999/xlink" xlink:href="phytokeys-200-001_article-71667__-g027.jpg" position="float" orientation="portrait" xlink:type="simple" id="oo_695442.jpg"><uri content-type="original_file" xlink:type="simple">https://binary.pensoft.net/fig/695442</uri></graphic></fig><supplementary-material xmlns:xlink="http://www.w3.org/1999/xlink" id="S1" position="float" orientation="portrait" xlink:type="simple"><object-id content-type="doi" xlink:type="simple">10.3897/phytokeys.200.71667.suppl1</object-id><object-id content-type="zenodo_dep_id" xlink:type="simple">7077103</object-id><object-id content-type="arpha" xlink:type="simple">A75BBC93-A57A-5DE5-A9FD-B1F630D5276D</object-id><label>Supplementary material 1</label><caption><p>Appendix 1. Anatomical characters of <italic><tp:taxon-name><tp:taxon-name-part taxon-name-part-type="genus" reg="Capsicum">Capsicum</tp:taxon-name-part></tp:taxon-name></italic> fruits</p></caption><statement content-type="dataType"><label>Data type</label><p>Morphological (excel file)</p></statement><statement content-type="notes"><label>Explanation note</label><p>Description of fruit anatomical characters for each <italic><tp:taxon-name><tp:taxon-name-part taxon-name-part-type="genus" reg="Capsicum">Capsicum</tp:taxon-name-part></tp:taxon-name></italic> species.</p></statement><media xlink:href="phytokeys-200-001_article-71667__-s001.xlsx" mimetype="application" mime-subtype="vnd.openxmlformats-officedocument.spreadsheetml.sheet" position="float" orientation="portrait" xlink:type="simple" id="oo_695537.xlsx"><uri content-type="original_file" xlink:type="simple">https://binary.pensoft.net/file/695537</uri></media><permissions><license xlink:type="simple"><license-p>This dataset is made available under the Open Database License (http://opendatacommons.org/licenses/odbl/1.0/). The Open Database License (ODbL) is a license agreement intended to allow users to freely share, modify, and use this Dataset while maintaining this same freedom for others, provided that the original source and author(s) are credited.</license-p></license></permissions><attrib specific-use="authors">Gloria E. Barboza, Carolina Carrizo García, Luciano de Bem Bianchetti, María V. Romero, Marisel Scaldaferro</attrib></supplementary-material><supplementary-material xmlns:xlink="http://www.w3.org/1999/xlink" id="S4" position="float" orientation="portrait" xlink:type="simple"><object-id content-type="doi" xlink:type="simple">10.3897/phytokeys.200.71667.suppl4</object-id><object-id content-type="zenodo_dep_id" xlink:type="simple">7077091</object-id><object-id content-type="arpha" xlink:type="simple">2B21878C-9A4C-545F-9C67-441D4D944C74</object-id><label>Supplementary material 4</label><caption><p>Appendix 4. Specimens examined</p></caption><statement content-type="dataType"><label>Data type</label><p>Occurences (PDF file)</p></statement><statement content-type="notes"><label>Explanation note</label><p>Full information of the specimens examined for each <italic><tp:taxon-name><tp:taxon-name-part taxon-name-part-type="genus" reg="Capsicum">Capsicum</tp:taxon-name-part></tp:taxon-name></italic> species.</p></statement><media xlink:href="phytokeys-200-001_article-71667__-s004.pdf" mimetype="application" mime-subtype="pdf" position="float" orientation="portrait" xlink:type="simple" id="oo_695540.pdf"><uri content-type="original_file" xlink:type="simple">https://binary.pensoft.net/file/695540</uri></media><permissions><license xlink:type="simple"><license-p>This dataset is made available under the Open Database License (http://opendatacommons.org/licenses/odbl/1.0/). The Open Database License (ODbL) is a license agreement intended to allow users to freely share, modify, and use this Dataset while maintaining this same freedom for others, provided that the original source and author(s) are credited.</license-p></license></permissions><attrib specific-use="authors">Gloria E. Barboza, Carolina Carrizo García, Luciano de Bem Bianchetti, María V. Romero, Marisel Scaldaferro</attrib></supplementary-material></tp:treatment-sec><ref-list><ref id="B206"><mixed-citation xmlns:xlink="http://www.w3.org/1999/xlink" xlink:type="simple"><person-group><name name-style="western"><surname>Hunziker</surname><given-names>AT</given-names></name></person-group> (<year>1998</year>) <article-title>Estudios sobre <tp:taxon-name><tp:taxon-name-part taxon-name-part-type="family">Solanaceae</tp:taxon-name-part></tp:taxon-name>. XLVI. Los ajíes silvestres de Argentina (<italic><tp:taxon-name><tp:taxon-name-part taxon-name-part-type="genus">Capsicum</tp:taxon-name-part></tp:taxon-name></italic>).</article-title><source>Darwiniana</source><volume>36</volume>: <fpage>201</fpage>–<lpage>203</lpage>.</mixed-citation></ref><ref id="B236"><mixed-citation xmlns:xlink="http://www.w3.org/1999/xlink" xlink:type="simple"><person-group><name name-style="western"><surname>Knapp</surname><given-names>S</given-names></name><name name-style="western"><surname>Barboza</surname><given-names>GE</given-names></name><name name-style="western"><surname>Romero</surname><given-names>MV</given-names></name><name name-style="western"><surname>Vignoli-Silva</surname><given-names>M</given-names></name><name name-style="western"><surname>Giacomin</surname><given-names>LL</given-names></name><name name-style="western"><surname>Stehmann</surname><given-names>JR</given-names></name></person-group> (<year>2015</year>) <article-title>Identification and lectotypification of the <tp:taxon-name><tp:taxon-name-part taxon-name-part-type="family">Solanaceae</tp:taxon-name-part></tp:taxon-name> from Vellozo’s Flora Fluminensis.</article-title><source>Taxon</source><volume>64</volume>(<issue>4</issue>): <fpage>822</fpage>–<lpage>836</lpage>. <ext-link xlink:href="10.12705/644.14" ext-link-type="doi" xlink:type="simple">https://doi.org/10.12705/644.14</ext-link></mixed-citation></ref><ref id="B209"><mixed-citation xmlns:xlink="http://www.w3.org/1999/xlink" xlink:type="simple"><person-group><name name-style="western"><surname>Hunziker</surname><given-names>AT</given-names></name><name name-style="western"><surname>Barboza</surname><given-names>GE</given-names></name></person-group> (<year>1998</year>) <article-title>Estudios sobre <tp:taxon-name><tp:taxon-name-part taxon-name-part-type="family">Solanaceae</tp:taxon-name-part></tp:taxon-name> XLV. Sobre la presencia de <italic><tp:taxon-name><tp:taxon-name-part taxon-name-part-type="genus">Exodeconus</tp:taxon-name-part></tp:taxon-name></italic> en Argentina y una novedad en <italic><tp:taxon-name><tp:taxon-name-part taxon-name-part-type="genus">Capsicum</tp:taxon-name-part><tp:taxon-name-part taxon-name-part-type="species">baccatum</tp:taxon-name-part></tp:taxon-name></italic>.</article-title><source>Kurtziana</source><volume>26</volume>: <fpage>23</fpage>–<lpage>31</lpage>.</mixed-citation></ref><ref id="B188"><mixed-citation xmlns:xlink="http://www.w3.org/1999/xlink" xlink:type="simple"><person-group><name name-style="western"><surname>Hazen-Hammond</surname><given-names>S</given-names></name></person-group> (<year>1993</year>) <source>Chile pepper fever.</source><publisher-name>Voyageur Press</publisher-name>, <publisher-loc>INC., Minnesota</publisher-loc>, <size units="page">127 pp</size>. <ext-link xlink:href="10.1057/9780230374706_12" ext-link-type="doi" xlink:type="simple">https://doi.org/10.1057/9780230374706_12</ext-link></mixed-citation></ref><ref id="B310"><mixed-citation xmlns:xlink="http://www.w3.org/1999/xlink" xlink:type="simple"><person-group><name name-style="western"><surname>Moscone</surname><given-names>EA</given-names></name></person-group> (<year>1999</year>) <article-title>Análisis cariotípico en <tp:taxon-name><tp:taxon-name-part taxon-name-part-type="genus">Capsicum</tp:taxon-name-part><tp:taxon-name-part taxon-name-part-type="species">baccatum</tp:taxon-name-part><tp:taxon-name-part taxon-name-part-type="infraspecific-rank">var.</tp:taxon-name-part><tp:taxon-name-part taxon-name-part-type="variety">umbilicatum</tp:taxon-name-part></tp:taxon-name> (<tp:taxon-name><tp:taxon-name-part taxon-name-part-type="family">Solanaceae</tp:taxon-name-part></tp:taxon-name>) mediante bandeos AgNOR y de fluorescencia.</article-title><source>Kurtziana</source><volume>27</volume>: <fpage>225</fpage>–<lpage>232</lpage>.</mixed-citation></ref><ref id="B316"><mixed-citation xmlns:xlink="http://www.w3.org/1999/xlink" xlink:type="simple"><person-group><name name-style="western"><surname>Moscone</surname><given-names>EA</given-names></name><name name-style="western"><surname>Baranyi</surname><given-names>M</given-names></name><name name-style="western"><surname>Ebert</surname><given-names>I</given-names></name><name name-style="western"><surname>Greilhuber</surname><given-names>J</given-names></name><name name-style="western"><surname>Ehrendorfer</surname><given-names>F</given-names></name><name name-style="western"><surname>Hunziker</surname><given-names>AT</given-names></name></person-group> (<year>2003</year>) <article-title>Analysis of nuclear DNA content in <italic><tp:taxon-name><tp:taxon-name-part taxon-name-part-type="genus">Capsicum</tp:taxon-name-part></tp:taxon-name></italic> (<tp:taxon-name><tp:taxon-name-part taxon-name-part-type="family">Solanaceae</tp:taxon-name-part></tp:taxon-name>) by flow cytometry and Feulgen densitometry.</article-title><source>Annals of Botany</source><volume>92</volume>: <fpage>21</fpage>–<lpage>29</lpage>. <ext-link xlink:href="10.1093/aob/mcg105" ext-link-type="doi" xlink:type="simple">https://doi.org/10.1093/aob/mcg105</ext-link></mixed-citation></ref><ref id="B29"><mixed-citation xmlns:xlink="http://www.w3.org/1999/xlink" xlink:type="simple"><person-group><name name-style="western"><surname>Barbosa</surname><given-names>RI</given-names></name><name name-style="western"><surname>Luz</surname><given-names>FJF</given-names></name><name name-style="western"><surname>Nascimento-Filho</surname><given-names>HR</given-names></name><name name-style="western"><surname>Maduro</surname><given-names>CB</given-names></name></person-group> (<year>2006</year>) <source>Pimentas de Roraima (Catálogo de Referência).</source><publisher-name>EDUA/Editora INPA (Série Biblioteca Científica da Amazônia)</publisher-name>, <publisher-loc>Manaus</publisher-loc>, <size units="page">93 pp</size>.</mixed-citation></ref><ref id="B75"><mixed-citation xmlns:xlink="http://www.w3.org/1999/xlink" xlink:type="simple"><person-group><name name-style="western"><surname>Carvalho</surname><given-names>S</given-names></name><name name-style="western"><surname>Bianchetti</surname><given-names>L</given-names></name><name name-style="western"><surname>Costa Ribeiro</surname><given-names>S da</given-names></name><name name-style="western"><surname>Lopes</surname><given-names>CA</given-names></name></person-group> (<year>2006</year>) <article-title>Pimentas do gênero <italic><tp:taxon-name><tp:taxon-name-part taxon-name-part-type="genus">Capsicum</tp:taxon-name-part></tp:taxon-name></italic> no Brasil.</article-title><source>Embrapa Hortaliças Documentos</source><volume>94</volume>: <fpage>1</fpage>–<lpage>27</lpage>.</mixed-citation></ref><ref id="B455"><mixed-citation xmlns:xlink="http://www.w3.org/1999/xlink" xlink:type="simple"><person-group><name name-style="western"><surname>Sturtevant</surname><given-names>EL</given-names></name></person-group> (<year>1888a</year>) <article-title><italic><tp:taxon-name><tp:taxon-name-part taxon-name-part-type="genus">Capsicum</tp:taxon-name-part><tp:taxon-name-part taxon-name-part-type="species">umbilicatum</tp:taxon-name-part></tp:taxon-name></italic>.</article-title><source>Bulletin of the Torrey Botanical Club</source><volume>15</volume>(<issue>5</issue>): <fpage>108</fpage>–<lpage>109</lpage>. <ext-link xlink:href="10.2307/2476468" ext-link-type="doi" xlink:type="simple">https://doi.org/10.2307/2476468</ext-link></mixed-citation></ref><ref id="B296"><mixed-citation xmlns:xlink="http://www.w3.org/1999/xlink" xlink:type="simple"><person-group><name name-style="western"><surname>Miller</surname><given-names>M</given-names></name><name name-style="western"><surname>Harrison</surname><given-names>J</given-names></name></person-group> (<year>1991</year>) <source>The Great Chile Book.</source><publisher-name>Ten Speed Press</publisher-name>, <publisher-loc>California</publisher-loc>, <size units="page">156 pp</size>.</mixed-citation></ref><ref id="B17"><mixed-citation xmlns:xlink="http://www.w3.org/1999/xlink" xlink:type="simple"><person-group><name name-style="western"><surname>Andrews</surname><given-names>J</given-names></name></person-group> (<year>1984</year>) <source>Peppers.</source><publisher-name>The domesticated Capsicums</publisher-name>, <publisher-loc>University of Texas Press, Austin</publisher-loc>, <size units="page">170 pp</size>.</mixed-citation></ref><ref id="B185"><mixed-citation xmlns:xlink="http://www.w3.org/1999/xlink" xlink:type="simple"><person-group><name name-style="western"><surname>Halsted</surname><given-names>BD</given-names></name><name name-style="western"><surname>Growth</surname><given-names>B</given-names></name><name name-style="western"><surname>Robinson</surname><given-names>M</given-names></name><name name-style="western"><surname>Owen</surname><given-names>E</given-names></name><name name-style="western"><surname>Groth</surname><given-names>M</given-names></name></person-group> (<year>1912</year>) A study of peppers. Report of the Botanical Department of the New Jersey Agricultural College Experiment Station. State Gazette Publishing Co., Trenton, New Yersey, 338–359.</mixed-citation></ref><ref id="B79"><mixed-citation xmlns:xlink="http://www.w3.org/1999/xlink" xlink:type="simple"><person-group><name name-style="western"><surname>Carrizo García</surname><given-names>C</given-names></name><name name-style="western"><surname>Barfuss</surname><given-names>MHJ</given-names></name><name name-style="western"><surname>Sehr</surname><given-names>EM</given-names></name><name name-style="western"><surname>Barboza</surname><given-names>GE</given-names></name><name name-style="western"><surname>Samuel</surname><given-names>R</given-names></name><name name-style="western"><surname>Moscone</surname><given-names>EA</given-names></name><name name-style="western"><surname>Ehrendorfer</surname><given-names>F</given-names></name></person-group> (<year>2016</year>) <article-title>Phylogenetic relationships, diversification and expansion of chili peppers (<italic><tp:taxon-name><tp:taxon-name-part taxon-name-part-type="genus">Capsicum</tp:taxon-name-part></tp:taxon-name></italic>, <tp:taxon-name><tp:taxon-name-part taxon-name-part-type="family">Solanaceae</tp:taxon-name-part></tp:taxon-name>).</article-title><source>Annals of Botany</source><volume>118</volume>: <fpage>35</fpage>–<lpage>51</lpage>. <ext-link xlink:href="10.1093/aob/mcw079" ext-link-type="doi" xlink:type="simple">https://doi.org/10.1093/aob/mcw079</ext-link></mixed-citation></ref><ref id="B485"><mixed-citation xmlns:xlink="http://www.w3.org/1999/xlink" xlink:type="simple"><person-group><name name-style="western"><surname>Vellozo</surname><given-names>JM da C</given-names></name></person-group> (<year>1829</year>) [“1825”] Florae Fluminensis. Typographia Nationali: Rio de Janeiro. <ext-link xlink:href="10.5962/bhl.title.745" ext-link-type="doi" xlink:type="simple">https://doi.org/10.5962/bhl.title.745</ext-link></mixed-citation></ref><ref id="B435"><mixed-citation xmlns:xlink="http://www.w3.org/1999/xlink" xlink:type="simple"><person-group><name name-style="western"><surname>Sendtner</surname><given-names>O</given-names></name></person-group> (<year>1846</year>) <article-title><tp:taxon-name><tp:taxon-name-part taxon-name-part-type="family">Solanaceae</tp:taxon-name-part></tp:taxon-name> et <tp:taxon-name><tp:taxon-name-part taxon-name-part-type="tribe">Cestrineae</tp:taxon-name-part></tp:taxon-name>.</article-title><source>Flora Brasiliensis</source><volume>10</volume>(<issue>1</issue>): <fpage>1</fpage>–<lpage>231</lpage>.</mixed-citation></ref><ref id="B215"><mixed-citation xmlns:xlink="http://www.w3.org/1999/xlink" xlink:type="simple"><person-group><name name-style="western"><surname>Irish</surname><given-names>HC</given-names></name></person-group> (<year>1898</year>) <article-title>Revision of the genus <italic><tp:taxon-name><tp:taxon-name-part taxon-name-part-type="genus">Capsicum</tp:taxon-name-part></tp:taxon-name></italic> with special reference to garden varieties.</article-title><source>Annual Report of the Missouri Botanical Garden</source><volume>9</volume>: <fpage>53</fpage>–<lpage>110</lpage>. <ext-link xlink:href="10.2307/2992137" ext-link-type="doi" xlink:type="simple">https://doi.org/10.2307/2992137</ext-link></mixed-citation></ref><ref id="B7"><mixed-citation xmlns:xlink="http://www.w3.org/1999/xlink" xlink:type="simple"><person-group><name name-style="western"><surname>Albrecht</surname><given-names>E</given-names></name><name name-style="western"><surname>Zhang</surname><given-names>D</given-names></name><name name-style="western"><surname>Mays</surname><given-names>AD</given-names></name><name name-style="western"><surname>Saftner</surname><given-names>RA</given-names></name><name name-style="western"><surname>Stommel</surname><given-names>JR</given-names></name></person-group> (<year>2012b</year>) Genetic diversity in <italic><tp:taxon-name><tp:taxon-name-part taxon-name-part-type="genus">Capsicum</tp:taxon-name-part><tp:taxon-name-part taxon-name-part-type="species">baccatum</tp:taxon-name-part></tp:taxon-name></italic> is significantly influenced by its ecogeographical distribution. BMC Genetics 13: e68. <ext-link xlink:href="10.1186/1471-2156-13-68" ext-link-type="doi" xlink:type="simple">https://doi.org/10.1186/1471-2156-13-68</ext-link></mixed-citation></ref></ref-list></tp:taxon-treatment>
