# Supplementary material for: ﻿Monograph of wild and cultivated chili peppers (Capsicum L., Solanaceae)
Source: PhytoKeys. 2022 Jun 14;200:1–423. doi: 10.3897/phytokeys.200.71667 (PMC9881532; doi:10.3897/phytokeys.200.71667)
Supplement: XML Treatment for Capsicum benoistii [file phytokeys.200.71667-treatment9.xml]

<!DOCTYPE tp:taxon-treatment
  PUBLIC "-//TaxonX//DTD Taxonomic Treatment Publishing DTD v0 20100105//EN" "tax-treatment-NSO.dtd">
<tp:taxon-treatment xmlns:tp="http://www.plazi.org/taxpub"><tp:treatment-meta><kwd-group><label>Taxon classification</label><kwd>
              <named-content content-type="kingdom">Plantae</named-content>
            </kwd><kwd>
              <named-content content-type="order">Solanales</named-content>
            </kwd><kwd>
              <named-content content-type="family">Solanaceae</named-content>
            </kwd></kwd-group><mixed-citation publication-type="journal"><person-group><name><surname>Barboza</surname><given-names>Gloria E.</given-names></name><name><surname>García</surname><given-names>Carolina Carrizo</given-names></name><name><surname>Bianchetti</surname><given-names>Luciano de Bem</given-names></name><name><surname>Romero</surname><given-names>María V.</given-names></name><name><surname>Scaldaferro</surname><given-names>Marisel</given-names></name></person-group><article-title>﻿Monograph of wild and cultivated chili peppers (<italic><tp:taxon-name><tp:taxon-name-part taxon-name-part-type="genus" reg="Capsicum">Capsicum</tp:taxon-name-part></tp:taxon-name></italic> L., <tp:taxon-name><tp:taxon-name-part taxon-name-part-type="family">Solanaceae</tp:taxon-name-part></tp:taxon-name>)</article-title><source>PhytoKeys</source><day>14</day><month>06</month><year>2022</year><volume>200</volume><fpage>1</fpage><lpage>423</lpage><pub-id pub-id-type="doi">10.3897/phytokeys.200.71667</pub-id></mixed-citation></tp:treatment-meta><tp:nomenclature><label>﻿3.</label><tp:taxon-name>
            <object-id xmlns:xlink="http://www.w3.org/1999/xlink" content-type="arpha" xlink:type="simple">9B31C9D2-BAD1-59F7-B333-9944CE1BD701</object-id>
            <tp:taxon-name-part taxon-name-part-type="genus" reg="Capsicum">Capsicum</tp:taxon-name-part>
            <tp:taxon-name-part taxon-name-part-type="species" reg="benoistii">benoistii</tp:taxon-name-part>
          </tp:taxon-name><tp:taxon-authority>Hunz. ex Barboza, PLoS ONE 14(1): 4. 2019.</tp:taxon-authority><xref ref-type="fig" rid="F31">Fig. 31</xref></tp:nomenclature><tp:treatment-sec sec-type="material" id="SECID0EC3OM"><title>Type.</title><p>Ecuador. Tungurahua: Baños, 3 Apr 1931, <italic>M.R. Benoist 4204</italic> (holotype: P [P04023406]).</p></tp:treatment-sec><tp:treatment-sec sec-type="description" id="SECID0EK3OM"><title>Description.</title><p>Erect shrubs with few branches. Young stems 3-angled, light brown, glabrous or sparsely pubescent with appressed-antrorse, simple, uniseriate, 3–5-celled, eglandular trichomes 0.3–1.1 mm long; bark of older stems dark brown, angled, glabrous; lenticels absent. Sympodial units difoliate, the leaves geminate; leaf pair markedly unequal in size, subequal in shape. Leaves membranous, discolorous, dark green above, light green beneath, glabrous or with sparse trichomes adaxially and abaxially, similar to those of the stems, more abundant on main veins; blades of major leaves 8.5–12 cm long, 2.8–6 cm wide, ovate or elliptic, the major veins 4–5 (–6) on each side of mid-vein, the base asymmetric and attenuate, the margins entire, the apex long-acuminate; petioles 0.5–1 cm long, glabrous or glabrescent; blades of minor leaves 2.4–6 cm long, 1.7–4 cm wide, ovate or elliptic, the major veins 3–4 on each side of mid-vein, the base asymmetric and rounded, the margins entire, the apex acute or rounded; petioles 0.1–1 cm long, glabrescent or sparsely pubescent. Inflorescences axillary, 3–6 flowers per axil; flowering pedicels 13–20 mm long, angled, filiform, pendent, non-geniculate at anthesis, moderately to densely pubescent, the eglandular trichomes long, spreading to antrorse; pedicels scars inconspicuous. Buds ovoid, colour unknown. Flowers 5-merous. Calyx 2–2.5 mm long, ca. 5 mm wide, cup-shaped, thick, colour unknown, moderately pubescent with the same trichomes as pedicels, the calyx appendages 5, 2.5–3.5 mm long, ca. 0.5 mm wide, equal or subequal, thick, erect, subulate, inserted close to the margin, with the same pubscence as calyx tube. Corolla ca. 12–13 mm long, thick, deeply stellate without interpetalar membrane, lobed nearly to the base, glabrous adaxially and abaxially, the tube ca. 3 mm long, the lobes ca. 9 mm long, ca. 2 mm wide, narrowly triangular, erect, the margins and the tips pubescent. Stamens five, equal; filaments 3–3.2 mm long, inserted on the corolla 1.5 mm from the base, with auricles fused to the corolla at the point of insertion; anthers ca. 3 mm long, ellipsoid, not connivent at anthesis. Gynoecium with ovary 1.3–1.7 mm long, 1.2–1.5 mm in diameter, subglobose; ovules more than two per locule; nectary ca. 0.3 mm tall; styles dimorphic, long style ca. 6.5 mm, short style ca. 3.6 mm, clavate; stigma 0.3 mm long, 0.5 mm wide, globose. Berry and seeds unknown.</p><fig id="F31" position="float" orientation="portrait"><object-id xmlns:xlink="http://www.w3.org/1999/xlink" content-type="doi" xlink:type="simple">10.3897/phytokeys.200.71667.figure31</object-id><object-id xmlns:xlink="http://www.w3.org/1999/xlink" content-type="arpha" xlink:type="simple">5B95EE30-80DA-5C73-9B9D-8FFB24CDC374</object-id><label>Figure 31.</label><caption><p><italic><tp:taxon-name><tp:taxon-name-part taxon-name-part-type="genus" reg="Capsicum">Capsicum</tp:taxon-name-part><tp:taxon-name-part taxon-name-part-type="species" reg="benoistii">benoistii</tp:taxon-name-part></tp:taxon-name></italic><bold>A</bold> flowering branch <bold>B</bold> flower <bold>C</bold> calyx <bold>D</bold> section of the calyx showing the venation <bold>E</bold> eglandular trichome of the calyx <bold>F</bold> opened corolla <bold>G</bold> gynoecium with long style <bold>H</bold> gynoecium with short style. From <italic>Benoist 4204.</italic> Drawn by N. de Flury. Published in <xref ref-type="bibr" rid="B38">Barboza et al. (2019)</xref>, reproduced with permission.</p></caption><graphic xmlns:xlink="http://www.w3.org/1999/xlink" xlink:href="phytokeys-200-001_article-71667__-g031.jpg" position="float" orientation="portrait" xlink:type="simple" id="oo_695446.jpg"><uri content-type="original_file" xlink:type="simple">https://binary.pensoft.net/fig/695446</uri></graphic></fig></tp:treatment-sec><tp:treatment-sec sec-type="distribution" id="SECID0E44OM"><title>Distribution.</title><p><italic><tp:taxon-name><tp:taxon-name-part taxon-name-part-type="genus" reg="Capsicum">Capsicum</tp:taxon-name-part><tp:taxon-name-part taxon-name-part-type="species" reg="benoistii">benoistii</tp:taxon-name-part></tp:taxon-name></italic> is endemic to a restricted area in central-southern Ecuador (Provinces of Tungurahua and Loja) (Fig. <xref ref-type="fig" rid="F32">32</xref>).</p><fig id="F32" position="float" orientation="portrait"><object-id xmlns:xlink="http://www.w3.org/1999/xlink" content-type="doi" xlink:type="simple">10.3897/phytokeys.200.71667.figure32</object-id><object-id xmlns:xlink="http://www.w3.org/1999/xlink" content-type="arpha" xlink:type="simple">DA957DE8-19F6-5C71-AE39-54B1AC6D4F5B</object-id><label>Figure 32.</label><caption><p>Distribution of <italic><tp:taxon-name><tp:taxon-name-part taxon-name-part-type="genus" reg="Capsicum">C.</tp:taxon-name-part><tp:taxon-name-part taxon-name-part-type="species" reg="benoistii">benoistii</tp:taxon-name-part></tp:taxon-name></italic>, <italic><tp:taxon-name><tp:taxon-name-part taxon-name-part-type="genus" reg="Capsicum">C.</tp:taxon-name-part><tp:taxon-name-part taxon-name-part-type="species" reg="caatingae">caatingae</tp:taxon-name-part></tp:taxon-name></italic>, <italic><tp:taxon-name><tp:taxon-name-part taxon-name-part-type="genus" reg="Capsicum">C.</tp:taxon-name-part><tp:taxon-name-part taxon-name-part-type="species" reg="caballeroi">caballeroi</tp:taxon-name-part></tp:taxon-name></italic>, <italic><tp:taxon-name><tp:taxon-name-part taxon-name-part-type="genus" reg="Capsicum">C.</tp:taxon-name-part><tp:taxon-name-part taxon-name-part-type="species" reg="campylopodium">campylopodium</tp:taxon-name-part></tp:taxon-name></italic> and <italic><tp:taxon-name><tp:taxon-name-part taxon-name-part-type="genus" reg="Capsicum">C.</tp:taxon-name-part><tp:taxon-name-part taxon-name-part-type="species" reg="cardenasii">cardenasii</tp:taxon-name-part></tp:taxon-name></italic></p></caption><graphic xmlns:xlink="http://www.w3.org/1999/xlink" xlink:href="phytokeys-200-001_article-71667__-g032.jpg" position="float" orientation="portrait" xlink:type="simple" id="oo_695447.jpg"><uri content-type="original_file" xlink:type="simple">https://binary.pensoft.net/fig/695447</uri></graphic></fig></tp:treatment-sec><tp:treatment-sec sec-type="ecology" id="SECID0EVAPM"><title>Ecology.</title><p><italic><tp:taxon-name><tp:taxon-name-part taxon-name-part-type="genus" reg="Capsicum">Capsicum</tp:taxon-name-part><tp:taxon-name-part taxon-name-part-type="species" reg="benoistii">benoistii</tp:taxon-name-part></tp:taxon-name></italic> grows in thickets in montane forests, between 1,500 and 2,600 m elevation.</p></tp:treatment-sec><tp:treatment-sec sec-type="phenology" id="SECID0EGBPM"><title>Phenology.</title><p>Flowering from March to May. Fruiting time unknown.</p></tp:treatment-sec><tp:treatment-sec sec-type="Chromosome number" id="SECID0ELBPM"><title>Chromosome number.</title><p>Not known.</p></tp:treatment-sec><tp:treatment-sec sec-type="Common names" id="SECID0EQBPM"><title>Common names.</title><p>None recorded.</p></tp:treatment-sec><tp:treatment-sec sec-type="Uses" id="SECID0EVBPM"><title>Uses.</title><p>None recorded.</p></tp:treatment-sec><tp:treatment-sec sec-type="Preliminary conservation assessment" id="SECID0E1BPM"><title>Preliminary conservation assessment.</title><p><abbrev xmlns:xlink="http://www.w3.org/1999/xlink" xlink:title="extent of occurrence" id="ABBRID0EACPM" xlink:type="simple">EOO</abbrev> (2,627.651 km<sup>2</sup>); <abbrev xmlns:xlink="http://www.w3.org/1999/xlink" xlink:title="area of occupancy" id="ABBRID0EGCPM" xlink:type="simple">AOO</abbrev> (12 km<sup>2</sup>). Considering the extent of occurrence, the area of occupancy, the few localities (3) where it was collected and the decline observed in its geographic range, we assign <italic><tp:taxon-name><tp:taxon-name-part taxon-name-part-type="genus" reg="Capsicum">C.</tp:taxon-name-part><tp:taxon-name-part taxon-name-part-type="species" reg="benoistii">benoistii</tp:taxon-name-part></tp:taxon-name></italic> the Endangered (EN; B1+2ab(i,ii) category. The species has not been collected since 1978 despite recent intensive field explorations in the same locations (<xref ref-type="bibr" rid="B38">Barboza et al. 2019</xref>).</p></tp:treatment-sec><tp:treatment-sec sec-type="discussion" id="SECID0E2CPM"><title>Discussion.</title><p>The affinities of <italic><tp:taxon-name><tp:taxon-name-part taxon-name-part-type="genus" reg="Capsicum">C.</tp:taxon-name-part><tp:taxon-name-part taxon-name-part-type="species" reg="benoistii">benoistii</tp:taxon-name-part></tp:taxon-name></italic> have not yet been explored and, due to the lack of data on some morphological characters, it is not assigned to any of the recognised clades (<xref ref-type="bibr" rid="B38">Barboza et al. 2019</xref>). This species is poorly known and information about corolla colour, fruit and seed characters and chromosome number are still lacking. However, <italic><tp:taxon-name><tp:taxon-name-part taxon-name-part-type="genus" reg="Capsicum">C.</tp:taxon-name-part><tp:taxon-name-part taxon-name-part-type="species" reg="benoistii">benoistii</tp:taxon-name-part></tp:taxon-name></italic> is distinctive in its deeply-lobed stellate corolla (lobes three times longer than the tube, Fig. <xref ref-type="fig" rid="F31">31B, F</xref>) and in the presence of heterostylous flowers (Fig. <xref ref-type="fig" rid="F31">31G, H</xref>). These features, plus the short flowering pedicels (13–20 mm long), distinguish <italic><tp:taxon-name><tp:taxon-name-part taxon-name-part-type="genus" reg="Capsicum">C.</tp:taxon-name-part><tp:taxon-name-part taxon-name-part-type="species" reg="benoistii">benoistii</tp:taxon-name-part></tp:taxon-name></italic> from <italic><tp:taxon-name><tp:taxon-name-part taxon-name-part-type="genus" reg="Capsicum">C.</tp:taxon-name-part><tp:taxon-name-part taxon-name-part-type="species" reg="geminifolium">geminifolium</tp:taxon-name-part></tp:taxon-name></italic>, a morphological similar species, which has campanulate corollas that are lobed less than 1/3 of the way to the base and homostylous flowers.</p><p>The presence of heterostylous flowers in <italic><tp:taxon-name><tp:taxon-name-part taxon-name-part-type="genus" reg="Capsicum">C.</tp:taxon-name-part><tp:taxon-name-part taxon-name-part-type="species" reg="benoistii">benoistii</tp:taxon-name-part></tp:taxon-name></italic> is unusual amongst <italic><tp:taxon-name><tp:taxon-name-part taxon-name-part-type="genus" reg="Capsicum">Capsicum</tp:taxon-name-part></tp:taxon-name></italic> species. It has been reported in <italic><tp:taxon-name><tp:taxon-name-part taxon-name-part-type="genus" reg="Capsicum">C.</tp:taxon-name-part><tp:taxon-name-part taxon-name-part-type="species" reg="chinense">chinense</tp:taxon-name-part></tp:taxon-name></italic> (<xref ref-type="bibr" rid="B357">Peña-Yam et al. 2019</xref>), <italic><tp:taxon-name><tp:taxon-name-part taxon-name-part-type="genus" reg="Capsicum">C.</tp:taxon-name-part><tp:taxon-name-part taxon-name-part-type="species" reg="baccatum">baccatum</tp:taxon-name-part></tp:taxon-name></italic> (<xref ref-type="bibr" rid="B207">Hunziker 2001</xref>; <xref ref-type="bibr" rid="B33">Barboza 2013</xref>), in many cultivars (<xref ref-type="bibr" rid="B360">Perera and Poulos 1993</xref>) and observed in <italic><tp:taxon-name><tp:taxon-name-part taxon-name-part-type="genus" reg="Capsicum">C.</tp:taxon-name-part><tp:taxon-name-part taxon-name-part-type="species" reg="pubescens">pubescens</tp:taxon-name-part></tp:taxon-name></italic> (see Fig. <xref ref-type="fig" rid="F103">103I–K</xref>).</p></tp:treatment-sec><tp:treatment-sec sec-type="material" id="SECID0ECHPM"><title>Specimens examined.</title><p>See Suppl. material <xref ref-type="supplementary-material" rid="S4">4</xref>: Appendix 4.</p></tp:treatment-sec><tp:treatment-sec><!--Section generated to contain objects referenced in tp:taxon-treatment.--><fig id="F103" position="float" orientation="portrait"><object-id xmlns:xlink="http://www.w3.org/1999/xlink" content-type="doi" xlink:type="simple">10.3897/phytokeys.200.71667.figure103</object-id><object-id xmlns:xlink="http://www.w3.org/1999/xlink" content-type="arpha" xlink:type="simple">B0B9FAE9-A3ED-5F88-8953-8D8CB2D7195F</object-id><label>Figure 103.</label><caption><p><italic><tp:taxon-name><tp:taxon-name-part taxon-name-part-type="genus" reg="Capsicum">Capsicum</tp:taxon-name-part><tp:taxon-name-part taxon-name-part-type="species" reg="pubescens">pubescens</tp:taxon-name-part></tp:taxon-name></italic><bold>A</bold> reproductive branch <bold>B</bold> trichome of the leaf <bold>C</bold> calyx <bold>D</bold> section of the calyx showing the venation <bold>E</bold> flower, upper view <bold>F</bold> sector of opened corolla <bold>G, H</bold> anthers, dorsal and ventral views, respectively <bold>I, J, K</bold> gynoecium with short, medium and long style, respectively <bold>L</bold> anatomical detail of the pericarp (note the giant cell in the mesocarp) <bold>M</bold> seed <bold>N</bold> seed, in cross section <bold>O</bold> structure of seed coat at the seed margin <bold>P</bold> structure of seed coat at the seed body <bold>Q</bold> embryo. From <italic>Hunziker 25484</italic>. Drawn by J. de Ugarte.</p></caption><graphic xmlns:xlink="http://www.w3.org/1999/xlink" xlink:href="phytokeys-200-001_article-71667__-g103.jpg" position="float" orientation="portrait" xlink:type="simple" id="oo_695518.jpg"><uri content-type="original_file" xlink:type="simple">https://binary.pensoft.net/fig/695518</uri></graphic></fig><supplementary-material xmlns:xlink="http://www.w3.org/1999/xlink" id="S4" position="float" orientation="portrait" xlink:type="simple"><object-id content-type="doi" xlink:type="simple">10.3897/phytokeys.200.71667.suppl4</object-id><object-id content-type="zenodo_dep_id" xlink:type="simple">7077091</object-id><object-id content-type="arpha" xlink:type="simple">2B21878C-9A4C-545F-9C67-441D4D944C74</object-id><label>Supplementary material 4</label><caption><p>Appendix 4. Specimens examined</p></caption><statement content-type="dataType"><label>Data type</label><p>Occurences (PDF file)</p></statement><statement content-type="notes"><label>Explanation note</label><p>Full information of the specimens examined for each <italic><tp:taxon-name><tp:taxon-name-part taxon-name-part-type="genus" reg="Capsicum">Capsicum</tp:taxon-name-part></tp:taxon-name></italic> species.</p></statement><media xlink:href="phytokeys-200-001_article-71667__-s004.pdf" mimetype="application" mime-subtype="pdf" position="float" orientation="portrait" xlink:type="simple" id="oo_695540.pdf"><uri content-type="original_file" xlink:type="simple">https://binary.pensoft.net/file/695540</uri></media><permissions><license xlink:type="simple"><license-p>This dataset is made available under the Open Database License (http://opendatacommons.org/licenses/odbl/1.0/). The Open Database License (ODbL) is a license agreement intended to allow users to freely share, modify, and use this Dataset while maintaining this same freedom for others, provided that the original source and author(s) are credited.</license-p></license></permissions><attrib specific-use="authors">Gloria E. Barboza, Carolina Carrizo García, Luciano de Bem Bianchetti, María V. Romero, Marisel Scaldaferro</attrib></supplementary-material></tp:treatment-sec><ref-list><ref id="B38"><mixed-citation xmlns:xlink="http://www.w3.org/1999/xlink" xlink:type="simple"><person-group><name name-style="western"><surname>Barboza</surname><given-names>GE</given-names></name><name name-style="western"><surname>Carrizo García</surname><given-names>C</given-names></name><name name-style="western"><surname>Leiva González</surname><given-names>S</given-names></name><name name-style="western"><surname>Scaldaferro</surname><given-names>M</given-names></name><name name-style="western"><surname>Reyes</surname><given-names>X</given-names></name></person-group> (<year>2019</year>) Four new species of <italic><tp:taxon-name><tp:taxon-name-part taxon-name-part-type="genus">Capsicum</tp:taxon-name-part></tp:taxon-name></italic> (<tp:taxon-name><tp:taxon-name-part taxon-name-part-type="family">Solanaceae</tp:taxon-name-part></tp:taxon-name>) from the tropical Andes and an update on the phylogeny of the genus. PLoS ONE 14(1): e0209792. <ext-link xlink:href="10.1371/journal.pone.0209792" ext-link-type="doi" xlink:type="simple">https://doi.org/10.1371/journal.pone.0209792</ext-link></mixed-citation></ref><ref id="B357"><mixed-citation xmlns:xlink="http://www.w3.org/1999/xlink" xlink:type="simple"><person-group><name name-style="western"><surname>Peña-Yam</surname><given-names>LP</given-names></name><name name-style="western"><surname>Muñoz-Ramírez</surname><given-names>LS</given-names></name><name name-style="western"><surname>Avilés-Viñas</surname><given-names>SA</given-names></name><name name-style="western"><surname>Canto-Flick</surname><given-names>A</given-names></name><name name-style="western"><surname>Guzmán-Antonio</surname><given-names>A</given-names></name><name name-style="western"><surname>Santana-Buzzy</surname><given-names>N</given-names></name></person-group> (<year>2019</year>) Floral biology studies in Habanero pepper (<italic><tp:taxon-name><tp:taxon-name-part taxon-name-part-type="genus">Capsicum</tp:taxon-name-part><tp:taxon-name-part taxon-name-part-type="species">chinense</tp:taxon-name-part></tp:taxon-name></italic> Jacq.) to implement in a cross-breeding program. Agriculture 9(12): e249. <ext-link xlink:href="10.3390/agriculture9120249" ext-link-type="doi" xlink:type="simple">https://doi.org/10.3390/agriculture9120249</ext-link></mixed-citation></ref><ref id="B207"><mixed-citation xmlns:xlink="http://www.w3.org/1999/xlink" xlink:type="simple"><person-group><name name-style="western"><surname>Hunziker</surname><given-names>AT</given-names></name></person-group> (<year>2001</year>) <source>Genera Solanacearum. The genera of <tp:taxon-name><tp:taxon-name-part taxon-name-part-type="family">Solanaceae</tp:taxon-name-part></tp:taxon-name> illustrated, arranged according to a new system. A. R. G. Gantner Verlag K.</source><publisher-name>-G</publisher-name>, <publisher-loc>Ruggell</publisher-loc>, <size units="page">500 pp</size>.</mixed-citation></ref><ref id="B33"><mixed-citation xmlns:xlink="http://www.w3.org/1999/xlink" xlink:type="simple"><person-group><name name-style="western"><surname>Barboza</surname><given-names>GE</given-names></name></person-group> (<year>2013</year>) <italic><tp:taxon-name><tp:taxon-name-part taxon-name-part-type="genus">Capsicum</tp:taxon-name-part></tp:taxon-name></italic>. In: Barboza GE (Coord.) <tp:taxon-name><tp:taxon-name-part taxon-name-part-type="family">Solanaceae</tp:taxon-name-part></tp:taxon-name>. Flora Argentina. Vol. 13. IBODA-IMBIV, CONICET, Buenos Aires, 21–25.</mixed-citation></ref><ref id="B360"><mixed-citation xmlns:xlink="http://www.w3.org/1999/xlink" xlink:type="simple"><person-group><name name-style="western"><surname>Perera</surname><given-names>KDA</given-names></name><name name-style="western"><surname>Poulos</surname><given-names>JM</given-names></name></person-group> (<year>1993</year>) <article-title>Studies on stigma position of seventeen pepper accessions.</article-title><source><tp:taxon-name><tp:taxon-name-part taxon-name-part-type="genus">Capsicum</tp:taxon-name-part></tp:taxon-name> and Eggplant Newsletter</source><volume>12</volume>: <fpage>44</fpage>–<lpage>46</lpage>. <ext-link xlink:href="10.1016/0278-2316(93)90033-N" ext-link-type="doi" xlink:type="simple">https://doi.org/10.1016/0278-2316(93)90033-N</ext-link></mixed-citation></ref></ref-list></tp:taxon-treatment>
