# Supplementary material for: ﻿Monograph of wild and cultivated chili peppers (Capsicum L., Solanaceae)
Source: PhytoKeys. 2022 Jun 14;200:1–423. doi: 10.3897/phytokeys.200.71667 (PMC9881532; doi:10.3897/phytokeys.200.71667)
Supplement: XML Treatment for Capsicum caatingae [file phytokeys.200.71667-treatment10.xml]

<!DOCTYPE tp:taxon-treatment
  PUBLIC "-//TaxonX//DTD Taxonomic Treatment Publishing DTD v0 20100105//EN" "tax-treatment-NSO.dtd">
<tp:taxon-treatment xmlns:tp="http://www.plazi.org/taxpub"><tp:treatment-meta><kwd-group><label>Taxon classification</label><kwd>
              <named-content content-type="kingdom">Plantae</named-content>
            </kwd><kwd>
              <named-content content-type="order">Solanales</named-content>
            </kwd><kwd>
              <named-content content-type="family">Solanaceae</named-content>
            </kwd></kwd-group><mixed-citation publication-type="journal"><person-group><name><surname>Barboza</surname><given-names>Gloria E.</given-names></name><name><surname>García</surname><given-names>Carolina Carrizo</given-names></name><name><surname>Bianchetti</surname><given-names>Luciano de Bem</given-names></name><name><surname>Romero</surname><given-names>María V.</given-names></name><name><surname>Scaldaferro</surname><given-names>Marisel</given-names></name></person-group><article-title>﻿Monograph of wild and cultivated chili peppers (<italic><tp:taxon-name><tp:taxon-name-part taxon-name-part-type="genus" reg="Capsicum">Capsicum</tp:taxon-name-part></tp:taxon-name></italic> L., <tp:taxon-name><tp:taxon-name-part taxon-name-part-type="family">Solanaceae</tp:taxon-name-part></tp:taxon-name>)</article-title><source>PhytoKeys</source><day>14</day><month>06</month><year>2022</year><volume>200</volume><fpage>1</fpage><lpage>423</lpage><pub-id pub-id-type="doi">10.3897/phytokeys.200.71667</pub-id></mixed-citation></tp:treatment-meta><tp:nomenclature><label>﻿4.</label><tp:taxon-name>
            <object-id xmlns:xlink="http://www.w3.org/1999/xlink" content-type="arpha" xlink:type="simple">B362E069-19B4-54C6-9A91-96EF6CE36333</object-id>
            <tp:taxon-name-part taxon-name-part-type="genus" reg="Capsicum">Capsicum</tp:taxon-name-part>
            <tp:taxon-name-part taxon-name-part-type="species" reg="caatingae">caatingae</tp:taxon-name-part>
          </tp:taxon-name><tp:taxon-authority>Barboza &amp; Agra, Syst. Bot. 36 (3): 769. 2011.</tp:taxon-authority><xref ref-type="fig" rid="F33">Figs 33</xref><xref ref-type="fig" rid="F34">, 34</xref></tp:nomenclature><tp:treatment-sec sec-type="material" id="SECID0EZIPM"><title>Type.</title><p>Brazil. Bahía: Cachoeira, Estação da EMPASA, Vale dos Rios Paraguaçu e Jacuipe, <named-content xmlns:xlink="http://www.w3.org/1999/xlink" content-type="dwc:verbatimCoordinates" xlink:type="simple"><named-content content-type="geo-json" specific-use="{&#34;type&#34;:&#34;Point&#34;,&#34;coordinates&#34;:[-39.083333,-12.544167]}" id="NCID0ECJPM" xlink:type="simple">12°32'39"S, 39°05'00"W</named-content></named-content>, 40–120 m elev., Jun 1980, <italic>P. do Cavalo et al. 162</italic> (holotype: HUEFS [HUESF000001216, acc. # 00920]; isotypes: ALCB [ALCB000131, acc. # 07938], RB [RB00461411, acc. # 263323]).</p></tp:treatment-sec><tp:treatment-sec sec-type="description" id="SECID0EJJPM"><title>Description.</title><p>Small trees or erect shrubs 2–4 (–6) m tall, the main stem thick, 2.5–5 cm in diameter at base and with indefinite growth up to 5 m high, few branched, the branches slender or scandent. Young stems 3–4-angled, rigid, grey, glabrescent or, more rarely, sparsely pubescent with antrorse, simple, uniseriate, 3–7-celled, eglandular trichomes 0.2–0.9 mm long, sometimes furcate trichomes 0.7–0.9 mm long or minute, simple, glandular trichomes, ca. 0.1 mm long; nodes solid, green; bark of older stems grey or brown, glabrous; lenticels light brown. Sympodial units difoliate, the leaves geminate; leaf pair unequal in size and similar or dissimilar in shape. Leaves membranous or papery, slightly discolorous, glabrescent to moderately pubescent on both sides, with antrorse, 5–8-celled, eglandular trichomes 0.4–1.2 mm long, sometimes with branched trichomes 0.7–0.9 mm long and small glandular hairs (stalk short, 2–3-celled; head multicellular or unicellular), especially on veins abaxially; blades of major leaves 4–11.5 (–20) cm long, 1.5–2.4 (–8.5) cm wide, ovate to elliptic, the major veins 4–5 on each side of mid-vein, the base unequal and short-attenuate, the margins entire, the apex acute or somewhat acuminate; petioles (0.5–) 0.7–2.5 cm long, moderately pubescent adaxially; blades of minor leaves 1.5–2 cm long, 0.7–1.3 cm wide, ovate, the major veins 3–4 on each side of mid-vein, the base short-attenuate or truncate, the margins entire, the apex acute; petioles 0.2–0.5 cm long, moderately pubescent adaxially. Inflorescences axillary, congested, 5–13 (–20 or more) flowers per axil; flowering pedicels 7–21 (–28) mm long, terete, pendent, non-geniculate at anthesis, green with violet tones, glabrescent to moderately pubescent, the eglandular trichomes short, antrorse; pedicels scars conspicuous, somewhat corky. Buds globose to ellipsoid, cream, greenish-white or purple at the apex. Flowers 5-merous. Calyx 1.2–1.7 (–2) mm long, 2–2.5 mm wide, cup-shaped, circular in outline, thin, weakly 5-nerved, green, greenish-purple or purple, sparsely pubescent with the same antrorse eglandular and glandular trichomes of the leaves, without appendages. Corolla 4.5–6 (–8) mm long, lilac or purple, greenish-yellow at the base outside, with different tones of purple and a narrow white marginal band in the lobes and greenish-yellow to yellowish-white centre within, stellate with narrow interpetalar membrane, lobed nearly halfway to the base, pubescent adaxially with a continuous ring of small glandular trichomes (stalk short, 1–2-celled; head globose, unicellular) in the throat and base of the lobes, glabrous abaxially, the tube 2.8–3.2 mm long, the lobes 2.9–3.5 mm long, 1.7–2.4 mm wide, broadly triangular, spreading, the margins involute and finely ciliate, the tip cucullate, papillate. Stamens five, equal; filaments (0.8–)1.1–1.75 mm long, greenish-white or white, inserted on the corolla ca. 2 mm from the base, with auricles fused to the corolla at the point of insertion; anthers 1.4–2.1 mm long, ellipsoid, light green or yellow, not connivent at anthesis. Gynoecium with ovary 1.1–1.4 in diameter, pale green, subglobose; ovules more than two per locule; nectary ca. 0.3–0.4 mm tall; styles homomorphic, (4.3–) 4.6–4.8 mm, exserted ca. 1 mm beyond the anthers, pale yellow or cream, clavate; stigma ca. 0.6 mm in diameter, globose or 0.15 mm long, 0.6 mm wide, discoid, light green. Berry (5–) 7–11 mm in diameter, globose, slightly flattened at the apex, green or yellowish-green when immature, red at maturity, deciduous, pungent, the pericarp thick, opaque, with giant cells (endocarp alveolate); stone cells absent; fruiting pedicels (15–) 20–25 mm long, pendent, terete, inflated, strongly widened distally and with a constriction at the junction with the calyx, green or purple; fruiting calyx 3–4 mm in diameter, persistent, not accrescent, discoid, 5 (–10)-nerved, the margin entire or sometimes easily torn, green or purple. Seeds (9–) 11–17 per fruit, 3.2–3.7 mm long, 2.2–2.8 mm wide, C-shaped, pale yellow, the seed coat reticulate and tuberculate at margins (<abbrev xmlns:xlink="http://www.w3.org/1999/xlink" xlink:title="stereomicroscope" id="ABBRID0EPJPM" xlink:type="simple">SM</abbrev>), cerebelloid (<abbrev xmlns:xlink="http://www.w3.org/1999/xlink" xlink:title="scanning electron microscope" id="ABBRID0ETJPM" xlink:type="simple">SEM</abbrev>), the cells irregular in shape, the lateral walls wavy at margins and strongly sinuate in the central zone; embryo imbricate.</p></tp:treatment-sec><tp:treatment-sec sec-type="distribution" id="SECID0EXJPM"><title>Distribution.</title><p><italic><tp:taxon-name><tp:taxon-name-part taxon-name-part-type="genus" reg="Capsicum">Capsicum</tp:taxon-name-part><tp:taxon-name-part taxon-name-part-type="species" reg="caatingae">caatingae</tp:taxon-name-part></tp:taxon-name></italic> is endemic to the north-eastern States of Brazil (Alagoas, Bahia, Pernambuco Sergipe and northern Minas Gerais States, Fig. <xref ref-type="fig" rid="F32">32</xref>). A beautiful specimen has been cultivated on the campus of the Federal University of Viçosa (Minas Gerais) for more than 30 years (seeds from Bahia).</p></tp:treatment-sec><tp:treatment-sec sec-type="ecology" id="SECID0EMKPM"><title>Ecology.</title><p><italic><tp:taxon-name><tp:taxon-name-part taxon-name-part-type="genus" reg="Capsicum">Capsicum</tp:taxon-name-part><tp:taxon-name-part taxon-name-part-type="species" reg="caatingae">caatingae</tp:taxon-name-part></tp:taxon-name></italic> is a xerophytic species usually found in the margins of arid open Caatinga forests (Seasonal Deciduous and Seasonal Residual Forests) and in the anthropogenic Caatinga, more rarely in degraded humid forests (Floresta Estacional Decidual or Semidecidual). It is quite common in savannahs or amongst granitic and gneissic outcrops (‘inselbergs’), growing with thorny, deciduous arboreal and shrubby vegetation, between 100 and 950 m elevation.</p></tp:treatment-sec><tp:treatment-sec sec-type="phenology" id="SECID0E4KPM"><title>Phenology.</title><p>Flowering from December to August; fruiting from February to October.</p></tp:treatment-sec><tp:treatment-sec sec-type="Chromosome number" id="SECID0ECLPM"><title>Chromosome number.</title><p><italic>n</italic> = 12 (<xref ref-type="bibr" rid="B381">Pozzobon and Schifino-Wittmann 2006</xref>, as <italic><tp:taxon-name><tp:taxon-name-part taxon-name-part-type="genus" reg="Capsicum">C.</tp:taxon-name-part><tp:taxon-name-part taxon-name-part-type="species" reg="parvifolium">parvifolium</tp:taxon-name-part></tp:taxon-name></italic>); 2<italic>n</italic> = 2x = 24 (<xref ref-type="bibr" rid="B309">Moscone 1993</xref>; <xref ref-type="bibr" rid="B382">Pozzobon et al. 2006</xref>; <xref ref-type="bibr" rid="B317">Moscone et al. 2007</xref>; all count as <italic><tp:taxon-name><tp:taxon-name-part taxon-name-part-type="genus" reg="Capsicum">C.</tp:taxon-name-part><tp:taxon-name-part taxon-name-part-type="species" reg="parvifolium">parvifolium</tp:taxon-name-part></tp:taxon-name></italic>).</p></tp:treatment-sec><tp:treatment-sec sec-type="Common names" id="SECID0ESMPM"><title>Common names.</title><p><bold>Brazil</bold>. Caraibera (Alagoas, <italic>Silva &amp; Moura 1586</italic>), Murta (Sergipe, <italic>Silva 287</italic>), Pimenta brava (Bahía, <italic>Pinto &amp; Bautista 104</italic>), Semente-de-macaco (Alagoas, <italic>Oliveira 7</italic>).</p></tp:treatment-sec><tp:treatment-sec sec-type="Uses" id="SECID0ECNPM"><title>Uses.</title><p>None recorded.</p></tp:treatment-sec><tp:treatment-sec sec-type="Preliminary conservation assessment" id="SECID0EHNPM"><title>Preliminary conservation assessment.</title><p><abbrev xmlns:xlink="http://www.w3.org/1999/xlink" xlink:title="extent of occurrence" id="ABBRID0ENNPM" xlink:type="simple">EOO</abbrev> (270,442.695 km<sup>2</sup>); <abbrev xmlns:xlink="http://www.w3.org/1999/xlink" xlink:title="area of occupancy" id="ABBRID0ETNPM" xlink:type="simple">AOO</abbrev> (276 km<sup>2</sup>). The large extent of occurrence and the number of localities where <italic><tp:taxon-name><tp:taxon-name-part taxon-name-part-type="genus" reg="Capsicum">C.</tp:taxon-name-part><tp:taxon-name-part taxon-name-part-type="species" reg="caatingae">caatingae</tp:taxon-name-part></tp:taxon-name></italic> was collected indicate Least Concern (LC) category. Given its highly specialised habitat limited to the Caatinga Biome, some subpopulations may be adversely affected because deforestation has intensified rapidly in recent years due to the consumption of native firewood for domestic and industrial purposes, over-grazing and changes in the ecosystem due to pasture and agricultural expansion (MMA-Brazil 2020).</p></tp:treatment-sec><tp:treatment-sec sec-type="discussion" id="SECID0EEOPM"><title>Discussion.</title><p><italic><tp:taxon-name><tp:taxon-name-part taxon-name-part-type="genus" reg="Capsicum">Capsicum</tp:taxon-name-part><tp:taxon-name-part taxon-name-part-type="species" reg="caatingae">caatingae</tp:taxon-name-part></tp:taxon-name></italic> is a member of the Caatinga Clade (<xref ref-type="bibr" rid="B79">Carrizo García et al. 2016</xref>) and is closely related to <italic><tp:taxon-name><tp:taxon-name-part taxon-name-part-type="genus" reg="Capsicum">C.</tp:taxon-name-part><tp:taxon-name-part taxon-name-part-type="species" reg="parvifolium">parvifolium</tp:taxon-name-part></tp:taxon-name></italic>, with which it is sympatric in Brazil; the two species have been confused in literature (<xref ref-type="bibr" rid="B309">Moscone 1993</xref>; <xref ref-type="bibr" rid="B207">Hunziker 2001</xref>; <xref ref-type="bibr" rid="B35">Barboza and Bianchetti 2005</xref>; <xref ref-type="bibr" rid="B381">Pozzobon and Schifino-Wittmann 2006</xref>; <xref ref-type="bibr" rid="B382">Pozzobon et al. 2006</xref>; <xref ref-type="bibr" rid="B317">Moscone et al. 2007</xref>) and in herbaria (Barboza, pers. obs.). <xref ref-type="bibr" rid="B37">Barboza et al. (2011)</xref> clarified this confusion and re-circumscribed <italic><tp:taxon-name><tp:taxon-name-part taxon-name-part-type="genus" reg="Capsicum">C.</tp:taxon-name-part><tp:taxon-name-part taxon-name-part-type="species" reg="parvifolium">parvifolium</tp:taxon-name-part></tp:taxon-name></italic>.</p><fig id="F33" position="float" orientation="portrait"><object-id xmlns:xlink="http://www.w3.org/1999/xlink" content-type="doi" xlink:type="simple">10.3897/phytokeys.200.71667.figure33</object-id><object-id xmlns:xlink="http://www.w3.org/1999/xlink" content-type="arpha" xlink:type="simple">99A164B8-6413-58AE-B365-EE783DF19B09</object-id><label>Figure 33.</label><caption><p><italic><tp:taxon-name><tp:taxon-name-part taxon-name-part-type="genus" reg="Capsicum">Capsicum</tp:taxon-name-part><tp:taxon-name-part taxon-name-part-type="species" reg="caatingae">caatingae</tp:taxon-name-part></tp:taxon-name></italic><bold>A</bold> flowering branch <bold>B</bold> branched trichome from leaf <bold>C</bold> flower <bold>D</bold> calyx <bold>E, F, G</bold> glandular trichomes of the calyx and leaf venation <bold>H</bold> eglandular trichome of the calyx <bold>I</bold> sector of opened corolla <bold>J</bold> eglandular trichome of the corolla lobes <bold>K</bold> gynoecium <bold>L</bold> ovary, in cross section <bold>M</bold> node of a fruiting branch <bold>N</bold> fruit, in cross section <bold>O</bold> seed <bold>P</bold> seed, in cross section <bold>Q</bold> embryo. From <italic>Hunziker 25233</italic>. Drawn by N. de Flury. Published in <xref ref-type="bibr" rid="B37">Barboza et al. (2011)</xref>, reproduced with permission.</p></caption><graphic xmlns:xlink="http://www.w3.org/1999/xlink" xlink:href="phytokeys-200-001_article-71667__-g033.jpg" position="float" orientation="portrait" xlink:type="simple" id="oo_695448.jpg"><uri content-type="original_file" xlink:type="simple">https://binary.pensoft.net/fig/695448</uri></graphic></fig><p><italic><tp:taxon-name><tp:taxon-name-part taxon-name-part-type="genus" reg="Capsicum">Capsicum</tp:taxon-name-part><tp:taxon-name-part taxon-name-part-type="species" reg="caatingae">caatingae</tp:taxon-name-part></tp:taxon-name></italic> is an unusual species with a combination of uncommon features rarely found amongst its congeners: arborescent habit, with indefinite growth of the main stem reaching up to 6 m high (15 m fide <italic>Bautista &amp; Pinto 1023</italic>), very congested inflorescences with up to 20 or more flowers per node, corolla with varied colours (lobes white edged, then deep purple or variations of purple colour, tube with greenish-yellow to yellowish-white centre) and terete and inflated fruiting pedicels with a strong annular constriction at the junction with the calyx base (Fig. <xref ref-type="fig" rid="F34">34</xref>), similar to <italic><tp:taxon-name><tp:taxon-name-part taxon-name-part-type="genus" reg="Capsicum">C.</tp:taxon-name-part><tp:taxon-name-part taxon-name-part-type="species" reg="chinense">chinense</tp:taxon-name-part></tp:taxon-name></italic> and a few other species (<italic><tp:taxon-name><tp:taxon-name-part taxon-name-part-type="genus" reg="Capsicum">C.</tp:taxon-name-part><tp:taxon-name-part taxon-name-part-type="species" reg="minutiflorum">minutiflorum</tp:taxon-name-part></tp:taxon-name></italic>, <italic><tp:taxon-name><tp:taxon-name-part taxon-name-part-type="genus" reg="Capsicum">C.</tp:taxon-name-part><tp:taxon-name-part taxon-name-part-type="species" reg="lanceolatum">lanceolatum</tp:taxon-name-part></tp:taxon-name></italic> and <italic><tp:taxon-name><tp:taxon-name-part taxon-name-part-type="genus" reg="Capsicum">C.</tp:taxon-name-part><tp:taxon-name-part taxon-name-part-type="species" reg="regale">regale</tp:taxon-name-part></tp:taxon-name></italic>).</p><fig id="F34" position="float" orientation="portrait"><object-id xmlns:xlink="http://www.w3.org/1999/xlink" content-type="doi" xlink:type="simple">10.3897/phytokeys.200.71667.figure34</object-id><object-id xmlns:xlink="http://www.w3.org/1999/xlink" content-type="arpha" xlink:type="simple">372F27A0-DE89-587E-84AD-2CC2063C7C5C</object-id><label>Figure 34.</label><caption><p><italic><tp:taxon-name><tp:taxon-name-part taxon-name-part-type="genus" reg="Capsicum">Capsicum</tp:taxon-name-part><tp:taxon-name-part taxon-name-part-type="species" reg="caatingae">caatingae</tp:taxon-name-part></tp:taxon-name></italic><bold>A</bold> flowering branch <bold>B</bold> young fruiting branch <bold>C</bold> immature fruits (note the purple pedicels) <bold>D</bold> node of a fruiting branch, some fruits already fallen down. No specimen voucher. Photos taken in Federal University of Viçosa (Minas Gerais) by C. dal Zovo (Associazione PepperFriends).</p></caption><graphic xmlns:xlink="http://www.w3.org/1999/xlink" xlink:href="phytokeys-200-001_article-71667__-g034.jpg" position="float" orientation="portrait" xlink:type="simple" id="oo_695449.jpg"><uri content-type="original_file" xlink:type="simple">https://binary.pensoft.net/fig/695449</uri></graphic></fig><p><italic><tp:taxon-name><tp:taxon-name-part taxon-name-part-type="genus" reg="Capsicum">Capsicum</tp:taxon-name-part><tp:taxon-name-part taxon-name-part-type="species" reg="caatingae">caatingae</tp:taxon-name-part></tp:taxon-name></italic> differs from <italic><tp:taxon-name><tp:taxon-name-part taxon-name-part-type="genus" reg="Capsicum">C.</tp:taxon-name-part><tp:taxon-name-part taxon-name-part-type="species" reg="parvifolium">parvifolium</tp:taxon-name-part></tp:taxon-name></italic> in the absence of calyx appendages (five appendages in <italic><tp:taxon-name><tp:taxon-name-part taxon-name-part-type="genus" reg="Capsicum">C.</tp:taxon-name-part><tp:taxon-name-part taxon-name-part-type="species" reg="parvifolium">parvifolium</tp:taxon-name-part></tp:taxon-name></italic>), the number of flowers per node (up to 20 or more flowers vs. not more than seven flowers in <italic><tp:taxon-name><tp:taxon-name-part taxon-name-part-type="genus" reg="Capsicum">C.</tp:taxon-name-part><tp:taxon-name-part taxon-name-part-type="species" reg="parvifolium">parvifolium</tp:taxon-name-part></tp:taxon-name></italic>) and the fruit and seed colour (red berry with pale yellow seeds vs. greenish-golden yellow translucent berry with brownish-black seeds in <italic><tp:taxon-name><tp:taxon-name-part taxon-name-part-type="genus" reg="Capsicum">C.</tp:taxon-name-part><tp:taxon-name-part taxon-name-part-type="species" reg="parvifolium">parvifolium</tp:taxon-name-part></tp:taxon-name></italic>). <italic><tp:taxon-name><tp:taxon-name-part taxon-name-part-type="genus" reg="Capsicum">Capsicum</tp:taxon-name-part><tp:taxon-name-part taxon-name-part-type="species" reg="caatingae">caatingae</tp:taxon-name-part></tp:taxon-name></italic> is sometimes sympatric with <italic><tp:taxon-name><tp:taxon-name-part taxon-name-part-type="genus" reg="Capsicum">C.</tp:taxon-name-part><tp:taxon-name-part taxon-name-part-type="species" reg="longidentatum">longidentatum</tp:taxon-name-part></tp:taxon-name></italic> from which it differs by its arborescent growth (vs. shrubby growth), the indumentum mostly of simple trichomes (vs. indumentum of branched and dendritic trichomes), the lack of calyx appendages (vs. five, rarely six, calyx appendages), the mostly purple corolla (vs. corolla white with greenish-yellow spots) and the pungent red fruit with pale yellow seeds (vs. non-pungent probably yellowish-green fruit with brown to brownish-black seeds).</p></tp:treatment-sec><tp:treatment-sec sec-type="material" id="SECID0EVXPM"><title>Specimens examined.</title><p>See Suppl. material <xref ref-type="supplementary-material" rid="S4">4</xref>: Appendix 4.</p></tp:treatment-sec><tp:treatment-sec><!--Section generated to contain objects referenced in tp:taxon-treatment.--><fig id="F32" position="float" orientation="portrait"><object-id xmlns:xlink="http://www.w3.org/1999/xlink" content-type="doi" xlink:type="simple">10.3897/phytokeys.200.71667.figure32</object-id><object-id xmlns:xlink="http://www.w3.org/1999/xlink" content-type="arpha" xlink:type="simple">DA957DE8-19F6-5C71-AE39-54B1AC6D4F5B</object-id><label>Figure 32.</label><caption><p>Distribution of <italic><tp:taxon-name><tp:taxon-name-part taxon-name-part-type="genus" reg="Capsicum">C.</tp:taxon-name-part><tp:taxon-name-part taxon-name-part-type="species" reg="benoistii">benoistii</tp:taxon-name-part></tp:taxon-name></italic>, <italic><tp:taxon-name><tp:taxon-name-part taxon-name-part-type="genus" reg="Capsicum">C.</tp:taxon-name-part><tp:taxon-name-part taxon-name-part-type="species" reg="caatingae">caatingae</tp:taxon-name-part></tp:taxon-name></italic>, <italic><tp:taxon-name><tp:taxon-name-part taxon-name-part-type="genus" reg="Capsicum">C.</tp:taxon-name-part><tp:taxon-name-part taxon-name-part-type="species" reg="caballeroi">caballeroi</tp:taxon-name-part></tp:taxon-name></italic>, <italic><tp:taxon-name><tp:taxon-name-part taxon-name-part-type="genus" reg="Capsicum">C.</tp:taxon-name-part><tp:taxon-name-part taxon-name-part-type="species" reg="campylopodium">campylopodium</tp:taxon-name-part></tp:taxon-name></italic> and <italic><tp:taxon-name><tp:taxon-name-part taxon-name-part-type="genus" reg="Capsicum">C.</tp:taxon-name-part><tp:taxon-name-part taxon-name-part-type="species" reg="cardenasii">cardenasii</tp:taxon-name-part></tp:taxon-name></italic></p></caption><graphic xmlns:xlink="http://www.w3.org/1999/xlink" xlink:href="phytokeys-200-001_article-71667__-g032.jpg" position="float" orientation="portrait" xlink:type="simple" id="oo_695447.jpg"><uri content-type="original_file" xlink:type="simple">https://binary.pensoft.net/fig/695447</uri></graphic></fig><supplementary-material xmlns:xlink="http://www.w3.org/1999/xlink" id="S4" position="float" orientation="portrait" xlink:type="simple"><object-id content-type="doi" xlink:type="simple">10.3897/phytokeys.200.71667.suppl4</object-id><object-id content-type="zenodo_dep_id" xlink:type="simple">7077091</object-id><object-id content-type="arpha" xlink:type="simple">2B21878C-9A4C-545F-9C67-441D4D944C74</object-id><label>Supplementary material 4</label><caption><p>Appendix 4. Specimens examined</p></caption><statement content-type="dataType"><label>Data type</label><p>Occurences (PDF file)</p></statement><statement content-type="notes"><label>Explanation note</label><p>Full information of the specimens examined for each <italic><tp:taxon-name><tp:taxon-name-part taxon-name-part-type="genus" reg="Capsicum">Capsicum</tp:taxon-name-part></tp:taxon-name></italic> species.</p></statement><media xlink:href="phytokeys-200-001_article-71667__-s004.pdf" mimetype="application" mime-subtype="pdf" position="float" orientation="portrait" xlink:type="simple" id="oo_695540.pdf"><uri content-type="original_file" xlink:type="simple">https://binary.pensoft.net/file/695540</uri></media><permissions><license xlink:type="simple"><license-p>This dataset is made available under the Open Database License (http://opendatacommons.org/licenses/odbl/1.0/). The Open Database License (ODbL) is a license agreement intended to allow users to freely share, modify, and use this Dataset while maintaining this same freedom for others, provided that the original source and author(s) are credited.</license-p></license></permissions><attrib specific-use="authors">Gloria E. Barboza, Carolina Carrizo García, Luciano de Bem Bianchetti, María V. Romero, Marisel Scaldaferro</attrib></supplementary-material></tp:treatment-sec><ref-list><ref id="B37"><mixed-citation xmlns:xlink="http://www.w3.org/1999/xlink" xlink:type="simple"><person-group><name name-style="western"><surname>Barboza</surname><given-names>GE</given-names></name><name name-style="western"><surname>Agra</surname><given-names>MF</given-names></name><name name-style="western"><surname>Romero</surname><given-names>MV</given-names></name><name name-style="western"><surname>Scaldaferro</surname><given-names>MA</given-names></name><name name-style="western"><surname>Moscone</surname><given-names>EA</given-names></name></person-group> (<year>2011</year>) <article-title>New endemic species of <italic><tp:taxon-name><tp:taxon-name-part taxon-name-part-type="genus">Capsicum</tp:taxon-name-part></tp:taxon-name></italic> (<tp:taxon-name><tp:taxon-name-part taxon-name-part-type="family">Solanaceae</tp:taxon-name-part></tp:taxon-name>) from the Brazilian caatinga: comparison with the re-circumscribed <italic><tp:taxon-name><tp:taxon-name-part taxon-name-part-type="genus">C.</tp:taxon-name-part><tp:taxon-name-part taxon-name-part-type="species">parvifolium</tp:taxon-name-part></tp:taxon-name></italic>.</article-title><source>Systematic Botany</source><volume>36</volume>(<issue>3</issue>): <fpage>768</fpage>–<lpage>781</lpage>. <ext-link xlink:href="10.1600/036364411X583718" ext-link-type="doi" xlink:type="simple">https://doi.org/10.1600/036364411X583718</ext-link></mixed-citation></ref><ref id="B381"><mixed-citation xmlns:xlink="http://www.w3.org/1999/xlink" xlink:type="simple"><person-group><name name-style="western"><surname>Pozzobon</surname><given-names>MT</given-names></name><name name-style="western"><surname>Schifino-Wittmann</surname><given-names>MT</given-names></name></person-group> (<year>2006</year>) <article-title>A meiotic study of the wild and semi-domesticated Brazilian species of genus <italic><tp:taxon-name><tp:taxon-name-part taxon-name-part-type="genus">Capsicum</tp:taxon-name-part></tp:taxon-name></italic> L. (<tp:taxon-name><tp:taxon-name-part taxon-name-part-type="family">Solanaceae</tp:taxon-name-part></tp:taxon-name>).</article-title><source>Cytologia</source><volume>71</volume>(<issue>3</issue>): <fpage>275</fpage>–<lpage>287</lpage>. <ext-link xlink:href="10.1508/cytologia.71.275" ext-link-type="doi" xlink:type="simple">https://doi.org/10.1508/cytologia.71.275</ext-link></mixed-citation></ref><ref id="B309"><mixed-citation xmlns:xlink="http://www.w3.org/1999/xlink" xlink:type="simple"><person-group><name name-style="western"><surname>Moscone</surname><given-names>EA</given-names></name></person-group> (<year>1993</year>) <article-title>Estudios cromosómicos en <italic><tp:taxon-name><tp:taxon-name-part taxon-name-part-type="genus">Capsicum</tp:taxon-name-part></tp:taxon-name></italic> (<tp:taxon-name><tp:taxon-name-part taxon-name-part-type="family">Solanaceae</tp:taxon-name-part></tp:taxon-name>) II. Análisis cariotípico en <italic><tp:taxon-name><tp:taxon-name-part taxon-name-part-type="genus">C.</tp:taxon-name-part><tp:taxon-name-part taxon-name-part-type="species">parvifolium</tp:taxon-name-part></tp:taxon-name></italic> y <tp:taxon-name><tp:taxon-name-part taxon-name-part-type="genus">C.</tp:taxon-name-part><tp:taxon-name-part taxon-name-part-type="species">annuum</tp:taxon-name-part><tp:taxon-name-part taxon-name-part-type="infraspecific-rank">var.</tp:taxon-name-part><tp:taxon-name-part taxon-name-part-type="variety">annuum</tp:taxon-name-part></tp:taxon-name>.</article-title><source>Kurtziana</source><volume>22</volume>: <fpage>9</fpage>–<lpage>18</lpage>.</mixed-citation></ref><ref id="B382"><mixed-citation xmlns:xlink="http://www.w3.org/1999/xlink" xlink:type="simple"><person-group><name name-style="western"><surname>Pozzobon</surname><given-names>MT</given-names></name><name name-style="western"><surname>Schifino-Wittmann</surname><given-names>MT</given-names></name><name name-style="western"><surname>Bianchetti</surname><given-names>L</given-names></name></person-group> (<year>2006</year>) Chromosome numbers in wild and semidomesticated Brazilian <italic><tp:taxon-name><tp:taxon-name-part taxon-name-part-type="genus">Capsicum</tp:taxon-name-part></tp:taxon-name></italic> L. (<tp:taxon-name><tp:taxon-name-part taxon-name-part-type="family">Solanaceae</tp:taxon-name-part></tp:taxon-name>) species: do x = 12 and x = 13 represent two evolutionary lines? Botanical Journal of the Linnean Society 151: 259–269. <ext-link xlink:href="10.1111/j.1095-8339.2006.00503.x" ext-link-type="doi" xlink:type="simple">https://doi.org/10.1111/j.1095-8339.2006.00503.x</ext-link></mixed-citation></ref><ref id="B317"><mixed-citation xmlns:xlink="http://www.w3.org/1999/xlink" xlink:type="simple"><person-group><name name-style="western"><surname>Moscone</surname><given-names>EA</given-names></name><name name-style="western"><surname>Scaldaferro</surname><given-names>MA</given-names></name><name name-style="western"><surname>Grabiele</surname><given-names>M</given-names></name><name name-style="western"><surname>Cecchini</surname><given-names>NM</given-names></name><name name-style="western"><surname>Sanchez García</surname><given-names>Y</given-names></name><name name-style="western"><surname>Jarret</surname><given-names>R</given-names></name><name name-style="western"><surname>Daviña</surname><given-names>JR</given-names></name><name name-style="western"><surname>Ducasse</surname><given-names>DA</given-names></name><name name-style="western"><surname>Barboza</surname><given-names>GE</given-names></name><name name-style="western"><surname>Ehrendorfer</surname><given-names>F</given-names></name></person-group> (<year>2007</year>) <article-title>The evolution of chili peppers (<italic><tp:taxon-name><tp:taxon-name-part taxon-name-part-type="genus">Capsicum</tp:taxon-name-part></tp:taxon-name></italic>-<tp:taxon-name><tp:taxon-name-part taxon-name-part-type="family">Solanaceae</tp:taxon-name-part></tp:taxon-name>): a cytogenetic perspective.</article-title><source>Acta Horticulturae (ISHS)</source><volume>745</volume>: <fpage>137</fpage>–<lpage>170</lpage>. <ext-link xlink:href="10.17660/ActaHortic.2007.745.5" ext-link-type="doi" xlink:type="simple">https://doi.org/10.17660/ActaHortic.2007.745.5</ext-link></mixed-citation></ref><ref id="B79"><mixed-citation xmlns:xlink="http://www.w3.org/1999/xlink" xlink:type="simple"><person-group><name name-style="western"><surname>Carrizo García</surname><given-names>C</given-names></name><name name-style="western"><surname>Barfuss</surname><given-names>MHJ</given-names></name><name name-style="western"><surname>Sehr</surname><given-names>EM</given-names></name><name name-style="western"><surname>Barboza</surname><given-names>GE</given-names></name><name name-style="western"><surname>Samuel</surname><given-names>R</given-names></name><name name-style="western"><surname>Moscone</surname><given-names>EA</given-names></name><name name-style="western"><surname>Ehrendorfer</surname><given-names>F</given-names></name></person-group> (<year>2016</year>) <article-title>Phylogenetic relationships, diversification and expansion of chili peppers (<italic><tp:taxon-name><tp:taxon-name-part taxon-name-part-type="genus">Capsicum</tp:taxon-name-part></tp:taxon-name></italic>, <tp:taxon-name><tp:taxon-name-part taxon-name-part-type="family">Solanaceae</tp:taxon-name-part></tp:taxon-name>).</article-title><source>Annals of Botany</source><volume>118</volume>: <fpage>35</fpage>–<lpage>51</lpage>. <ext-link xlink:href="10.1093/aob/mcw079" ext-link-type="doi" xlink:type="simple">https://doi.org/10.1093/aob/mcw079</ext-link></mixed-citation></ref><ref id="B207"><mixed-citation xmlns:xlink="http://www.w3.org/1999/xlink" xlink:type="simple"><person-group><name name-style="western"><surname>Hunziker</surname><given-names>AT</given-names></name></person-group> (<year>2001</year>) <source>Genera Solanacearum. The genera of <tp:taxon-name><tp:taxon-name-part taxon-name-part-type="family">Solanaceae</tp:taxon-name-part></tp:taxon-name> illustrated, arranged according to a new system. A. R. G. Gantner Verlag K.</source><publisher-name>-G</publisher-name>, <publisher-loc>Ruggell</publisher-loc>, <size units="page">500 pp</size>.</mixed-citation></ref><ref id="B35"><mixed-citation xmlns:xlink="http://www.w3.org/1999/xlink" xlink:type="simple"><person-group><name name-style="western"><surname>Barboza</surname><given-names>GE</given-names></name><name name-style="western"><surname>Bianchetti</surname><given-names>L</given-names></name></person-group> (<year>2005</year>) <article-title>Three new species of <italic><tp:taxon-name><tp:taxon-name-part taxon-name-part-type="genus">Capsicum</tp:taxon-name-part></tp:taxon-name></italic> (<tp:taxon-name><tp:taxon-name-part taxon-name-part-type="family">Solanaceae</tp:taxon-name-part></tp:taxon-name>) and a key to the wild species from Brazil.</article-title><source>Systematic Botany</source><volume>30</volume>(<issue>4</issue>): <fpage>863</fpage>–<lpage>871</lpage>. <ext-link xlink:href="10.1600/036364405775097905" ext-link-type="doi" xlink:type="simple">https://doi.org/10.1600/036364405775097905</ext-link></mixed-citation></ref></ref-list></tp:taxon-treatment>
