# Supplementary material for: ﻿Monograph of wild and cultivated chili peppers (Capsicum L., Solanaceae)
Source: PhytoKeys. 2022 Jun 14;200:1–423. doi: 10.3897/phytokeys.200.71667 (PMC9881532; doi:10.3897/phytokeys.200.71667)
Supplement: XML Treatment for Capsicum caballeroi [file phytokeys.200.71667-treatment11.xml]

<!DOCTYPE tp:taxon-treatment
  PUBLIC "-//TaxonX//DTD Taxonomic Treatment Publishing DTD v0 20100105//EN" "tax-treatment-NSO.dtd">
<tp:taxon-treatment xmlns:tp="http://www.plazi.org/taxpub"><tp:treatment-meta><kwd-group><label>Taxon classification</label><kwd>
              <named-content content-type="kingdom">Plantae</named-content>
            </kwd><kwd>
              <named-content content-type="order">Solanales</named-content>
            </kwd><kwd>
              <named-content content-type="family">Solanaceae</named-content>
            </kwd></kwd-group><mixed-citation publication-type="journal"><person-group><name><surname>Barboza</surname><given-names>Gloria E.</given-names></name><name><surname>García</surname><given-names>Carolina Carrizo</given-names></name><name><surname>Bianchetti</surname><given-names>Luciano de Bem</given-names></name><name><surname>Romero</surname><given-names>María V.</given-names></name><name><surname>Scaldaferro</surname><given-names>Marisel</given-names></name></person-group><article-title>﻿Monograph of wild and cultivated chili peppers (<italic><tp:taxon-name><tp:taxon-name-part taxon-name-part-type="genus" reg="Capsicum">Capsicum</tp:taxon-name-part></tp:taxon-name></italic> L., <tp:taxon-name><tp:taxon-name-part taxon-name-part-type="family">Solanaceae</tp:taxon-name-part></tp:taxon-name>)</article-title><source>PhytoKeys</source><day>14</day><month>06</month><year>2022</year><volume>200</volume><fpage>1</fpage><lpage>423</lpage><pub-id pub-id-type="doi">10.3897/phytokeys.200.71667</pub-id></mixed-citation></tp:treatment-meta><tp:nomenclature><label>﻿5.</label><tp:taxon-name>
            <object-id xmlns:xlink="http://www.w3.org/1999/xlink" content-type="arpha" xlink:type="simple">64187248-09A4-59C8-9EAA-3E5423A958B8</object-id>
            <tp:taxon-name-part taxon-name-part-type="genus" reg="Capsicum">Capsicum</tp:taxon-name-part>
            <tp:taxon-name-part taxon-name-part-type="species" reg="caballeroi">caballeroi</tp:taxon-name-part>
          </tp:taxon-name><tp:taxon-authority>M.Nee, Brittonia 58 (4): 323. 2006.</tp:taxon-authority><xref ref-type="fig" rid="F35">Figs 35</xref><xref ref-type="fig" rid="F36">, 36</xref></tp:nomenclature><tp:treatment-sec sec-type="material" id="SECID0EMZPM"><title>Type.</title><p>Bolivia. Santa Cruz. Prov. Caballero: Parque Nacional Amboró, Cerro Bravo, 10 km al N de Comarapa, <named-content xmlns:xlink="http://www.w3.org/1999/xlink" content-type="dwc:verbatimCoordinates" xlink:type="simple"><named-content content-type="geo-json" specific-use="{&#34;type&#34;:&#34;Point&#34;,&#34;coordinates&#34;:[-64.541667,-17.825000]}" id="NCID0EVZPM" xlink:type="simple">17°49.5'S, 64°32.5'W</named-content></named-content>, 2400–2500 m elev., 7–10 Apr 1994, <italic>I. Vargas C. &amp; J.M. Camacho 3118</italic> (holotype: USZ; isotypes: CORD [CORD00003917], MO [MO-1921597, acc. # 5959888], NY [00745836], US [00902045, acc. # 3520370]).</p></tp:treatment-sec><tp:treatment-sec sec-type="description" id="SECID0E3ZPM"><title>Description.</title><p>Erect shrubs or more rarely small trees 0.70–5 (–7) m tall, with the main stem thick, 2.5–3 cm in diameter at base, few to much branched above. Young stems angled, rigid, green, glabrous to sparsely pubescent, with appressed-antrorse, simple, uniseriate, 3–4-celled, eglandular trichomes 0.07–0.2 mm long; nodes solid, green; bark of older stems brown or brownish-grey, glabrous; lenticels few, light brown. Sympodial units difoliate, the leaves geminate; leaf pair unequal in size, similar or dissimilar in shape. Leaves coriaceous, slightly discolorous, glabrous on both sides or sparsely pubescent along the mid-vein abaxially, with simple, eglandular trichomes 0.2–0.4 mm long; blades of major leaves 4–13.5 cm long, 1.5–4 cm wide, elliptic, the major veins 4–5 on each side of mid-vein, the base acute to short-attenuate, the margins entire slightly revolute, the apex acuminate; petioles 0.2–0.8 cm long, glabrous; blades of minor leaves 2–4.5 cm long, 1–2 cm wide, elliptic or ovate, major veins 2–3 on each side of mid-vein, the base short-attenuate, the margin entire slightly revolute, the apex acute; petioles 0.3–0.5 cm long, glabrous. Inflorescences axillary, 1–2 flowers per axil; flowering pedicels 20–40 (–50) mm long, terete, slightly pendent to pendent, non-geniculate at anthesis, green, glabrous; pedicels scars inconspicuous. Buds ellipsoid, yellow. Flowers 5-merous. Calyx 1.5–3 mm long, ca. 3 mm wide, cup-shaped, thick, pale green, sparsely pubescent with the same antrorse eglandular trichomes of the young stems, the calyx appendages 10, unequal, the five main appendages 1–3.2 mm long, the five secondary appendages 0.8–2 mm long, erect, subulate, inserted close to the margin. Corolla (10–) 11–14 (–18) mm long, 4–6 mm in diameter, thick, entirely pure yellow or lemon-yellow, campanulate without interpetalar membrane, shallowly 5-lobed; glabrous adaxially and abaxially, the tube 7–10 mm long, the lobes 3–4 mm long, ca. 2 mm wide, narrowly triangular, recurved, the margins involute and finely ciliate, the tips deeply acute, papillate. Stamens five, equal; filaments 4–6 mm long, cream, inserted on the corolla 1–2 mm from the base, with auricles fused to the corolla at the point of insertion; anthers 2–3 mm long, ellipsoid, yellow, not connivent at anthesis. Gynoecium with ovary ca. 2 mm long, 1.5 mm in diameter, pale green, ovoid; ovules more than two per locule; nectary ca. 0.4–0.5 mm tall; styles homomorphic, 7–9 mm, scarcely exserted beyond the anthers, cream, clavate; stigma ca. 1 mm in diameter, whitish, capitate. Berry (9–) 10–16 mm in diameter, globose, slightly flattened at the apex, pale green or white when immature, bright red at maturity, persistent, pungent, the pericarp thick, opaque, with giant cells (endocarp alveolate); stone cells absent; fruiting pedicels 25–50 mm long, pendent, curved, terete, strongly widened distally and with a constriction at the junction with the calyx, green; fruiting calyx 3–5 mm in diameter, persistent, not accrescent, discoid, green, the appendages (1–) 3–5 mm long, appressed to the berry. Seeds 5–21 per fruit, 3–4 (–5) mm long, 3.8–5 mm wide, C-shaped or teardrop-shaped, pale yellow or nearly white, the seed coat smooth and reticulate at margins (<abbrev xmlns:xlink="http://www.w3.org/1999/xlink" xlink:title="stereomicroscope" id="ABBRID0EC1PM" xlink:type="simple">SM</abbrev>), cerebelloid-reticulate (<abbrev xmlns:xlink="http://www.w3.org/1999/xlink" xlink:title="scanning electron microscope" id="ABBRID0EG1PM" xlink:type="simple">SEM</abbrev>), the cells irregular and polygonal in shape, the lateral walls strongly sinuate to nearly straight at the seed margin; embryo imbricate or coiled.</p></tp:treatment-sec><tp:treatment-sec sec-type="distribution" id="SECID0EK1PM"><title>Distribution.</title><p><italic><tp:taxon-name><tp:taxon-name-part taxon-name-part-type="genus" reg="Capsicum">Capsicum</tp:taxon-name-part><tp:taxon-name-part taxon-name-part-type="species" reg="caballeroi">caballeroi</tp:taxon-name-part></tp:taxon-name></italic> is an endemic species from central Bolivia (Santa Cruz, Cochabamba and Chuquisaca Departments, Fig. <xref ref-type="fig" rid="F32">32</xref>).</p></tp:treatment-sec><tp:treatment-sec sec-type="ecology" id="SECID0E61PM"><title>Ecology.</title><p><italic><tp:taxon-name><tp:taxon-name-part taxon-name-part-type="genus" reg="Capsicum">Capsicum</tp:taxon-name-part><tp:taxon-name-part taxon-name-part-type="species" reg="caballeroi">caballeroi</tp:taxon-name-part></tp:taxon-name></italic> is a rare element of montane cloud forests (Yungas and Bosque Tucumano-Boliviano Montano), found in very moist shaded wooded quebradas or at the margin of the forest between 1,000 and 2,600 m elevation.</p></tp:treatment-sec><tp:treatment-sec sec-type="phenology" id="SECID0EQ2PM"><title>Phenology.</title><p>Flowering and fruiting probably all year long; a peak of flowering was observed in November to early January and fruiting from January to June.</p></tp:treatment-sec><tp:treatment-sec sec-type="Chromosome number" id="SECID0EV2PM"><title>Chromosome number.</title><p>2<italic>n</italic> = 2x = 24 (<italic>Barboza et al. 3655</italic>, see Table <xref ref-type="table" rid="T2">2</xref>).</p></tp:treatment-sec><tp:treatment-sec sec-type="Common names" id="SECID0ED3PM"><title>Common names.</title><p><bold>Bolivia.</bold> Aribibi (Cochabamba, <italic>Fernández T. et al. 2007</italic>), Ají de monte (Santa Cruz, <italic>Vargas C. &amp; Prado 1282</italic>), Ulupica de yunga (Santa Cruz, <italic>Vargas C. et al. 1343</italic>).</p></tp:treatment-sec><tp:treatment-sec sec-type="Uses" id="SECID0ER3PM"><title>Uses.</title><p>None recorded.</p></tp:treatment-sec><tp:treatment-sec sec-type="Preliminary conservation assessment" id="SECID0EW3PM"><title>Preliminary conservation assessment.</title><p><abbrev xmlns:xlink="http://www.w3.org/1999/xlink" xlink:title="extent of occurrence" id="ABBRID0E33PM" xlink:type="simple">EOO</abbrev> (14,005.388 km<sup>2</sup>); <abbrev xmlns:xlink="http://www.w3.org/1999/xlink" xlink:title="area of occupancy" id="ABBRID0EC4PM" xlink:type="simple">AOO</abbrev> (84 km<sup>2</sup>). <italic><tp:taxon-name><tp:taxon-name-part taxon-name-part-type="genus" reg="Capsicum">Capsicum</tp:taxon-name-part><tp:taxon-name-part taxon-name-part-type="species" reg="caballeroi">caballeroi</tp:taxon-name-part></tp:taxon-name></italic> grows mostly in the cloud forest of the Amboró National Park and peripheral areas where the population consists of few individuals; although found in a relatively large geographical area, we observed a severe decline of both the <abbrev xmlns:xlink="http://www.w3.org/1999/xlink" xlink:title="extent of occurrence" id="ABBRID0ET4PM" xlink:type="simple">EOO</abbrev> and the <abbrev xmlns:xlink="http://www.w3.org/1999/xlink" xlink:title="area of occupancy" id="ABBRID0EX4PM" xlink:type="simple">AOO</abbrev> of this species due to the continuing indiscriminate deforestation occurring in the last years; in this way, we consider <italic><tp:taxon-name><tp:taxon-name-part taxon-name-part-type="genus" reg="Capsicum">C.</tp:taxon-name-part><tp:taxon-name-part taxon-name-part-type="species" reg="caballeroi">caballeroi</tp:taxon-name-part></tp:taxon-name></italic> under threat and assign the Vulnerable category (VU; B1ab(ii,iii)).</p><fig id="F35" position="float" orientation="portrait"><object-id xmlns:xlink="http://www.w3.org/1999/xlink" content-type="doi" xlink:type="simple">10.3897/phytokeys.200.71667.figure35</object-id><object-id xmlns:xlink="http://www.w3.org/1999/xlink" content-type="arpha" xlink:type="simple">3EDBAC17-2034-544A-859C-E871C10D3C44</object-id><label>Figure 35.</label><caption><p><italic><tp:taxon-name><tp:taxon-name-part taxon-name-part-type="genus" reg="Capsicum">Capsicum</tp:taxon-name-part><tp:taxon-name-part taxon-name-part-type="species" reg="caballeroi">caballeroi</tp:taxon-name-part></tp:taxon-name></italic><bold>A</bold> fruiting branch <bold>B</bold> flower <bold>C</bold> calyx <bold>D</bold> opened corolla <bold>E</bold> gynoecium <bold>F</bold> fruit <bold>G</bold> seed <bold>H</bold> seed, in longitudinal section. From <italic>Wood 11102</italic>. Drawn by P. Peralta.</p></caption><graphic xmlns:xlink="http://www.w3.org/1999/xlink" xlink:href="phytokeys-200-001_article-71667__-g035.jpg" position="float" orientation="portrait" xlink:type="simple" id="oo_695450.jpg"><uri content-type="original_file" xlink:type="simple">https://binary.pensoft.net/fig/695450</uri></graphic></fig></tp:treatment-sec><tp:treatment-sec sec-type="discussion" id="SECID0EQ6PM"><title>Discussion.</title><p><italic><tp:taxon-name><tp:taxon-name-part taxon-name-part-type="genus" reg="Capsicum">Capsicum</tp:taxon-name-part><tp:taxon-name-part taxon-name-part-type="species" reg="caballeroi">caballeroi</tp:taxon-name-part></tp:taxon-name></italic> belongs to the Bolivian clade (<xref ref-type="bibr" rid="B79">Carrizo García et al. 2016</xref>; <xref ref-type="bibr" rid="B38">Barboza et al. 2019</xref>). It is easily distinguishable from any other Bolivian species in its calyx with 10 unequal appendages, its yellow tubular-campanulate pendent corollas, its long flowering and fruiting pedicels and its large, bright red fruits and pale seeds (Fig. <xref ref-type="fig" rid="F36">36D, I</xref>).</p><fig id="F36" position="float" orientation="portrait"><object-id xmlns:xlink="http://www.w3.org/1999/xlink" content-type="doi" xlink:type="simple">10.3897/phytokeys.200.71667.figure36</object-id><object-id xmlns:xlink="http://www.w3.org/1999/xlink" content-type="arpha" xlink:type="simple">6CEB9039-B1DC-5A29-B8B5-DD27641000BA</object-id><label>Figure 36.</label><caption><p><italic><tp:taxon-name><tp:taxon-name-part taxon-name-part-type="genus" reg="Capsicum">Capsicum</tp:taxon-name-part><tp:taxon-name-part taxon-name-part-type="species" reg="caballeroi">caballeroi</tp:taxon-name-part></tp:taxon-name></italic><bold>A</bold> plant <bold>B</bold> leaf pairs <bold>C</bold> major leaf <bold>D</bold> flower bud <bold>E</bold> flower <bold>F</bold> flower, in front view <bold>G</bold> immature fruit <bold>H</bold> mature fruit <bold>I</bold> mature fruit, in cross section, showing the seeds <bold>A</bold> from <italic>Barboza et al. 4907</italic><bold>B, C, E, F, H</bold><italic>Barboza et al. 3655</italic><bold>D, G, I</bold> from <italic>Barboza et al. 4908</italic>. Photos by G.E. Barboza and S. Leiva González.</p></caption><graphic xmlns:xlink="http://www.w3.org/1999/xlink" xlink:href="phytokeys-200-001_article-71667__-g036.jpg" position="float" orientation="portrait" xlink:type="simple" id="oo_695451.jpg"><uri content-type="original_file" xlink:type="simple">https://binary.pensoft.net/fig/695451</uri></graphic></fig><p><italic><tp:taxon-name><tp:taxon-name-part taxon-name-part-type="genus" reg="Capsicum">Capsicum</tp:taxon-name-part><tp:taxon-name-part taxon-name-part-type="species" reg="caballeroi">caballeroi</tp:taxon-name-part></tp:taxon-name></italic> is morphologically most similar to <italic><tp:taxon-name><tp:taxon-name-part taxon-name-part-type="genus" reg="Capsicum">C.</tp:taxon-name-part><tp:taxon-name-part taxon-name-part-type="species" reg="piuranum">piuranum</tp:taxon-name-part></tp:taxon-name></italic>, an endemic species from northern Peru and can be distinguished from that species in its calyx (green calyx with 10 unequal linear appendages vs. purple or greenish-purple calyx with five equal subulate appendages), its corolla lobes (recurved vs. spreading) and its fruits and seeds (red pungent fruits with pale yellow or nearly white seeds vs. orange to red non-pungent fruits with dark brown to black seeds). The fruits and the seeds of <italic><tp:taxon-name><tp:taxon-name-part taxon-name-part-type="genus" reg="Capsicum">C.</tp:taxon-name-part><tp:taxon-name-part taxon-name-part-type="species" reg="caballeroi">caballeroi</tp:taxon-name-part></tp:taxon-name></italic> are larger than those of <italic><tp:taxon-name><tp:taxon-name-part taxon-name-part-type="genus" reg="Capsicum">C.</tp:taxon-name-part><tp:taxon-name-part taxon-name-part-type="species" reg="piuranum">piuranum</tp:taxon-name-part></tp:taxon-name></italic>. <italic><tp:taxon-name><tp:taxon-name-part taxon-name-part-type="genus" reg="Capsicum">Capsicum</tp:taxon-name-part><tp:taxon-name-part taxon-name-part-type="species" reg="caballeroi">caballeroi</tp:taxon-name-part></tp:taxon-name></italic> is sympatric with <italic><tp:taxon-name><tp:taxon-name-part taxon-name-part-type="genus" reg="Capsicum">C.</tp:taxon-name-part><tp:taxon-name-part taxon-name-part-type="species" reg="minutiflorum">minutiflorum</tp:taxon-name-part></tp:taxon-name></italic>; they share yellow corollas and red fruits, but are distinguished by the coriaceous leaves, calyx with 10 unequal appendages, campanulate and larger corollas (10–14 mm long) and fruits (9–16 mm in diameter) of <italic><tp:taxon-name><tp:taxon-name-part taxon-name-part-type="genus" reg="Capsicum">C.</tp:taxon-name-part><tp:taxon-name-part taxon-name-part-type="species" reg="caballeroi">caballeroi</tp:taxon-name-part></tp:taxon-name></italic> vs. the membranous leaves, calyx with five equal or subequal appendages, stellate, smaller corollas (6.5–8.5 mm long) and fruits (7–10 mm in diameter) of <italic><tp:taxon-name><tp:taxon-name-part taxon-name-part-type="genus" reg="Capsicum">C.</tp:taxon-name-part><tp:taxon-name-part taxon-name-part-type="species" reg="minutiflorum">minutiflorum</tp:taxon-name-part></tp:taxon-name></italic> (Fig. <xref ref-type="fig" rid="F87">87</xref>).</p></tp:treatment-sec><tp:treatment-sec sec-type="material" id="SECID0EBFAO"><title>Specimens examined.</title><p>See Suppl. material <xref ref-type="supplementary-material" rid="S4">4</xref>: Appendix 4.</p></tp:treatment-sec><tp:treatment-sec><!--Section generated to contain objects referenced in tp:taxon-treatment.--><fig id="F32" position="float" orientation="portrait"><object-id xmlns:xlink="http://www.w3.org/1999/xlink" content-type="doi" xlink:type="simple">10.3897/phytokeys.200.71667.figure32</object-id><object-id xmlns:xlink="http://www.w3.org/1999/xlink" content-type="arpha" xlink:type="simple">DA957DE8-19F6-5C71-AE39-54B1AC6D4F5B</object-id><label>Figure 32.</label><caption><p>Distribution of <italic><tp:taxon-name><tp:taxon-name-part taxon-name-part-type="genus" reg="Capsicum">C.</tp:taxon-name-part><tp:taxon-name-part taxon-name-part-type="species" reg="benoistii">benoistii</tp:taxon-name-part></tp:taxon-name></italic>, <italic><tp:taxon-name><tp:taxon-name-part taxon-name-part-type="genus" reg="Capsicum">C.</tp:taxon-name-part><tp:taxon-name-part taxon-name-part-type="species" reg="caatingae">caatingae</tp:taxon-name-part></tp:taxon-name></italic>, <italic><tp:taxon-name><tp:taxon-name-part taxon-name-part-type="genus" reg="Capsicum">C.</tp:taxon-name-part><tp:taxon-name-part taxon-name-part-type="species" reg="caballeroi">caballeroi</tp:taxon-name-part></tp:taxon-name></italic>, <italic><tp:taxon-name><tp:taxon-name-part taxon-name-part-type="genus" reg="Capsicum">C.</tp:taxon-name-part><tp:taxon-name-part taxon-name-part-type="species" reg="campylopodium">campylopodium</tp:taxon-name-part></tp:taxon-name></italic> and <italic><tp:taxon-name><tp:taxon-name-part taxon-name-part-type="genus" reg="Capsicum">C.</tp:taxon-name-part><tp:taxon-name-part taxon-name-part-type="species" reg="cardenasii">cardenasii</tp:taxon-name-part></tp:taxon-name></italic></p></caption><graphic xmlns:xlink="http://www.w3.org/1999/xlink" xlink:href="phytokeys-200-001_article-71667__-g032.jpg" position="float" orientation="portrait" xlink:type="simple" id="oo_695447.jpg"><uri content-type="original_file" xlink:type="simple">https://binary.pensoft.net/fig/695447</uri></graphic></fig><table-wrap id="T2" position="float" orientation="portrait"><label>Table 2.</label><caption><p>Cytogenetic information on <italic><tp:taxon-name><tp:taxon-name-part taxon-name-part-type="genus" reg="Capsicum">Capsicum</tp:taxon-name-part></tp:taxon-name></italic> species.</p></caption><table id="TID0EOI6O" rules="all"><tbody><tr><th rowspan="1" colspan="1">Taxon and voucher number</th><th rowspan="1" colspan="1">n</th><th rowspan="1" colspan="1">2n</th><th rowspan="1" colspan="1">Haploid karyotype formula</th><th rowspan="1" colspan="1">Chromosomes with active NORs</th><th rowspan="1" colspan="1">Hc amount (HKL in µm)</th><th rowspan="1" colspan="1">1C DNA co ntent in pg</th><th rowspan="1" colspan="1">References</th></tr><tr><td rowspan="1" colspan="8">
                <tp:taxon-name><tp:taxon-name-part taxon-name-part-type="genus" reg="Capsicum">C.</tp:taxon-name-part><tp:taxon-name-part taxon-name-part-type="species" reg="annuum">annuum</tp:taxon-name-part><tp:taxon-name-part taxon-name-part-type="infraspecific-rank">var.</tp:taxon-name-part><tp:taxon-name-part taxon-name-part-type="variety" reg="annuum">annuum</tp:taxon-name-part></tp:taxon-name>
              </td></tr><tr><td rowspan="1" colspan="1">No voucher cited</td><td rowspan="1" colspan="1">-</td><td rowspan="1" colspan="1">24</td><td rowspan="1" colspan="1">-</td><td rowspan="1" colspan="1">-</td><td rowspan="1" colspan="1">-</td><td rowspan="1" colspan="1">-</td><td rowspan="1" colspan="1"><xref ref-type="bibr" rid="B368">Pickersgill 1971</xref>, <xref ref-type="bibr" rid="B369">1977</xref>, <xref ref-type="bibr" rid="B373">1991</xref></td></tr><tr><td rowspan="1" colspan="1">cytotype 1 EAM 193, 251, 203</td><td rowspan="1" colspan="1">-</td><td rowspan="1" colspan="1">24</td><td rowspan="1" colspan="1">10 m + 1 sm + 1 st</td><td rowspan="1" colspan="1">11 sm</td><td rowspan="1" colspan="1">1.80 (68.51)</td><td rowspan="1" colspan="1">3.41*</td><td rowspan="1" colspan="1"><xref ref-type="bibr" rid="B313">Moscone et al. 1993</xref>, <xref ref-type="bibr" rid="B314">1995</xref>, <xref ref-type="bibr" rid="B311">1996a</xref>, <xref ref-type="bibr" rid="B316">2003</xref>*, 2007</td></tr><tr><td rowspan="1" colspan="1">cytotype 2 EAM 204, 252; NMCA 10544, 10272</td><td rowspan="1" colspan="1">-</td><td rowspan="1" colspan="1">24</td><td rowspan="1" colspan="1">10 m + 1 sm + 1 st</td><td rowspan="1" colspan="1">11 sm, 12 st</td><td rowspan="1" colspan="1">2.88 (70.40)</td><td rowspan="1" colspan="1">3.32*</td><td rowspan="1" colspan="1"><xref ref-type="bibr" rid="B313">Moscone et al. 1993</xref>, <xref ref-type="bibr" rid="B314">1995</xref>, <xref ref-type="bibr" rid="B311">1996a</xref>, <xref ref-type="bibr" rid="B316">2003</xref>*, 2007</td></tr><tr><td rowspan="1" colspan="1">Cuneo w.no. Doux Long des Landes w.no.</td><td rowspan="1" colspan="1">-</td><td rowspan="1" colspan="1">-</td><td rowspan="1" colspan="1">-</td><td rowspan="1" colspan="1">-</td><td rowspan="1" colspan="1">-</td><td rowspan="1" colspan="1">3.83†</td><td rowspan="1" colspan="1"><xref ref-type="bibr" rid="B45">Belletti et al. 1998</xref>†</td></tr><tr><td rowspan="1" colspan="8">
                <tp:taxon-name><tp:taxon-name-part taxon-name-part-type="genus" reg="Capsicum">C.</tp:taxon-name-part><tp:taxon-name-part taxon-name-part-type="species" reg="annuum">annuum</tp:taxon-name-part><tp:taxon-name-part taxon-name-part-type="infraspecific-rank">var.</tp:taxon-name-part><tp:taxon-name-part taxon-name-part-type="variety" reg="glabriusculum">glabriusculum</tp:taxon-name-part></tp:taxon-name>
              </td></tr><tr><td rowspan="1" colspan="1">No voucher cited</td><td rowspan="1" colspan="1">-</td><td rowspan="1" colspan="1">24</td><td rowspan="1" colspan="1">-</td><td rowspan="1" colspan="1">-</td><td rowspan="1" colspan="1">-</td><td rowspan="1" colspan="1">-</td><td rowspan="1" colspan="1"><xref ref-type="bibr" rid="B368">Pickersgill 1971</xref> (as <tp:taxon-name><tp:taxon-name-part taxon-name-part-type="genus" reg="Capsicum">C.</tp:taxon-name-part><tp:taxon-name-part taxon-name-part-type="species" reg="annuum">annuum</tp:taxon-name-part><tp:taxon-name-part taxon-name-part-type="infraspecific-rank">var.</tp:taxon-name-part><tp:taxon-name-part taxon-name-part-type="variety" reg="minimum">minimum</tp:taxon-name-part></tp:taxon-name>), 1977, 1991</td></tr><tr><td rowspan="1" colspan="1">cytotype 1 NMCA 10955</td><td rowspan="1" colspan="1">-</td><td rowspan="1" colspan="1">24</td><td rowspan="1" colspan="1">10 m + 1 sm + 1 st</td><td rowspan="1" colspan="1">11 sm</td><td rowspan="1" colspan="1">2.26 (59.53)</td><td rowspan="1" colspan="1">-</td><td rowspan="1" colspan="1">
                <xref ref-type="bibr" rid="B317">Moscone et al. 2007</xref>
              </td></tr><tr><td rowspan="1" colspan="1">cytotype 2 NMCA 10983</td><td rowspan="1" colspan="1">-</td><td rowspan="1" colspan="1">24</td><td rowspan="1" colspan="1">11 m + 1 st</td><td rowspan="1" colspan="1">1 m, 5 m</td><td rowspan="1" colspan="1">3.54 (51.95)</td><td rowspan="1" colspan="1">-</td><td rowspan="1" colspan="1">
                <xref ref-type="bibr" rid="B317">Moscone et al. 2007</xref>
              </td></tr><tr><td rowspan="1" colspan="1">cytotype 3 LQ w. no</td><td rowspan="1" colspan="1">-</td><td rowspan="1" colspan="1">24</td><td rowspan="1" colspan="1">11 m + 1 st</td><td rowspan="1" colspan="1">11 m</td><td rowspan="1" colspan="1">2.33 (55.13)</td><td rowspan="1" colspan="1">-</td><td rowspan="1" colspan="1">
                <xref ref-type="bibr" rid="B428">Scaldaferro et al. 2013</xref>
              </td></tr><tr><td rowspan="1" colspan="1">cytotype 4 YSG w. no</td><td rowspan="1" colspan="1">-</td><td rowspan="1" colspan="1">24</td><td rowspan="1" colspan="1">11 m + 1 st</td><td rowspan="1" colspan="1">5 m, 12 st</td><td rowspan="1" colspan="1">6.33 (53.56)</td><td rowspan="1" colspan="1">-</td><td rowspan="1" colspan="1">
                <xref ref-type="bibr" rid="B428">Scaldaferro et al. 2013</xref>
              </td></tr><tr><td rowspan="1" colspan="1">cytotype 5 Neth 804750009</td><td rowspan="1" colspan="1">-</td><td rowspan="1" colspan="1">24</td><td rowspan="1" colspan="1">11 m + 1 sm</td><td rowspan="1" colspan="1">12 sm</td><td rowspan="1" colspan="1">3.37 (55.43)</td><td rowspan="1" colspan="1">-</td><td rowspan="1" colspan="1">
                <xref ref-type="bibr" rid="B428">Scaldaferro et al. 2013</xref>
              </td></tr><tr><td rowspan="1" colspan="1">cytotype 6 PI 511885</td><td rowspan="1" colspan="1">-</td><td rowspan="1" colspan="1">24</td><td rowspan="1" colspan="1">11 m + 1 st</td><td rowspan="1" colspan="1">1 m, 5 m, 6 m, 12 st</td><td rowspan="1" colspan="1">2.97 (80.38)</td><td rowspan="1" colspan="1">-</td><td rowspan="1" colspan="1">
                <xref ref-type="bibr" rid="B428">Scaldaferro et al. 2013</xref>
              </td></tr><tr><td rowspan="1" colspan="1">cytotype 7 PI 511886</td><td rowspan="1" colspan="1">-</td><td rowspan="1" colspan="1">24</td><td rowspan="1" colspan="1">11 m + 1 st</td><td rowspan="1" colspan="1">1 m, 2 m, 5 m, 8 m</td><td rowspan="1" colspan="1">3.83 (70.05)</td><td rowspan="1" colspan="1">-</td><td rowspan="1" colspan="1">
                <xref ref-type="bibr" rid="B428">Scaldaferro et al. 2013</xref>
              </td></tr><tr><td rowspan="1" colspan="8">
                <tp:taxon-name><tp:taxon-name-part taxon-name-part-type="genus" reg="Capsicum">C.</tp:taxon-name-part><tp:taxon-name-part taxon-name-part-type="species" reg="baccatum">baccatum</tp:taxon-name-part><tp:taxon-name-part taxon-name-part-type="infraspecific-rank">var.</tp:taxon-name-part><tp:taxon-name-part taxon-name-part-type="variety" reg="baccatum">baccatum</tp:taxon-name-part></tp:taxon-name>
              </td></tr><tr><td rowspan="1" colspan="1">Vouchers not cited</td><td rowspan="1" colspan="1">-</td><td rowspan="1" colspan="1">24</td><td rowspan="1" colspan="1">-</td><td rowspan="1" colspan="1">-</td><td rowspan="1" colspan="1">-</td><td rowspan="1" colspan="1">-</td><td rowspan="1" colspan="1">
                <xref ref-type="bibr" rid="B369">Pickersgill 1977</xref>
              </td></tr><tr><td rowspan="1" colspan="1">GEB 163</td><td rowspan="1" colspan="1">-</td><td rowspan="1" colspan="1">24</td><td rowspan="1" colspan="1">11 m + 1 st</td><td rowspan="1" colspan="1">1 m, 3 m, 10 m, 12 st</td><td rowspan="1" colspan="1">7.45 (66.84)</td><td rowspan="1" colspan="1">3.71*</td><td rowspan="1" colspan="1"><xref ref-type="bibr" rid="B316">Moscone et al. 2003</xref>*, 2007</td></tr><tr><td rowspan="1" colspan="1">Tuscia University, Italy w. no</td><td rowspan="1" colspan="1">-</td><td rowspan="1" colspan="1">-</td><td rowspan="1" colspan="1">-</td><td rowspan="1" colspan="1">-</td><td rowspan="1" colspan="1">-</td><td rowspan="1" colspan="1">4.22<sup>†</sup></td><td rowspan="1" colspan="1">
                <xref ref-type="bibr" rid="B45">Belletti et al. 1998</xref>
                <sup>†</sup>
              </td></tr><tr><td rowspan="1" colspan="8">
                <tp:taxon-name><tp:taxon-name-part taxon-name-part-type="genus" reg="Capsicum">C.</tp:taxon-name-part><tp:taxon-name-part taxon-name-part-type="species" reg="baccatum">baccatum</tp:taxon-name-part><tp:taxon-name-part taxon-name-part-type="infraspecific-rank">var.</tp:taxon-name-part><tp:taxon-name-part taxon-name-part-type="variety" reg="pendulum">pendulum</tp:taxon-name-part></tp:taxon-name>
              </td></tr><tr><td rowspan="1" colspan="1">No voucher cited</td><td rowspan="1" colspan="1">-</td><td rowspan="1" colspan="1">24</td><td rowspan="1" colspan="1">-</td><td rowspan="1" colspan="1">-</td><td rowspan="1" colspan="1">-</td><td rowspan="1" colspan="1">-</td><td rowspan="1" colspan="1"><xref ref-type="bibr" rid="B368">Pickersgill 1971</xref>, <xref ref-type="bibr" rid="B369">1977</xref></td></tr><tr><td rowspan="1" colspan="1">cytotype 1 EAM 192, 209</td><td rowspan="1" colspan="1">-</td><td rowspan="1" colspan="1">24</td><td rowspan="1" colspan="1">11 m + 1 st</td><td rowspan="1" colspan="1">1 m, 3 m, 12 st</td><td rowspan="1" colspan="1">7.30 (75.53)</td><td rowspan="1" colspan="1">3.71*</td><td rowspan="1" colspan="1"><xref ref-type="bibr" rid="B313">Moscone et al. 1993</xref>, <xref ref-type="bibr" rid="B314">1995</xref>, <xref ref-type="bibr" rid="B311">1996a</xref>, <xref ref-type="bibr" rid="B316">2003</xref>*, 2007</td></tr><tr><td rowspan="1" colspan="1">cytotype 2 EAM 205, 206, 247; ATH 25382; EAM &amp; RN 211</td><td rowspan="1" colspan="1">-</td><td rowspan="1" colspan="1">-</td><td rowspan="1" colspan="1">11 m + 1 st</td><td rowspan="1" colspan="1">1 m, 3 m, 10 m, 12 st</td><td rowspan="1" colspan="1">7.56 (74.31)</td><td rowspan="1" colspan="1">3.68*</td><td rowspan="1" colspan="1"><xref ref-type="bibr" rid="B313">Moscone et al. 1993</xref>, <xref ref-type="bibr" rid="B314">1995</xref>, <xref ref-type="bibr" rid="B311">1996a</xref>, <xref ref-type="bibr" rid="B316">2003</xref>*, 2007</td></tr><tr><td rowspan="1" colspan="1">Tuscia University, Italy w. no, Sao Paulo University w. no</td><td rowspan="1" colspan="1">74.92</td><td rowspan="1" colspan="1">-</td><td rowspan="1" colspan="1">-</td><td rowspan="1" colspan="1">-</td><td rowspan="1" colspan="1">-</td><td rowspan="1" colspan="1">4.20<sup>†</sup></td><td rowspan="1" colspan="1">
                <xref ref-type="bibr" rid="B45">Belletti et al. 1998</xref>
                <sup>†</sup>
              </td></tr><tr><td rowspan="1" colspan="8">
                <tp:taxon-name><tp:taxon-name-part taxon-name-part-type="genus" reg="Capsicum">C.</tp:taxon-name-part><tp:taxon-name-part taxon-name-part-type="species" reg="baccatum">baccatum</tp:taxon-name-part><tp:taxon-name-part taxon-name-part-type="infraspecific-rank">var.</tp:taxon-name-part><tp:taxon-name-part taxon-name-part-type="variety" reg="umbilicatum">umbilicatum</tp:taxon-name-part></tp:taxon-name>
              </td></tr><tr><td rowspan="1" colspan="1">EAM 197, 253</td><td rowspan="1" colspan="1">-</td><td rowspan="1" colspan="1">24</td><td rowspan="1" colspan="1">11 m + 1 st</td><td rowspan="1" colspan="1">1 m, 3 m, 10 m, 12 st</td><td rowspan="1" colspan="1">9.06 (74.27)</td><td rowspan="1" colspan="1">3.76*</td><td rowspan="1" colspan="1"><xref ref-type="bibr" rid="B310">Moscone 1999</xref>; <xref ref-type="bibr" rid="B316">Moscone et al. 2003</xref>*</td></tr><tr><td rowspan="1" colspan="8">
                <italic>
                  <tp:taxon-name><tp:taxon-name-part taxon-name-part-type="genus" reg="Capsicum">C.</tp:taxon-name-part><tp:taxon-name-part taxon-name-part-type="species" reg="caatingae">caatingae</tp:taxon-name-part></tp:taxon-name>
                </italic>
              </td></tr><tr><td rowspan="1" colspan="1">LBB 1560</td><td rowspan="1" colspan="1">12</td><td rowspan="1" colspan="1">-</td><td rowspan="1" colspan="1">-</td><td rowspan="1" colspan="1">-</td><td rowspan="1" colspan="1">-</td><td rowspan="1" colspan="1">-</td><td rowspan="1" colspan="1">
                <xref ref-type="bibr" rid="B381">Pozzobon and Schifino- Wittmann 2006</xref>
              </td></tr><tr><td rowspan="1" colspan="1">LBB 1560</td><td rowspan="1" colspan="1">12</td><td rowspan="1" colspan="1">24</td><td rowspan="1" colspan="1">-</td><td rowspan="1" colspan="1">-</td><td rowspan="1" colspan="1">-</td><td rowspan="1" colspan="1">-</td><td rowspan="1" colspan="1"><xref ref-type="bibr" rid="B382">Pozzobon et al. 2006</xref> (as <italic><tp:taxon-name><tp:taxon-name-part taxon-name-part-type="genus" reg="Capsicum">C.</tp:taxon-name-part><tp:taxon-name-part taxon-name-part-type="species" reg="parvifolium">parvifolium</tp:taxon-name-part></tp:taxon-name></italic>)</td></tr><tr><td rowspan="1" colspan="1">cytotype 1 ATH 25233</td><td rowspan="1" colspan="1">-</td><td rowspan="1" colspan="1">24</td><td rowspan="1" colspan="1">11 m + 1 st</td><td rowspan="1" colspan="1">12 st</td><td rowspan="1" colspan="1">5.52 (82.40)</td><td rowspan="1" colspan="1">-</td><td rowspan="1" colspan="1"><xref ref-type="bibr" rid="B309">Moscone 1993</xref>; <xref ref-type="bibr" rid="B313">Moscone et al. 1993</xref>a, 1995; 2007</td></tr><tr><td rowspan="1" colspan="1">cytotype 2 ATH 25233 bis</td><td rowspan="1" colspan="1">-</td><td rowspan="1" colspan="1">24</td><td rowspan="1" colspan="1">12 m</td><td rowspan="1" colspan="1">12 m</td><td rowspan="1" colspan="1">7.47 (77.60)</td><td rowspan="1" colspan="1">5.77*</td><td rowspan="1" colspan="1"><xref ref-type="bibr" rid="B316">Moscone et al. 2003</xref>*<break/> (as <italic><tp:taxon-name><tp:taxon-name-part taxon-name-part-type="genus" reg="Capsicum">C.</tp:taxon-name-part><tp:taxon-name-part taxon-name-part-type="species" reg="parvifolium">parvifolium</tp:taxon-name-part></tp:taxon-name></italic>)</td></tr><tr><td rowspan="1" colspan="8">
                <italic>
                  <tp:taxon-name><tp:taxon-name-part taxon-name-part-type="genus" reg="Capsicum">C.</tp:taxon-name-part><tp:taxon-name-part taxon-name-part-type="species" reg="caballeroi">caballeroi</tp:taxon-name-part></tp:taxon-name>
                </italic>
              </td></tr><tr><td rowspan="1" colspan="1">GEB et al. 3655</td><td rowspan="1" colspan="1">-</td><td rowspan="1" colspan="1">24</td><td rowspan="1" colspan="1">-</td><td rowspan="1" colspan="1">-</td><td rowspan="1" colspan="1">-</td><td rowspan="1" colspan="1">-</td><td rowspan="1" colspan="1">this monograph</td></tr><tr><td rowspan="1" colspan="8">
                <italic>
                  <tp:taxon-name><tp:taxon-name-part taxon-name-part-type="genus" reg="Capsicum">C.</tp:taxon-name-part><tp:taxon-name-part taxon-name-part-type="species" reg="campylopodium">campylopodium</tp:taxon-name-part></tp:taxon-name>
                </italic>
              </td></tr><tr><td rowspan="1" colspan="1">LBB 1566</td><td rowspan="1" colspan="1">13</td><td rowspan="1" colspan="1">-</td><td rowspan="1" colspan="1">-</td><td rowspan="1" colspan="1">-</td><td rowspan="1" colspan="1">-</td><td rowspan="1" colspan="1">-</td><td rowspan="1" colspan="1">
                <xref ref-type="bibr" rid="B381">Pozzobon and Schifino- Wittmann 2006</xref>
              </td></tr><tr><td rowspan="1" colspan="1">LBB 1566</td><td rowspan="1" colspan="1">13</td><td rowspan="1" colspan="1">26</td><td rowspan="1" colspan="1">-</td><td rowspan="1" colspan="1">-</td><td rowspan="1" colspan="1">-</td><td rowspan="1" colspan="1">-</td><td rowspan="1" colspan="1">
                <xref ref-type="bibr" rid="B382">Pozzobon et al. 2006</xref>
              </td></tr><tr><td rowspan="1" colspan="1">cytotype 1 ATH 25116</td><td rowspan="1" colspan="1">-</td><td rowspan="1" colspan="1">26</td><td rowspan="1" colspan="1">5 m + 6 sm + 1 st + 1 t</td><td rowspan="1" colspan="1">7 sm</td><td rowspan="1" colspan="1">32.49 (88.30)</td><td rowspan="1" colspan="1">5.74*</td><td rowspan="1" colspan="1"><xref ref-type="bibr" rid="B316">Moscone et al. 2003</xref>*, 2007</td></tr><tr><td rowspan="1" colspan="1">cytotype 2 ATH 25128, 25130, 25136</td><td rowspan="1" colspan="1">-</td><td rowspan="1" colspan="1">26</td><td rowspan="1" colspan="1">10 m + 2 sm + 1 st</td><td rowspan="1" colspan="1">11 sm</td><td rowspan="1" colspan="1">20.41 (87.95)</td><td rowspan="1" colspan="1">4.53*</td><td rowspan="1" colspan="1"><xref ref-type="bibr" rid="B316">Moscone et al. 2003</xref>*, 2007</td></tr><tr><td rowspan="1" colspan="8">
                <italic>
                  <tp:taxon-name><tp:taxon-name-part taxon-name-part-type="genus" reg="Capsicum">C.</tp:taxon-name-part><tp:taxon-name-part taxon-name-part-type="species" reg="cardenasii">cardenasii</tp:taxon-name-part></tp:taxon-name>
                </italic>
              </td></tr><tr><td rowspan="1" colspan="1">Heiser 4196</td><td rowspan="1" colspan="1">12</td><td rowspan="1" colspan="1">-</td><td rowspan="1" colspan="1">-</td><td rowspan="1" colspan="1">-</td><td rowspan="1" colspan="1">-</td><td rowspan="1" colspan="1">-</td><td rowspan="1" colspan="1">Heiser and Smith 1958</td></tr><tr><td rowspan="1" colspan="1">No voucher cited</td><td rowspan="1" colspan="1">-</td><td rowspan="1" colspan="1">24</td><td rowspan="1" colspan="1">-</td><td rowspan="1" colspan="1">-</td><td rowspan="1" colspan="1">-</td><td rowspan="1" colspan="1">-</td><td rowspan="1" colspan="1">
                <xref ref-type="bibr" rid="B369">Pickersgill 1977</xref>
              </td></tr><tr><td rowspan="1" colspan="1">CORD 135</td><td rowspan="1" colspan="1">-</td><td rowspan="1" colspan="1">24</td><td rowspan="1" colspan="1">-</td><td rowspan="1" colspan="1">-</td><td rowspan="1" colspan="1">-</td><td rowspan="1" colspan="1">-</td><td rowspan="1" colspan="1">
                <xref ref-type="bibr" rid="B317">Moscone et al. 2007</xref>
              </td></tr><tr><td rowspan="1" colspan="1">cytotype 1 Neth 904750136</td><td rowspan="1" colspan="1">-</td><td rowspan="1" colspan="1">24</td><td rowspan="1" colspan="1">11 m + 1 sm</td><td rowspan="1" colspan="1">7 m, 12 sm</td><td rowspan="1" colspan="1">6.91 (62.00)</td><td rowspan="1" colspan="1">-</td><td rowspan="1" colspan="1">
                <xref ref-type="bibr" rid="B429">Scaldaferro et al. 2016</xref>
              </td></tr><tr><td rowspan="1" colspan="1">cytotype 2 AAC w. no; GEB w. no</td><td rowspan="1" colspan="1">-</td><td rowspan="1" colspan="1">24</td><td rowspan="1" colspan="1">11 m + 1 sm</td><td rowspan="1" colspan="1">7 m, 12 sm</td><td rowspan="1" colspan="1">10.41 (76.01)</td><td rowspan="1" colspan="1">-</td><td rowspan="1" colspan="1"><xref ref-type="bibr" rid="B428">Scaldaferro et al. 2013</xref>, <xref ref-type="bibr" rid="B429">2016</xref></td></tr><tr><td rowspan="1" colspan="1">Budapest, Hungary w. no</td><td rowspan="1" colspan="1">-</td><td rowspan="1" colspan="1">-</td><td rowspan="1" colspan="1">-</td><td rowspan="1" colspan="1">-</td><td rowspan="1" colspan="1">-</td><td rowspan="1" colspan="1">4.49<sup>†</sup></td><td rowspan="1" colspan="1">
                <xref ref-type="bibr" rid="B45">Belletti et al. 1998</xref>
                <sup>†</sup>
              </td></tr><tr><td rowspan="1" colspan="8">
                <italic>
                  <tp:taxon-name><tp:taxon-name-part taxon-name-part-type="genus" reg="Capsicum">C.</tp:taxon-name-part><tp:taxon-name-part taxon-name-part-type="species" reg="chacoense">chacoense</tp:taxon-name-part></tp:taxon-name>
                </italic>
              </td></tr><tr><td rowspan="1" colspan="1">Argentina (Córdoba), no voucher cited</td><td rowspan="1" colspan="1">12</td><td rowspan="1" colspan="1">-</td><td rowspan="1" colspan="1">-</td><td rowspan="1" colspan="1">-</td><td rowspan="1" colspan="1">-</td><td rowspan="1" colspan="1">-</td><td rowspan="1" colspan="1"><xref ref-type="bibr" rid="B434">Schnack and Covas 1947</xref> (as <italic><tp:taxon-name><tp:taxon-name-part taxon-name-part-type="genus" reg="Capsicum">C.</tp:taxon-name-part><tp:taxon-name-part taxon-name-part-type="species" reg="microcarpum">microcarpum</tp:taxon-name-part></tp:taxon-name></italic>)</td></tr><tr><td rowspan="1" colspan="1">No voucher cited</td><td rowspan="1" colspan="1">-</td><td rowspan="1" colspan="1">24</td><td rowspan="1" colspan="1">-</td><td rowspan="1" colspan="1">-</td><td rowspan="1" colspan="1">-</td><td rowspan="1" colspan="1">-</td><td rowspan="1" colspan="1">
                <xref ref-type="bibr" rid="B369">Pickersgill 1977</xref>
              </td></tr><tr><td rowspan="1" colspan="1">LB et al. 498</td><td rowspan="1" colspan="1">12</td><td rowspan="1" colspan="1">-</td><td rowspan="1" colspan="1">-</td><td rowspan="1" colspan="1">1 m, 12 st</td><td rowspan="1" colspan="1">-</td><td rowspan="1" colspan="1">-</td><td rowspan="1" colspan="1">
                <xref ref-type="bibr" rid="B308">Moscone 1992</xref>
              </td></tr><tr><td rowspan="1" colspan="1">cytotype 1 EAM 104, 195, 207, 250; AAC et al. 973</td><td rowspan="1" colspan="1">-</td><td rowspan="1" colspan="1">24</td><td rowspan="1" colspan="1">11 m + 1 st</td><td rowspan="1" colspan="1">1 m, 12 st</td><td rowspan="1" colspan="1">2.94 (65.02)</td><td rowspan="1" colspan="1">3.34*</td><td rowspan="2" colspan="1"><xref ref-type="bibr" rid="B307">Moscone 1990</xref>; <xref ref-type="bibr" rid="B313">Moscone et al. 1993</xref>, <xref ref-type="bibr" rid="B314">1995</xref>, <xref ref-type="bibr" rid="B316">2003</xref>*, 2007; <xref ref-type="bibr" rid="B427">Scaldaferro et al. 2006</xref><xref ref-type="bibr" rid="B307">Moscone 1990</xref>; <xref ref-type="bibr" rid="B313">Moscone et al. 1993</xref>, <xref ref-type="bibr" rid="B314">1995</xref>, <xref ref-type="bibr" rid="B316">2003</xref>*, 2007</td></tr><tr><td rowspan="1" colspan="1">cytotype 2 LB &amp; LG 525</td><td rowspan="1" colspan="1">-</td><td rowspan="1" colspan="1">24</td><td rowspan="1" colspan="1">11 m + 1 st</td><td rowspan="1" colspan="1">-</td><td rowspan="1" colspan="1">2.44 (71.25)</td><td rowspan="1" colspan="1">3.36*</td></tr><tr><td rowspan="1" colspan="1">Tuscia University, Italy w. no</td><td rowspan="1" colspan="1">-</td><td rowspan="1" colspan="1">-</td><td rowspan="1" colspan="1">-</td><td rowspan="1" colspan="1">-</td><td rowspan="1" colspan="1">-</td><td rowspan="1" colspan="1">3.83<sup>†</sup></td><td rowspan="1" colspan="1">
                <xref ref-type="bibr" rid="B45">Belletti et al. 1998</xref>
                <sup>†</sup>
              </td></tr><tr><td rowspan="1" colspan="8">
                <italic>
                  <tp:taxon-name><tp:taxon-name-part taxon-name-part-type="genus" reg="Capsicum">C.</tp:taxon-name-part><tp:taxon-name-part taxon-name-part-type="species" reg="chinense">chinense</tp:taxon-name-part></tp:taxon-name>
                </italic>
              </td></tr><tr><td rowspan="1" colspan="1">C 323, C 324</td><td rowspan="1" colspan="1">12</td><td rowspan="1" colspan="1">-</td><td rowspan="1" colspan="1">-</td><td rowspan="1" colspan="1">-</td><td rowspan="1" colspan="1">-</td><td rowspan="1" colspan="1">-</td><td rowspan="1" colspan="1">
                <xref ref-type="bibr" rid="B365">Pickersgill 1966</xref>
              </td></tr><tr><td rowspan="1" colspan="1">No voucher cited</td><td rowspan="1" colspan="1">-</td><td rowspan="1" colspan="1">24</td><td rowspan="1" colspan="1">-</td><td rowspan="1" colspan="1">-</td><td rowspan="1" colspan="1">-</td><td rowspan="1" colspan="1">-</td><td rowspan="1" colspan="1">
                <xref ref-type="bibr" rid="B369">Pickersgill 1977</xref>
              </td></tr><tr><td rowspan="1" colspan="1">cytotype 1 GEB et al. 797; GEB 807</td><td rowspan="1" colspan="1">-</td><td rowspan="1" colspan="1">24</td><td rowspan="1" colspan="1">11 m + 1 st</td><td rowspan="1" colspan="1">12 st</td><td rowspan="1" colspan="1">3.91 (61.31)</td><td rowspan="1" colspan="1">3.43*</td><td rowspan="1" colspan="1"><xref ref-type="bibr" rid="B316">Moscone et al. 2003</xref>*, 2007</td></tr><tr><td rowspan="1" colspan="1">cytotype 2 EAM 201</td><td rowspan="1" colspan="1">-</td><td rowspan="1" colspan="1">24</td><td rowspan="1" colspan="1">11 m + 1 st</td><td rowspan="1" colspan="1">12 st</td><td rowspan="1" colspan="1">5.52 (61.36)</td><td rowspan="1" colspan="1">3.41*</td><td rowspan="1" colspan="1"><xref ref-type="bibr" rid="B316">Moscone et al. 2003</xref>*, 2007</td></tr><tr><td rowspan="1" colspan="1">LBB 1720</td><td rowspan="1" colspan="1">12</td><td rowspan="1" colspan="1">-</td><td rowspan="1" colspan="1">-</td><td rowspan="1" colspan="1">-</td><td rowspan="1" colspan="1">-</td><td rowspan="1" colspan="1">-</td><td rowspan="1" colspan="1">
                <xref ref-type="bibr" rid="B382">Pozzobon et al. 2006</xref>
              </td></tr><tr><td rowspan="1" colspan="1">MVR 9</td><td rowspan="1" colspan="1">-</td><td rowspan="1" colspan="1">24</td><td rowspan="1" colspan="1">11 + 1 st</td><td rowspan="1" colspan="1">12 st</td><td rowspan="1" colspan="1">-</td><td rowspan="1" colspan="1">-</td><td rowspan="1" colspan="1">
                <xref ref-type="bibr" rid="B403">Romero da Cruz and Forni Martins 2015</xref>
              </td></tr><tr><td rowspan="1" colspan="1">Sao Paulo University w. no, Reading University U. K. w. no, I.N.R.A. France w. no</td><td rowspan="1" colspan="1">-</td><td rowspan="1" colspan="1">-</td><td rowspan="1" colspan="1">-</td><td rowspan="1" colspan="1">-</td><td rowspan="1" colspan="1">-</td><td rowspan="1" colspan="1">4.02<sup>†</sup></td><td rowspan="1" colspan="1">
                <xref ref-type="bibr" rid="B45">Belletti et al. 1998</xref>
                <sup>†</sup>
              </td></tr><tr><td rowspan="1" colspan="8">
                <italic>
                  <tp:taxon-name><tp:taxon-name-part taxon-name-part-type="genus" reg="Capsicum">C.</tp:taxon-name-part><tp:taxon-name-part taxon-name-part-type="species" reg="cornutum">cornutum</tp:taxon-name-part></tp:taxon-name>
                </italic>
              </td></tr><tr><td rowspan="1" colspan="1">LBB 1542, 1546</td><td rowspan="1" colspan="1">13</td><td rowspan="1" colspan="1">-</td><td rowspan="1" colspan="1">-</td><td rowspan="1" colspan="1">-</td><td rowspan="1" colspan="1">-</td><td rowspan="1" colspan="1">-</td><td rowspan="1" colspan="1">
                <xref ref-type="bibr" rid="B381">Pozzobon and Schifino-Wittmann 2006</xref>
              </td></tr><tr><td rowspan="1" colspan="1">LBB 1546</td><td rowspan="1" colspan="1">-</td><td rowspan="1" colspan="1">26</td><td rowspan="1" colspan="1">-</td><td rowspan="1" colspan="1">-</td><td rowspan="1" colspan="1">-</td><td rowspan="1" colspan="1">-</td><td rowspan="1" colspan="1">
                <xref ref-type="bibr" rid="B382">Pozzobon et al. 2006</xref>
              </td></tr><tr><td rowspan="1" colspan="8">
                <italic>
                  <tp:taxon-name><tp:taxon-name-part taxon-name-part-type="genus" reg="Capsicum">C.</tp:taxon-name-part><tp:taxon-name-part taxon-name-part-type="species" reg="eshbaughii">eshbaughii</tp:taxon-name-part></tp:taxon-name>
                </italic>
              </td></tr><tr><td rowspan="1" colspan="1">CCG 91</td><td rowspan="1" colspan="1">-</td><td rowspan="1" colspan="1">24</td><td rowspan="1" colspan="1">-</td><td rowspan="1" colspan="1">-</td><td rowspan="1" colspan="1">-</td><td rowspan="1" colspan="1">-</td><td rowspan="1" colspan="1">
                <xref ref-type="bibr" rid="B81">Carrizo García et al. 2020</xref>
              </td></tr><tr><td rowspan="1" colspan="8">
                <italic>
                  <tp:taxon-name><tp:taxon-name-part taxon-name-part-type="genus" reg="Capsicum">C.</tp:taxon-name-part><tp:taxon-name-part taxon-name-part-type="species" reg="eximium">eximium</tp:taxon-name-part></tp:taxon-name>
                </italic>
              </td></tr><tr><td rowspan="1" colspan="1">No voucher cited</td><td rowspan="1" colspan="1">12</td><td rowspan="1" colspan="1">-</td><td rowspan="1" colspan="1">-</td><td rowspan="1" colspan="1">-</td><td rowspan="1" colspan="1">-</td><td rowspan="1" colspan="1">-</td><td rowspan="1" colspan="1">Heiser and Smith 1958</td></tr><tr><td rowspan="1" colspan="1">No voucher cited</td><td rowspan="1" colspan="1">-</td><td rowspan="1" colspan="1">24</td><td rowspan="1" colspan="1">-</td><td rowspan="1" colspan="1">-</td><td rowspan="1" colspan="1">-</td><td rowspan="1" colspan="1">-</td><td rowspan="1" colspan="1">
                <xref ref-type="bibr" rid="B369">Pickersgill 1977</xref>
              </td></tr><tr><td rowspan="1" colspan="1">cytotype 1 EAM 254</td><td rowspan="1" colspan="1">-</td><td rowspan="1" colspan="1">24</td><td rowspan="1" colspan="1">11 m + 1 sm</td><td rowspan="1" colspan="1">7 m, 12 sm</td><td rowspan="1" colspan="1">4.90 (68.89)</td><td rowspan="1" colspan="1">4.06*</td><td rowspan="1" colspan="1"><xref ref-type="bibr" rid="B316">Moscone et al. 2003</xref>*, 2007</td></tr><tr><td rowspan="1" colspan="1">cytotype 2 EAM 255</td><td rowspan="1" colspan="1">-</td><td rowspan="1" colspan="1">-</td><td rowspan="1" colspan="1">11 m + 1 sm</td><td rowspan="1" colspan="1">7 m, 12 sm</td><td rowspan="1" colspan="1">2.10 (69.65)</td><td rowspan="1" colspan="1">-</td><td rowspan="1" colspan="1"><xref ref-type="bibr" rid="B317">Moscone et al. 2007</xref>; <xref ref-type="bibr" rid="B428">Scaldaferro et al. 2013</xref>; <xref ref-type="bibr" rid="B117">Debat et al. 2017</xref></td></tr><tr><td rowspan="1" colspan="1">University of Reading, U. K. w. no, Budapest, Hungary w. no</td><td rowspan="1" colspan="1">-</td><td rowspan="1" colspan="1">-</td><td rowspan="1" colspan="1">-</td><td rowspan="1" colspan="1">-</td><td rowspan="1" colspan="1">-</td><td rowspan="1" colspan="1">4.35<sup>†</sup></td><td rowspan="1" colspan="1">
                <xref ref-type="bibr" rid="B45">Belletti et al. 1998</xref>
                <sup>†</sup>
              </td></tr><tr><td rowspan="1" colspan="8">
                <italic>
                  <tp:taxon-name><tp:taxon-name-part taxon-name-part-type="genus" reg="Capsicum">C.</tp:taxon-name-part><tp:taxon-name-part taxon-name-part-type="species" reg="flexuosum">flexuosum</tp:taxon-name-part></tp:taxon-name>
                </italic>
              </td></tr><tr><td rowspan="1" colspan="1">RSu, EAM 4133</td><td rowspan="1" colspan="1">12</td><td rowspan="1" colspan="1">-</td><td rowspan="1" colspan="1">-</td><td rowspan="1" colspan="1">-</td><td rowspan="1" colspan="1">-</td><td rowspan="1" colspan="1">-</td><td rowspan="1" colspan="1">
                <xref ref-type="bibr" rid="B308">Moscone 1992</xref>
              </td></tr><tr><td rowspan="1" colspan="1">LBB 1552</td><td rowspan="1" colspan="1">12</td><td rowspan="1" colspan="1">-</td><td rowspan="1" colspan="1">-</td><td rowspan="1" colspan="1">-</td><td rowspan="1" colspan="1">-</td><td rowspan="1" colspan="1">-</td><td rowspan="1" colspan="1">
                <xref ref-type="bibr" rid="B381">Pozzobon and Schifino-Wittmann 2006</xref>
              </td></tr><tr><td rowspan="1" colspan="1">LBB 1552</td><td rowspan="1" colspan="1">-</td><td rowspan="1" colspan="1">24</td><td rowspan="1" colspan="1">-</td><td rowspan="1" colspan="1">-</td><td rowspan="1" colspan="1">-</td><td rowspan="1" colspan="1">-</td><td rowspan="1" colspan="1">
                <xref ref-type="bibr" rid="B382">Pozzobon et al. 2006</xref>
              </td></tr><tr><td rowspan="1" colspan="1">GEB et al. 3631</td><td rowspan="1" colspan="1">-</td><td rowspan="1" colspan="1">24</td><td rowspan="1" colspan="1">-</td><td rowspan="1" colspan="1">-</td><td rowspan="1" colspan="1">-</td><td rowspan="1" colspan="1">-</td><td rowspan="1" colspan="1">this monograph</td></tr><tr><td rowspan="1" colspan="1">GEB et al. 1034; JD &amp; AIH 599</td><td rowspan="1" colspan="1">-</td><td rowspan="1" colspan="1">24</td><td rowspan="1" colspan="1">11 m + 1 st</td><td rowspan="1" colspan="1">2 m, 5 m</td><td rowspan="1" colspan="1">16.82 (103.69)</td><td rowspan="1" colspan="1">-</td><td rowspan="1" colspan="1"><xref ref-type="bibr" rid="B317">Moscone et al. 2007</xref>; <xref ref-type="bibr" rid="B428">Scaldaferro et al. 2013</xref>; <xref ref-type="bibr" rid="B116">Debat et al. 2016</xref></td></tr><tr><td rowspan="1" colspan="1">No voucher cited</td><td rowspan="1" colspan="1">-</td><td rowspan="1" colspan="1">-</td><td rowspan="1" colspan="1">-</td><td rowspan="1" colspan="1">-</td><td rowspan="1" colspan="1">-</td><td rowspan="1" colspan="1">7.2<sup>¤</sup></td><td rowspan="1" colspan="1">
                <xref ref-type="bibr" rid="B225">Jarret et al. 2019</xref>
                <sup>¤</sup>
              </td></tr><tr><td rowspan="1" colspan="8">
                <italic>
                  <tp:taxon-name><tp:taxon-name-part taxon-name-part-type="genus" reg="Capsicum">C.</tp:taxon-name-part><tp:taxon-name-part taxon-name-part-type="species" reg="friburgense">friburgense</tp:taxon-name-part></tp:taxon-name>
                </italic>
              </td></tr><tr><td rowspan="1" colspan="1">LBB 1565</td><td rowspan="1" colspan="1">13</td><td rowspan="1" colspan="1">-</td><td rowspan="1" colspan="1">-</td><td rowspan="1" colspan="1">-</td><td rowspan="1" colspan="1">-</td><td rowspan="1" colspan="1">-</td><td rowspan="1" colspan="1"><xref ref-type="bibr" rid="B381">Pozzobon and Schifino-Wittmann 2006</xref>; <xref ref-type="bibr" rid="B382">Pozzobon et al. 2006</xref></td></tr><tr><td rowspan="1" colspan="8">
                <italic>
                  <tp:taxon-name><tp:taxon-name-part taxon-name-part-type="genus" reg="Capsicum">C.</tp:taxon-name-part><tp:taxon-name-part taxon-name-part-type="species" reg="frutescens">frutescens</tp:taxon-name-part></tp:taxon-name>
                </italic>
              </td></tr><tr><td rowspan="1" colspan="1">No voucher cited</td><td rowspan="1" colspan="1">-</td><td rowspan="1" colspan="1">24</td><td rowspan="1" colspan="1">-</td><td rowspan="1" colspan="1">-</td><td rowspan="1" colspan="1">-</td><td rowspan="1" colspan="1">-</td><td rowspan="1" colspan="1">
                <xref ref-type="bibr" rid="B369">Pickersgill 1977</xref>
              </td></tr><tr><td rowspan="1" colspan="1">GEB et al. 795; EAM 200</td><td rowspan="1" colspan="1">-</td><td rowspan="1" colspan="1">24</td><td rowspan="1" colspan="1">11 m + 1 st</td><td rowspan="1" colspan="1">1 m, 12 st</td><td rowspan="1" colspan="1">5.55 (66.63)</td><td rowspan="1" colspan="1">3.40*</td><td rowspan="1" colspan="1">Moscone et al. 1996; <xref ref-type="bibr" rid="B316">2003</xref>*, 2007</td></tr><tr><td rowspan="1" colspan="1">Tuscia University, Italy w. no, Sao Paulo University w. no</td><td rowspan="1" colspan="1">-</td><td rowspan="1" colspan="1">-</td><td rowspan="1" colspan="1">-</td><td rowspan="1" colspan="1">-</td><td rowspan="1" colspan="1">-</td><td rowspan="1" colspan="1">3.97<sup>†</sup></td><td rowspan="1" colspan="1">
                <xref ref-type="bibr" rid="B45">Belletti et al. 1998</xref>
                <sup>†</sup>
              </td></tr><tr><td rowspan="1" colspan="8">
                <italic>
                  <tp:taxon-name><tp:taxon-name-part taxon-name-part-type="genus" reg="Capsicum">C.</tp:taxon-name-part><tp:taxon-name-part taxon-name-part-type="species" reg="galapagoense">galapagoense</tp:taxon-name-part></tp:taxon-name>
                </italic>
              </td></tr><tr><td rowspan="1" colspan="1">No voucher cited</td><td rowspan="1" colspan="1">12</td><td rowspan="1" colspan="1">-</td><td rowspan="1" colspan="1">-</td><td rowspan="1" colspan="1">-</td><td rowspan="1" colspan="1">-</td><td rowspan="1" colspan="1">-</td><td rowspan="1" colspan="1">Heiser and Smith 1958</td></tr><tr><td rowspan="1" colspan="1">No voucher cited</td><td rowspan="1" colspan="1">-</td><td rowspan="1" colspan="1">24</td><td rowspan="1" colspan="1">-</td><td rowspan="1" colspan="1">-</td><td rowspan="1" colspan="1">-</td><td rowspan="1" colspan="1">-</td><td rowspan="1" colspan="1">
                <xref ref-type="bibr" rid="B369">Pickersgill 1977</xref>
              </td></tr><tr><td rowspan="1" colspan="1">PI 639682</td><td rowspan="1" colspan="1">-</td><td rowspan="1" colspan="1">24</td><td rowspan="1" colspan="1">11 m + 1 st</td><td rowspan="1" colspan="1">12 st</td><td rowspan="1" colspan="1">2.24 (48.66)</td><td rowspan="1" colspan="1">-</td><td rowspan="1" colspan="1"><xref ref-type="bibr" rid="B317">Moscone et al. 2007</xref>; <xref ref-type="bibr" rid="B428">Scaldaferro et al. 2013</xref></td></tr><tr><td rowspan="1" colspan="8">
                <italic>
                  <tp:taxon-name><tp:taxon-name-part taxon-name-part-type="genus" reg="Capsicum">C.</tp:taxon-name-part><tp:taxon-name-part taxon-name-part-type="species" reg="hunzikerianum">hunzikerianum</tp:taxon-name-part></tp:taxon-name>
                </italic>
              </td></tr><tr><td rowspan="1" colspan="1">GEB et al. 5041</td><td rowspan="1" colspan="1">-</td><td rowspan="1" colspan="1">26</td><td rowspan="1" colspan="1">-</td><td rowspan="1" colspan="1">-</td><td rowspan="1" colspan="1">-</td><td rowspan="1" colspan="1">-</td><td rowspan="1" colspan="1">this monograph</td></tr><tr><td rowspan="1" colspan="8">
                <italic>
                  <tp:taxon-name><tp:taxon-name-part taxon-name-part-type="genus" reg="Capsicum">C.</tp:taxon-name-part><tp:taxon-name-part taxon-name-part-type="species" reg="lanceolatum">lanceolatum</tp:taxon-name-part></tp:taxon-name>
                </italic>
              </td></tr><tr><td rowspan="1" colspan="1">NMCA 90016</td><td rowspan="1" colspan="1">13</td><td rowspan="1" colspan="1">-</td><td rowspan="1" colspan="1">-</td><td rowspan="1" colspan="1">-</td><td rowspan="1" colspan="1">-</td><td rowspan="1" colspan="1">-</td><td rowspan="1" colspan="1">
                <xref ref-type="bibr" rid="B474">Tong and Bosland 2003</xref>
              </td></tr><tr><td rowspan="1" colspan="8">
                <italic>
                  <tp:taxon-name><tp:taxon-name-part taxon-name-part-type="genus" reg="Capsicum">C.</tp:taxon-name-part><tp:taxon-name-part taxon-name-part-type="species" reg="longidentatum">longidentatum</tp:taxon-name-part></tp:taxon-name>
                </italic>
              </td></tr><tr><td rowspan="1" colspan="1">MFA &amp; GEB 7086</td><td rowspan="1" colspan="1">-</td><td rowspan="1" colspan="1">24</td><td rowspan="1" colspan="1">12 m</td><td rowspan="1" colspan="1">12 m</td><td rowspan="1" colspan="1">-</td><td rowspan="1" colspan="1">-</td><td rowspan="1" colspan="1">
                <xref ref-type="bibr" rid="B37">Barboza et al. 2011</xref>
              </td></tr><tr><td rowspan="1" colspan="8">
                <italic>
                  <tp:taxon-name><tp:taxon-name-part taxon-name-part-type="genus" reg="Capsicum">C.</tp:taxon-name-part><tp:taxon-name-part taxon-name-part-type="species" reg="longifolium">longifolium</tp:taxon-name-part></tp:taxon-name>
                </italic>
              </td></tr><tr><td rowspan="1" colspan="1">GEB &amp; SLG 4821</td><td rowspan="1" colspan="1">-</td><td rowspan="1" colspan="1">26</td><td rowspan="1" colspan="1">9 m + 3 sm + 1 st</td><td rowspan="1" colspan="1">10 sm</td><td rowspan="1" colspan="1">3.77 (23.86)</td><td rowspan="1" colspan="1">-</td><td rowspan="1" colspan="1">
                <xref ref-type="bibr" rid="B38">Barboza et al. 2019</xref>
              </td></tr><tr><td rowspan="1" colspan="8">
                <italic>
                  <tp:taxon-name><tp:taxon-name-part taxon-name-part-type="genus" reg="Capsicum">C.</tp:taxon-name-part><tp:taxon-name-part taxon-name-part-type="species" reg="lycianthoides">lycianthoides</tp:taxon-name-part></tp:taxon-name>
                </italic>
              </td></tr><tr><td rowspan="1" colspan="1">GDB 85</td><td rowspan="1" colspan="1">-</td><td rowspan="1" colspan="1">26</td><td rowspan="1" colspan="1">9 m + 3 sm + 1 st</td><td rowspan="1" colspan="1">10 sm</td><td rowspan="1" colspan="1">-</td><td rowspan="1" colspan="1">-</td><td rowspan="1" colspan="1">
                <xref ref-type="bibr" rid="B426">Scaldaferro and Moscone 2019</xref>
              </td></tr><tr><td rowspan="1" colspan="8">
                <italic>
                  <tp:taxon-name><tp:taxon-name-part taxon-name-part-type="genus" reg="Capsicum">C.</tp:taxon-name-part><tp:taxon-name-part taxon-name-part-type="species" reg="mirabile">mirabile</tp:taxon-name-part></tp:taxon-name>
                </italic>
              </td></tr><tr><td rowspan="1" colspan="1">NMCA 50029</td><td rowspan="1" colspan="1">13</td><td rowspan="1" colspan="1">-</td><td rowspan="1" colspan="1">-</td><td rowspan="1" colspan="1">-</td><td rowspan="1" colspan="1">-</td><td rowspan="1" colspan="1">-</td><td rowspan="1" colspan="1">
                <xref ref-type="bibr" rid="B474">Tong and Bosland 2003</xref>
              </td></tr><tr><td rowspan="1" colspan="1">LBB 1559, 1564, 1568</td><td rowspan="1" colspan="1">13</td><td rowspan="1" colspan="1">-</td><td rowspan="1" colspan="1">-</td><td rowspan="1" colspan="1">-</td><td rowspan="1" colspan="1">-</td><td rowspan="1" colspan="1">-</td><td rowspan="1" colspan="1"><xref ref-type="bibr" rid="B381">Pozzobon and Schifino-Wittmann 2006</xref> (as <italic><tp:taxon-name><tp:taxon-name-part taxon-name-part-type="genus" reg="Capsicum">Capsicum</tp:taxon-name-part></tp:taxon-name></italic> sp 6)</td></tr><tr><td rowspan="1" colspan="1">LBB 1550, 1554</td><td rowspan="1" colspan="1">13</td><td rowspan="1" colspan="1">-</td><td rowspan="1" colspan="1">-</td><td rowspan="1" colspan="1">-</td><td rowspan="1" colspan="1">-</td><td rowspan="1" colspan="1">-</td><td rowspan="1" colspan="1"><xref ref-type="bibr" rid="B381">Pozzobon and Schifino-Wittmann 2006</xref> (as <italic><tp:taxon-name><tp:taxon-name-part taxon-name-part-type="genus" reg="Capsicum">C.</tp:taxon-name-part><tp:taxon-name-part taxon-name-part-type="species" reg="buforum">buforum</tp:taxon-name-part></tp:taxon-name></italic>)</td></tr><tr><td rowspan="1" colspan="1">cytotype 1 ATH 25238, 25251</td><td rowspan="1" colspan="1">-</td><td rowspan="1" colspan="1">26</td><td rowspan="1" colspan="1">9 m + 2 sm + 1 st + 1 t</td><td rowspan="1" colspan="1">7 m</td><td rowspan="1" colspan="1">29.64 (83.81)</td><td rowspan="1" colspan="1">-</td><td rowspan="1" colspan="1">
                <xref ref-type="bibr" rid="B317">Moscone et al. 2007</xref>
              </td></tr><tr><td rowspan="1" colspan="1">cytotype 2 ATH 25238, 25255</td><td rowspan="1" colspan="1">-</td><td rowspan="1" colspan="1">26</td><td rowspan="1" colspan="1">8 m + 3 sm + 1 st + 1 t</td><td rowspan="1" colspan="1">7 m</td><td rowspan="1" colspan="1">29.25 (93.72)</td><td rowspan="1" colspan="1">-</td><td rowspan="1" colspan="1">
                <xref ref-type="bibr" rid="B317">Moscone et al. 2007</xref>
              </td></tr><tr><td rowspan="1" colspan="1">cytotype 3 ATH 25238, 25267</td><td rowspan="1" colspan="1">-</td><td rowspan="1" colspan="1">26</td><td rowspan="1" colspan="1">9 m + 3 sm + 1 t</td><td rowspan="1" colspan="1">9 m</td><td rowspan="1" colspan="1">30.93 (103.4)</td><td rowspan="1" colspan="1">-</td><td rowspan="1" colspan="1">
                <xref ref-type="bibr" rid="B317">Moscone et al. 2007</xref>
              </td></tr><tr><td rowspan="1" colspan="8">
                <italic>
                  <tp:taxon-name><tp:taxon-name-part taxon-name-part-type="genus" reg="Capsicum">C.</tp:taxon-name-part><tp:taxon-name-part taxon-name-part-type="species" reg="parvifolium">parvifolium</tp:taxon-name-part></tp:taxon-name>
                </italic>
              </td></tr><tr><td rowspan="1" colspan="1">MFA &amp; GEB 7075</td><td rowspan="1" colspan="1">-</td><td rowspan="1" colspan="1">24</td><td rowspan="1" colspan="1">11 m + 1 sm</td><td rowspan="1" colspan="1">12 sm</td><td rowspan="1" colspan="1">-</td><td rowspan="1" colspan="1">-</td><td rowspan="1" colspan="1"><xref ref-type="bibr" rid="B37">Barboza et al. 2011</xref>; <xref ref-type="bibr" rid="B405">Romero da Cruz et al. 2017</xref></td></tr><tr><td rowspan="1" colspan="8">
                <italic>
                  <tp:taxon-name><tp:taxon-name-part taxon-name-part-type="genus" reg="Capsicum">C.</tp:taxon-name-part><tp:taxon-name-part taxon-name-part-type="species" reg="pereirae">pereirae</tp:taxon-name-part></tp:taxon-name>
                </italic>
              </td></tr><tr><td rowspan="1" colspan="1">LBB 1558</td><td rowspan="1" colspan="1">13</td><td rowspan="1" colspan="1">-</td><td rowspan="1" colspan="1">-</td><td rowspan="1" colspan="1">-</td><td rowspan="1" colspan="1">-</td><td rowspan="1" colspan="1">-</td><td rowspan="1" colspan="1">
                <xref ref-type="bibr" rid="B381">Pozzobon and Schifino-Wittmann 2006</xref>
              </td></tr><tr><td rowspan="1" colspan="1">LBB 1558</td><td rowspan="1" colspan="1">-</td><td rowspan="1" colspan="1">26</td><td rowspan="1" colspan="1">-</td><td rowspan="1" colspan="1">-</td><td rowspan="1" colspan="1">-</td><td rowspan="1" colspan="1">-</td><td rowspan="1" colspan="1"><xref ref-type="bibr" rid="B382">Pozzobon et al. 2006</xref> (as <italic><tp:taxon-name><tp:taxon-name-part taxon-name-part-type="genus" reg="Capsicum">Capsicum</tp:taxon-name-part></tp:taxon-name></italic> sp 7)</td></tr><tr><td rowspan="1" colspan="1">cytotype 1 ATH 26137</td><td rowspan="1" colspan="1">-</td><td rowspan="1" colspan="1">26</td><td rowspan="1" colspan="1">9 m + 1 sm + 2 st + 1 t</td><td rowspan="1" colspan="1">4 m, 11 st</td><td rowspan="1" colspan="1">11.42 (74.52)</td><td rowspan="1" colspan="1">-</td><td rowspan="1" colspan="1">
                <xref ref-type="bibr" rid="B317">Moscone et al. 2007</xref>
              </td></tr><tr><td rowspan="1" colspan="1">cytotype 2 ATH 25249</td><td rowspan="1" colspan="1">-</td><td rowspan="1" colspan="1">26</td><td rowspan="1" colspan="1">10 m + 2 st + 1 t</td><td rowspan="1" colspan="1">6 m, 11 st</td><td rowspan="1" colspan="1">16.04 (75.85)</td><td rowspan="1" colspan="1">-</td><td rowspan="1" colspan="1">
                <xref ref-type="bibr" rid="B317">Moscone et al. 2007</xref>
              </td></tr><tr><td rowspan="1" colspan="8">
                <italic>
                  <tp:taxon-name><tp:taxon-name-part taxon-name-part-type="genus" reg="Capsicum">C.</tp:taxon-name-part><tp:taxon-name-part taxon-name-part-type="species" reg="piuranum">piuranum</tp:taxon-name-part></tp:taxon-name>
                </italic>
              </td></tr><tr><td rowspan="1" colspan="1">GEB &amp; SLG 4841</td><td rowspan="1" colspan="1">-</td><td rowspan="1" colspan="1">26</td><td rowspan="1" colspan="1">9 m + 3 sm + 1 st</td><td rowspan="1" colspan="1">10 sm</td><td rowspan="1" colspan="1">2.84 (22.97)</td><td rowspan="1" colspan="1">-</td><td rowspan="1" colspan="1">
                <xref ref-type="bibr" rid="B38">Barboza et al. 2019</xref>
              </td></tr><tr><td rowspan="1" colspan="8">
                <italic>
                  <tp:taxon-name><tp:taxon-name-part taxon-name-part-type="genus" reg="Capsicum">C.</tp:taxon-name-part><tp:taxon-name-part taxon-name-part-type="species" reg="pubescens">pubescens</tp:taxon-name-part></tp:taxon-name>
                </italic>
              </td></tr><tr><td rowspan="1" colspan="1">No voucher cited</td><td rowspan="1" colspan="1">-</td><td rowspan="1" colspan="1">24</td><td rowspan="1" colspan="1">-</td><td rowspan="1" colspan="1">-</td><td rowspan="1" colspan="1">-</td><td rowspan="1" colspan="1">-</td><td rowspan="1" colspan="1"><xref ref-type="bibr" rid="B369">Pickersgill 1977</xref>, <xref ref-type="bibr" rid="B373">1991</xref></td></tr><tr><td rowspan="1" colspan="1">GEB 79; EAM 198, 202, 208, 256, 257</td><td rowspan="1" colspan="1">-</td><td rowspan="1" colspan="1">24</td><td rowspan="1" colspan="1">11 m + 1 st</td><td rowspan="1" colspan="1">10 m, 12 st</td><td rowspan="1" colspan="1">18.95 (80.53)</td><td rowspan="1" colspan="1">4.47*</td><td rowspan="1" colspan="1"><xref ref-type="bibr" rid="B313">Moscone et al. 1993</xref>, <xref ref-type="bibr" rid="B314">1995</xref>, <xref ref-type="bibr" rid="B311">1996a</xref>, <xref ref-type="bibr" rid="B316">2003</xref>*, 2007</td></tr><tr><td rowspan="1" colspan="1">Budapest, Hungary w. no</td><td rowspan="1" colspan="1">-</td><td rowspan="1" colspan="1">-</td><td rowspan="1" colspan="1">-</td><td rowspan="1" colspan="1">-</td><td rowspan="1" colspan="1">-</td><td rowspan="1" colspan="1">4.86<sup>†</sup></td><td rowspan="1" colspan="1">
                <xref ref-type="bibr" rid="B45">Belletti et al. 1998</xref>
                <sup>†</sup>
              </td></tr><tr><td rowspan="1" colspan="8">
                <italic>
                  <tp:taxon-name><tp:taxon-name-part taxon-name-part-type="genus" reg="Capsicum">C.</tp:taxon-name-part><tp:taxon-name-part taxon-name-part-type="species" reg="rabenii">rabenii</tp:taxon-name-part></tp:taxon-name>
                </italic>
              </td></tr><tr><td rowspan="1" colspan="1">No voucher cited</td><td rowspan="1" colspan="1">12</td><td rowspan="1" colspan="1">-</td><td rowspan="1" colspan="1">-</td><td rowspan="1" colspan="1">-</td><td rowspan="1" colspan="1">-</td><td rowspan="1" colspan="1">-</td><td rowspan="1" colspan="1">Heiser and Smith 1958</td></tr><tr><td rowspan="1" colspan="1">No voucher cited</td><td rowspan="1" colspan="1">-</td><td rowspan="1" colspan="1">24</td><td rowspan="1" colspan="1">-</td><td rowspan="1" colspan="1">-</td><td rowspan="1" colspan="1">-</td><td rowspan="1" colspan="1">-</td><td rowspan="1" colspan="1">
                <xref ref-type="bibr" rid="B369">Pickersgill 1977</xref>
              </td></tr><tr><td rowspan="1" colspan="1">LBB 1553, 1555</td><td rowspan="1" colspan="1">12</td><td rowspan="1" colspan="1">-</td><td rowspan="1" colspan="1">-</td><td rowspan="1" colspan="1">-</td><td rowspan="1" colspan="1">-</td><td rowspan="1" colspan="1">-</td><td rowspan="1" colspan="1">
                <xref ref-type="bibr" rid="B381">Pozzobon and Schifino-Wittmann 2006</xref>
              </td></tr><tr><td rowspan="1" colspan="1">LBB 1524, 1553, 1555</td><td rowspan="1" colspan="1">-</td><td rowspan="1" colspan="1">24</td><td rowspan="1" colspan="1">-</td><td rowspan="1" colspan="1">-</td><td rowspan="1" colspan="1">-</td><td rowspan="1" colspan="1">-</td><td rowspan="1" colspan="1"><xref ref-type="bibr" rid="B382">Pozzobon et al. 2006</xref> (as <tp:taxon-name><tp:taxon-name-part taxon-name-part-type="genus" reg="Capsicum">C.</tp:taxon-name-part><tp:taxon-name-part taxon-name-part-type="species" reg="baccatum">baccatum</tp:taxon-name-part><tp:taxon-name-part taxon-name-part-type="infraspecific-rank">var.</tp:taxon-name-part><tp:taxon-name-part taxon-name-part-type="variety" reg="praetermissum">praetermissum</tp:taxon-name-part></tp:taxon-name>)</td></tr><tr><td rowspan="1" colspan="1">cytotype 1 PI 441654</td><td rowspan="1" colspan="1">-</td><td rowspan="1" colspan="1">24</td><td rowspan="1" colspan="1">11 m + 1 st</td><td rowspan="1" colspan="1">7 m, 12 st</td><td rowspan="1" colspan="1">10.96 (72.55)</td><td rowspan="1" colspan="1">-</td><td rowspan="1" colspan="1">
                <xref ref-type="bibr" rid="B317">Moscone et al. 2007</xref>
              </td></tr><tr><td rowspan="1" colspan="1">cytotype 2 EFM 05-17</td><td rowspan="1" colspan="1">-</td><td rowspan="1" colspan="1">24</td><td rowspan="1" colspan="1">11 m + 1 sm</td><td rowspan="1" colspan="1">6 m, 12 sm</td><td rowspan="1" colspan="1">14.92 (76.20)</td><td rowspan="1" colspan="1">-</td><td rowspan="1" colspan="1"><xref ref-type="bibr" rid="B174">Grabiele et al. 2014</xref>; <xref ref-type="bibr" rid="B429">Scaldaferro et al. 2016</xref></td></tr><tr><td rowspan="1" colspan="1">Budapest, Hungary w. no, Gatersleben, Germany w. no</td><td rowspan="1" colspan="1">-</td><td rowspan="1" colspan="1">-</td><td rowspan="1" colspan="1">-</td><td rowspan="1" colspan="1">-</td><td rowspan="1" colspan="1">-</td><td rowspan="1" colspan="1">4.57<sup>†</sup></td><td rowspan="1" colspan="1">
                <xref ref-type="bibr" rid="B45">Belletti et al. 1998</xref>
                <sup>†</sup>
              </td></tr><tr><td rowspan="1" colspan="8">
                <italic>
                  <tp:taxon-name><tp:taxon-name-part taxon-name-part-type="genus" reg="Capsicum">C.</tp:taxon-name-part><tp:taxon-name-part taxon-name-part-type="species" reg="recurvatum">recurvatum</tp:taxon-name-part></tp:taxon-name>
                </italic>
              </td></tr><tr><td rowspan="1" colspan="1">LBB 1523</td><td rowspan="1" colspan="1">13</td><td rowspan="1" colspan="1">-</td><td rowspan="1" colspan="1">-</td><td rowspan="1" colspan="1">-</td><td rowspan="1" colspan="1">-</td><td rowspan="1" colspan="1">-</td><td rowspan="1" colspan="1">
                <xref ref-type="bibr" rid="B381">Pozzobon and Schifino- Wittmann 2006</xref>
              </td></tr><tr><td rowspan="1" colspan="1">LBB 1523</td><td rowspan="1" colspan="1">-</td><td rowspan="1" colspan="1">26</td><td rowspan="1" colspan="1">-</td><td rowspan="1" colspan="1">-</td><td rowspan="1" colspan="1">-</td><td rowspan="1" colspan="1">-</td><td rowspan="1" colspan="1"><xref ref-type="bibr" rid="B382">Pozzobon et al. 2006</xref> (as <italic><tp:taxon-name><tp:taxon-name-part taxon-name-part-type="genus" reg="Capsicum">Capsicum</tp:taxon-name-part></tp:taxon-name></italic> sp. 2)</td></tr><tr><td rowspan="1" colspan="1">GEB et al. 915; GEB et al. 1629, 1632</td><td rowspan="1" colspan="1">-</td><td rowspan="1" colspan="1">26</td><td rowspan="1" colspan="1">10 m + 2 sm + 1 st</td><td rowspan="1" colspan="1">12 sm</td><td rowspan="1" colspan="1">5.73 (68.55)</td><td rowspan="1" colspan="1">-</td><td rowspan="1" colspan="1"><xref ref-type="bibr" rid="B317">Moscone et al. 2007</xref>; <xref ref-type="bibr" rid="B426">Scaldaferro and Moscone 2019</xref></td></tr><tr><td rowspan="1" colspan="8">
                <italic>
                  <tp:taxon-name><tp:taxon-name-part taxon-name-part-type="genus" reg="Capsicum">C.</tp:taxon-name-part><tp:taxon-name-part taxon-name-part-type="species" reg="regale">regale</tp:taxon-name-part></tp:taxon-name>
                </italic>
              </td></tr><tr><td rowspan="1" colspan="1">AOR et al. 3034</td><td rowspan="1" colspan="1">-</td><td rowspan="1" colspan="1">26</td><td rowspan="1" colspan="1">-</td><td rowspan="1" colspan="1">-</td><td rowspan="1" colspan="1">-</td><td rowspan="1" colspan="1">-</td><td rowspan="1" colspan="1">
                <xref ref-type="bibr" rid="B40">Barboza et al. 2020b</xref>
              </td></tr><tr><td rowspan="1" colspan="8">
                <italic>
                  <tp:taxon-name><tp:taxon-name-part taxon-name-part-type="genus" reg="Capsicum">C.</tp:taxon-name-part><tp:taxon-name-part taxon-name-part-type="species" reg="rhomboideum">rhomboideum</tp:taxon-name-part></tp:taxon-name>
                </italic>
              </td></tr><tr><td rowspan="1" colspan="1">No voucher cited</td><td rowspan="1" colspan="1">-</td><td rowspan="1" colspan="1">26</td><td rowspan="1" colspan="1">-</td><td rowspan="1" colspan="1">-</td><td rowspan="1" colspan="1">-</td><td rowspan="1" colspan="1">-</td><td rowspan="1" colspan="1"><xref ref-type="bibr" rid="B369">Pickersgill 1977</xref> (as <italic><tp:taxon-name><tp:taxon-name-part taxon-name-part-type="genus" reg="Capsicum">C.</tp:taxon-name-part><tp:taxon-name-part taxon-name-part-type="species" reg="ciliatum">ciliatum</tp:taxon-name-part></tp:taxon-name></italic>)</td></tr><tr><td rowspan="1" colspan="1">YSG 19, 20</td><td rowspan="1" colspan="1">-</td><td rowspan="1" colspan="1">26</td><td rowspan="1" colspan="1">10 m + 1 sm + 2 st</td><td rowspan="1" colspan="1">9 m</td><td rowspan="1" colspan="1">4.88 (42.13)</td><td rowspan="1" colspan="1">-</td><td rowspan="1" colspan="1"><xref ref-type="bibr" rid="B317">Moscone et al. 2007</xref>; <xref ref-type="bibr" rid="B428">Scaldaferro et al. 2013</xref>; <xref ref-type="bibr" rid="B5">Aguilera et al. 2014</xref></td></tr><tr><td rowspan="1" colspan="1">No voucher cited</td><td rowspan="1" colspan="1">-</td><td rowspan="1" colspan="1">-</td><td rowspan="1" colspan="1">-</td><td rowspan="1" colspan="1">-</td><td rowspan="1" colspan="1">-</td><td rowspan="1" colspan="1">2.08<sup>¤</sup></td><td rowspan="1" colspan="1">
                <xref ref-type="bibr" rid="B225">Jarret et al. 2019</xref>
                <sup>¤</sup>
              </td></tr><tr><td rowspan="1" colspan="8">
                <italic>
                  <tp:taxon-name><tp:taxon-name-part taxon-name-part-type="genus" reg="Capsicum">C.</tp:taxon-name-part><tp:taxon-name-part taxon-name-part-type="species" reg="schottianum">schottianum</tp:taxon-name-part></tp:taxon-name>
                </italic>
              </td></tr><tr><td rowspan="1" colspan="1">LBB 1535, 1536, 1540, 1544, 1545</td><td rowspan="1" colspan="1">13</td><td rowspan="1" colspan="1">-</td><td rowspan="1" colspan="1">-</td><td rowspan="1" colspan="1">-</td><td rowspan="1" colspan="1">-</td><td rowspan="1" colspan="1">-</td><td rowspan="1" colspan="1">
                <xref ref-type="bibr" rid="B381">Pozzobon and Schifino-Wittmann 2006</xref>
              </td></tr><tr><td rowspan="1" colspan="1">LBB 1535, 1540</td><td rowspan="1" colspan="1">-</td><td rowspan="1" colspan="1">26</td><td rowspan="1" colspan="1">-</td><td rowspan="1" colspan="1">-</td><td rowspan="1" colspan="1">-</td><td rowspan="1" colspan="1">-</td><td rowspan="1" colspan="1">
                <xref ref-type="bibr" rid="B382">Pozzobon et al. 2006</xref>
              </td></tr><tr><td rowspan="1" colspan="1">ATH 25160</td><td rowspan="1" colspan="1">-</td><td rowspan="1" colspan="1">26</td><td rowspan="1" colspan="1">9 m + 2 sm + 1 st + 1 t</td><td rowspan="1" colspan="1">11 sm</td><td rowspan="1" colspan="1">23.28 (93.71)</td><td rowspan="1" colspan="1">-</td><td rowspan="1" colspan="1">
                <xref ref-type="bibr" rid="B317">Moscone et al. 2007</xref>
              </td></tr><tr><td rowspan="1" colspan="8">
                <italic>
                  <tp:taxon-name><tp:taxon-name-part taxon-name-part-type="genus" reg="Capsicum">C.</tp:taxon-name-part><tp:taxon-name-part taxon-name-part-type="species" reg="tovarii">tovarii</tp:taxon-name-part></tp:taxon-name>
                </italic>
              </td></tr><tr><td rowspan="1" colspan="1">No voucher cited</td><td rowspan="1" colspan="1">12</td><td rowspan="1" colspan="1">-</td><td rowspan="1" colspan="1">-</td><td rowspan="1" colspan="1">-</td><td rowspan="1" colspan="1">-</td><td rowspan="1" colspan="1">-</td><td rowspan="1" colspan="1">
                <xref ref-type="bibr" rid="B148">Eshbaugh et al. 1983</xref>
              </td></tr><tr><td rowspan="1" colspan="1">cytotype 1 ATH &amp; GEB 25653</td><td rowspan="1" colspan="1">-</td><td rowspan="1" colspan="1">24</td><td rowspan="1" colspan="1">11 m + 1 sm</td><td rowspan="1" colspan="1">10 m, 12 sm</td><td rowspan="1" colspan="1">38.91 (70.32)</td><td rowspan="1" colspan="1">-</td><td rowspan="1" colspan="1">
                <xref ref-type="bibr" rid="B317">Moscone et al. 2007</xref>
              </td></tr><tr><td rowspan="1" colspan="1">cytotype 2 NMCA 90008</td><td rowspan="1" colspan="1">-</td><td rowspan="1" colspan="1">24</td><td rowspan="1" colspan="1">11 m + 1 sm</td><td rowspan="1" colspan="1">6 m, 7 m, 12 sm</td><td rowspan="1" colspan="1">4.89 (67.02)</td><td rowspan="1" colspan="1">-</td><td rowspan="1" colspan="1">
                <xref ref-type="bibr" rid="B429">Scaldaferro et al. 2016</xref>
              </td></tr><tr><td rowspan="1" colspan="1">The Netherlands w. no</td><td rowspan="1" colspan="1">-</td><td rowspan="1" colspan="1">-</td><td rowspan="1" colspan="1">-</td><td rowspan="1" colspan="1">-</td><td rowspan="1" colspan="1">-</td><td rowspan="1" colspan="1">3.97 <sup>†</sup></td><td rowspan="1" colspan="1">
                <xref ref-type="bibr" rid="B45">Belletti et al. 1998</xref>
                <sup>†</sup>
              </td></tr><tr><td rowspan="1" colspan="8">
                <italic>
                  <tp:taxon-name><tp:taxon-name-part taxon-name-part-type="genus" reg="Capsicum">C.</tp:taxon-name-part><tp:taxon-name-part taxon-name-part-type="species" reg="villosum">villosum</tp:taxon-name-part></tp:taxon-name>
                </italic>
              </td></tr><tr><td rowspan="1" colspan="1">LBB 1538, 1539, 1543, 1557</td><td rowspan="1" colspan="1">13</td><td rowspan="1" colspan="1">-</td><td rowspan="1" colspan="1">-</td><td rowspan="1" colspan="1">-</td><td rowspan="1" colspan="1">-</td><td rowspan="1" colspan="1">-</td><td rowspan="1" colspan="1">
                <xref ref-type="bibr" rid="B381">Pozzobon and Schifino-Wittmann 2006</xref>
              </td></tr><tr><td rowspan="1" colspan="1">LBB 1538, 1543, 1557</td><td rowspan="1" colspan="1">-</td><td rowspan="1" colspan="1">26</td><td rowspan="1" colspan="1">-</td><td rowspan="1" colspan="1">-</td><td rowspan="1" colspan="1">-</td><td rowspan="1" colspan="1">-</td><td rowspan="1" colspan="1">
                <xref ref-type="bibr" rid="B382">Pozzobon et al. 2006</xref>
              </td></tr><tr><td rowspan="1" colspan="1">ATH 25169; GEB et al. 1653</td><td rowspan="1" colspan="1">-</td><td rowspan="1" colspan="1">26</td><td rowspan="1" colspan="1">9 m + 3 sm + 1 t</td><td rowspan="1" colspan="1">12 sm</td><td rowspan="1" colspan="1">9.74 (75.89)</td><td rowspan="1" colspan="1">-</td><td rowspan="1" colspan="1"><xref ref-type="bibr" rid="B317">Moscone et al. 2007</xref>; <xref ref-type="bibr" rid="B426">Scaldaferro and Moscone 2019</xref></td></tr></tbody></table><table-wrap-foot><fn><p>Abbreviations of collector’s name: MFA MF Agra; AA A Anton; GEB GE Barboza; LBB L de Bem Bianchetti; GDB GD Beltrán; LB L Bernardello; LB L Bohs; CCG C Carrizo García; AAC AA Cocucci; JD J Daviña; EFM E Forni Martins; LG L Galetto; AIH AI Honfi; ATH AT Hunziker; SLG S Leiva González; LQ Llatas Quiroz; EAM EA Moscone; RN R Neumann; AR A Romanutti; MVR María V. Romero; AOR A Orejuela; YSG Y Sanchez García; GS G Sierra; RSu R Subils; Neth collection number of Nijmegen University, the Netherlands; NMCA collection number of the College of Agriculture, New Mexico State University; PI collection number of the United States Department of Agriculture (Griffin, GA). Abbreviations: - unknown data; Hc heterochromatin amount; HKL haploid karyotype length; var. variety; w. no. without number; m metacentric; sm submetacentric; st subtelocentric; t telocentric; w.no. without number.</p></fn></table-wrap-foot></table-wrap><fig id="F87" position="float" orientation="portrait"><object-id xmlns:xlink="http://www.w3.org/1999/xlink" content-type="doi" xlink:type="simple">10.3897/phytokeys.200.71667.figure87</object-id><object-id xmlns:xlink="http://www.w3.org/1999/xlink" content-type="arpha" xlink:type="simple">62ADD98B-1000-5FB7-9241-E9419AB1434B</object-id><label>Figure 87.</label><caption><p><italic><tp:taxon-name><tp:taxon-name-part taxon-name-part-type="genus" reg="Capsicum">Capsicum</tp:taxon-name-part><tp:taxon-name-part taxon-name-part-type="species" reg="minutiflorum">minutiflorum</tp:taxon-name-part></tp:taxon-name></italic><bold>A</bold> plant <bold>B</bold> major leaf <bold>C</bold> flowering branch <bold>D</bold> flower bud on geniculate pedicel <bold>E</bold> flower, in front view <bold>F</bold> flower, in lateral view <bold>G</bold> fruiting branch <bold>H</bold> immature fruit <bold>I</bold> mature fruit. From <italic>Barboza et al. 4918.</italic> Photos by G.E. Barboza.</p></caption><graphic xmlns:xlink="http://www.w3.org/1999/xlink" xlink:href="phytokeys-200-001_article-71667__-g087.jpg" position="float" orientation="portrait" xlink:type="simple" id="oo_695502.jpg"><uri content-type="original_file" xlink:type="simple">https://binary.pensoft.net/fig/695502</uri></graphic></fig><supplementary-material xmlns:xlink="http://www.w3.org/1999/xlink" id="S4" position="float" orientation="portrait" xlink:type="simple"><object-id content-type="doi" xlink:type="simple">10.3897/phytokeys.200.71667.suppl4</object-id><object-id content-type="zenodo_dep_id" xlink:type="simple">7077091</object-id><object-id content-type="arpha" xlink:type="simple">2B21878C-9A4C-545F-9C67-441D4D944C74</object-id><label>Supplementary material 4</label><caption><p>Appendix 4. Specimens examined</p></caption><statement content-type="dataType"><label>Data type</label><p>Occurences (PDF file)</p></statement><statement content-type="notes"><label>Explanation note</label><p>Full information of the specimens examined for each <italic><tp:taxon-name><tp:taxon-name-part taxon-name-part-type="genus" reg="Capsicum">Capsicum</tp:taxon-name-part></tp:taxon-name></italic> species.</p></statement><media xlink:href="phytokeys-200-001_article-71667__-s004.pdf" mimetype="application" mime-subtype="pdf" position="float" orientation="portrait" xlink:type="simple" id="oo_695540.pdf"><uri content-type="original_file" xlink:type="simple">https://binary.pensoft.net/file/695540</uri></media><permissions><license xlink:type="simple"><license-p>This dataset is made available under the Open Database License (http://opendatacommons.org/licenses/odbl/1.0/). The Open Database License (ODbL) is a license agreement intended to allow users to freely share, modify, and use this Dataset while maintaining this same freedom for others, provided that the original source and author(s) are credited.</license-p></license></permissions><attrib specific-use="authors">Gloria E. Barboza, Carolina Carrizo García, Luciano de Bem Bianchetti, María V. Romero, Marisel Scaldaferro</attrib></supplementary-material></tp:treatment-sec><ref-list><ref id="B368"><mixed-citation xmlns:xlink="http://www.w3.org/1999/xlink" xlink:type="simple"><person-group><name name-style="western"><surname>Pickersgill</surname><given-names>B</given-names></name></person-group> (<year>1971</year>) <article-title>Relationships between weedy and cultivated forms of chili peppers (genus <italic><tp:taxon-name><tp:taxon-name-part taxon-name-part-type="genus">Capsicum</tp:taxon-name-part></tp:taxon-name></italic>).</article-title><source>Evolution</source><volume>25</volume>: <fpage>683</fpage>–<lpage>691</lpage>. <ext-link xlink:href="10.1111/j.1558-5646.1971.tb01926.x" ext-link-type="doi" xlink:type="simple">https://doi.org/10.1111/j.1558-5646.1971.tb01926.x</ext-link></mixed-citation></ref><ref id="B369"><mixed-citation xmlns:xlink="http://www.w3.org/1999/xlink" xlink:type="simple"><person-group><name name-style="western"><surname>Pickersgill</surname><given-names>B</given-names></name></person-group> (<year>1977</year>) <article-title>Chromosomes and evolution in <italic><tp:taxon-name><tp:taxon-name-part taxon-name-part-type="genus">Capsicum</tp:taxon-name-part></tp:taxon-name></italic>.</article-title> In: <person-group><name name-style="western"><surname>Pochard</surname><given-names>E</given-names></name></person-group> (<role>Ed.</role>) <issue-title>Capsicum 77.</issue-title><source>Comptes Rèndues 3ème Congrès Eucarpia Piment. INRA (Institut National de la Recherche Agronomique), Montfavet-Avignon</source>, <fpage>27</fpage>–<lpage>37</lpage>.</mixed-citation></ref><ref id="B373"><mixed-citation xmlns:xlink="http://www.w3.org/1999/xlink" xlink:type="simple"><person-group><name name-style="western"><surname>Pickersgill</surname><given-names>B</given-names></name></person-group> (<year>1991</year>) <article-title>Cytogenetics and evolution of <italic><tp:taxon-name><tp:taxon-name-part taxon-name-part-type="genus">Capsicum</tp:taxon-name-part></tp:taxon-name></italic> L.</article-title> In: <person-group><name name-style="western"><surname>Tsuchiya</surname><given-names>T</given-names></name><name name-style="western"><surname>Gupta</surname><given-names>PK</given-names></name></person-group> (<role>Eds</role>) <issue-title>Chromosome engineering in plants: Genetics, breeding, evolution.</issue-title><source>Part B. Elsevier, Amsterdam</source>, <fpage>139</fpage>–<lpage>160</lpage>. <ext-link xlink:href="10.1016/B978-0-444-88260-8.50013-6" ext-link-type="doi" xlink:type="simple">https://doi.org/10.1016/B978-0-444-88260-8.50013-6</ext-link></mixed-citation></ref><ref id="B313"><mixed-citation xmlns:xlink="http://www.w3.org/1999/xlink" xlink:type="simple"><person-group><name name-style="western"><surname>Moscone</surname><given-names>EA</given-names></name><name name-style="western"><surname>Lambrou</surname><given-names>M</given-names></name><name name-style="western"><surname>Hunziker</surname><given-names>AT</given-names></name><name name-style="western"><surname>Ehrendorfer</surname><given-names>F</given-names></name></person-group> (<year>1993</year>) <article-title>Giemsa C-banded karyotypes in <italic><tp:taxon-name><tp:taxon-name-part taxon-name-part-type="genus">Capsicum</tp:taxon-name-part></tp:taxon-name></italic> (<tp:taxon-name><tp:taxon-name-part taxon-name-part-type="family">Solanaceae</tp:taxon-name-part></tp:taxon-name>).</article-title><source>Plant Systematics and Evolution</source><volume>186</volume>: <fpage>213</fpage>–<lpage>229</lpage>. <ext-link xlink:href="10.1007/BF00940799" ext-link-type="doi" xlink:type="simple">https://doi.org/10.1007/BF00940799</ext-link></mixed-citation></ref><ref id="B314"><mixed-citation xmlns:xlink="http://www.w3.org/1999/xlink" xlink:type="simple"><person-group><name name-style="western"><surname>Moscone</surname><given-names>EA</given-names></name><name name-style="western"><surname>Loidl</surname><given-names>J</given-names></name><name name-style="western"><surname>Ehrendorfer</surname><given-names>F</given-names></name><name name-style="western"><surname>Hunziker</surname><given-names>AT</given-names></name></person-group> (<year>1995</year>) <article-title>Analysis of active nucleolus organizing regions in <italic><tp:taxon-name><tp:taxon-name-part taxon-name-part-type="genus">Capsicum</tp:taxon-name-part></tp:taxon-name></italic> (<tp:taxon-name><tp:taxon-name-part taxon-name-part-type="family">Solanaceae</tp:taxon-name-part></tp:taxon-name>) by silver staining.</article-title><source>American Journal of Botany</source><volume>82</volume>: <fpage>276</fpage>–<lpage>287</lpage>. <ext-link xlink:href="10.1002/j.1537-2197.1995.tb11495.x" ext-link-type="doi" xlink:type="simple">https://doi.org/10.1002/j.1537-2197.1995.tb11495.x</ext-link></mixed-citation></ref><ref id="B311"><mixed-citation xmlns:xlink="http://www.w3.org/1999/xlink" xlink:type="simple"><person-group><name name-style="western"><surname>Moscone</surname><given-names>EA</given-names></name><name name-style="western"><surname>Lambrou</surname><given-names>M</given-names></name><name name-style="western"><surname>Ehrendorfer</surname><given-names>F</given-names></name></person-group> (<year>1996a</year>) <article-title>Fluorescent chromosome banding in the cultivated species of <italic><tp:taxon-name><tp:taxon-name-part taxon-name-part-type="genus">Capsicum</tp:taxon-name-part></tp:taxon-name></italic> (<tp:taxon-name><tp:taxon-name-part taxon-name-part-type="family">Solanaceae</tp:taxon-name-part></tp:taxon-name>).</article-title><source>Plant Systematics and Evolution</source><volume>202</volume>: <fpage>37</fpage>–<lpage>63</lpage>. <ext-link xlink:href="10.1007/BF00985817" ext-link-type="doi" xlink:type="simple">https://doi.org/10.1007/BF00985817</ext-link></mixed-citation></ref><ref id="B316"><mixed-citation xmlns:xlink="http://www.w3.org/1999/xlink" xlink:type="simple"><person-group><name name-style="western"><surname>Moscone</surname><given-names>EA</given-names></name><name name-style="western"><surname>Baranyi</surname><given-names>M</given-names></name><name name-style="western"><surname>Ebert</surname><given-names>I</given-names></name><name name-style="western"><surname>Greilhuber</surname><given-names>J</given-names></name><name name-style="western"><surname>Ehrendorfer</surname><given-names>F</given-names></name><name name-style="western"><surname>Hunziker</surname><given-names>AT</given-names></name></person-group> (<year>2003</year>) <article-title>Analysis of nuclear DNA content in <italic><tp:taxon-name><tp:taxon-name-part taxon-name-part-type="genus">Capsicum</tp:taxon-name-part></tp:taxon-name></italic> (<tp:taxon-name><tp:taxon-name-part taxon-name-part-type="family">Solanaceae</tp:taxon-name-part></tp:taxon-name>) by flow cytometry and Feulgen densitometry.</article-title><source>Annals of Botany</source><volume>92</volume>: <fpage>21</fpage>–<lpage>29</lpage>. <ext-link xlink:href="10.1093/aob/mcg105" ext-link-type="doi" xlink:type="simple">https://doi.org/10.1093/aob/mcg105</ext-link></mixed-citation></ref><ref id="B45"><mixed-citation xmlns:xlink="http://www.w3.org/1999/xlink" xlink:type="simple"><person-group><name name-style="western"><surname>Belletti</surname><given-names>P</given-names></name><name name-style="western"><surname>Marzachi</surname><given-names>C</given-names></name><name name-style="western"><surname>Lanteri</surname><given-names>S</given-names></name></person-group> (<year>1998</year>) <article-title>Flow cytometric measurement of nuclear DNA content in <italic><tp:taxon-name><tp:taxon-name-part taxon-name-part-type="genus">Capsicum</tp:taxon-name-part></tp:taxon-name></italic> (<tp:taxon-name><tp:taxon-name-part taxon-name-part-type="family">Solanaceae</tp:taxon-name-part></tp:taxon-name>).</article-title><source>Plant Systematics and Evolution</source><volume>209</volume>: <fpage>85</fpage>–<lpage>91</lpage>. <ext-link xlink:href="10.1007/BF00991526" ext-link-type="doi" xlink:type="simple">https://doi.org/10.1007/BF00991526</ext-link></mixed-citation></ref><ref id="B317"><mixed-citation xmlns:xlink="http://www.w3.org/1999/xlink" xlink:type="simple"><person-group><name name-style="western"><surname>Moscone</surname><given-names>EA</given-names></name><name name-style="western"><surname>Scaldaferro</surname><given-names>MA</given-names></name><name name-style="western"><surname>Grabiele</surname><given-names>M</given-names></name><name name-style="western"><surname>Cecchini</surname><given-names>NM</given-names></name><name name-style="western"><surname>Sanchez García</surname><given-names>Y</given-names></name><name name-style="western"><surname>Jarret</surname><given-names>R</given-names></name><name name-style="western"><surname>Daviña</surname><given-names>JR</given-names></name><name name-style="western"><surname>Ducasse</surname><given-names>DA</given-names></name><name name-style="western"><surname>Barboza</surname><given-names>GE</given-names></name><name name-style="western"><surname>Ehrendorfer</surname><given-names>F</given-names></name></person-group> (<year>2007</year>) <article-title>The evolution of chili peppers (<italic><tp:taxon-name><tp:taxon-name-part taxon-name-part-type="genus">Capsicum</tp:taxon-name-part></tp:taxon-name></italic>-<tp:taxon-name><tp:taxon-name-part taxon-name-part-type="family">Solanaceae</tp:taxon-name-part></tp:taxon-name>): a cytogenetic perspective.</article-title><source>Acta Horticulturae (ISHS)</source><volume>745</volume>: <fpage>137</fpage>–<lpage>170</lpage>. <ext-link xlink:href="10.17660/ActaHortic.2007.745.5" ext-link-type="doi" xlink:type="simple">https://doi.org/10.17660/ActaHortic.2007.745.5</ext-link></mixed-citation></ref><ref id="B428"><mixed-citation xmlns:xlink="http://www.w3.org/1999/xlink" xlink:type="simple"><person-group><name name-style="western"><surname>Scaldaferro</surname><given-names>MA</given-names></name><name name-style="western"><surname>Grabiele</surname><given-names>M</given-names></name><name name-style="western"><surname>Moscone</surname><given-names>EA</given-names></name></person-group> (<year>2013</year>) <article-title>Heterochromatin type, amount and distribution in wild species of chili peppers (<italic><tp:taxon-name><tp:taxon-name-part taxon-name-part-type="genus">Capsicum</tp:taxon-name-part></tp:taxon-name></italic>-<tp:taxon-name><tp:taxon-name-part taxon-name-part-type="family">Solanaceae</tp:taxon-name-part></tp:taxon-name>).</article-title><source>Genetic Resources and Crop Evolution</source><volume>60</volume>(<issue>2</issue>): <fpage>693</fpage>–<lpage>709</lpage>. <ext-link xlink:href="10.1007/s10722-012-9867-x" ext-link-type="doi" xlink:type="simple">https://doi.org/10.1007/s10722-012-9867-x</ext-link></mixed-citation></ref><ref id="B310"><mixed-citation xmlns:xlink="http://www.w3.org/1999/xlink" xlink:type="simple"><person-group><name name-style="western"><surname>Moscone</surname><given-names>EA</given-names></name></person-group> (<year>1999</year>) <article-title>Análisis cariotípico en <tp:taxon-name><tp:taxon-name-part taxon-name-part-type="genus">Capsicum</tp:taxon-name-part><tp:taxon-name-part taxon-name-part-type="species">baccatum</tp:taxon-name-part><tp:taxon-name-part taxon-name-part-type="infraspecific-rank">var.</tp:taxon-name-part><tp:taxon-name-part taxon-name-part-type="variety">umbilicatum</tp:taxon-name-part></tp:taxon-name> (<tp:taxon-name><tp:taxon-name-part taxon-name-part-type="family">Solanaceae</tp:taxon-name-part></tp:taxon-name>) mediante bandeos AgNOR y de fluorescencia.</article-title><source>Kurtziana</source><volume>27</volume>: <fpage>225</fpage>–<lpage>232</lpage>.</mixed-citation></ref><ref id="B381"><mixed-citation xmlns:xlink="http://www.w3.org/1999/xlink" xlink:type="simple"><person-group><name name-style="western"><surname>Pozzobon</surname><given-names>MT</given-names></name><name name-style="western"><surname>Schifino-Wittmann</surname><given-names>MT</given-names></name></person-group> (<year>2006</year>) <article-title>A meiotic study of the wild and semi-domesticated Brazilian species of genus <italic><tp:taxon-name><tp:taxon-name-part taxon-name-part-type="genus">Capsicum</tp:taxon-name-part></tp:taxon-name></italic> L. (<tp:taxon-name><tp:taxon-name-part taxon-name-part-type="family">Solanaceae</tp:taxon-name-part></tp:taxon-name>).</article-title><source>Cytologia</source><volume>71</volume>(<issue>3</issue>): <fpage>275</fpage>–<lpage>287</lpage>. <ext-link xlink:href="10.1508/cytologia.71.275" ext-link-type="doi" xlink:type="simple">https://doi.org/10.1508/cytologia.71.275</ext-link></mixed-citation></ref><ref id="B382"><mixed-citation xmlns:xlink="http://www.w3.org/1999/xlink" xlink:type="simple"><person-group><name name-style="western"><surname>Pozzobon</surname><given-names>MT</given-names></name><name name-style="western"><surname>Schifino-Wittmann</surname><given-names>MT</given-names></name><name name-style="western"><surname>Bianchetti</surname><given-names>L</given-names></name></person-group> (<year>2006</year>) Chromosome numbers in wild and semidomesticated Brazilian <italic><tp:taxon-name><tp:taxon-name-part taxon-name-part-type="genus">Capsicum</tp:taxon-name-part></tp:taxon-name></italic> L. (<tp:taxon-name><tp:taxon-name-part taxon-name-part-type="family">Solanaceae</tp:taxon-name-part></tp:taxon-name>) species: do x = 12 and x = 13 represent two evolutionary lines? Botanical Journal of the Linnean Society 151: 259–269. <ext-link xlink:href="10.1111/j.1095-8339.2006.00503.x" ext-link-type="doi" xlink:type="simple">https://doi.org/10.1111/j.1095-8339.2006.00503.x</ext-link></mixed-citation></ref><ref id="B309"><mixed-citation xmlns:xlink="http://www.w3.org/1999/xlink" xlink:type="simple"><person-group><name name-style="western"><surname>Moscone</surname><given-names>EA</given-names></name></person-group> (<year>1993</year>) <article-title>Estudios cromosómicos en <italic><tp:taxon-name><tp:taxon-name-part taxon-name-part-type="genus">Capsicum</tp:taxon-name-part></tp:taxon-name></italic> (<tp:taxon-name><tp:taxon-name-part taxon-name-part-type="family">Solanaceae</tp:taxon-name-part></tp:taxon-name>) II. Análisis cariotípico en <italic><tp:taxon-name><tp:taxon-name-part taxon-name-part-type="genus">C.</tp:taxon-name-part><tp:taxon-name-part taxon-name-part-type="species">parvifolium</tp:taxon-name-part></tp:taxon-name></italic> y <tp:taxon-name><tp:taxon-name-part taxon-name-part-type="genus">C.</tp:taxon-name-part><tp:taxon-name-part taxon-name-part-type="species">annuum</tp:taxon-name-part><tp:taxon-name-part taxon-name-part-type="infraspecific-rank">var.</tp:taxon-name-part><tp:taxon-name-part taxon-name-part-type="variety">annuum</tp:taxon-name-part></tp:taxon-name>.</article-title><source>Kurtziana</source><volume>22</volume>: <fpage>9</fpage>–<lpage>18</lpage>.</mixed-citation></ref><ref id="B429"><mixed-citation xmlns:xlink="http://www.w3.org/1999/xlink" xlink:type="simple"><person-group><name name-style="western"><surname>Scaldaferro</surname><given-names>MA</given-names></name><name name-style="western"><surname>Romero da Cruz</surname><given-names>MV</given-names></name><name name-style="western"><surname>Cecchini</surname><given-names>NM</given-names></name><name name-style="western"><surname>Moscone</surname><given-names>EA</given-names></name></person-group> (<year>2016</year>) <article-title>FISH and AgNor-mapping of the 45S and 5S rRNA genes in wild and cultivated <italic><tp:taxon-name><tp:taxon-name-part taxon-name-part-type="genus">Capsicum</tp:taxon-name-part></tp:taxon-name></italic> species (<tp:taxon-name><tp:taxon-name-part taxon-name-part-type="family">Solanaceae</tp:taxon-name-part></tp:taxon-name>).</article-title><source>Genome</source><volume>59</volume>: <fpage>95</fpage>–<lpage>113</lpage>. <ext-link xlink:href="10.1139/gen-2015-0099" ext-link-type="doi" xlink:type="simple">https://doi.org/10.1139/gen-2015-0099</ext-link></mixed-citation></ref><ref id="B434"><mixed-citation xmlns:xlink="http://www.w3.org/1999/xlink" xlink:type="simple"><person-group><name name-style="western"><surname>Schnack</surname><given-names>B</given-names></name><name name-style="western"><surname>Covas</surname><given-names>G</given-names></name></person-group> (<year>1947</year>) <article-title>Karyological studies in flowering plants.</article-title><source>Haumania</source><volume>1</volume>: <fpage>32</fpage>–<lpage>41</lpage>.</mixed-citation></ref><ref id="B308"><mixed-citation xmlns:xlink="http://www.w3.org/1999/xlink" xlink:type="simple"><person-group><name name-style="western"><surname>Moscone</surname><given-names>EA</given-names></name></person-group> (<year>1992</year>) <article-title>Estudios de cromosomas meióticos en <tp:taxon-name><tp:taxon-name-part taxon-name-part-type="family">Solanaceae</tp:taxon-name-part></tp:taxon-name> de Argentina.</article-title><source>Darwiniana</source><volume>31</volume>: <fpage>261</fpage>–<lpage>297</lpage>.</mixed-citation></ref><ref id="B307"><mixed-citation xmlns:xlink="http://www.w3.org/1999/xlink" xlink:type="simple"><person-group><name name-style="western"><surname>Moscone</surname><given-names>EA</given-names></name></person-group> (<year>1990</year>) <article-title>Chromosome studies on <italic><tp:taxon-name><tp:taxon-name-part taxon-name-part-type="genus">Capsicum</tp:taxon-name-part></tp:taxon-name></italic> (<tp:taxon-name><tp:taxon-name-part taxon-name-part-type="family">Solanaceae</tp:taxon-name-part></tp:taxon-name>) I. Karyotype analysis in <italic>C. chacöense</italic>.</article-title><source>Brittonia</source><volume>42</volume>(<issue>2</issue>): <fpage>147</fpage>–<lpage>154</lpage>. <ext-link xlink:href="10.2307/2807632" ext-link-type="doi" xlink:type="simple">https://doi.org/10.2307/2807632</ext-link></mixed-citation></ref><ref id="B427"><mixed-citation xmlns:xlink="http://www.w3.org/1999/xlink" xlink:type="simple"><person-group><name name-style="western"><surname>Scaldaferro</surname><given-names>MA</given-names></name><name name-style="western"><surname>Seijo</surname><given-names>JG</given-names></name><name name-style="western"><surname>Acosta</surname><given-names>MC</given-names></name><name name-style="western"><surname>Barboza</surname><given-names>GE</given-names></name><name name-style="western"><surname>Ducasse</surname><given-names>DA</given-names></name><name name-style="western"><surname>Moscone</surname><given-names>EA</given-names></name></person-group> (<year>2006</year>) <article-title>Genomic characterization of the germplasm in peppers (<italic><tp:taxon-name><tp:taxon-name-part taxon-name-part-type="genus">Capsicum</tp:taxon-name-part></tp:taxon-name></italic>-<tp:taxon-name><tp:taxon-name-part taxon-name-part-type="family">Solanaceae</tp:taxon-name-part></tp:taxon-name>) by fluorescent <italic>in situ</italic> hybridization.</article-title><source>Plant Science</source><volume>43</volume>: <fpage>291</fpage>–<lpage>297</lpage>.</mixed-citation></ref><ref id="B365"><mixed-citation xmlns:xlink="http://www.w3.org/1999/xlink" xlink:type="simple"><person-group><name name-style="western"><surname>Pickersgill</surname><given-names>B</given-names></name></person-group> (<year>1966</year>) The variability and relationships of <italic><tp:taxon-name><tp:taxon-name-part taxon-name-part-type="genus">Capsicum</tp:taxon-name-part><tp:taxon-name-part taxon-name-part-type="species">chinense</tp:taxon-name-part></tp:taxon-name></italic> Jacq. PhD Thesis, Indiana University, University Microfilms, Inc., Michigan.</mixed-citation></ref><ref id="B403"><mixed-citation xmlns:xlink="http://www.w3.org/1999/xlink" xlink:type="simple"><person-group><name name-style="western"><surname>Romero da Cruz</surname><given-names>MV</given-names></name><name name-style="western"><surname>Forni-Martins</surname><given-names>ER</given-names></name></person-group> (<year>2015</year>) IAPT chromosome data 20. Taxon 64(6): 1344–1350[E34–E36]. <ext-link xlink:href="10.12705/646.42" ext-link-type="doi" xlink:type="simple">https://doi.org/10.12705/646.42</ext-link></mixed-citation></ref><ref id="B81"><mixed-citation xmlns:xlink="http://www.w3.org/1999/xlink" xlink:type="simple"><person-group><name name-style="western"><surname>Carrizo García</surname><given-names>C</given-names></name><name name-style="western"><surname>Fernández</surname><given-names>L</given-names></name><name name-style="western"><surname>Kapetanovic</surname><given-names>V</given-names></name><name name-style="western"><surname>Reyes</surname><given-names>X</given-names></name></person-group> (<year>2020</year>) Rare Bolivian wild chile <italic><tp:taxon-name><tp:taxon-name-part taxon-name-part-type="genus">Capsicum</tp:taxon-name-part><tp:taxon-name-part taxon-name-part-type="species">eshbaughii</tp:taxon-name-part></tp:taxon-name></italic> (<tp:taxon-name><tp:taxon-name-part taxon-name-part-type="family">Solanaceae</tp:taxon-name-part></tp:taxon-name>) located again: Open ending on its identity and conservation. Plant Systematics and Evolution 306: e85. <ext-link xlink:href="10.1007/s00606-020-01712-5" ext-link-type="doi" xlink:type="simple">https://doi.org/10.1007/s00606-020-01712-5</ext-link></mixed-citation></ref><ref id="B117"><mixed-citation xmlns:xlink="http://www.w3.org/1999/xlink" xlink:type="simple"><person-group><name name-style="western"><surname>Debat</surname><given-names>HJ</given-names></name><name name-style="western"><surname>Aguilera</surname><given-names>PM</given-names></name><name name-style="western"><surname>Grabiele</surname><given-names>M</given-names></name></person-group> (<year>2017</year>) IAPT chromosome data 26. Taxon 66(6): 1487–1499[E4–E6]. <ext-link xlink:href="10.12705/666.30" ext-link-type="doi" xlink:type="simple">https://doi.org/10.12705/666.30</ext-link></mixed-citation></ref><ref id="B116"><mixed-citation xmlns:xlink="http://www.w3.org/1999/xlink" xlink:type="simple"><person-group><name name-style="western"><surname>Debat</surname><given-names>HJ</given-names></name><name name-style="western"><surname>Aguilera</surname><given-names>PM</given-names></name><name name-style="western"><surname>Grabiele</surname><given-names>M</given-names></name></person-group> (<year>2016</year>) IAPT chromosome data 23. Taxon 65(6): 1455–1458[E4–E5].</mixed-citation></ref><ref id="B225"><mixed-citation xmlns:xlink="http://www.w3.org/1999/xlink" xlink:type="simple"><person-group><name name-style="western"><surname>Jarret</surname><given-names>RL</given-names></name><name name-style="western"><surname>Barboza</surname><given-names>GE</given-names></name><name name-style="western"><surname>da Costa Batista</surname><given-names>FR</given-names></name><name name-style="western"><surname>Berke</surname><given-names>T</given-names></name><name name-style="western"><surname>Chou</surname><given-names>Y-Y</given-names></name><name name-style="western"><surname>Hulse-Kemp</surname><given-names>A</given-names></name><name name-style="western"><surname>Ochoa-Alejo</surname><given-names>N</given-names></name><name name-style="western"><surname>Tripodi</surname><given-names>P</given-names></name><name name-style="western"><surname>Veres</surname><given-names>A</given-names></name><name name-style="western"><surname>Carrizo García</surname><given-names>C</given-names></name><name name-style="western"><surname>Csillery</surname><given-names>G</given-names></name><name name-style="western"><surname>Huang</surname><given-names>Y-K</given-names></name><name name-style="western"><surname>Kiss</surname><given-names>E</given-names></name><name name-style="western"><surname>Kovacs</surname><given-names>Z</given-names></name><name name-style="western"><surname>Kondrak</surname><given-names>M</given-names></name><name name-style="western"><surname>Arce-Rodriguez</surname><given-names>ML</given-names></name><name name-style="western"><surname>Scaldaferro</surname><given-names>MA</given-names></name><name name-style="western"><surname>Szoke</surname><given-names>A</given-names></name></person-group> (<year>2019</year>) <article-title><italic><tp:taxon-name><tp:taxon-name-part taxon-name-part-type="genus">Capsicum</tp:taxon-name-part></tp:taxon-name></italic>. An Abbreviated Compendium.</article-title><source>Journal of the American Society for Horticultural Science</source><volume>144</volume>(<issue>1</issue>): <fpage>3</fpage>–<lpage>22</lpage>. <ext-link xlink:href="10.21273/JASHS04446-18" ext-link-type="doi" xlink:type="simple">https://doi.org/10.21273/JASHS04446-18</ext-link></mixed-citation></ref><ref id="B474"><mixed-citation xmlns:xlink="http://www.w3.org/1999/xlink" xlink:type="simple"><person-group><name name-style="western"><surname>Tong</surname><given-names>N</given-names></name><name name-style="western"><surname>Bosland</surname><given-names>PW</given-names></name></person-group> (<year>2003</year>) <article-title>Observations on interspeciﬁc compatibility and meiotic chromosome behavior of <italic><tp:taxon-name><tp:taxon-name-part taxon-name-part-type="genus">Capsicum</tp:taxon-name-part><tp:taxon-name-part taxon-name-part-type="species">buforum</tp:taxon-name-part></tp:taxon-name></italic> and <italic><tp:taxon-name><tp:taxon-name-part taxon-name-part-type="genus">C.</tp:taxon-name-part><tp:taxon-name-part taxon-name-part-type="species">lanceolatum</tp:taxon-name-part></tp:taxon-name></italic>.</article-title><source>Genetic Resources and Crop Evolution</source><volume>50</volume>: <fpage>193</fpage>–<lpage>199</lpage>. <ext-link xlink:href="10.1023/A:1022986615694" ext-link-type="doi" xlink:type="simple">https://doi.org/10.1023/A:1022986615694</ext-link></mixed-citation></ref><ref id="B37"><mixed-citation xmlns:xlink="http://www.w3.org/1999/xlink" xlink:type="simple"><person-group><name name-style="western"><surname>Barboza</surname><given-names>GE</given-names></name><name name-style="western"><surname>Agra</surname><given-names>MF</given-names></name><name name-style="western"><surname>Romero</surname><given-names>MV</given-names></name><name name-style="western"><surname>Scaldaferro</surname><given-names>MA</given-names></name><name name-style="western"><surname>Moscone</surname><given-names>EA</given-names></name></person-group> (<year>2011</year>) <article-title>New endemic species of <italic><tp:taxon-name><tp:taxon-name-part taxon-name-part-type="genus">Capsicum</tp:taxon-name-part></tp:taxon-name></italic> (<tp:taxon-name><tp:taxon-name-part taxon-name-part-type="family">Solanaceae</tp:taxon-name-part></tp:taxon-name>) from the Brazilian caatinga: comparison with the re-circumscribed <italic><tp:taxon-name><tp:taxon-name-part taxon-name-part-type="genus">C.</tp:taxon-name-part><tp:taxon-name-part taxon-name-part-type="species">parvifolium</tp:taxon-name-part></tp:taxon-name></italic>.</article-title><source>Systematic Botany</source><volume>36</volume>(<issue>3</issue>): <fpage>768</fpage>–<lpage>781</lpage>. <ext-link xlink:href="10.1600/036364411X583718" ext-link-type="doi" xlink:type="simple">https://doi.org/10.1600/036364411X583718</ext-link></mixed-citation></ref><ref id="B38"><mixed-citation xmlns:xlink="http://www.w3.org/1999/xlink" xlink:type="simple"><person-group><name name-style="western"><surname>Barboza</surname><given-names>GE</given-names></name><name name-style="western"><surname>Carrizo García</surname><given-names>C</given-names></name><name name-style="western"><surname>Leiva González</surname><given-names>S</given-names></name><name name-style="western"><surname>Scaldaferro</surname><given-names>M</given-names></name><name name-style="western"><surname>Reyes</surname><given-names>X</given-names></name></person-group> (<year>2019</year>) Four new species of <italic><tp:taxon-name><tp:taxon-name-part taxon-name-part-type="genus">Capsicum</tp:taxon-name-part></tp:taxon-name></italic> (<tp:taxon-name><tp:taxon-name-part taxon-name-part-type="family">Solanaceae</tp:taxon-name-part></tp:taxon-name>) from the tropical Andes and an update on the phylogeny of the genus. PLoS ONE 14(1): e0209792. <ext-link xlink:href="10.1371/journal.pone.0209792" ext-link-type="doi" xlink:type="simple">https://doi.org/10.1371/journal.pone.0209792</ext-link></mixed-citation></ref><ref id="B426"><mixed-citation xmlns:xlink="http://www.w3.org/1999/xlink" xlink:type="simple"><person-group><name name-style="western"><surname>Scaldaferro</surname><given-names>MA</given-names></name><name name-style="western"><surname>Moscone</surname><given-names>EA</given-names></name></person-group> (<year>2019</year>) <article-title>Cytology and DNA content variation of <italic><tp:taxon-name><tp:taxon-name-part taxon-name-part-type="genus">Capsicum</tp:taxon-name-part></tp:taxon-name></italic> genomes.</article-title> In: <person-group><name name-style="western"><surname>Ramchiary</surname><given-names>N</given-names></name><name name-style="western"><surname>Kole</surname><given-names>C</given-names></name></person-group> (<role>Eds</role>) <issue-title>Compendium of Plant Genomes.</issue-title><source>The <italic><tp:taxon-name><tp:taxon-name-part taxon-name-part-type="genus">Capsicum</tp:taxon-name-part></tp:taxon-name></italic> Genome. Springer Nature Switzerland AG, Cham</source>, <fpage>57</fpage>–<lpage>84</lpage>. <ext-link xlink:href="10.1007/978-3-319-97217-6_4" ext-link-type="doi" xlink:type="simple">https://doi.org/10.1007/978-3-319-97217-6_4</ext-link></mixed-citation></ref><ref id="B405"><mixed-citation xmlns:xlink="http://www.w3.org/1999/xlink" xlink:type="simple"><person-group><name name-style="western"><surname>Romero da Cruz</surname><given-names>MV</given-names></name><name name-style="western"><surname>Forni-Martins</surname><given-names>ER</given-names></name><name name-style="western"><surname>Urdampilleta</surname><given-names>JD</given-names></name></person-group> (<year>2017</year>) IAPT chromosome data 24. Taxon 66(1): 275–277[E16–E17].</mixed-citation></ref><ref id="B174"><mixed-citation xmlns:xlink="http://www.w3.org/1999/xlink" xlink:type="simple"><person-group><name name-style="western"><surname>Grabiele</surname><given-names>M</given-names></name><name name-style="western"><surname>Aguilera</surname><given-names>PM</given-names></name><name name-style="western"><surname>Debat</surname><given-names>HJ</given-names></name><name name-style="western"><surname>Forni-Martins</surname><given-names>ER</given-names></name><name name-style="western"><surname>Martí</surname><given-names>DA</given-names></name></person-group> (<year>2014</year>) IAPT chromosome data 18. Taxon 63(6): 1387–1393[E6–E8]. <ext-link xlink:href="10.12705/636.37" ext-link-type="doi" xlink:type="simple">https://doi.org/10.12705/636.37</ext-link></mixed-citation></ref><ref id="B40"><mixed-citation xmlns:xlink="http://www.w3.org/1999/xlink" xlink:type="simple"><person-group><name name-style="western"><surname>Barboza</surname><given-names>GE</given-names></name><name name-style="western"><surname>Carrizo García</surname><given-names>C</given-names></name><name name-style="western"><surname>Scaldaferro</surname><given-names>M</given-names></name><name name-style="western"><surname>Bohs</surname><given-names>L</given-names></name></person-group> (<year>2020b</year>) <article-title>An amazing new <italic><tp:taxon-name><tp:taxon-name-part taxon-name-part-type="genus">Capsicum</tp:taxon-name-part></tp:taxon-name></italic> (<tp:taxon-name><tp:taxon-name-part taxon-name-part-type="family">Solanaceae</tp:taxon-name-part></tp:taxon-name>) species from the Andean-Amazonian Piedmont.</article-title><source>PhytoKeys</source><volume>167</volume>: <fpage>13</fpage>–<lpage>29</lpage>. <ext-link xlink:href="10.3897/phytokeys.167.57751" ext-link-type="doi" xlink:type="simple">https://doi.org/10.3897/phytokeys.167.57751</ext-link></mixed-citation></ref><ref id="B5"><mixed-citation xmlns:xlink="http://www.w3.org/1999/xlink" xlink:type="simple"><person-group><name name-style="western"><surname>Aguilera</surname><given-names>PM</given-names></name><name name-style="western"><surname>Debat</surname><given-names>HJ</given-names></name><name name-style="western"><surname>Sánchez García</surname><given-names>Y</given-names></name><name name-style="western"><surname>Martí</surname><given-names>DA</given-names></name><name name-style="western"><surname>Grabiele</surname><given-names>M</given-names></name></person-group> (<year>2014</year>) IAPT chromosome data 18. Taxon 63(6): 1387–1393[E1–E3]. <ext-link xlink:href="10.12705/636.37" ext-link-type="doi" xlink:type="simple">https://doi.org/10.12705/636.37</ext-link></mixed-citation></ref><ref id="B148"><mixed-citation xmlns:xlink="http://www.w3.org/1999/xlink" xlink:type="simple"><person-group><name name-style="western"><surname>Eshbaugh</surname><given-names>WH</given-names></name><name name-style="western"><surname>Smith</surname><given-names>PG</given-names></name><name name-style="western"><surname>Nickrent</surname><given-names>DL</given-names></name></person-group> (<year>1983</year>) <article-title><italic><tp:taxon-name><tp:taxon-name-part taxon-name-part-type="genus">Capsicum</tp:taxon-name-part><tp:taxon-name-part taxon-name-part-type="species">tovarii</tp:taxon-name-part></tp:taxon-name></italic> (<tp:taxon-name><tp:taxon-name-part taxon-name-part-type="family">Solanaceae</tp:taxon-name-part></tp:taxon-name>), a new species of pepper from Peru.</article-title><source>Brittonia</source><volume>35</volume>(<issue>1</issue>): <fpage>55</fpage>–<lpage>60</lpage>. <ext-link xlink:href="10.2307/2806051" ext-link-type="doi" xlink:type="simple">https://doi.org/10.2307/2806051</ext-link></mixed-citation></ref><ref id="B79"><mixed-citation xmlns:xlink="http://www.w3.org/1999/xlink" xlink:type="simple"><person-group><name name-style="western"><surname>Carrizo García</surname><given-names>C</given-names></name><name name-style="western"><surname>Barfuss</surname><given-names>MHJ</given-names></name><name name-style="western"><surname>Sehr</surname><given-names>EM</given-names></name><name name-style="western"><surname>Barboza</surname><given-names>GE</given-names></name><name name-style="western"><surname>Samuel</surname><given-names>R</given-names></name><name name-style="western"><surname>Moscone</surname><given-names>EA</given-names></name><name name-style="western"><surname>Ehrendorfer</surname><given-names>F</given-names></name></person-group> (<year>2016</year>) <article-title>Phylogenetic relationships, diversification and expansion of chili peppers (<italic><tp:taxon-name><tp:taxon-name-part taxon-name-part-type="genus">Capsicum</tp:taxon-name-part></tp:taxon-name></italic>, <tp:taxon-name><tp:taxon-name-part taxon-name-part-type="family">Solanaceae</tp:taxon-name-part></tp:taxon-name>).</article-title><source>Annals of Botany</source><volume>118</volume>: <fpage>35</fpage>–<lpage>51</lpage>. <ext-link xlink:href="10.1093/aob/mcw079" ext-link-type="doi" xlink:type="simple">https://doi.org/10.1093/aob/mcw079</ext-link></mixed-citation></ref></ref-list></tp:taxon-treatment>
