# Supplementary material for: ﻿Monograph of wild and cultivated chili peppers (Capsicum L., Solanaceae)
Source: PhytoKeys. 2022 Jun 14;200:1–423. doi: 10.3897/phytokeys.200.71667 (PMC9881532; doi:10.3897/phytokeys.200.71667)
Supplement: XML Treatment for Capsicum campylopodium [file phytokeys.200.71667-treatment12.xml]

<!DOCTYPE tp:taxon-treatment
  PUBLIC "-//TaxonX//DTD Taxonomic Treatment Publishing DTD v0 20100105//EN" "tax-treatment-NSO.dtd">
<tp:taxon-treatment xmlns:tp="http://www.plazi.org/taxpub"><tp:treatment-meta><kwd-group><label>Taxon classification</label><kwd>
              <named-content content-type="kingdom">Plantae</named-content>
            </kwd><kwd>
              <named-content content-type="order">Solanales</named-content>
            </kwd><kwd>
              <named-content content-type="family">Solanaceae</named-content>
            </kwd></kwd-group><mixed-citation publication-type="journal"><person-group><name><surname>Barboza</surname><given-names>Gloria E.</given-names></name><name><surname>García</surname><given-names>Carolina Carrizo</given-names></name><name><surname>Bianchetti</surname><given-names>Luciano de Bem</given-names></name><name><surname>Romero</surname><given-names>María V.</given-names></name><name><surname>Scaldaferro</surname><given-names>Marisel</given-names></name></person-group><article-title>﻿Monograph of wild and cultivated chili peppers (<italic><tp:taxon-name><tp:taxon-name-part taxon-name-part-type="genus" reg="Capsicum">Capsicum</tp:taxon-name-part></tp:taxon-name></italic> L., <tp:taxon-name><tp:taxon-name-part taxon-name-part-type="family">Solanaceae</tp:taxon-name-part></tp:taxon-name>)</article-title><source>PhytoKeys</source><day>14</day><month>06</month><year>2022</year><volume>200</volume><fpage>1</fpage><lpage>423</lpage><pub-id pub-id-type="doi">10.3897/phytokeys.200.71667</pub-id></mixed-citation></tp:treatment-meta><tp:nomenclature><label>﻿6.</label><tp:taxon-name>
            <object-id xmlns:xlink="http://www.w3.org/1999/xlink" content-type="arpha" xlink:type="simple">38E71A26-17B6-5352-BCA8-7A1E8E49203E</object-id>
            <tp:taxon-name-part taxon-name-part-type="genus" reg="Capsicum">Capsicum</tp:taxon-name-part>
            <tp:taxon-name-part taxon-name-part-type="species" reg="campylopodium">campylopodium</tp:taxon-name-part>
          </tp:taxon-name><tp:taxon-authority>Sendtn., Fl. Bras. (Martius) 10: 144. 1846.</tp:taxon-authority><xref ref-type="fig" rid="F37">Figs 37</xref><xref ref-type="fig" rid="F38">, 38</xref><tp:nomenclature-citation-list><tp:nomenclature-citation><tp:taxon-name>
                <tp:taxon-name-part taxon-name-part-type="genus" reg="Capsicum">Capsicum</tp:taxon-name-part>
                <tp:taxon-name-part taxon-name-part-type="species" reg="gracilipes">gracilipes</tp:taxon-name-part>
              </tp:taxon-name><comment>Dunal, Prodr. [A. P. de Candolle] 13(1): 418. 1852. Type. [Brazil]. Rio de Janeiro, 1834, <italic>C. Gaudichaud 513</italic> (lectotype, designated here: G-DC [G00131901]; isolectotypes: F [F neg. F0BN002869], MPU [MPU013436 fragment], P [P00410015, P00410016]).</comment></tp:nomenclature-citation><tp:nomenclature-citation><tp:taxon-name>
                <tp:taxon-name-part taxon-name-part-type="genus" reg="Capsicum">Capsicum</tp:taxon-name-part>
                <tp:taxon-name-part taxon-name-part-type="species" reg="salicifolium">salicifolium</tp:taxon-name-part>
              </tp:taxon-name><comment>Dunal, Prodr. [A. P. de Candolle] 13(1): 418. 1852. Type. Brazil. Rio de Janeiro: “In provinciã Rio de Janeiro, Serra dos Órgãos”, Oct. 1833, <italic>A.-C. Vauthier 528</italic> (lectotype, designated here: G-DC [G00131881]; isolectotypes: CORD [CORD00006953], F [F neg. 6846 ex G-DC + F0093724F fragment, acc. # 644821], GH [GH00077007], MPU [MPU023040 fragment], P [P00410013, P00410014]).</comment></tp:nomenclature-citation></tp:nomenclature-citation-list></tp:nomenclature><tp:treatment-sec sec-type="material" id="SECID0EXHAO"><title>Type.</title><p>Brazil. “Brasilia”, [no date], <italic>F. Sellow 6</italic> (lectotype, designated by <xref ref-type="bibr" rid="B32">Barboza 2011</xref>, pg. 29: P [P00410022]; isolectotypes: B [destroyed, F neg. 2865], CORD [CORD00006952, fragment of lectotype], K [K000585891 right plant], F [v0076865F, acc. # 648993, fragment of holotype], LE [LE01072483]).</p></tp:treatment-sec><tp:treatment-sec sec-type="description" id="SECID0EDIAO"><title>Description.</title><p>Erect subshrubs or shrubs, 0.5–2 m tall, with the main stem thick, up to 2.5 cm in diameter at base, much branched above, the branches dichotomously spreading in a typical “zig-zag” appearance. Young stems striate, fragile, green, glabrous to glabrescent, with antrorse, curved, simple, uniseriate, 3–4-celled eglandular trichomes 0.3–0.5 mm long; nodes solid, green; bark of older stems dark brown, glabrous; lenticels few, light brown. Sympodial units difoliate, the leaves geminate; leaf pair unequal in size, similar in shape. Leaves membranous, slightly discolorous, green or dark green above, light green beneath, glabrous or sparsely pubescent with appressed-antrorse, 3–5-celled, eglandular trichomes 0.2–0.4 mm long on both surfaces; blades of major leaves 4–11.5 (–20) cm long, 1.5–2.4 (–8.5) cm wide, elliptic to ovate, the major veins 5–7 on each side of mid-vein, the base attenuate and unequal, the margins entire, the apex acuminate to long-acuminate; petioles 0.5–1.7 cm, glabrescent or glabrous; blades of minor leaves 1.7–3.5 (–4.5) cm long, 0.5–2 cm wide, elliptic to ovate, the major veins 3–4 on each side of mid-vein, the base attenuate, the margins entire, the apex acute; petioles 0–0.5 cm, glabrous. Inflorescences axillary, 2–5 (–7) flowers per axil, rarely flowers solitary; flowering pedicels 9–14 mm, very thin, delicate, terete to slightly striate, erect to slightly spreading, geniculate at anthesis, entirely green or reddish basally, glabrescent, the eglandular trichomes short, antrorse; pedicels scars inconspicuous. Buds ovoid, cream or with greenish-yellow spots. Flowers 5-merous. Calyx (1–) 1.2–1.6 mm long, 1.4–1.5 mm wide, hemispherical, circular in outline, very thin, green, glabrous or rarely glabrescent, without appendages. Corolla 4.5–6.5 (–8) mm long, (6–) 6.4–7.5 (–11) mm in diameter, mostly cream outside, white or cream with two large golden yellow or ochraceous spots on each lobe and part of the limb and cream or white centre within, stellate with narrow interpetalar membrane, lobed more than 1/3 to nearly halfway to the base, pubescent adaxially with a continuous ring of glandular trichomes (stalk long, 2–3-celled; head globose, peltate, unicellular) in the throat and base of the lobes, glabrous abaxially, the tube 2–4 mm long, the lobes 1.8–3.5 (–4.3) mm long, 2–4 mm wide, triangular or broadly triangular, spreading, the margins finely ciliate, the tips acute, cucullate, papillate. Stamens five, unequal in length; three filaments short 1.5–2.3 mm long, the two longer 1.9–3 mm long, white or cream, inserted on the corolla 0.6–1 mm from the base, with auricles fused to the corolla at the point of insertion; anthers 0.8–1.7 mm, ellipsoid, yellow, not connivent at anthesis. Gynoecium with ovary 0.7–1 mm long, 0.9–1.3 mm in diameter, light green, ovoid; ovules two per locule; nectary ca. 2.2 mm tall; styles homomorphic, 2.3–4 mm, somewhat exserted beyond the anthers, cream, clavate, slightly curved; stigma 0.1–0.2 mm long, 0.4 mm wide, discoid, pale green. Berry 3–5 mm long, 5–7 mm in diameter, globose-depressed, green when immature, greenish-golden yellow at maturity, deciduous, pungent, the pericarp thin, translucent, with giant cells (endocarp alveolate); stone cells absent; fruiting pedicels 14–25 mm, pendent, angled, slightly widened distally, green; fruiting calyx 3–4.5 mm in diameter, persistent, not accrescent, discoid, green. Seeds 4 (–6) per fruit, 3.7–3.9 (–4) mm long, 3–3.3 mm wide, C-shaped or reniform, brownish-black, the seed coat smooth or faintly reticulate and tuberculate at margins (<abbrev xmlns:xlink="http://www.w3.org/1999/xlink" xlink:title="stereomicroscope" id="ABBRID0EJIAO" xlink:type="simple">SM</abbrev>), reticulate-cerebelloid with pillar-like outgrowths at margins (<abbrev xmlns:xlink="http://www.w3.org/1999/xlink" xlink:title="scanning electron microscope" id="ABBRID0ENIAO" xlink:type="simple">SEM</abbrev>), the cells rectangular or polygonal at margin and irregular in seed body, the lateral walls straight to wavy at margins and sinuate in the central zone; embryo imbricate.</p></tp:treatment-sec><tp:treatment-sec sec-type="distribution" id="SECID0ERIAO"><title>Distribution.</title><p><italic><tp:taxon-name><tp:taxon-name-part taxon-name-part-type="genus" reg="Capsicum">Capsicum</tp:taxon-name-part><tp:taxon-name-part taxon-name-part-type="species" reg="campylopodium">campylopodium</tp:taxon-name-part></tp:taxon-name></italic> is an endemic species from south-eastern Brazil (Rio de Janeiro, Minas Gerais and Espírito Santo States, Fig. <xref ref-type="fig" rid="F32">32</xref>).</p></tp:treatment-sec><tp:treatment-sec sec-type="ecology" id="SECID0EGJAO"><title>Ecology.</title><p><italic><tp:taxon-name><tp:taxon-name-part taxon-name-part-type="genus" reg="Capsicum">Capsicum</tp:taxon-name-part><tp:taxon-name-part taxon-name-part-type="species" reg="campylopodium">campylopodium</tp:taxon-name-part></tp:taxon-name></italic> is a typical component of the coastal Atlantic Forest (Mata Atlântica) and of some remnants of interior forests of the same biome. It is found in small colonies of a few individuals in shady or semi-shady places, sometimes also in sun, along roadsides or trails of the Ombrophilous Forest (Floresta Ombrófila Densa Submontana and Montana), between 100 and 1,200 m elevation.</p></tp:treatment-sec><tp:treatment-sec sec-type="phenology" id="SECID0EXJAO"><title>Phenology.</title><p>Flowering from late September to March; fruiting from December to April.</p></tp:treatment-sec><tp:treatment-sec sec-type="Chromosome number" id="SECID0E3JAO"><title>Chromosome number.</title><p><italic>n</italic> = 13 (<xref ref-type="bibr" rid="B381">Pozzobon and Schifino-Wittmann 2006</xref>), 2<italic>n</italic> = 2x = 26 (<xref ref-type="bibr" rid="B316">Moscone et al. 2003</xref>, <xref ref-type="bibr" rid="B317">2007</xref>; <xref ref-type="bibr" rid="B382">Pozzobon et al. 2006</xref>).</p></tp:treatment-sec><tp:treatment-sec sec-type="Common names" id="SECID0EWKAO"><title>Common names.</title><p><bold>Brazil.</bold> Pimenta da Serra (Rio de Janeiro, <italic>Kuhlmann 6288</italic>).</p></tp:treatment-sec><tp:treatment-sec sec-type="Uses" id="SECID0EALAO"><title>Uses.</title><p>None recorded.</p></tp:treatment-sec><tp:treatment-sec sec-type="Preliminary conservation assessment" id="SECID0EFLAO"><title>Preliminary conservation assessment.</title><p><abbrev xmlns:xlink="http://www.w3.org/1999/xlink" xlink:title="extent of occurrence" id="ABBRID0ELLAO" xlink:type="simple">EOO</abbrev> (58,586.312 km<sup>2</sup>); <abbrev xmlns:xlink="http://www.w3.org/1999/xlink" xlink:title="area of occupancy" id="ABBRID0ERLAO" xlink:type="simple">AOO</abbrev> (212 km<sup>2</sup>). <italic><tp:taxon-name><tp:taxon-name-part taxon-name-part-type="genus" reg="Capsicum">Capsicum</tp:taxon-name-part><tp:taxon-name-part taxon-name-part-type="species" reg="campylopodium">campylopodium</tp:taxon-name-part></tp:taxon-name></italic> is a relatively widespread species that occurs in many formally protected areas, such as Parque Nacional da Tijuca, Parque Estadual da Pedra Branca, Estação Ecologica Estadual de Paraiso, Reserva Ecologica de Rio das Pedras, Parque Municipal Ecológico da Prainha, Estação Biológica Caratinga, amongst others (see Suppl. material <xref ref-type="supplementary-material" rid="S4">4</xref>: Appendix 4). Based on the extent of occurrence and the number of localities (ca. 50), we assign a category of Least Concern (LC). However, most collections are from a much-visited place in Rio de Janeiro (Parque Nacional da Tijuca) and from Serra dos Órgãos, with a serious problem of forest fragmentation in some areas (<xref ref-type="bibr" rid="B158">Freitas et al. 2006</xref>; <xref ref-type="bibr" rid="B328">Nehren et al. 2009</xref>) which may represent a threat to this species.</p></tp:treatment-sec><tp:treatment-sec sec-type="discussion" id="SECID0EOMAO"><title>Discussion.</title><p><italic><tp:taxon-name><tp:taxon-name-part taxon-name-part-type="genus" reg="Capsicum">Capsicum</tp:taxon-name-part><tp:taxon-name-part taxon-name-part-type="species" reg="campylopodium">campylopodium</tp:taxon-name-part></tp:taxon-name></italic> belongs to the Atlantic Forest clade (<xref ref-type="bibr" rid="B79">Carrizo García et al. 2016</xref>). It is characterised by its small flowers, hemispherical calyx with a circular outline, white corolla with golden yellow or ochraceous spots, locules with only two ovules and depressed fruits with not more than four seeds (Fig. <xref ref-type="fig" rid="F38">38</xref>). In herbarium material, the morphology of the fruits is not always preserved. However, in living material, the number of seeds per locule (2), the size of the seeds (large in proportion to the size of the fruit) and the arrangement of the seeds (parallel, but not touching) results in a slightly depressed fruit, rather than spherical (Figs <xref ref-type="fig" rid="F37">37I, J</xref>, <xref ref-type="fig" rid="F38">38C</xref>), which is a more common fruit shape in other species.</p><fig id="F37" position="float" orientation="portrait"><object-id xmlns:xlink="http://www.w3.org/1999/xlink" content-type="doi" xlink:type="simple">10.3897/phytokeys.200.71667.figure37</object-id><object-id xmlns:xlink="http://www.w3.org/1999/xlink" content-type="arpha" xlink:type="simple">337216CD-1C07-53F5-A96F-4C9CA64CC35E</object-id><label>Figure 37.</label><caption><p><italic><tp:taxon-name><tp:taxon-name-part taxon-name-part-type="genus" reg="Capsicum">Capsicum</tp:taxon-name-part><tp:taxon-name-part taxon-name-part-type="species" reg="campylopodium">campylopodium</tp:taxon-name-part></tp:taxon-name></italic><bold>A</bold> flowering branch <bold>B</bold> eglandular trichome of the leaf <bold>C</bold> flower <bold>D</bold> calyx <bold>E</bold> section of the calyx showing the venation <bold>F</bold> flower, upper view <bold>G</bold> sector of opened corolla <bold>H</bold> gynoecium <bold>I</bold> fruit <bold>J</bold> fruit, upper view <bold>K</bold> fruit, in cross section <bold>L</bold> anatomical detail of the pericarp (note the giant cell in the mesocarp) <bold>M</bold> seed <bold>N</bold> seed, in cross section <bold>O</bold> structure of seed coat at the seed margin <bold>P</bold> structure of seed coat at the seed body <bold>Q</bold> embryo. From <italic>Hunziker 25116</italic>. Drawn by L. Sánchez. Published in <xref ref-type="bibr" rid="B207">Hunziker (2001)</xref>, reproduced with permission.</p></caption><graphic xmlns:xlink="http://www.w3.org/1999/xlink" xlink:href="phytokeys-200-001_article-71667__-g037.jpg" position="float" orientation="portrait" xlink:type="simple" id="oo_695452.jpg"><uri content-type="original_file" xlink:type="simple">https://binary.pensoft.net/fig/695452</uri></graphic></fig><fig id="F38" position="float" orientation="portrait"><object-id xmlns:xlink="http://www.w3.org/1999/xlink" content-type="doi" xlink:type="simple">10.3897/phytokeys.200.71667.figure38</object-id><object-id xmlns:xlink="http://www.w3.org/1999/xlink" content-type="arpha" xlink:type="simple">27655848-C8D2-5D39-A926-6E86B254F374</object-id><label>Figure 38.</label><caption><p><italic><tp:taxon-name><tp:taxon-name-part taxon-name-part-type="genus" reg="Capsicum">Capsicum</tp:taxon-name-part><tp:taxon-name-part taxon-name-part-type="species" reg="campylopodium">campylopodium</tp:taxon-name-part></tp:taxon-name></italic><bold>A</bold> plant <bold>B</bold> flower <bold>C</bold> immature fruit <bold>D–F</bold> diagrams of different stages of fruit development <bold>D</bold> ovary, in cross section, showing the locules and the number of ovules <bold>E</bold> young fruit, in cross section (the lateral arrows indicate the fruit is flattened around the centre) <bold>F</bold> mature depressed fruit (one locule), in longitudinal section, showing the two seeds occupying the whole locule <bold>A</bold> from <italic>Barboza et al</italic>. <italic>2057</italic>, photo by G.E. Barboza <bold>B, C</bold> from <italic>Bianchetti et al. 511</italic>, photos by L. Bianchetti.</p></caption><graphic xmlns:xlink="http://www.w3.org/1999/xlink" xlink:href="phytokeys-200-001_article-71667__-g038.jpg" position="float" orientation="portrait" xlink:type="simple" id="oo_695453.jpg"><uri content-type="original_file" xlink:type="simple">https://binary.pensoft.net/fig/695453</uri></graphic></fig><p><italic><tp:taxon-name><tp:taxon-name-part taxon-name-part-type="genus" reg="Capsicum">Capsicum</tp:taxon-name-part><tp:taxon-name-part taxon-name-part-type="species" reg="flexuosum">flexuosum</tp:taxon-name-part></tp:taxon-name></italic>, <italic><tp:taxon-name><tp:taxon-name-part taxon-name-part-type="genus" reg="Capsicum">C.</tp:taxon-name-part><tp:taxon-name-part taxon-name-part-type="species" reg="schottianum">schottianum</tp:taxon-name-part></tp:taxon-name></italic> and <italic><tp:taxon-name><tp:taxon-name-part taxon-name-part-type="genus" reg="Capsicum">C.</tp:taxon-name-part><tp:taxon-name-part taxon-name-part-type="species" reg="campylopodium">campylopodium</tp:taxon-name-part></tp:taxon-name></italic> all lack calyx appendages and are sometimes extremely difficult to distinguish from one another due to some characters being poorly preserved in herbarium specimens. <italic><tp:taxon-name><tp:taxon-name-part taxon-name-part-type="genus" reg="Capsicum">Capsicum</tp:taxon-name-part><tp:taxon-name-part taxon-name-part-type="species" reg="campylopodium">campylopodium</tp:taxon-name-part></tp:taxon-name></italic> and <italic><tp:taxon-name><tp:taxon-name-part taxon-name-part-type="genus" reg="Capsicum">C.</tp:taxon-name-part><tp:taxon-name-part taxon-name-part-type="species" reg="schottianum">schottianum</tp:taxon-name-part></tp:taxon-name></italic> both have clearly geniculate pedicels, a calyx with five evident nerves and greenish-golden yellow fruits with brownish-black to black seeds. The distinction of <italic><tp:taxon-name><tp:taxon-name-part taxon-name-part-type="genus" reg="Capsicum">C.</tp:taxon-name-part><tp:taxon-name-part taxon-name-part-type="species" reg="campylopodium">campylopodium</tp:taxon-name-part></tp:taxon-name></italic> from <italic><tp:taxon-name><tp:taxon-name-part taxon-name-part-type="genus" reg="Capsicum">C.</tp:taxon-name-part><tp:taxon-name-part taxon-name-part-type="species" reg="schottianum">schottianum</tp:taxon-name-part></tp:taxon-name></italic> is based on calyx shape and size (hemispherical and ≤ 1.5 mm in diameter vs. cup-shaped and &gt; 2 mm in diameter in <italic><tp:taxon-name><tp:taxon-name-part taxon-name-part-type="genus" reg="Capsicum">C.</tp:taxon-name-part><tp:taxon-name-part taxon-name-part-type="species" reg="schottianum">schottianum</tp:taxon-name-part></tp:taxon-name></italic>), corolla colour (mostly white with large golden yellow spots within vs. white usually with purple and greenish-yellow spots within), fruit shape (globose-depressed vs. globose or subglobose) and number of seeds (four, very rarely six vs. ≥ six). The separation of <italic><tp:taxon-name><tp:taxon-name-part taxon-name-part-type="genus" reg="Capsicum">C.</tp:taxon-name-part><tp:taxon-name-part taxon-name-part-type="species" reg="flexuosum">flexuosum</tp:taxon-name-part></tp:taxon-name></italic>, the most distinctive species of the three, is based primarily on its lack of geniculate pedicels and its having a calyx with ten evident nerves, white corolla with yellowish-green spots within and red fruits (Fig. <xref ref-type="fig" rid="F63">63</xref>).</p><p><xref ref-type="bibr" rid="B132">Dunal (1852)</xref> described <italic><tp:taxon-name><tp:taxon-name-part taxon-name-part-type="genus" reg="Capsicum">C.</tp:taxon-name-part><tp:taxon-name-part taxon-name-part-type="species" reg="gracilipes">gracilipes</tp:taxon-name-part></tp:taxon-name></italic>, based on three Gaudichaud specimens citing “v.s. in h. DC et h. <tp:taxon-name><tp:taxon-name-part taxon-name-part-type="genus" reg="Mus">Mus</tp:taxon-name-part></tp:taxon-name>. Paris”; these are now housed at G-DC (G00131901) and P (P00410015, P00410016). All three collections are fruiting specimens, the one at G-DC (G00131901) is the best-preserved and here is designated lectotype.</p><p>For <italic><tp:taxon-name><tp:taxon-name-part taxon-name-part-type="genus" reg="Capsicum">C.</tp:taxon-name-part><tp:taxon-name-part taxon-name-part-type="species" reg="salicifolium">salicifolium</tp:taxon-name-part></tp:taxon-name></italic>, <xref ref-type="bibr" rid="B132">Dunal (1852)</xref> mentioned in the protologue the <italic>Vauthier 528</italic> collection he saw in G-DC and P. We found these specimens and other duplicates. We select the best-preserved specimen (G00131881) as the lectotype.</p></tp:treatment-sec><tp:treatment-sec sec-type="material" id="SECID0ESVAO"><title>Specimens examined.</title><p>See Suppl. material <xref ref-type="supplementary-material" rid="S4">4</xref>: Appendix 4.</p></tp:treatment-sec><tp:treatment-sec><!--Section generated to contain objects referenced in tp:taxon-treatment.--><fig id="F32" position="float" orientation="portrait"><object-id xmlns:xlink="http://www.w3.org/1999/xlink" content-type="doi" xlink:type="simple">10.3897/phytokeys.200.71667.figure32</object-id><object-id xmlns:xlink="http://www.w3.org/1999/xlink" content-type="arpha" xlink:type="simple">DA957DE8-19F6-5C71-AE39-54B1AC6D4F5B</object-id><label>Figure 32.</label><caption><p>Distribution of <italic><tp:taxon-name><tp:taxon-name-part taxon-name-part-type="genus" reg="Capsicum">C.</tp:taxon-name-part><tp:taxon-name-part taxon-name-part-type="species" reg="benoistii">benoistii</tp:taxon-name-part></tp:taxon-name></italic>, <italic><tp:taxon-name><tp:taxon-name-part taxon-name-part-type="genus" reg="Capsicum">C.</tp:taxon-name-part><tp:taxon-name-part taxon-name-part-type="species" reg="caatingae">caatingae</tp:taxon-name-part></tp:taxon-name></italic>, <italic><tp:taxon-name><tp:taxon-name-part taxon-name-part-type="genus" reg="Capsicum">C.</tp:taxon-name-part><tp:taxon-name-part taxon-name-part-type="species" reg="caballeroi">caballeroi</tp:taxon-name-part></tp:taxon-name></italic>, <italic><tp:taxon-name><tp:taxon-name-part taxon-name-part-type="genus" reg="Capsicum">C.</tp:taxon-name-part><tp:taxon-name-part taxon-name-part-type="species" reg="campylopodium">campylopodium</tp:taxon-name-part></tp:taxon-name></italic> and <italic><tp:taxon-name><tp:taxon-name-part taxon-name-part-type="genus" reg="Capsicum">C.</tp:taxon-name-part><tp:taxon-name-part taxon-name-part-type="species" reg="cardenasii">cardenasii</tp:taxon-name-part></tp:taxon-name></italic></p></caption><graphic xmlns:xlink="http://www.w3.org/1999/xlink" xlink:href="phytokeys-200-001_article-71667__-g032.jpg" position="float" orientation="portrait" xlink:type="simple" id="oo_695447.jpg"><uri content-type="original_file" xlink:type="simple">https://binary.pensoft.net/fig/695447</uri></graphic></fig><supplementary-material xmlns:xlink="http://www.w3.org/1999/xlink" id="S4" position="float" orientation="portrait" xlink:type="simple"><object-id content-type="doi" xlink:type="simple">10.3897/phytokeys.200.71667.suppl4</object-id><object-id content-type="zenodo_dep_id" xlink:type="simple">7077091</object-id><object-id content-type="arpha" xlink:type="simple">2B21878C-9A4C-545F-9C67-441D4D944C74</object-id><label>Supplementary material 4</label><caption><p>Appendix 4. Specimens examined</p></caption><statement content-type="dataType"><label>Data type</label><p>Occurences (PDF file)</p></statement><statement content-type="notes"><label>Explanation note</label><p>Full information of the specimens examined for each <italic><tp:taxon-name><tp:taxon-name-part taxon-name-part-type="genus" reg="Capsicum">Capsicum</tp:taxon-name-part></tp:taxon-name></italic> species.</p></statement><media xlink:href="phytokeys-200-001_article-71667__-s004.pdf" mimetype="application" mime-subtype="pdf" position="float" orientation="portrait" xlink:type="simple" id="oo_695540.pdf"><uri content-type="original_file" xlink:type="simple">https://binary.pensoft.net/file/695540</uri></media><permissions><license xlink:type="simple"><license-p>This dataset is made available under the Open Database License (http://opendatacommons.org/licenses/odbl/1.0/). The Open Database License (ODbL) is a license agreement intended to allow users to freely share, modify, and use this Dataset while maintaining this same freedom for others, provided that the original source and author(s) are credited.</license-p></license></permissions><attrib specific-use="authors">Gloria E. Barboza, Carolina Carrizo García, Luciano de Bem Bianchetti, María V. Romero, Marisel Scaldaferro</attrib></supplementary-material><fig id="F63" position="float" orientation="portrait"><object-id xmlns:xlink="http://www.w3.org/1999/xlink" content-type="doi" xlink:type="simple">10.3897/phytokeys.200.71667.figure63</object-id><object-id xmlns:xlink="http://www.w3.org/1999/xlink" content-type="arpha" xlink:type="simple">81BF3057-D8A1-56EB-85BF-EC7BF66812FA</object-id><label>Figure 63.</label><caption><p><italic><tp:taxon-name><tp:taxon-name-part taxon-name-part-type="genus" reg="Capsicum">Capsicum</tp:taxon-name-part><tp:taxon-name-part taxon-name-part-type="species" reg="flexuosum">flexuosum</tp:taxon-name-part></tp:taxon-name></italic><bold>A</bold> fruiting branch <bold>B</bold> flowering node <bold>C</bold> stellate corolla with greenish spots <bold>D, H</bold> mature fruits <bold>E</bold> plant <bold>F</bold> flower bud <bold>G</bold> rotate-stellate corolla with purple and greenish spots <bold>A–D</bold> from <italic>Barboza et al. 1034</italic><bold>E</bold><italic>Barboza et al. 3631</italic><bold>F–H</bold> from <italic>Carrizo García 84</italic>. Photos by C. Carrizo García.</p></caption><graphic xmlns:xlink="http://www.w3.org/1999/xlink" xlink:href="phytokeys-200-001_article-71667__-g063.jpg" position="float" orientation="portrait" xlink:type="simple" id="oo_695478.jpg"><uri content-type="original_file" xlink:type="simple">https://binary.pensoft.net/fig/695478</uri></graphic></fig></tp:treatment-sec><ref-list><ref id="B207"><mixed-citation xmlns:xlink="http://www.w3.org/1999/xlink" xlink:type="simple"><person-group><name name-style="western"><surname>Hunziker</surname><given-names>AT</given-names></name></person-group> (<year>2001</year>) <source>Genera Solanacearum. The genera of <tp:taxon-name><tp:taxon-name-part taxon-name-part-type="family">Solanaceae</tp:taxon-name-part></tp:taxon-name> illustrated, arranged according to a new system. A. R. G. Gantner Verlag K.</source><publisher-name>-G</publisher-name>, <publisher-loc>Ruggell</publisher-loc>, <size units="page">500 pp</size>.</mixed-citation></ref><ref id="B32"><mixed-citation xmlns:xlink="http://www.w3.org/1999/xlink" xlink:type="simple"><person-group><name name-style="western"><surname>Barboza</surname><given-names>GE</given-names></name></person-group> (<year>2011</year>) <article-title>Lectotypifications, synonymy, and a new name in <italic><tp:taxon-name><tp:taxon-name-part taxon-name-part-type="genus">Capsicum</tp:taxon-name-part></tp:taxon-name></italic> (<tp:taxon-name><tp:taxon-name-part taxon-name-part-type="subfamily">Solanoideae</tp:taxon-name-part></tp:taxon-name>, <tp:taxon-name><tp:taxon-name-part taxon-name-part-type="family">Solanaceae</tp:taxon-name-part></tp:taxon-name>).</article-title><source>PhytoKeys</source><volume>2</volume>: <fpage>23</fpage>–<lpage>38</lpage>. <ext-link xlink:href="10.3897/phytokeys.2.730" ext-link-type="doi" xlink:type="simple">https://doi.org/10.3897/phytokeys.2.730</ext-link></mixed-citation></ref><ref id="B381"><mixed-citation xmlns:xlink="http://www.w3.org/1999/xlink" xlink:type="simple"><person-group><name name-style="western"><surname>Pozzobon</surname><given-names>MT</given-names></name><name name-style="western"><surname>Schifino-Wittmann</surname><given-names>MT</given-names></name></person-group> (<year>2006</year>) <article-title>A meiotic study of the wild and semi-domesticated Brazilian species of genus <italic><tp:taxon-name><tp:taxon-name-part taxon-name-part-type="genus">Capsicum</tp:taxon-name-part></tp:taxon-name></italic> L. (<tp:taxon-name><tp:taxon-name-part taxon-name-part-type="family">Solanaceae</tp:taxon-name-part></tp:taxon-name>).</article-title><source>Cytologia</source><volume>71</volume>(<issue>3</issue>): <fpage>275</fpage>–<lpage>287</lpage>. <ext-link xlink:href="10.1508/cytologia.71.275" ext-link-type="doi" xlink:type="simple">https://doi.org/10.1508/cytologia.71.275</ext-link></mixed-citation></ref><ref id="B316"><mixed-citation xmlns:xlink="http://www.w3.org/1999/xlink" xlink:type="simple"><person-group><name name-style="western"><surname>Moscone</surname><given-names>EA</given-names></name><name name-style="western"><surname>Baranyi</surname><given-names>M</given-names></name><name name-style="western"><surname>Ebert</surname><given-names>I</given-names></name><name name-style="western"><surname>Greilhuber</surname><given-names>J</given-names></name><name name-style="western"><surname>Ehrendorfer</surname><given-names>F</given-names></name><name name-style="western"><surname>Hunziker</surname><given-names>AT</given-names></name></person-group> (<year>2003</year>) <article-title>Analysis of nuclear DNA content in <italic><tp:taxon-name><tp:taxon-name-part taxon-name-part-type="genus">Capsicum</tp:taxon-name-part></tp:taxon-name></italic> (<tp:taxon-name><tp:taxon-name-part taxon-name-part-type="family">Solanaceae</tp:taxon-name-part></tp:taxon-name>) by flow cytometry and Feulgen densitometry.</article-title><source>Annals of Botany</source><volume>92</volume>: <fpage>21</fpage>–<lpage>29</lpage>. <ext-link xlink:href="10.1093/aob/mcg105" ext-link-type="doi" xlink:type="simple">https://doi.org/10.1093/aob/mcg105</ext-link></mixed-citation></ref><ref id="B317"><mixed-citation xmlns:xlink="http://www.w3.org/1999/xlink" xlink:type="simple"><person-group><name name-style="western"><surname>Moscone</surname><given-names>EA</given-names></name><name name-style="western"><surname>Scaldaferro</surname><given-names>MA</given-names></name><name name-style="western"><surname>Grabiele</surname><given-names>M</given-names></name><name name-style="western"><surname>Cecchini</surname><given-names>NM</given-names></name><name name-style="western"><surname>Sanchez García</surname><given-names>Y</given-names></name><name name-style="western"><surname>Jarret</surname><given-names>R</given-names></name><name name-style="western"><surname>Daviña</surname><given-names>JR</given-names></name><name name-style="western"><surname>Ducasse</surname><given-names>DA</given-names></name><name name-style="western"><surname>Barboza</surname><given-names>GE</given-names></name><name name-style="western"><surname>Ehrendorfer</surname><given-names>F</given-names></name></person-group> (<year>2007</year>) <article-title>The evolution of chili peppers (<italic><tp:taxon-name><tp:taxon-name-part taxon-name-part-type="genus">Capsicum</tp:taxon-name-part></tp:taxon-name></italic>-<tp:taxon-name><tp:taxon-name-part taxon-name-part-type="family">Solanaceae</tp:taxon-name-part></tp:taxon-name>): a cytogenetic perspective.</article-title><source>Acta Horticulturae (ISHS)</source><volume>745</volume>: <fpage>137</fpage>–<lpage>170</lpage>. <ext-link xlink:href="10.17660/ActaHortic.2007.745.5" ext-link-type="doi" xlink:type="simple">https://doi.org/10.17660/ActaHortic.2007.745.5</ext-link></mixed-citation></ref><ref id="B382"><mixed-citation xmlns:xlink="http://www.w3.org/1999/xlink" xlink:type="simple"><person-group><name name-style="western"><surname>Pozzobon</surname><given-names>MT</given-names></name><name name-style="western"><surname>Schifino-Wittmann</surname><given-names>MT</given-names></name><name name-style="western"><surname>Bianchetti</surname><given-names>L</given-names></name></person-group> (<year>2006</year>) Chromosome numbers in wild and semidomesticated Brazilian <italic><tp:taxon-name><tp:taxon-name-part taxon-name-part-type="genus">Capsicum</tp:taxon-name-part></tp:taxon-name></italic> L. (<tp:taxon-name><tp:taxon-name-part taxon-name-part-type="family">Solanaceae</tp:taxon-name-part></tp:taxon-name>) species: do x = 12 and x = 13 represent two evolutionary lines? Botanical Journal of the Linnean Society 151: 259–269. <ext-link xlink:href="10.1111/j.1095-8339.2006.00503.x" ext-link-type="doi" xlink:type="simple">https://doi.org/10.1111/j.1095-8339.2006.00503.x</ext-link></mixed-citation></ref><ref id="B158"><mixed-citation xmlns:xlink="http://www.w3.org/1999/xlink" xlink:type="simple"><person-group><name name-style="western"><surname>Freitas</surname><given-names>SR</given-names></name><name name-style="western"><surname>Neves</surname><given-names>CL</given-names></name><name name-style="western"><surname>Chernicharo</surname><given-names>P</given-names></name></person-group> (<year>2006</year>) <article-title>Tijuca National Park: two pioneering restorationist initiatives in Atlantic forest in southeastern Brazil.</article-title><source>Brazilian Journal of Biology</source><volume>66</volume>(<issue>4</issue>): <fpage>975</fpage>–<lpage>982</lpage>. <ext-link xlink:href="10.1590/S1519-69842006000600004" ext-link-type="doi" xlink:type="simple">https://doi.org/10.1590/S1519-69842006000600004</ext-link></mixed-citation></ref><ref id="B328"><mixed-citation xmlns:xlink="http://www.w3.org/1999/xlink" xlink:type="simple"><person-group><name name-style="western"><surname>Nehren</surname><given-names>UM</given-names></name><name name-style="western"><surname>Alfonso de Nehren</surname><given-names>SP</given-names></name><name name-style="western"><surname>Heinrich</surname><given-names>JH</given-names></name></person-group> (<year>2009</year>) Forest fragmentation in the Serra dos Órgãos: Historical and landscape ecological implications. In: Gaese H, Torrico JC, Wesenberg J, Schlüter S (Eds) Biodiversity and land use systems in the fragmented Mata Atlântica of Rio de Janeiro, Cuvellier Verlag, Göttingen, 39–65.</mixed-citation></ref><ref id="B79"><mixed-citation xmlns:xlink="http://www.w3.org/1999/xlink" xlink:type="simple"><person-group><name name-style="western"><surname>Carrizo García</surname><given-names>C</given-names></name><name name-style="western"><surname>Barfuss</surname><given-names>MHJ</given-names></name><name name-style="western"><surname>Sehr</surname><given-names>EM</given-names></name><name name-style="western"><surname>Barboza</surname><given-names>GE</given-names></name><name name-style="western"><surname>Samuel</surname><given-names>R</given-names></name><name name-style="western"><surname>Moscone</surname><given-names>EA</given-names></name><name name-style="western"><surname>Ehrendorfer</surname><given-names>F</given-names></name></person-group> (<year>2016</year>) <article-title>Phylogenetic relationships, diversification and expansion of chili peppers (<italic><tp:taxon-name><tp:taxon-name-part taxon-name-part-type="genus">Capsicum</tp:taxon-name-part></tp:taxon-name></italic>, <tp:taxon-name><tp:taxon-name-part taxon-name-part-type="family">Solanaceae</tp:taxon-name-part></tp:taxon-name>).</article-title><source>Annals of Botany</source><volume>118</volume>: <fpage>35</fpage>–<lpage>51</lpage>. <ext-link xlink:href="10.1093/aob/mcw079" ext-link-type="doi" xlink:type="simple">https://doi.org/10.1093/aob/mcw079</ext-link></mixed-citation></ref><ref id="B132"><mixed-citation xmlns:xlink="http://www.w3.org/1999/xlink" xlink:type="simple"><person-group><name name-style="western"><surname>Dunal</surname><given-names>MF</given-names></name></person-group> (<year>1852</year>) <article-title><tp:taxon-name><tp:taxon-name-part taxon-name-part-type="family">Solanaceae</tp:taxon-name-part></tp:taxon-name>. In: Candolle AP de (Ed.</article-title><source>) <tp:taxon-name><tp:taxon-name-part taxon-name-part-type="genus">Prodromus</tp:taxon-name-part></tp:taxon-name> systematis naturalis regni vegetabilis</source><volume>13</volume>(<issue>1</issue>): <fpage>1</fpage>–<lpage>690</lpage>.</mixed-citation></ref></ref-list></tp:taxon-treatment>
