# Supplementary material for: ﻿Monograph of wild and cultivated chili peppers (Capsicum L., Solanaceae)
Source: PhytoKeys. 2022 Jun 14;200:1–423. doi: 10.3897/phytokeys.200.71667 (PMC9881532; doi:10.3897/phytokeys.200.71667)
Supplement: XML Treatment for Capsicum carassense [file phytokeys.200.71667-treatment13.xml]

<!DOCTYPE tp:taxon-treatment
  PUBLIC "-//TaxonX//DTD Taxonomic Treatment Publishing DTD v0 20100105//EN" "tax-treatment-NSO.dtd">
<tp:taxon-treatment xmlns:tp="http://www.plazi.org/taxpub"><tp:treatment-meta><kwd-group><label>Taxon classification</label><kwd>
              <named-content content-type="kingdom">Plantae</named-content>
            </kwd><kwd>
              <named-content content-type="order">Solanales</named-content>
            </kwd><kwd>
              <named-content content-type="family">Solanaceae</named-content>
            </kwd></kwd-group><mixed-citation publication-type="journal"><person-group><name><surname>Barboza</surname><given-names>Gloria E.</given-names></name><name><surname>García</surname><given-names>Carolina Carrizo</given-names></name><name><surname>Bianchetti</surname><given-names>Luciano de Bem</given-names></name><name><surname>Romero</surname><given-names>María V.</given-names></name><name><surname>Scaldaferro</surname><given-names>Marisel</given-names></name></person-group><article-title>﻿Monograph of wild and cultivated chili peppers (<italic><tp:taxon-name><tp:taxon-name-part taxon-name-part-type="genus" reg="Capsicum">Capsicum</tp:taxon-name-part></tp:taxon-name></italic> L., <tp:taxon-name><tp:taxon-name-part taxon-name-part-type="family">Solanaceae</tp:taxon-name-part></tp:taxon-name>)</article-title><source>PhytoKeys</source><day>14</day><month>06</month><year>2022</year><volume>200</volume><fpage>1</fpage><lpage>423</lpage><pub-id pub-id-type="doi">10.3897/phytokeys.200.71667</pub-id></mixed-citation></tp:treatment-meta><tp:nomenclature><label>﻿7.</label><tp:taxon-name>
            <object-id xmlns:xlink="http://www.w3.org/1999/xlink" content-type="arpha" xlink:type="simple">6A62452A-16E1-5232-9551-8CCEBE904458</object-id>
            <tp:taxon-name-part taxon-name-part-type="genus" reg="Capsicum">Capsicum</tp:taxon-name-part>
            <tp:taxon-name-part taxon-name-part-type="species" reg="carassense">carassense</tp:taxon-name-part>
          </tp:taxon-name><tp:taxon-authority>Barboza &amp; Bianch., PhytoKeys 140: 127. 2020.</tp:taxon-authority><xref ref-type="fig" rid="F39">Figs 39</xref><xref ref-type="fig" rid="F40">, 40</xref></tp:nomenclature><tp:treatment-sec sec-type="material" id="SECID0EJXAO"><title>Type.</title><p>Brazil. Minas Gerais: Catas Altas, RPPN Serra do Caraça, trilha da gruta de Lourdes, após a capelinha, <named-content xmlns:xlink="http://www.w3.org/1999/xlink" content-type="dwc:verbatimCoordinates" xlink:type="simple"><named-content content-type="geo-json" specific-use="{&#34;type&#34;:&#34;Point&#34;,&#34;coordinates&#34;:[-43.481111,-20.094722]}" id="NCID0ESXAO" xlink:type="simple">20°05'41"S, 43°28'52"W</named-content></named-content>, 1386 m elev., 26 Oct 2014, <italic>J.R. Stehmann, L.L. Giacomin, G.E. Barboza &amp; S. Knapp 6347</italic> (holotype [two sheets]: BHCB acc.#174038 [BHCB0019940_1, BHCB0019940_2]; isotypes: CORD [CORD00006968], RB [RB01220059, acc. # 674586], MBM).</p></tp:treatment-sec><tp:treatment-sec sec-type="description" id="SECID0EZXAO"><title>Description.</title><p>Erect shrubs (0.8–) 1–2 (–3) m tall, with the main stem somewhat thick and sparsely branched, the branches dichotomous and spreading horizontally. Young stems 3–4-angled, fragile, green, moderately to densely pubescent with uncinate and antrorse, simple, uniseriate, 3–5 (–6)-celled, eglandular trichomes 0.2–0.7 mm long, yellowish-brown when dried; nodes green or purple; bark of older stems brown, striate, pubescent; lenticels absent. Sympodial units difoliate, the leaves geminate; leaf pair unequal in size, similar in shape. Leaves membranous to chartaceous, discolorous, dark green above, paler beneath, moderately pubescent especially on the veins, with simple trichomes like those of the stem and sparse or frequent glandular trichomes (stalk unicellular; head multicellular) adaxially and abaxially; blades of major leaves 6–16 cm long, 0.9–2.5 cm wide, narrowly elliptic to lanceolate, the major veins 6–8 on each side of mid-vein, the mid-vein prominent and the secondary veins obscure, the base attenuate, the margins entire, the apex acute to obtuse; petioles 0.2–0.6 cm long, moderately pubescent; blades of minor leaves 2.9–3.9 cm long, 0.5–0.8 cm wide, narrowly elliptic, the major veins 2–3 (–4) on each side of mid-vein, the base attenuate, the margins entire, the apex obtuse; petioles 0.2–0.4 cm long, moderately pubescent. Inflorescences axillary, 2–4 flowers per axil; flowering pedicels (12–) 15–20 (–22) mm long, slightly angled, erect to spreading, geniculate at anthesis, green, moderately pubescent, the eglandular trichomes short or long, antrorse to spreading; pedicels scars inconspicuous. Buds ellipsoid, cream with greenish-yellow spots. Flowers 5-merous. Calyx 1.2–1.6 mm long, 2.5–3 mm wide, cup-shaped, thin, light green to cream, moderately pubescent with antrorse, curved, 3–5-celled, eglandular trichomes and sparse short glandular trichomes (stalk short, unicellular; head dark, elongate, multicellular), the calyx appendages five, (2.8–) 3–4 (–5) mm long, subequal, thick, erect, cylindrical, inserted very close to the margin. Corolla (8–) 10–12 mm long, 13–20 mm in diameter, thick, white with greenish-yellow spots outside, mostly with large purple spots on the lobes and the throat and cream centre within, stellate with abundant interpetalar membrane, lobed halfway or less of the way to the base, pubescent adaxially with a continuous ring of long glandular trichomes (stalk 2–3-celled; head globose, peltate, unicellular) in the throat and base of the lobes, glabrous abaxially, the tube 4.5–5 mm long, the lobes 4.5–6.5 mm long, 5–8 mm wide, broadly triangular to triangular, the margins densely pubescent, the tips cucullate. Stamens five, subequal; filaments 2.7–3.1 (–4.1) mm long, white, inserted on the corolla ca. 1 mm from the base, with auricles fused to the corolla at the point of insertion; anthers 1.5–1.9 mm long, ellipsoid, blue, not connivent at anthesis. Gynoecium with ovary 1.3–1.5 mm long, ca. 1.2 mm in diameter, light green, subglobose to ovoid; ovules more than two per locule; nectary ca. 0.3 mm tall; styles homomorphic, 4.3–5 (–7) mm long, barely exserted beyond the anthers, white, clavate; stigma ca. 0.2 mm long, ca. 0.7 mm wide, discoid, cream. Berry 6–7 mm in diameter, globose-depressed, green when immature, greenish at maturity, deciduous, pungent, the pericarp with giant cells (endocarp alveolate); stone cells absent; fruiting pedicels 18–25 mm long, pendent and slightly curved, slightly angled, widened at the apex, green; fruiting calyx ca. 4 mm in diameter, persistent, not accrescent, discoid, yellowish-green, the appendages spreading, green. Seeds 7–13 per fruit, 3.5–4 mm long, 2.5–3 mm wide, ellipsoid to reniform, brownish-black to black, the seed coat deeply reticulate and slightly tuberculate at margins (<abbrev xmlns:xlink="http://www.w3.org/1999/xlink" xlink:title="stereomicroscope" id="ABBRID0E6XAO" xlink:type="simple">SM</abbrev>), reticulate with small pillar-like outgrowths at margins (<abbrev xmlns:xlink="http://www.w3.org/1999/xlink" xlink:title="scanning electron microscope" id="ABBRID0EDYAO" xlink:type="simple">SEM</abbrev>), the cells polygonal in shape, the lateral walls straight to wavy; embryo imbricate.</p><fig id="F39" position="float" orientation="portrait"><object-id xmlns:xlink="http://www.w3.org/1999/xlink" content-type="doi" xlink:type="simple">10.3897/phytokeys.200.71667.figure39</object-id><object-id xmlns:xlink="http://www.w3.org/1999/xlink" content-type="arpha" xlink:type="simple">41474FFD-DFEA-5A12-AA49-C30A727E967B</object-id><label>Figure 39.</label><caption><p><italic><tp:taxon-name><tp:taxon-name-part taxon-name-part-type="genus" reg="Capsicum">Capsicum</tp:taxon-name-part><tp:taxon-name-part taxon-name-part-type="species" reg="carassense">carassense</tp:taxon-name-part></tp:taxon-name></italic><bold>A</bold> flowering branch <bold>B–D</bold> leaf morphology <bold>E</bold> eglandular trichome of the stem <bold>F</bold> glandular trichome of the calyx <bold>G, H</bold> flower buds in different stages of development <bold>I</bold> flower <bold>J</bold> opened corolla <bold>K</bold> fruit <bold>L</bold> fruiting calyx. From <italic>Bianchetti et al. 1364</italic>. Drawn by L. Bianchetti. Published in <xref ref-type="bibr" rid="B39">Barboza et al. (2020a)</xref>, reproduced with permission.</p></caption><graphic xmlns:xlink="http://www.w3.org/1999/xlink" xlink:href="phytokeys-200-001_article-71667__-g039.jpg" position="float" orientation="portrait" xlink:type="simple" id="oo_695454.jpg"><uri content-type="original_file" xlink:type="simple">https://binary.pensoft.net/fig/695454</uri></graphic></fig><fig id="F40" position="float" orientation="portrait"><object-id xmlns:xlink="http://www.w3.org/1999/xlink" content-type="doi" xlink:type="simple">10.3897/phytokeys.200.71667.figure40</object-id><object-id xmlns:xlink="http://www.w3.org/1999/xlink" content-type="arpha" xlink:type="simple">D9B14319-8AF7-5407-8EBC-8972A9463343</object-id><label>Figure 40.</label><caption><p><italic><tp:taxon-name><tp:taxon-name-part taxon-name-part-type="genus" reg="Capsicum">Capsicum</tp:taxon-name-part><tp:taxon-name-part taxon-name-part-type="species" reg="carassense">carassense</tp:taxon-name-part></tp:taxon-name></italic><bold>A</bold> plant, showing the typical lanceolate leaves <bold>B</bold> inflorescence with geniculate pedicels <bold>C</bold> flower, in front view <bold>D</bold> fruit <bold>A–C</bold> from <italic>Stehmann 6344</italic><bold>D</bold> from <italic>Agra 7268</italic>. Photos by J.R. Stehmann. Published in <xref ref-type="bibr" rid="B39">Barboza et al. (2020a)</xref>, reproduced with permission.</p></caption><graphic xmlns:xlink="http://www.w3.org/1999/xlink" xlink:href="phytokeys-200-001_article-71667__-g040.jpg" position="float" orientation="portrait" xlink:type="simple" id="oo_695455.jpg"><uri content-type="original_file" xlink:type="simple">https://binary.pensoft.net/fig/695455</uri></graphic></fig></tp:treatment-sec><tp:treatment-sec sec-type="distribution" id="SECID0ED2AO"><title>Distribution.</title><p><italic><tp:taxon-name><tp:taxon-name-part taxon-name-part-type="genus" reg="Capsicum">Capsicum</tp:taxon-name-part><tp:taxon-name-part taxon-name-part-type="species" reg="carassense">carassense</tp:taxon-name-part></tp:taxon-name></italic> is endemic to south-eastern Minas Gerais State (Brazil), growing mainly in the Serra do Caraça and other nearby mountainous areas (Fig. <xref ref-type="fig" rid="F41">41</xref>).</p><fig id="F41" position="float" orientation="portrait"><object-id xmlns:xlink="http://www.w3.org/1999/xlink" content-type="doi" xlink:type="simple">10.3897/phytokeys.200.71667.figure41</object-id><object-id xmlns:xlink="http://www.w3.org/1999/xlink" content-type="arpha" xlink:type="simple">B5407076-A12A-5246-A2FB-77A6E5D7A522</object-id><label>Figure 41.</label><caption><p>Distribution of <italic><tp:taxon-name><tp:taxon-name-part taxon-name-part-type="genus" reg="Capsicum">C.</tp:taxon-name-part><tp:taxon-name-part taxon-name-part-type="species" reg="carassense">carassense</tp:taxon-name-part></tp:taxon-name></italic>, <italic><tp:taxon-name><tp:taxon-name-part taxon-name-part-type="genus" reg="Capsicum">C.</tp:taxon-name-part><tp:taxon-name-part taxon-name-part-type="species" reg="ceratocalyx">ceratocalyx</tp:taxon-name-part></tp:taxon-name></italic> and <italic><tp:taxon-name><tp:taxon-name-part taxon-name-part-type="genus" reg="Capsicum">C.</tp:taxon-name-part><tp:taxon-name-part taxon-name-part-type="species" reg="chacoense">chacoense</tp:taxon-name-part></tp:taxon-name></italic></p></caption><graphic xmlns:xlink="http://www.w3.org/1999/xlink" xlink:href="phytokeys-200-001_article-71667__-g041.jpg" position="float" orientation="portrait" xlink:type="simple" id="oo_695456.jpg"><uri content-type="original_file" xlink:type="simple">https://binary.pensoft.net/fig/695456</uri></graphic></fig></tp:treatment-sec><tp:treatment-sec sec-type="ecology" id="SECID0EF4AO"><title>Ecology.</title><p><italic><tp:taxon-name><tp:taxon-name-part taxon-name-part-type="genus" reg="Capsicum">Capsicum</tp:taxon-name-part><tp:taxon-name-part taxon-name-part-type="species" reg="carassense">carassense</tp:taxon-name-part></tp:taxon-name></italic> inhabits the understorey of the semi-deciduous montane Atlantic Forest, in a shaded and moist environment, between 1,000 and 1,390 m elevation.</p></tp:treatment-sec><tp:treatment-sec sec-type="phenology" id="SECID0EW4AO"><title>Phenology.</title><p>In flower from October to January, also in May; fruiting in December, February and April.</p></tp:treatment-sec><tp:treatment-sec sec-type="Chromosome number" id="SECID0E24AO"><title>Chromosome number.</title><p>Not known.</p></tp:treatment-sec><tp:treatment-sec sec-type="Common names" id="SECID0EA5AO"><title>Common names.</title><p>None recorded.</p></tp:treatment-sec><tp:treatment-sec sec-type="Uses" id="SECID0EF5AO"><title>Uses.</title><p>None recorded.</p></tp:treatment-sec><tp:treatment-sec sec-type="Preliminary conservation assessment" id="SECID0EK5AO"><title>Preliminary conservation assessment.</title><p><abbrev xmlns:xlink="http://www.w3.org/1999/xlink" xlink:title="extent of occurrence" id="ABBRID0EQ5AO" xlink:type="simple">EOO</abbrev> (483.4 km<sup>2</sup>); <abbrev xmlns:xlink="http://www.w3.org/1999/xlink" xlink:title="area of occupancy" id="ABBRID0EW5AO" xlink:type="simple">AOO</abbrev> (32 km<sup>2</sup>). <italic><tp:taxon-name><tp:taxon-name-part taxon-name-part-type="genus" reg="Capsicum">Capsicum</tp:taxon-name-part><tp:taxon-name-part taxon-name-part-type="species" reg="carassense">carassense</tp:taxon-name-part></tp:taxon-name></italic> is considered Endangered (EN, B1ab(iii,iv)). We suggest this because of its very restricted geographic distribution, as well as the increasingly degraded habitat quality, especially associated with the extensive iron mining activities in the region (<xref ref-type="bibr" rid="B39">Barboza et al. 2020a</xref>).</p></tp:treatment-sec><tp:treatment-sec sec-type="discussion" id="SECID0EL6AO"><title>Discussion.</title><p><italic><tp:taxon-name><tp:taxon-name-part taxon-name-part-type="genus" reg="Capsicum">Capsicum</tp:taxon-name-part><tp:taxon-name-part taxon-name-part-type="species" reg="carassense">carassense</tp:taxon-name-part></tp:taxon-name></italic> belongs to the Atlantic Forest clade (<xref ref-type="bibr" rid="B39">Barboza et al. 2020a</xref>). This species is morphologically very similar to <italic><tp:taxon-name><tp:taxon-name-part taxon-name-part-type="genus" reg="Capsicum">C.</tp:taxon-name-part><tp:taxon-name-part taxon-name-part-type="species" reg="mirabile">mirabile</tp:taxon-name-part></tp:taxon-name></italic> with which it has been confused in herbaria. Both species share a similar habit, the geniculate pedicels at anthesis, the number of calyx appendages, the shape and colour of the corolla, the colour and pungency of the fruits and the blackish seeds. They can be easily distinguished by the moderate to dense indumentum, the narrowly elliptic to lanceolate major leaves with apex acute to obtuse, the shorter petioles (up to 0.6 cm long), the cream buds with greenish-yellow pigmentation, the longer calyx appendages (up to 5 mm) and the larger corolla (13–20 mm in diameter) in <italic><tp:taxon-name><tp:taxon-name-part taxon-name-part-type="genus" reg="Capsicum">C.</tp:taxon-name-part><tp:taxon-name-part taxon-name-part-type="species" reg="carassense">carassense</tp:taxon-name-part></tp:taxon-name></italic>, compared to <italic><tp:taxon-name><tp:taxon-name-part taxon-name-part-type="genus" reg="Capsicum">C.</tp:taxon-name-part><tp:taxon-name-part taxon-name-part-type="species" reg="mirabile">mirabile</tp:taxon-name-part></tp:taxon-name></italic> which has sparse pubescence (young stems sometimes glabrous), major leaves elliptic (rarely narrowly elliptic) to ovate with apex acuminate to long-acuminate, longer petioles (up to 2.5 cm), purple or greenish-purple buds, shorter calyx appendages (up to 3 mm) and smaller corolla (9–13 mm in diameter) (see also Table <xref ref-type="table" rid="T4">4</xref>).</p><table-wrap id="T4" position="float" orientation="portrait"><label>Table 4.</label><caption><p>Differences between <italic><tp:taxon-name><tp:taxon-name-part taxon-name-part-type="genus" reg="Capsicum">C.</tp:taxon-name-part><tp:taxon-name-part taxon-name-part-type="species" reg="mirum">mirum</tp:taxon-name-part></tp:taxon-name></italic>, <italic><tp:taxon-name><tp:taxon-name-part taxon-name-part-type="genus" reg="Capsicum">C.</tp:taxon-name-part><tp:taxon-name-part taxon-name-part-type="species" reg="cornutum">cornutum</tp:taxon-name-part></tp:taxon-name></italic>, <italic><tp:taxon-name><tp:taxon-name-part taxon-name-part-type="genus" reg="Capsicum"/><tp:taxon-name-part taxon-name-part-type="species" reg="carassense">carassense</tp:taxon-name-part></tp:taxon-name></italic> and <italic><tp:taxon-name><tp:taxon-name-part taxon-name-part-type="genus" reg="Capsicum">C.</tp:taxon-name-part><tp:taxon-name-part taxon-name-part-type="species" reg="mirabile">mirabile</tp:taxon-name-part></tp:taxon-name></italic>.</p></caption><table id="TID0EF4FQ" rules="all"><tbody><tr><th rowspan="1" colspan="1">Character</th><th rowspan="1" colspan="1">
                    <italic>
                      <tp:taxon-name><tp:taxon-name-part taxon-name-part-type="genus" reg="Capsicum">C.</tp:taxon-name-part><tp:taxon-name-part taxon-name-part-type="species" reg="mirum">mirum</tp:taxon-name-part></tp:taxon-name>
                    </italic>
                  </th><th rowspan="1" colspan="1">
                    <italic>
                      <tp:taxon-name><tp:taxon-name-part taxon-name-part-type="genus" reg="Capsicum">C.</tp:taxon-name-part><tp:taxon-name-part taxon-name-part-type="species" reg="cornutum">cornutum</tp:taxon-name-part></tp:taxon-name>
                    </italic>
                  </th><th rowspan="1" colspan="1">
                    <italic>
                      <tp:taxon-name><tp:taxon-name-part taxon-name-part-type="genus" reg="Capsicum">C.</tp:taxon-name-part><tp:taxon-name-part taxon-name-part-type="species" reg="carassense">carassense</tp:taxon-name-part></tp:taxon-name>
                    </italic>
                  </th><th rowspan="1" colspan="1">
                    <italic>
                      <tp:taxon-name><tp:taxon-name-part taxon-name-part-type="genus" reg="Capsicum">C.</tp:taxon-name-part><tp:taxon-name-part taxon-name-part-type="species" reg="mirabile">mirabile</tp:taxon-name-part></tp:taxon-name>
                    </italic>
                  </th></tr><tr><td rowspan="1" colspan="1">Indument/trichomes (stems and leaves)</td><td rowspan="1" colspan="1">Densely pubescent/trichomes antrorse</td><td rowspan="1" colspan="1">Densely pubescent/trichome spreading</td><td rowspan="1" colspan="1">Moderately to densely pubescent/trichomes antrorse</td><td rowspan="1" colspan="1">Glabrate to sparsely pubescent/trichomes antrorse</td></tr><tr><td rowspan="1" colspan="1">Major leaf shape</td><td rowspan="1" colspan="1">Mostly elliptic, apex acute to acuminate</td><td rowspan="1" colspan="1">Ovate to widely elliptic, apex acuminate</td><td rowspan="1" colspan="1">Narrowly elliptic to lanceolate, apex acute to obtuse</td><td rowspan="1" colspan="1">Elliptic to ovate, rarely narrowly elliptic, apex acuminate to long- acuminate</td></tr><tr><td rowspan="1" colspan="1">Major leaf length/width ratio</td><td rowspan="1" colspan="1">2.5–3</td><td rowspan="1" colspan="1">2.4–5</td><td rowspan="1" colspan="1">(4–) 5–10 (–16)</td><td rowspan="1" colspan="1">(2–) 2.5–4 (–4.9)</td></tr><tr><td rowspan="1" colspan="1">Petioles length</td><td rowspan="1" colspan="1">0.8–2.5 cm</td><td rowspan="1" colspan="1">0.3–0.8 cm</td><td rowspan="1" colspan="1">0.2–0.6 cm</td><td rowspan="1" colspan="1">0.7–2.5 cm</td></tr><tr><td rowspan="1" colspan="1">Pedicels length</td><td rowspan="1" colspan="1">12–17 mm</td><td rowspan="1" colspan="1">(22–) 25–35 mm</td><td rowspan="1" colspan="1">(12–) 15–20 (–22) mm</td><td rowspan="1" colspan="1">(13–) 16–25 mm</td></tr><tr><td rowspan="1" colspan="1">Buds colour</td><td rowspan="1" colspan="1">Purple</td><td rowspan="1" colspan="1">White with green and purple spots</td><td rowspan="1" colspan="1">Cream with greenish-yellow spots</td><td rowspan="1" colspan="1">Purple or greenish-purple</td></tr><tr><td rowspan="1" colspan="1">Calyx appendages</td><td rowspan="1" colspan="1">10, subequal, spreading, long, (1.7–) 2–3.2 mm</td><td rowspan="1" colspan="1">(5–) 7–10, unequal, erect or spreading, short to long, 0.5–6 mm</td><td rowspan="1" colspan="1">5, subequal, long, erect, (2.8–) 3–4 (–5) mm</td><td rowspan="1" colspan="1">5, subequal, erect, short to long, (0.4–) 0.5–1.5 (–3) mm</td></tr><tr><td rowspan="1" colspan="1">Corolla size</td><td rowspan="1" colspan="1">6–8 mm long, 11–14 mm in diameter</td><td rowspan="1" colspan="1">(8–) 9–14 mm long, 18–22 mm in diameter</td><td rowspan="1" colspan="1">(8–) 10–12 mm long, 13–20 mm in diameter</td><td rowspan="1" colspan="1">(6–) 7.5–12 mm long, (9–) 10–13 mm in diameter</td></tr><tr><td rowspan="1" colspan="1">Corolla colour</td><td rowspan="1" colspan="1">Almost entirely purple and a thin white border within</td><td rowspan="1" colspan="1">White with small purple or reddish-brown spots within</td><td rowspan="1" colspan="1">Mostly with large purple spots and a thin white border within</td><td rowspan="1" colspan="1">Mostly with large purple spots and a thin white border within</td></tr></tbody></table></table-wrap></tp:treatment-sec><tp:treatment-sec sec-type="material" id="SECID0ENJBO"><title>Specimens examined.</title><p>See Suppl. material <xref ref-type="supplementary-material" rid="S4">4</xref>: Appendix 4.</p></tp:treatment-sec><tp:treatment-sec><!--Section generated to contain objects referenced in tp:taxon-treatment.--><supplementary-material xmlns:xlink="http://www.w3.org/1999/xlink" id="S4" position="float" orientation="portrait" xlink:type="simple"><object-id content-type="doi" xlink:type="simple">10.3897/phytokeys.200.71667.suppl4</object-id><object-id content-type="zenodo_dep_id" xlink:type="simple">7077091</object-id><object-id content-type="arpha" xlink:type="simple">2B21878C-9A4C-545F-9C67-441D4D944C74</object-id><label>Supplementary material 4</label><caption><p>Appendix 4. Specimens examined</p></caption><statement content-type="dataType"><label>Data type</label><p>Occurences (PDF file)</p></statement><statement content-type="notes"><label>Explanation note</label><p>Full information of the specimens examined for each <italic><tp:taxon-name><tp:taxon-name-part taxon-name-part-type="genus" reg="Capsicum">Capsicum</tp:taxon-name-part></tp:taxon-name></italic> species.</p></statement><media xlink:href="phytokeys-200-001_article-71667__-s004.pdf" mimetype="application" mime-subtype="pdf" position="float" orientation="portrait" xlink:type="simple" id="oo_695540.pdf"><uri content-type="original_file" xlink:type="simple">https://binary.pensoft.net/file/695540</uri></media><permissions><license xlink:type="simple"><license-p>This dataset is made available under the Open Database License (http://opendatacommons.org/licenses/odbl/1.0/). The Open Database License (ODbL) is a license agreement intended to allow users to freely share, modify, and use this Dataset while maintaining this same freedom for others, provided that the original source and author(s) are credited.</license-p></license></permissions><attrib specific-use="authors">Gloria E. Barboza, Carolina Carrizo García, Luciano de Bem Bianchetti, María V. Romero, Marisel Scaldaferro</attrib></supplementary-material></tp:treatment-sec><ref-list><ref id="B39"><mixed-citation xmlns:xlink="http://www.w3.org/1999/xlink" xlink:type="simple"><person-group><name name-style="western"><surname>Barboza</surname><given-names>GE</given-names></name><name name-style="western"><surname>Bianchetii</surname><given-names>L</given-names></name><name name-style="western"><surname>Stehmann</surname><given-names>JR</given-names></name></person-group> (<year>2020a</year>) <article-title><italic><tp:taxon-name><tp:taxon-name-part taxon-name-part-type="genus">Capsicum</tp:taxon-name-part><tp:taxon-name-part taxon-name-part-type="species">carassense</tp:taxon-name-part></tp:taxon-name></italic> (<tp:taxon-name><tp:taxon-name-part taxon-name-part-type="family">Solanaceae</tp:taxon-name-part></tp:taxon-name>), a new species from the Brazilian Atlantic Forest.</article-title><source>PhytoKeys</source><volume>140</volume>: <fpage>125</fpage>–<lpage>138</lpage>. <ext-link xlink:href="10.3897/phytokeys.140.47071" ext-link-type="doi" xlink:type="simple">https://doi.org/10.3897/phytokeys.140.47071</ext-link></mixed-citation></ref></ref-list></tp:taxon-treatment>
