# Supplementary material for: ﻿Monograph of wild and cultivated chili peppers (Capsicum L., Solanaceae)
Source: PhytoKeys. 2022 Jun 14;200:1–423. doi: 10.3897/phytokeys.200.71667 (PMC9881532; doi:10.3897/phytokeys.200.71667)
Supplement: XML Treatment for Capsicum cardenasii [file phytokeys.200.71667-treatment14.xml]

<!DOCTYPE tp:taxon-treatment
  PUBLIC "-//TaxonX//DTD Taxonomic Treatment Publishing DTD v0 20100105//EN" "tax-treatment-NSO.dtd">
<tp:taxon-treatment xmlns:tp="http://www.plazi.org/taxpub"><tp:treatment-meta><kwd-group><label>Taxon classification</label><kwd>
              <named-content content-type="kingdom">Plantae</named-content>
            </kwd><kwd>
              <named-content content-type="order">Solanales</named-content>
            </kwd><kwd>
              <named-content content-type="family">Solanaceae</named-content>
            </kwd></kwd-group><mixed-citation publication-type="journal"><person-group><name><surname>Barboza</surname><given-names>Gloria E.</given-names></name><name><surname>García</surname><given-names>Carolina Carrizo</given-names></name><name><surname>Bianchetti</surname><given-names>Luciano de Bem</given-names></name><name><surname>Romero</surname><given-names>María V.</given-names></name><name><surname>Scaldaferro</surname><given-names>Marisel</given-names></name></person-group><article-title>﻿Monograph of wild and cultivated chili peppers (<italic><tp:taxon-name><tp:taxon-name-part taxon-name-part-type="genus" reg="Capsicum">Capsicum</tp:taxon-name-part></tp:taxon-name></italic> L., <tp:taxon-name><tp:taxon-name-part taxon-name-part-type="family">Solanaceae</tp:taxon-name-part></tp:taxon-name>)</article-title><source>PhytoKeys</source><day>14</day><month>06</month><year>2022</year><volume>200</volume><fpage>1</fpage><lpage>423</lpage><pub-id pub-id-type="doi">10.3897/phytokeys.200.71667</pub-id></mixed-citation></tp:treatment-meta><tp:nomenclature><label>﻿8.</label><tp:taxon-name>
            <object-id xmlns:xlink="http://www.w3.org/1999/xlink" content-type="arpha" xlink:type="simple">EE7328AC-CCAE-5683-A1B4-AEE6C901AEA2</object-id>
            <tp:taxon-name-part taxon-name-part-type="genus" reg="Capsicum">Capsicum</tp:taxon-name-part>
            <tp:taxon-name-part taxon-name-part-type="species" reg="cardenasii">cardenasii</tp:taxon-name-part>
          </tp:taxon-name><tp:taxon-authority>Heiser &amp; P.G.Sm., Brittonia 10(4): 195. 1958.</tp:taxon-authority><xref ref-type="fig" rid="F42">Figs 42</xref><xref ref-type="fig" rid="F43">, 43</xref></tp:nomenclature><tp:treatment-sec sec-type="material" id="SECID0EELBO"><title>Type.</title><p>Cultivated at Indiana University greenhouse from seeds sent by M. Cárdenas from market in La Paz, Bolivia, 15 Aug 1956, <italic>C.B. Heiser Jr. 4196</italic> (Paul Smith Ac.-1793) (lectotype, designated here: IND [IND1000063, acc. # 139347]; isolectotype: IND [IND1000064, acc. # 139348]).</p></tp:treatment-sec><tp:treatment-sec sec-type="description" id="SECID0EMLBO"><title>Description.</title><p>Erect shrubs or subshrubs, 0.8–2 (–2.5) m tall, with the main stem 1–1.5 cm in diameter at base, much branched from near the base, the fragile branches in a typical “zig-zag” appearance above. Young stems strongly angled, green, glabrescent with sparse appressed-antrorse, simple, uniseriate, 4–6 (–7)-celled eglandular trichomes 0.08–0.6 mm long and minute, simple, glandular trichomes (stalk short; head dark); nodes green; bark of older stems greyish-white or with light brown-green fissures, glabrescent; lenticels absent. Sympodial units difoliate, the leaves geminate; leaf pair subequal in size and shape. Leaves membranous, slightly discolorous, glabrescent, with sparse eglandular trichomes similar to those on stems and many small glandular trichomes (stalk unicellular; head dark, multicellular) on both surfaces, the glandular trichomes more abundant along mid-vein abaxially; blades of major leaves 3–5 (–6.5) cm long, 1.4–2.5 cm wide, narrowly ovate or ovate-lanceolate, the major veins 3–4 on each side of mid-vein, the base attenuate, the margins entire, the apex acute; petioles 1.2–2 cm long, glabrous or glabrescent; the blades of minor leaves 2–3.5 cm long, 0.9–1.2 cm wide, narrowly ovate or ovate-lanceolate, the major veins 2–3 on each side of mid-vein, the base attenuate, the margins entire, the apex acute or obtuse; petioles 0.5–0.8 cm long. Inflorescences axillary, 2–3 flowers per axil or flowers solitary; flowering pedicels 8–18 (–22) mm long, angled, erect to slightly spreading, geniculate at anthesis, entirely green, or purple distally, with moderate small glandular trichomes (stalk transparent, uni-bicellular; head dark, multicellular) and sparse short, antrorse eglandular trichomes; pedicels scars inconspicuous. Buds ellipsoid or ovoid, lilac or violet. Flowers 5-merous. Calyx 1–3 mm long, 2–3 mm wide, cup-shaped, thick, green or green with violet spots, moderately pubescent with the same glandular and eglandular trichomes as the pedicels, the calyx appendages five, 1–2 mm long, 0.3 mm wide, subequal, thick, erect or spreading, cylindrical, inserted close to the margin, sparsely pubescent with the same trichomes as the calyx tube. Corolla (6–) 6.5–12 mm long, 8–11 (–13) mm in diameter, thick, almost completely violet or lilac, but white at the base and along the main veins outside and within, sometimes greenish-yellow spots near the base within, campanulate with interpetalar membrane, lobed 1/3 or less of the way to the base, the tube 7–9 mm long, pubescent adaxially with short glandular trichomes (stalk 1–2-celled; head globose, unicellular) up to near its base, glabrous abaxially, the lobes (1.5–) 3–3.2 mm long, 2–2.4 mm wide, triangular, erect or spreading, alternating with five minute interlobes, glabrous adaxially and abaxially, the margins papillate, the tips acute, papillate. Stamens five, equal; filaments (4–) 6–7 mm long, whitish or lilac, inserted on the corolla 1.5–2 mm from the base, with auricles fused to the corolla at the point of insertion; anthers 1.5–1.8 mm long, ellipsoid, lilac or bluish, not connivent at anthesis. Gynoecium with ovary 1.5–1.85 mm long, 1.2–1.6 mm in diameter, green, ovoid or pear-shaped; ovules more than two per locule; nectary 0.4–0.6 mm tall, light green; styles homomorphic, 4.5–5.7 mm long, exserted ca. 1 mm beyond the anthers, lilac or purple, clavate; stigma ca. 0.2 mm long, 0.8 mm wide, discoid or globose, pale green. Berry 6–10 mm in diameter, globose or subglobose, green when immature, orange-red to bright red at maturity, deciduous, pungent, the pericarp thick, opaque, with giant cells (endocarp alveolate); stone cells absent; fruiting pedicels 10–24 mm long, pendent, strongly angled, slightly widened distally, usually green; fruiting calyx 2–4 mm in diameter, persistent, not accrescent, discoid, green, the appendages 1–2.5 mm long, ca. 0.3 mm wide, appressed to the berry, spreading or reflexed. Seeds (4–) 5–13 per fruit, (2.5-) 3–4.2 mm long, (2.2–) 2.5–2.8 mm wide, C-shaped or subglobose, pale yellow to brownish-yellow, the seed coat reticulate to obscurely reticulate (<abbrev xmlns:xlink="http://www.w3.org/1999/xlink" xlink:title="stereomicroscope" id="ABBRID0ESLBO" xlink:type="simple">SM</abbrev>), mostly cerebelloid (<abbrev xmlns:xlink="http://www.w3.org/1999/xlink" xlink:title="scanning electron microscope" id="ABBRID0EWLBO" xlink:type="simple">SEM</abbrev>), the cells irregular in shape, the lateral walls strongly sinuate in the central zone, rectangular to subpolygonal at margins; embryo imbricate.</p></tp:treatment-sec><tp:treatment-sec sec-type="distribution" id="SECID0E1LBO"><title>Distribution.</title><p><italic><tp:taxon-name><tp:taxon-name-part taxon-name-part-type="genus" reg="Capsicum">Capsicum</tp:taxon-name-part><tp:taxon-name-part taxon-name-part-type="species" reg="cardenasii">cardenasii</tp:taxon-name-part></tp:taxon-name></italic> is a narrow endemic species restricted mainly to the highlands of La Paz Department (Bolivia, Fig. <xref ref-type="fig" rid="F32">32</xref>). Only one collection from Tarija, probably introduced.</p></tp:treatment-sec><tp:treatment-sec sec-type="ecology" id="SECID0EPMBO"><title>Ecology.</title><p><italic><tp:taxon-name><tp:taxon-name-part taxon-name-part-type="genus" reg="Capsicum">Capsicum</tp:taxon-name-part><tp:taxon-name-part taxon-name-part-type="species" reg="cardenasii">cardenasii</tp:taxon-name-part></tp:taxon-name></italic> is a typical component of the warm and dry hillsides and remnants of forests in the inter-Andean valleys, growing preferentially in open places between cactus and <italic><tp:taxon-name><tp:taxon-name-part taxon-name-part-type="genus" reg="Cassia">Cassia</tp:taxon-name-part></tp:taxon-name></italic>, at 2,400–3,000 m elevation. It is cultivated by local people on small farms for local or family use of the fruits (Barboza, pers. obs.).</p></tp:treatment-sec><tp:treatment-sec sec-type="phenology" id="SECID0EHNBO"><title>Phenology.</title><p>Flowering from December to March; fruiting from February to April.</p></tp:treatment-sec><tp:treatment-sec sec-type="Chromosome number" id="SECID0EMNBO"><title>Chromosome number.</title><p><italic>n</italic> = 12 (Heiser and Smith 1958); 2<italic>n</italic> = 2x = 24 (<xref ref-type="bibr" rid="B369">Pickersgill 1977</xref>; <xref ref-type="bibr" rid="B317">Moscone et al. 2007</xref>; <xref ref-type="bibr" rid="B428">Scaldaferro et al. 2013</xref>, <xref ref-type="bibr" rid="B429">2016</xref>).</p></tp:treatment-sec><tp:treatment-sec sec-type="Common name" id="SECID0EGOBO"><title>Common name.</title><p><bold>Bolivia.</bold> Ulupica (La Paz, <italic>Heiser &amp; Smith 4196</italic>).</p></tp:treatment-sec><tp:treatment-sec sec-type="Indigenous name" id="SECID0EQOBO"><title>Indigenous name.</title><p><bold>Bolivia.</bold> Uaika (Aymará, La Paz, <italic>Barboza 4881</italic>).</p></tp:treatment-sec><tp:treatment-sec sec-type="Uses" id="SECID0E1OBO"><title>Uses.</title><p>The fruits are harvested directly from wild plants and marketed locally on a small scale (<xref ref-type="bibr" rid="B222">Jäger et al. 2013</xref>), mainly in La Paz, Bolivia. People consume dehydrated or fresh fruits in the preparation of a hot sauce called ‘Jallpa huayka’ (in aymara), ‘uchu llajfua’ (in quechua) (Heiser and Smith 1958; <xref ref-type="bibr" rid="B73">Cárdenas 1969</xref>), ‘llajwa’ (in quechua) or ‘llaswa’ (most popular), a mix of ‘tomato’, ‘onion’, ‘ulupica’ or other ‘chiles’ and aromatic herbs. Fruits are also preserved in vinegar or in oil and used as pickle (‘escabeche’) or they are cooked in boiling water before being sold (<xref ref-type="bibr" rid="B324">National Research Council 1989</xref>; Barboza, pers. obs.).</p></tp:treatment-sec><tp:treatment-sec sec-type="Preliminary conservation assessment" id="SECID0EMPBO"><title>Preliminary conservation assessment.</title><p><abbrev xmlns:xlink="http://www.w3.org/1999/xlink" xlink:title="extent of occurrence" id="ABBRID0ESPBO" xlink:type="simple">EOO</abbrev> (1,032.864 km<sup>2</sup>); <abbrev xmlns:xlink="http://www.w3.org/1999/xlink" xlink:title="area of occupancy" id="ABBRID0EYPBO" xlink:type="simple">AOO</abbrev> (32 km<sup>2</sup>). <italic><tp:taxon-name><tp:taxon-name-part taxon-name-part-type="genus" reg="Capsicum">Capsicum</tp:taxon-name-part><tp:taxon-name-part taxon-name-part-type="species" reg="cardenasii">cardenasii</tp:taxon-name-part></tp:taxon-name></italic> is a geographically isolated species from the dry valleys of Luribay (Prov. Loayza), not far from La Paz; based on its extent of occurrence and the number of localities (6), it is assigned a status of Endangered (EN; B1ab(iii,iv)). It is harvested by local people; its area of distribution is poorly known.</p><fig id="F42" position="float" orientation="portrait"><object-id xmlns:xlink="http://www.w3.org/1999/xlink" content-type="doi" xlink:type="simple">10.3897/phytokeys.200.71667.figure42</object-id><object-id xmlns:xlink="http://www.w3.org/1999/xlink" content-type="arpha" xlink:type="simple">4965E26F-16E4-5772-8283-600325A9021B</object-id><label>Figure 42.</label><caption><p><italic><tp:taxon-name><tp:taxon-name-part taxon-name-part-type="genus" reg="Capsicum">Capsicum</tp:taxon-name-part><tp:taxon-name-part taxon-name-part-type="species" reg="cardenasii">cardenasii</tp:taxon-name-part></tp:taxon-name></italic><bold>A</bold> flowering branch <bold>B</bold> eglandular trichome of the calyx <bold>C</bold> glandular trichome of the corolla <bold>D</bold> glandular trichome of the adaxial surface of the calyx <bold>E</bold> flower <bold>F</bold> section of the calyx showing the venation <bold>G</bold> sector of opened corolla <bold>H</bold> gynoecium <bold>I</bold> fruit <bold>J</bold> anatomical detail of the pericarp (note the giant cell in the mesocarp) <bold>K</bold> seed <bold>L</bold> seed, in cross section <bold>M</bold> structure of seed coat at the seed margin <bold>N</bold> structure of seed coat at the seed body <bold>O</bold> embryo <bold>A–H</bold> from <italic>Eshbaugh 1527</italic><bold>I–O</bold> from <italic>Eshbaugh 2046 J</italic>. Drawn by N. de Flury.</p></caption><graphic xmlns:xlink="http://www.w3.org/1999/xlink" xlink:href="phytokeys-200-001_article-71667__-g042.jpg" position="float" orientation="portrait" xlink:type="simple" id="oo_695457.jpg"><uri content-type="original_file" xlink:type="simple">https://binary.pensoft.net/fig/695457</uri></graphic></fig></tp:treatment-sec><tp:treatment-sec sec-type="discussion" id="SECID0EHSBO"><title>Discussion.</title><p><italic><tp:taxon-name><tp:taxon-name-part taxon-name-part-type="genus" reg="Capsicum">Capsicum</tp:taxon-name-part><tp:taxon-name-part taxon-name-part-type="species" reg="cardenasii">cardenasii</tp:taxon-name-part></tp:taxon-name></italic> is resolved within the Purple corolla clade (<xref ref-type="bibr" rid="B79">Carrizo García et al. 2016</xref>). More recent preliminary phylogenetic evidence showed that <italic><tp:taxon-name><tp:taxon-name-part taxon-name-part-type="genus" reg="Capsicum">C.</tp:taxon-name-part><tp:taxon-name-part taxon-name-part-type="species" reg="pubescens">pubescens</tp:taxon-name-part></tp:taxon-name></italic> is sister to this clade (<xref ref-type="bibr" rid="B80">Carrizo García et al. 2019</xref>; CCG, pers. obs.), thus circumscription of these taxa is under revision (CCG, pers. obs.; see under <italic><tp:taxon-name><tp:taxon-name-part taxon-name-part-type="genus" reg="Capsicum">C.</tp:taxon-name-part><tp:taxon-name-part taxon-name-part-type="species" reg="pubescens">pubescens</tp:taxon-name-part></tp:taxon-name></italic> description). The fruits of <italic><tp:taxon-name><tp:taxon-name-part taxon-name-part-type="genus" reg="Capsicum">C.</tp:taxon-name-part><tp:taxon-name-part taxon-name-part-type="species" reg="cardenasii">cardenasii</tp:taxon-name-part></tp:taxon-name></italic> are very similar to those of <italic><tp:taxon-name><tp:taxon-name-part taxon-name-part-type="genus" reg="Capsicum">C.</tp:taxon-name-part><tp:taxon-name-part taxon-name-part-type="species" reg="eximium">eximium</tp:taxon-name-part></tp:taxon-name></italic> and <italic><tp:taxon-name><tp:taxon-name-part taxon-name-part-type="genus" reg="Capsicum">C.</tp:taxon-name-part><tp:taxon-name-part taxon-name-part-type="species" reg="eshbaughii">eshbaughii</tp:taxon-name-part></tp:taxon-name></italic>, both also known as “ulupica”. The three species can be differentiated by their general pubescence and corollas. <italic><tp:taxon-name><tp:taxon-name-part taxon-name-part-type="genus" reg="Capsicum">Capsicum</tp:taxon-name-part><tp:taxon-name-part taxon-name-part-type="species" reg="eshbaughii">eshbaughii</tp:taxon-name-part></tp:taxon-name></italic> (Fig. <xref ref-type="fig" rid="F58">58</xref>) has a dense pubescence of long furcate glandular trichomes and stellate white corollas with greenish-yellow spots around the throat (rarely purple lines in the lobes). In contrast, <italic><tp:taxon-name><tp:taxon-name-part taxon-name-part-type="genus" reg="Capsicum">C.</tp:taxon-name-part><tp:taxon-name-part taxon-name-part-type="species" reg="cardenasii">cardenasii</tp:taxon-name-part></tp:taxon-name></italic> and <italic><tp:taxon-name><tp:taxon-name-part taxon-name-part-type="genus" reg="Capsicum">C.</tp:taxon-name-part><tp:taxon-name-part taxon-name-part-type="species" reg="eximium">eximium</tp:taxon-name-part></tp:taxon-name></italic> have sparse to moderate pubescence of eglandular simple trichomes and minute simple glandular trichomes. In addition, <italic><tp:taxon-name><tp:taxon-name-part taxon-name-part-type="genus" reg="Capsicum">C.</tp:taxon-name-part><tp:taxon-name-part taxon-name-part-type="species" reg="cardenasii">cardenasii</tp:taxon-name-part></tp:taxon-name></italic> has lilac to purple, broadly campanulate corollas (Fig. <xref ref-type="fig" rid="F43">43C–F</xref>), while <italic><tp:taxon-name><tp:taxon-name-part taxon-name-part-type="genus" reg="Capsicum">C.</tp:taxon-name-part><tp:taxon-name-part taxon-name-part-type="species" reg="eximium">eximium</tp:taxon-name-part></tp:taxon-name></italic> has mostly purple, lilac or magenta, stellate corollas with greenish-yellow pigmentation within (Fig. <xref ref-type="fig" rid="F60">60H–J</xref>).</p><fig id="F43" position="float" orientation="portrait"><object-id xmlns:xlink="http://www.w3.org/1999/xlink" content-type="doi" xlink:type="simple">10.3897/phytokeys.200.71667.figure43</object-id><object-id xmlns:xlink="http://www.w3.org/1999/xlink" content-type="arpha" xlink:type="simple">9D4CFFBF-1A5B-5380-9039-CAFAFC77C368</object-id><label>Figure 43.</label><caption><p><italic><tp:taxon-name><tp:taxon-name-part taxon-name-part-type="genus" reg="Capsicum">Capsicum</tp:taxon-name-part><tp:taxon-name-part taxon-name-part-type="species" reg="cardenasii">cardenasii</tp:taxon-name-part></tp:taxon-name></italic><bold>A</bold> plant <bold>B</bold> flower bud <bold>C, D</bold> flower, in lateral view <bold>E, F</bold> flower, in front view (note the different colouration inside the corolla) <bold>G</bold> immature fruits <bold>H</bold> mature fruit <bold>A, B, D, E, G</bold> from <italic>Barboza 4882</italic>, C, F, H from <italic>Barboza 4881</italic>. Photos by G.E. Barboza.</p></caption><graphic xmlns:xlink="http://www.w3.org/1999/xlink" xlink:href="phytokeys-200-001_article-71667__-g043.jpg" position="float" orientation="portrait" xlink:type="simple" id="oo_695458.jpg"><uri content-type="original_file" xlink:type="simple">https://binary.pensoft.net/fig/695458</uri></graphic></fig><p>Phytogeographically, <xref ref-type="bibr" rid="B141">Eshbaugh (1979)</xref> suspected that <italic><tp:taxon-name><tp:taxon-name-part taxon-name-part-type="genus" reg="Capsicum">C.</tp:taxon-name-part><tp:taxon-name-part taxon-name-part-type="species" reg="cardenasii">cardenasii</tp:taxon-name-part></tp:taxon-name></italic> and <italic><tp:taxon-name><tp:taxon-name-part taxon-name-part-type="genus" reg="Capsicum">C.</tp:taxon-name-part><tp:taxon-name-part taxon-name-part-type="species" reg="eximium">eximium</tp:taxon-name-part></tp:taxon-name></italic> could be sympatric on the eastern margin of the range of <italic><tp:taxon-name><tp:taxon-name-part taxon-name-part-type="genus" reg="Capsicum">C.</tp:taxon-name-part><tp:taxon-name-part taxon-name-part-type="species" reg="cardenasii">cardenasii</tp:taxon-name-part></tp:taxon-name></italic>. He had observed some intermediate plants between both taxa in the Luribay Valley (<xref ref-type="bibr" rid="B140">Eshbaugh 1976</xref>, <xref ref-type="bibr" rid="B141">1979</xref>, but specimens not cited) and, at that time, no collections of the typical <italic><tp:taxon-name><tp:taxon-name-part taxon-name-part-type="genus" reg="Capsicum">C.</tp:taxon-name-part><tp:taxon-name-part taxon-name-part-type="species" reg="eximium">eximium</tp:taxon-name-part></tp:taxon-name></italic> were known from that area (<xref ref-type="bibr" rid="B141">Eshbaugh 1979</xref>). We recently collected <italic><tp:taxon-name><tp:taxon-name-part taxon-name-part-type="genus" reg="Capsicum">C.</tp:taxon-name-part><tp:taxon-name-part taxon-name-part-type="species" reg="eximium">eximium</tp:taxon-name-part></tp:taxon-name></italic> (e.g. <italic>Barboza 4885</italic>) in Luribay, very near to the sites where <italic><tp:taxon-name><tp:taxon-name-part taxon-name-part-type="genus" reg="Capsicum">C.</tp:taxon-name-part><tp:taxon-name-part taxon-name-part-type="species" reg="cardenasii">cardenasii</tp:taxon-name-part></tp:taxon-name></italic> grows abundantly. Luribay Valley deserves to be explored intensively to document the presence of natural hybrids in the area and to find out if their level of fertility is as high as in experimental crosses (Heiser and Smith 1958; <xref ref-type="bibr" rid="B140">Eshbaugh 1976</xref>). Evidence of hybridisation was found while attempting to identify and cytogenetically characterise these <italic><tp:taxon-name><tp:taxon-name-part taxon-name-part-type="genus" reg="Capsicum">Capsicum</tp:taxon-name-part></tp:taxon-name></italic> species, using a molecular cytogenetic approach (seeds from Gene Bank, Nijmegen University, The Netherlands); however, the fertility of the hybrid has not been possible to ascertain (<xref ref-type="bibr" rid="B425">Scaldaferro 2019</xref>).</p><p><xref ref-type="bibr" rid="B147">Eshbaugh and Smith (1971)</xref> also obtained successful crosses between <italic><tp:taxon-name><tp:taxon-name-part taxon-name-part-type="genus" reg="Capsicum">C.</tp:taxon-name-part><tp:taxon-name-part taxon-name-part-type="species" reg="cardenasii">cardenasii</tp:taxon-name-part></tp:taxon-name></italic> and <italic><tp:taxon-name><tp:taxon-name-part taxon-name-part-type="genus" reg="Capsicum">C.</tp:taxon-name-part><tp:taxon-name-part taxon-name-part-type="species" reg="eshbaughii">eshbaughii</tp:taxon-name-part></tp:taxon-name></italic> (e.g. IND 139349), though F1 and F2 hybrids were less fertile than with <italic><tp:taxon-name><tp:taxon-name-part taxon-name-part-type="genus" reg="Capsicum">C.</tp:taxon-name-part><tp:taxon-name-part taxon-name-part-type="species" reg="eximium">eximium</tp:taxon-name-part></tp:taxon-name></italic>. The narrow distributions of <italic><tp:taxon-name><tp:taxon-name-part taxon-name-part-type="genus" reg="Capsicum">Capsicum</tp:taxon-name-part><tp:taxon-name-part taxon-name-part-type="species" reg="cardenasii">cardenasii</tp:taxon-name-part></tp:taxon-name></italic> and <italic><tp:taxon-name><tp:taxon-name-part taxon-name-part-type="genus" reg="Capsicum">C.</tp:taxon-name-part><tp:taxon-name-part taxon-name-part-type="species" reg="eshbaughii">eshbaughii</tp:taxon-name-part></tp:taxon-name></italic> are allopatric, with the first species in north-western Bolivia (La Paz: Luribay) and the second concentrated in central-eastern Bolivia (mainly Santa Cruz: Samaipata). Their distributions are separated by nearly 700 km of distance, making hybridisation in the wild highly unlikely.</p><p>Although the number of collections of <italic><tp:taxon-name><tp:taxon-name-part taxon-name-part-type="genus" reg="Capsicum">C.</tp:taxon-name-part><tp:taxon-name-part taxon-name-part-type="species" reg="cardenasii">cardenasii</tp:taxon-name-part></tp:taxon-name></italic> obtained in the field are scarce (8), the ease with which the seeds of this species germinate and produce fertile plants explains the large numbers (&gt; 20) of specimens (and duplicates) gathered from plants in cultivation that are housed in many herbaria (see Specimens Examined).</p><p>The type collection of <italic><tp:taxon-name><tp:taxon-name-part taxon-name-part-type="genus" reg="Capsicum">C.</tp:taxon-name-part><tp:taxon-name-part taxon-name-part-type="species" reg="cardenasii">cardenasii</tp:taxon-name-part></tp:taxon-name></italic> consists of flowering specimens (two sheets dated 15 Aug 1956 at IND) obtained from seeds bought at the La Paz (Bolivia) marketplace; it is supposed that fruits came from warm, dry places along the Río Abajo, near La Paz, at 2400 m altitude (Heiser and Smith 1958). Of the two specimens in IND, that with barcode 1000063 is the most complete, is labelled type and is here designated as the lectotype. There are specimens distributed in other herbaria (e.g. CORD, IND, LIL, US) with the same collection number as the lectotype (<italic>Heiser 4196</italic>, Paul Smith Acc. 1793), but these have different dates of collection and should not be considered as duplicates of the lectotype.</p></tp:treatment-sec><tp:treatment-sec sec-type="material" id="SECID0EB5BO"><title>Specimens examined.</title><p>See Suppl. material <xref ref-type="supplementary-material" rid="S4">4</xref>: Appendix 4.</p></tp:treatment-sec><tp:treatment-sec><!--Section generated to contain objects referenced in tp:taxon-treatment.--><fig id="F32" position="float" orientation="portrait"><object-id xmlns:xlink="http://www.w3.org/1999/xlink" content-type="doi" xlink:type="simple">10.3897/phytokeys.200.71667.figure32</object-id><object-id xmlns:xlink="http://www.w3.org/1999/xlink" content-type="arpha" xlink:type="simple">DA957DE8-19F6-5C71-AE39-54B1AC6D4F5B</object-id><label>Figure 32.</label><caption><p>Distribution of <italic><tp:taxon-name><tp:taxon-name-part taxon-name-part-type="genus" reg="Capsicum">C.</tp:taxon-name-part><tp:taxon-name-part taxon-name-part-type="species" reg="benoistii">benoistii</tp:taxon-name-part></tp:taxon-name></italic>, <italic><tp:taxon-name><tp:taxon-name-part taxon-name-part-type="genus" reg="Capsicum">C.</tp:taxon-name-part><tp:taxon-name-part taxon-name-part-type="species" reg="caatingae">caatingae</tp:taxon-name-part></tp:taxon-name></italic>, <italic><tp:taxon-name><tp:taxon-name-part taxon-name-part-type="genus" reg="Capsicum">C.</tp:taxon-name-part><tp:taxon-name-part taxon-name-part-type="species" reg="caballeroi">caballeroi</tp:taxon-name-part></tp:taxon-name></italic>, <italic><tp:taxon-name><tp:taxon-name-part taxon-name-part-type="genus" reg="Capsicum">C.</tp:taxon-name-part><tp:taxon-name-part taxon-name-part-type="species" reg="campylopodium">campylopodium</tp:taxon-name-part></tp:taxon-name></italic> and <italic><tp:taxon-name><tp:taxon-name-part taxon-name-part-type="genus" reg="Capsicum">C.</tp:taxon-name-part><tp:taxon-name-part taxon-name-part-type="species" reg="cardenasii">cardenasii</tp:taxon-name-part></tp:taxon-name></italic></p></caption><graphic xmlns:xlink="http://www.w3.org/1999/xlink" xlink:href="phytokeys-200-001_article-71667__-g032.jpg" position="float" orientation="portrait" xlink:type="simple" id="oo_695447.jpg"><uri content-type="original_file" xlink:type="simple">https://binary.pensoft.net/fig/695447</uri></graphic></fig><fig id="F58" position="float" orientation="portrait"><object-id xmlns:xlink="http://www.w3.org/1999/xlink" content-type="doi" xlink:type="simple">10.3897/phytokeys.200.71667.figure58</object-id><object-id xmlns:xlink="http://www.w3.org/1999/xlink" content-type="arpha" xlink:type="simple">1A724797-CFDE-57A6-9EF8-0A861756732B</object-id><label>Figure 58.</label><caption><p><italic><tp:taxon-name><tp:taxon-name-part taxon-name-part-type="genus" reg="Capsicum">Capsicum</tp:taxon-name-part><tp:taxon-name-part taxon-name-part-type="species" reg="eshbaughii">eshbaughii</tp:taxon-name-part></tp:taxon-name></italic><bold>A</bold> plant <bold>B</bold> flower buds <bold>C</bold> flower, in pre-anthesis <bold>D–G</bold> stellate corollas with different colouration patterns <bold>H</bold> flower buds and flower in anthesis, seen from behind <bold>I</bold> immature fruit <bold>J</bold> mature fruits <bold>A, E, H–J</bold> from <italic>Carrizo García 67</italic>, photos by G.E. Barboza and C. Carrizo García <bold>B, C, D, F, G</bold> from <italic>Palombo 19</italic>, photos by N. Palombo.</p></caption><graphic xmlns:xlink="http://www.w3.org/1999/xlink" xlink:href="phytokeys-200-001_article-71667__-g058.jpg" position="float" orientation="portrait" xlink:type="simple" id="oo_695473.jpg"><uri content-type="original_file" xlink:type="simple">https://binary.pensoft.net/fig/695473</uri></graphic></fig><fig id="F60" position="float" orientation="portrait"><object-id xmlns:xlink="http://www.w3.org/1999/xlink" content-type="doi" xlink:type="simple">10.3897/phytokeys.200.71667.figure60</object-id><object-id xmlns:xlink="http://www.w3.org/1999/xlink" content-type="arpha" xlink:type="simple">187C055B-D3DA-5C6D-92D1-50A586FA2230</object-id><label>Figure 60.</label><caption><p><italic><tp:taxon-name><tp:taxon-name-part taxon-name-part-type="genus" reg="Capsicum">Capsicum</tp:taxon-name-part><tp:taxon-name-part taxon-name-part-type="species" reg="eximium">eximium</tp:taxon-name-part></tp:taxon-name></italic><bold>A</bold> plant (wet habitat) <bold>B</bold> plant (dry habitat) <bold>C</bold> main fissured stem <bold>D</bold> young inflorescence <bold>E–G</bold> flower buds with different colouration <bold>H–K</bold> flowers, in front view, with different corolla colouration within <bold>L</bold> flower, in lateral view <bold>M, N</bold> flowers seen from behind <bold>O</bold> mature fruits <bold>A, G, N</bold> from <italic>Barboza et al. 4914</italic><bold>B, E, M</bold> from <italic>Barboza et al. 4885</italic><bold>C, K</bold> from <italic>Barboza et al.</italic> 4903 <bold>D</bold> from Wageningen Netherlands University germplasm collection <bold>F, I</bold> from <italic>Barboza et al. 4895</italic><bold>H, O</bold> from <italic>Barboza 1919</italic> (cult.) <bold>J</bold> from <italic>Barboza et al. 4896</italic><bold>L</bold> from <italic>Barboza et al. 3543</italic><bold>A–C, E–O</bold> photos by G.E. Barboza, <bold>D</bold> photo by P. Bosland.</p></caption><graphic xmlns:xlink="http://www.w3.org/1999/xlink" xlink:href="phytokeys-200-001_article-71667__-g060.jpg" position="float" orientation="portrait" xlink:type="simple" id="oo_695475.jpg"><uri content-type="original_file" xlink:type="simple">https://binary.pensoft.net/fig/695475</uri></graphic></fig><supplementary-material xmlns:xlink="http://www.w3.org/1999/xlink" id="S4" position="float" orientation="portrait" xlink:type="simple"><object-id content-type="doi" xlink:type="simple">10.3897/phytokeys.200.71667.suppl4</object-id><object-id content-type="zenodo_dep_id" xlink:type="simple">7077091</object-id><object-id content-type="arpha" xlink:type="simple">2B21878C-9A4C-545F-9C67-441D4D944C74</object-id><label>Supplementary material 4</label><caption><p>Appendix 4. Specimens examined</p></caption><statement content-type="dataType"><label>Data type</label><p>Occurences (PDF file)</p></statement><statement content-type="notes"><label>Explanation note</label><p>Full information of the specimens examined for each <italic><tp:taxon-name><tp:taxon-name-part taxon-name-part-type="genus" reg="Capsicum">Capsicum</tp:taxon-name-part></tp:taxon-name></italic> species.</p></statement><media xlink:href="phytokeys-200-001_article-71667__-s004.pdf" mimetype="application" mime-subtype="pdf" position="float" orientation="portrait" xlink:type="simple" id="oo_695540.pdf"><uri content-type="original_file" xlink:type="simple">https://binary.pensoft.net/file/695540</uri></media><permissions><license xlink:type="simple"><license-p>This dataset is made available under the Open Database License (http://opendatacommons.org/licenses/odbl/1.0/). The Open Database License (ODbL) is a license agreement intended to allow users to freely share, modify, and use this Dataset while maintaining this same freedom for others, provided that the original source and author(s) are credited.</license-p></license></permissions><attrib specific-use="authors">Gloria E. Barboza, Carolina Carrizo García, Luciano de Bem Bianchetti, María V. Romero, Marisel Scaldaferro</attrib></supplementary-material></tp:treatment-sec><ref-list><ref id="B369"><mixed-citation xmlns:xlink="http://www.w3.org/1999/xlink" xlink:type="simple"><person-group><name name-style="western"><surname>Pickersgill</surname><given-names>B</given-names></name></person-group> (<year>1977</year>) <article-title>Chromosomes and evolution in <italic><tp:taxon-name><tp:taxon-name-part taxon-name-part-type="genus">Capsicum</tp:taxon-name-part></tp:taxon-name></italic>.</article-title> In: <person-group><name name-style="western"><surname>Pochard</surname><given-names>E</given-names></name></person-group> (<role>Ed.</role>) <issue-title>Capsicum 77.</issue-title><source>Comptes Rèndues 3ème Congrès Eucarpia Piment. INRA (Institut National de la Recherche Agronomique), Montfavet-Avignon</source>, <fpage>27</fpage>–<lpage>37</lpage>.</mixed-citation></ref><ref id="B317"><mixed-citation xmlns:xlink="http://www.w3.org/1999/xlink" xlink:type="simple"><person-group><name name-style="western"><surname>Moscone</surname><given-names>EA</given-names></name><name name-style="western"><surname>Scaldaferro</surname><given-names>MA</given-names></name><name name-style="western"><surname>Grabiele</surname><given-names>M</given-names></name><name name-style="western"><surname>Cecchini</surname><given-names>NM</given-names></name><name name-style="western"><surname>Sanchez García</surname><given-names>Y</given-names></name><name name-style="western"><surname>Jarret</surname><given-names>R</given-names></name><name name-style="western"><surname>Daviña</surname><given-names>JR</given-names></name><name name-style="western"><surname>Ducasse</surname><given-names>DA</given-names></name><name name-style="western"><surname>Barboza</surname><given-names>GE</given-names></name><name name-style="western"><surname>Ehrendorfer</surname><given-names>F</given-names></name></person-group> (<year>2007</year>) <article-title>The evolution of chili peppers (<italic><tp:taxon-name><tp:taxon-name-part taxon-name-part-type="genus">Capsicum</tp:taxon-name-part></tp:taxon-name></italic>-<tp:taxon-name><tp:taxon-name-part taxon-name-part-type="family">Solanaceae</tp:taxon-name-part></tp:taxon-name>): a cytogenetic perspective.</article-title><source>Acta Horticulturae (ISHS)</source><volume>745</volume>: <fpage>137</fpage>–<lpage>170</lpage>. <ext-link xlink:href="10.17660/ActaHortic.2007.745.5" ext-link-type="doi" xlink:type="simple">https://doi.org/10.17660/ActaHortic.2007.745.5</ext-link></mixed-citation></ref><ref id="B428"><mixed-citation xmlns:xlink="http://www.w3.org/1999/xlink" xlink:type="simple"><person-group><name name-style="western"><surname>Scaldaferro</surname><given-names>MA</given-names></name><name name-style="western"><surname>Grabiele</surname><given-names>M</given-names></name><name name-style="western"><surname>Moscone</surname><given-names>EA</given-names></name></person-group> (<year>2013</year>) <article-title>Heterochromatin type, amount and distribution in wild species of chili peppers (<italic><tp:taxon-name><tp:taxon-name-part taxon-name-part-type="genus">Capsicum</tp:taxon-name-part></tp:taxon-name></italic>-<tp:taxon-name><tp:taxon-name-part taxon-name-part-type="family">Solanaceae</tp:taxon-name-part></tp:taxon-name>).</article-title><source>Genetic Resources and Crop Evolution</source><volume>60</volume>(<issue>2</issue>): <fpage>693</fpage>–<lpage>709</lpage>. <ext-link xlink:href="10.1007/s10722-012-9867-x" ext-link-type="doi" xlink:type="simple">https://doi.org/10.1007/s10722-012-9867-x</ext-link></mixed-citation></ref><ref id="B429"><mixed-citation xmlns:xlink="http://www.w3.org/1999/xlink" xlink:type="simple"><person-group><name name-style="western"><surname>Scaldaferro</surname><given-names>MA</given-names></name><name name-style="western"><surname>Romero da Cruz</surname><given-names>MV</given-names></name><name name-style="western"><surname>Cecchini</surname><given-names>NM</given-names></name><name name-style="western"><surname>Moscone</surname><given-names>EA</given-names></name></person-group> (<year>2016</year>) <article-title>FISH and AgNor-mapping of the 45S and 5S rRNA genes in wild and cultivated <italic><tp:taxon-name><tp:taxon-name-part taxon-name-part-type="genus">Capsicum</tp:taxon-name-part></tp:taxon-name></italic> species (<tp:taxon-name><tp:taxon-name-part taxon-name-part-type="family">Solanaceae</tp:taxon-name-part></tp:taxon-name>).</article-title><source>Genome</source><volume>59</volume>: <fpage>95</fpage>–<lpage>113</lpage>. <ext-link xlink:href="10.1139/gen-2015-0099" ext-link-type="doi" xlink:type="simple">https://doi.org/10.1139/gen-2015-0099</ext-link></mixed-citation></ref><ref id="B222"><mixed-citation xmlns:xlink="http://www.w3.org/1999/xlink" xlink:type="simple"><person-group><name name-style="western"><surname>Jäger</surname><given-names>M</given-names></name><name name-style="western"><surname>Jiménez</surname><given-names>A</given-names></name><name name-style="western"><surname>Amaya</surname><given-names>K [Comp]</given-names></name></person-group> (<year>2013</year>) <source>Las cadenas de valor de los ajíes nativos de Bolivia. Compilación de los estudios realizados dentro del marco del proyecto “Rescate y Promoción de Ajíes Nativos en su Centro de Origen” para Bolivia.</source><publisher-name>Bioversity International</publisher-name>, <publisher-loc>Cali, Colombia</publisher-loc>, <size units="page">90 pp</size>.</mixed-citation></ref><ref id="B73"><mixed-citation xmlns:xlink="http://www.w3.org/1999/xlink" xlink:type="simple"><person-group><name name-style="western"><surname>Cárdenas</surname><given-names>M</given-names></name></person-group> (<year>1969</year>) <source>Manual de plantas económicas de Bolivia.</source><publisher-name>Imprenta Icthus</publisher-name>, <publisher-loc>Cochabamba</publisher-loc>, <size units="page">421 pp</size>.</mixed-citation></ref><ref id="B324"><mixed-citation xmlns:xlink="http://www.w3.org/1999/xlink" xlink:type="simple">National Research Council (<year>1989</year>) <source>Lost Crops of the Incas: Little-known plants of the Andes with promise for worldwide cultivatation.</source><publisher-name>National Academic Press</publisher-name>, <publisher-loc>Washington</publisher-loc>, <size units="page">409 pp</size>.</mixed-citation></ref><ref id="B79"><mixed-citation xmlns:xlink="http://www.w3.org/1999/xlink" xlink:type="simple"><person-group><name name-style="western"><surname>Carrizo García</surname><given-names>C</given-names></name><name name-style="western"><surname>Barfuss</surname><given-names>MHJ</given-names></name><name name-style="western"><surname>Sehr</surname><given-names>EM</given-names></name><name name-style="western"><surname>Barboza</surname><given-names>GE</given-names></name><name name-style="western"><surname>Samuel</surname><given-names>R</given-names></name><name name-style="western"><surname>Moscone</surname><given-names>EA</given-names></name><name name-style="western"><surname>Ehrendorfer</surname><given-names>F</given-names></name></person-group> (<year>2016</year>) <article-title>Phylogenetic relationships, diversification and expansion of chili peppers (<italic><tp:taxon-name><tp:taxon-name-part taxon-name-part-type="genus">Capsicum</tp:taxon-name-part></tp:taxon-name></italic>, <tp:taxon-name><tp:taxon-name-part taxon-name-part-type="family">Solanaceae</tp:taxon-name-part></tp:taxon-name>).</article-title><source>Annals of Botany</source><volume>118</volume>: <fpage>35</fpage>–<lpage>51</lpage>. <ext-link xlink:href="10.1093/aob/mcw079" ext-link-type="doi" xlink:type="simple">https://doi.org/10.1093/aob/mcw079</ext-link></mixed-citation></ref><ref id="B80"><mixed-citation xmlns:xlink="http://www.w3.org/1999/xlink" xlink:type="simple"><person-group><name name-style="western"><surname>Carrizo García</surname><given-names>C</given-names></name><name name-style="western"><surname>Palombo</surname><given-names>N</given-names></name><name name-style="western"><surname>Weiss-Schneeweiss</surname><given-names>H</given-names></name></person-group> (<year>2019</year>) Tracing the origin of the locoto chile (<tp:taxon-name><tp:taxon-name-part taxon-name-part-type="genus">Capsicum</tp:taxon-name-part><tp:taxon-name-part taxon-name-part-type="species">pubescens</tp:taxon-name-part></tp:taxon-name>): insights through RAD-seq data. Plants, People, Planet Symposium, London.</mixed-citation></ref><ref id="B141"><mixed-citation xmlns:xlink="http://www.w3.org/1999/xlink" xlink:type="simple"><person-group><name name-style="western"><surname>Eshbaugh</surname><given-names>WH</given-names></name></person-group> (<year>1979</year>) Biosystematic and evolutionary study of the <italic><tp:taxon-name><tp:taxon-name-part taxon-name-part-type="genus">Capsicum</tp:taxon-name-part><tp:taxon-name-part taxon-name-part-type="species">pubescens</tp:taxon-name-part></tp:taxon-name></italic> complex. National Geographic Society Research Reports, 1970 Projects: 143–162.</mixed-citation></ref><ref id="B140"><mixed-citation xmlns:xlink="http://www.w3.org/1999/xlink" xlink:type="simple"><person-group><name name-style="western"><surname>Eshbaugh</surname><given-names>WH</given-names></name></person-group> (<year>1976</year>) <article-title>Genetic and biochemical systematic studies of chili peppers (<italic><tp:taxon-name><tp:taxon-name-part taxon-name-part-type="genus">Capsicum</tp:taxon-name-part></tp:taxon-name></italic>-<tp:taxon-name><tp:taxon-name-part taxon-name-part-type="family">Solanaceae</tp:taxon-name-part></tp:taxon-name>).</article-title><source>Bulletin of the Torrey Botanical Club</source><volume>102</volume>(<issue>6</issue>): <fpage>396</fpage>–<lpage>403</lpage>. <ext-link xlink:href="10.2307/2484766" ext-link-type="doi" xlink:type="simple">https://doi.org/10.2307/2484766</ext-link></mixed-citation></ref><ref id="B425"><mixed-citation xmlns:xlink="http://www.w3.org/1999/xlink" xlink:type="simple"><person-group><name name-style="western"><surname>Scaldaferro</surname><given-names>MA</given-names></name></person-group> (<year>2019</year>) <article-title>Molecular cytogenetic evidence of hybridization in the “purple corolla clade of the genus <italic><tp:taxon-name><tp:taxon-name-part taxon-name-part-type="genus">Capsicum</tp:taxon-name-part></tp:taxon-name></italic> (<italic><tp:taxon-name><tp:taxon-name-part taxon-name-part-type="genus">C.</tp:taxon-name-part><tp:taxon-name-part taxon-name-part-type="species">eximium</tp:taxon-name-part></tp:taxon-name></italic> × <italic><tp:taxon-name><tp:taxon-name-part taxon-name-part-type="genus">C.</tp:taxon-name-part><tp:taxon-name-part taxon-name-part-type="species">cardenasii</tp:taxon-name-part></tp:taxon-name></italic>).</article-title><source>Plant Biosystems</source><volume>154</volume>(<issue>5</issue>): <fpage>685</fpage>–<lpage>691</lpage>. <ext-link xlink:href="10.1080/11263504.2019.1674403" ext-link-type="doi" xlink:type="simple">https://doi.org/10.1080/11263504.2019.1674403</ext-link></mixed-citation></ref><ref id="B147"><mixed-citation xmlns:xlink="http://www.w3.org/1999/xlink" xlink:type="simple"><person-group><name name-style="western"><surname>Eshbaugh</surname><given-names>WH</given-names></name><name name-style="western"><surname>Smith</surname><given-names>PG</given-names></name></person-group> (<year>1971</year>) <article-title>A new variety of chili pepper, <tp:taxon-name><tp:taxon-name-part taxon-name-part-type="genus">Capsicum</tp:taxon-name-part><tp:taxon-name-part taxon-name-part-type="species">eximium</tp:taxon-name-part><tp:taxon-name-part taxon-name-part-type="infraspecific-rank">var.</tp:taxon-name-part><tp:taxon-name-part taxon-name-part-type="variety">tomentosum</tp:taxon-name-part></tp:taxon-name> (<tp:taxon-name><tp:taxon-name-part taxon-name-part-type="family">Solanaceae</tp:taxon-name-part></tp:taxon-name>).</article-title><source>Baileya</source><volume>18</volume>: <fpage>13</fpage>–<lpage>16</lpage>.</mixed-citation></ref></ref-list></tp:taxon-treatment>
