# Supplementary material for: ﻿Monograph of wild and cultivated chili peppers (Capsicum L., Solanaceae)
Source: PhytoKeys. 2022 Jun 14;200:1–423. doi: 10.3897/phytokeys.200.71667 (PMC9881532; doi:10.3897/phytokeys.200.71667)
Supplement: XML Treatment for Capsicum ceratocalyx [file phytokeys.200.71667-treatment15.xml]

<!DOCTYPE tp:taxon-treatment
  PUBLIC "-//TaxonX//DTD Taxonomic Treatment Publishing DTD v0 20100105//EN" "tax-treatment-NSO.dtd">
<tp:taxon-treatment xmlns:tp="http://www.plazi.org/taxpub"><tp:treatment-meta><kwd-group><label>Taxon classification</label><kwd>
              <named-content content-type="kingdom">Plantae</named-content>
            </kwd><kwd>
              <named-content content-type="order">Solanales</named-content>
            </kwd><kwd>
              <named-content content-type="family">Solanaceae</named-content>
            </kwd></kwd-group><mixed-citation publication-type="journal"><person-group><name><surname>Barboza</surname><given-names>Gloria E.</given-names></name><name><surname>García</surname><given-names>Carolina Carrizo</given-names></name><name><surname>Bianchetti</surname><given-names>Luciano de Bem</given-names></name><name><surname>Romero</surname><given-names>María V.</given-names></name><name><surname>Scaldaferro</surname><given-names>Marisel</given-names></name></person-group><article-title>﻿Monograph of wild and cultivated chili peppers (<italic><tp:taxon-name><tp:taxon-name-part taxon-name-part-type="genus" reg="Capsicum">Capsicum</tp:taxon-name-part></tp:taxon-name></italic> L., <tp:taxon-name><tp:taxon-name-part taxon-name-part-type="family">Solanaceae</tp:taxon-name-part></tp:taxon-name>)</article-title><source>PhytoKeys</source><day>14</day><month>06</month><year>2022</year><volume>200</volume><fpage>1</fpage><lpage>423</lpage><pub-id pub-id-type="doi">10.3897/phytokeys.200.71667</pub-id></mixed-citation></tp:treatment-meta><tp:nomenclature><label>﻿9.</label><tp:taxon-name>
            <object-id xmlns:xlink="http://www.w3.org/1999/xlink" content-type="arpha" xlink:type="simple">D837310E-F6C0-56E8-9497-D36DFD62E0D6</object-id>
            <tp:taxon-name-part taxon-name-part-type="genus" reg="Capsicum">Capsicum</tp:taxon-name-part>
            <tp:taxon-name-part taxon-name-part-type="species" reg="ceratocalyx">ceratocalyx</tp:taxon-name-part>
          </tp:taxon-name><tp:taxon-authority>M.Nee, Brittonia 58 (4): 326. 2006.</tp:taxon-authority><xref ref-type="fig" rid="F44">Fig. 44</xref></tp:nomenclature><tp:treatment-sec sec-type="material" id="SECID0EU6BO"><title>Type.</title><p>Bolivia. La Paz: Prov. Sud Yungas: 7.5 km (by road) from Huancané on road to San Isidro, <named-content xmlns:xlink="http://www.w3.org/1999/xlink" content-type="dwc:verbatimCoordinates" xlink:type="simple"><named-content content-type="geo-json" specific-use="{&#34;type&#34;:&#34;Point&#34;,&#34;coordinates&#34;:[-67.500000,-16.350000]}" id="NCID0E46BO" xlink:type="simple">16°21'S, 067°30'W</named-content></named-content>, 2225 m elev., 10 May 2001, <italic>M. Nee, L. Bohs, S. Knapp &amp; J.M. Mendoza F. 51778</italic> (holotype: LPB [LPB0003514]; isotypes: CORD [CORD00004289], MO [MO-2078805, acc. # 5959885], NY [01085523], USZ).</p></tp:treatment-sec><tp:treatment-sec sec-type="description" id="SECID0EEACO"><title>Description.</title><p>Erect shrubs 0.80–3 m tall, much branched above. Young stems angled, green, glabrous to sparsely pubescent, with antrorse, curved, simple, uniseriate, 2–4 (–5)-celled, eglandular trichomes 0.09–0.5 mm long; nodes solid, green; bark of older stems brown, glabrous; lenticels absent. Sympodial units difoliate, the leaves geminate; leaf pair markedly unequal in size, similar in shape. Leaves coriaceous, slightly discolorous, glabrescent on both sides with sparse eglandular trichomes similar to the ones of the stems, mainly along the mid-vein abaxially; blades of major leaves 10–22 cm long, 4–7 cm wide, elliptic, the major veins 6–7 on each side of mid-vein, the base attenuate and unequal, the margin slightly revolute, the apex long-acuminate; petioles 1–2 (–3) cm long, glabrous; blades of minor leaves (3–) 5.5–7.5 cm long, 2–2.7 cm wide, elliptic, the major veins 3–4 on each side of mid-vein, the base short-attenuate, the margin slightly revolute, the apex acute; petioles 0.5–0.6 cm long, glabrous. Inflorescences axillary, congested, (4–) 8–10 (–12) flowers on a short rachis; flowering pedicels 10–23 mm long, strongly angled and nearly winged, erect, geniculate at anthesis, green, glabrous; pedicels scars prominent and corky. Buds ovoid, yellow. Flowers 5-merous. Calyx 1.8–2 mm long, ca. 3 mm wide, cup-shaped, slightly 5-nerved, sparsely pubescent, with the same antrorse eglandular trichomes of the young stems and small glandular trichomes (stalk unicellular; head multicellular), the calyx appendages (3–) 5, 0.25–2.5 mm long, subequal, thick, notoriously incurved, spreading, flattened laterally, glabrescent, inserted close to the margin. Corolla 6–8.5 mm long, ca. 5 mm in diameter, yellow with green spots within, stellate to broadly campanulate with interpetalar membrane, lobed nearly or more than the halfway to the base, the tube 3–4 mm long, pubescent adaxially with sparse glandular trichomes (stalk uni-bicellular; head unicellular), glabrous abaxially, the lobes 3.2–3.7 mm long, 2–3 mm wide, triangular, erect, glabrous adaxially and abaxially, the margins involute, the tips acute, papillate. Stamens five, equal; filaments 1–2 mm long, inserted on the corolla 1–1.5 mm from the base, with auricles fused to the corolla at the point of insertion; anthers 1.4–1.8 mm long, ovoid, not connivent at anthesis. Gynoecium with ovary 1.8–2 mm long, 1.3–1.5 mm wide, ovoid; ovules more than two per locule; nectary ca. 0.3 mm tall; styles homomorphic, 5.8–6.5 mm, clavate; stigma 0.1–0.2 mm long, ca. 0.5 mm wide, discoid. Berry 8–11 mm in diameter, globose, slightly flattened at the apex, green when immature, bright red at maturity, persistent, pungent, the pericarp thick, opaque, with giant cells (endocarp alveolate); stone cells absent; fruiting pedicels (15–) 25–30 mm long, erect, conspicuously angled, winged and widened distally; fruiting calyx 3–5 (–7) mm in diameter, persistent, not accrescent, discoid, the appendages 2–5 mm long, incurved. Seeds 13–26 per fruit, 4–5 mm long, (2.6–) 3–4 mm wide, C-shaped or teardrop-shaped, brownish-yellow to brown, the seed coat reticulate (<abbrev xmlns:xlink="http://www.w3.org/1999/xlink" xlink:title="stereomicroscope" id="ABBRID0EKACO" xlink:type="simple">SM</abbrev>), reticulate-cerebelloid (<abbrev xmlns:xlink="http://www.w3.org/1999/xlink" xlink:title="scanning electron microscope" id="ABBRID0EOACO" xlink:type="simple">SEM</abbrev>), the cells irregular in shape, the lateral walls strongly sinuate in the seed body, wavy at margins to nearly straight near hilum; embryo coiled.</p><fig id="F44" position="float" orientation="portrait"><object-id xmlns:xlink="http://www.w3.org/1999/xlink" content-type="doi" xlink:type="simple">10.3897/phytokeys.200.71667.figure44</object-id><object-id xmlns:xlink="http://www.w3.org/1999/xlink" content-type="arpha" xlink:type="simple">8536120D-7B98-5499-830B-A8D53869882F</object-id><label>Figure 44.</label><caption><p><italic><tp:taxon-name><tp:taxon-name-part taxon-name-part-type="genus" reg="Capsicum">Capsicum</tp:taxon-name-part><tp:taxon-name-part taxon-name-part-type="species" reg="ceratocalyx">ceratocalyx</tp:taxon-name-part></tp:taxon-name></italic><bold>A</bold> fruiting branch <bold>B</bold> node with pedicels scars and base of two pedicels <bold>C</bold> flower <bold>D</bold> calyx <bold>E</bold> opened corolla <bold>F</bold> fruit <bold>G</bold> seed <bold>H</bold> seed, in longitudinal section <bold>A–E</bold> from <italic>Beck 28089</italic>, <bold>F–I</bold> from <italic>Seidel &amp; Hinojosa 1267</italic>. Drawn by P. Peralta.</p></caption><graphic xmlns:xlink="http://www.w3.org/1999/xlink" xlink:href="phytokeys-200-001_article-71667__-g044.jpg" position="float" orientation="portrait" xlink:type="simple" id="oo_695459.jpg"><uri content-type="original_file" xlink:type="simple">https://binary.pensoft.net/fig/695459</uri></graphic></fig></tp:treatment-sec><tp:treatment-sec sec-type="distribution" id="SECID0ECCCO"><title>Distribution.</title><p><italic><tp:taxon-name><tp:taxon-name-part taxon-name-part-type="genus" reg="Capsicum">Capsicum</tp:taxon-name-part><tp:taxon-name-part taxon-name-part-type="species" reg="ceratocalyx">ceratocalyx</tp:taxon-name-part></tp:taxon-name></italic> is endemic to the Bolivian Departments of La Paz and Cochabamba (Fig. <xref ref-type="fig" rid="F41">41</xref>).</p></tp:treatment-sec><tp:treatment-sec sec-type="ecology" id="SECID0EXCCO"><title>Ecology.</title><p><italic><tp:taxon-name><tp:taxon-name-part taxon-name-part-type="genus" reg="Capsicum">Capsicum</tp:taxon-name-part><tp:taxon-name-part taxon-name-part-type="species" reg="ceratocalyx">ceratocalyx</tp:taxon-name-part></tp:taxon-name></italic> is known from few collections, all from moist montane forest (Yungas) with little disturbance, between 700 and 2,500 m elevation.</p></tp:treatment-sec><tp:treatment-sec sec-type="phenology" id="SECID0EIDCO"><title>Phenology.</title><p>Flowering and fruiting from November to July.</p></tp:treatment-sec><tp:treatment-sec sec-type="Chromosome number" id="SECID0ENDCO"><title>Chromosome number.</title><p>Not known.</p></tp:treatment-sec><tp:treatment-sec sec-type="Common names" id="SECID0ESDCO"><title>Common names.</title><p>None recorded.</p></tp:treatment-sec><tp:treatment-sec sec-type="Uses" id="SECID0EXDCO"><title>Uses.</title><p>None recorded.</p></tp:treatment-sec><tp:treatment-sec sec-type="Preliminary conservation assessment" id="SECID0E3DCO"><title>Preliminary conservation assessment.</title><p><abbrev xmlns:xlink="http://www.w3.org/1999/xlink" xlink:title="extent of occurrence" id="ABBRID0ECECO" xlink:type="simple">EOO</abbrev> (3,612.392 km<sup>2</sup>); <abbrev xmlns:xlink="http://www.w3.org/1999/xlink" xlink:title="area of occupancy" id="ABBRID0EIECO" xlink:type="simple">AOO</abbrev> (32 km<sup>2</sup>). <italic><tp:taxon-name><tp:taxon-name-part taxon-name-part-type="genus" reg="Capsicum">Capsicum</tp:taxon-name-part><tp:taxon-name-part taxon-name-part-type="species" reg="ceratocalyx">ceratocalyx</tp:taxon-name-part></tp:taxon-name></italic> is an endemic with relatively small <abbrev xmlns:xlink="http://www.w3.org/1999/xlink" xlink:title="extent of occurrence" id="ABBRID0EZECO" xlink:type="simple">EOO</abbrev> and <abbrev xmlns:xlink="http://www.w3.org/1999/xlink" xlink:title="area of occupancy" id="ABBRID0E4ECO" xlink:type="simple">AOO</abbrev> from the montane forests of the Bolivian Yungas, an ecoregion that deserves urgent special conservation efforts (<xref ref-type="bibr" rid="B319">Mueller et al. 2002</xref>). The few collections (9) come from unprotected areas and the populations are threatened by expanding agriculture. For these reasons, it is assigned a status of Endangered (EN; B1ab(iii,iv)).</p></tp:treatment-sec><tp:treatment-sec sec-type="discussion" id="SECID0EFFCO"><title>Discussion.</title><p><italic><tp:taxon-name><tp:taxon-name-part taxon-name-part-type="genus" reg="Capsicum">Capsicum</tp:taxon-name-part><tp:taxon-name-part taxon-name-part-type="species" reg="ceratocalyx">ceratocalyx</tp:taxon-name-part></tp:taxon-name></italic> has been assigned to the Bolivian clade (<xref ref-type="bibr" rid="B79">Carrizo García et al. 2016</xref>; <xref ref-type="bibr" rid="B38">Barboza et al. 2019</xref>), with <italic><tp:taxon-name><tp:taxon-name-part taxon-name-part-type="genus" reg="Capsicum">C.</tp:taxon-name-part><tp:taxon-name-part taxon-name-part-type="species" reg="minutiflorum">minutiflorum</tp:taxon-name-part></tp:taxon-name></italic> as its sister species. <italic><tp:taxon-name><tp:taxon-name-part taxon-name-part-type="genus" reg="Capsicum">Capsicum</tp:taxon-name-part><tp:taxon-name-part taxon-name-part-type="species" reg="ceratocalyx">ceratocalyx</tp:taxon-name-part></tp:taxon-name></italic> is a poorly known component of the mid-altitudes of the Bolivian Yungas. It has large coriaceous leaves, a calyx with 3–5 incurved and spreading appendages, yellow corollas and winged fruiting pedicels. The affinities of this species need to be further studied, since new preliminary data, based on genome-wide DNA sequences, suggest this species may form an isolated lineage (CCG, pers. obs.).</p></tp:treatment-sec><tp:treatment-sec sec-type="material" id="SECID0EUGCO"><title>Specimens examined.</title><p>See Suppl. material <xref ref-type="supplementary-material" rid="S4">4</xref>: Appendix 4.</p></tp:treatment-sec><tp:treatment-sec><!--Section generated to contain objects referenced in tp:taxon-treatment.--><fig id="F41" position="float" orientation="portrait"><object-id xmlns:xlink="http://www.w3.org/1999/xlink" content-type="doi" xlink:type="simple">10.3897/phytokeys.200.71667.figure41</object-id><object-id xmlns:xlink="http://www.w3.org/1999/xlink" content-type="arpha" xlink:type="simple">B5407076-A12A-5246-A2FB-77A6E5D7A522</object-id><label>Figure 41.</label><caption><p>Distribution of <italic><tp:taxon-name><tp:taxon-name-part taxon-name-part-type="genus" reg="Capsicum">C.</tp:taxon-name-part><tp:taxon-name-part taxon-name-part-type="species" reg="carassense">carassense</tp:taxon-name-part></tp:taxon-name></italic>, <italic><tp:taxon-name><tp:taxon-name-part taxon-name-part-type="genus" reg="Capsicum">C.</tp:taxon-name-part><tp:taxon-name-part taxon-name-part-type="species" reg="ceratocalyx">ceratocalyx</tp:taxon-name-part></tp:taxon-name></italic> and <italic><tp:taxon-name><tp:taxon-name-part taxon-name-part-type="genus" reg="Capsicum">C.</tp:taxon-name-part><tp:taxon-name-part taxon-name-part-type="species" reg="chacoense">chacoense</tp:taxon-name-part></tp:taxon-name></italic></p></caption><graphic xmlns:xlink="http://www.w3.org/1999/xlink" xlink:href="phytokeys-200-001_article-71667__-g041.jpg" position="float" orientation="portrait" xlink:type="simple" id="oo_695456.jpg"><uri content-type="original_file" xlink:type="simple">https://binary.pensoft.net/fig/695456</uri></graphic></fig><supplementary-material xmlns:xlink="http://www.w3.org/1999/xlink" id="S4" position="float" orientation="portrait" xlink:type="simple"><object-id content-type="doi" xlink:type="simple">10.3897/phytokeys.200.71667.suppl4</object-id><object-id content-type="zenodo_dep_id" xlink:type="simple">7077091</object-id><object-id content-type="arpha" xlink:type="simple">2B21878C-9A4C-545F-9C67-441D4D944C74</object-id><label>Supplementary material 4</label><caption><p>Appendix 4. Specimens examined</p></caption><statement content-type="dataType"><label>Data type</label><p>Occurences (PDF file)</p></statement><statement content-type="notes"><label>Explanation note</label><p>Full information of the specimens examined for each <italic><tp:taxon-name><tp:taxon-name-part taxon-name-part-type="genus" reg="Capsicum">Capsicum</tp:taxon-name-part></tp:taxon-name></italic> species.</p></statement><media xlink:href="phytokeys-200-001_article-71667__-s004.pdf" mimetype="application" mime-subtype="pdf" position="float" orientation="portrait" xlink:type="simple" id="oo_695540.pdf"><uri content-type="original_file" xlink:type="simple">https://binary.pensoft.net/file/695540</uri></media><permissions><license xlink:type="simple"><license-p>This dataset is made available under the Open Database License (http://opendatacommons.org/licenses/odbl/1.0/). The Open Database License (ODbL) is a license agreement intended to allow users to freely share, modify, and use this Dataset while maintaining this same freedom for others, provided that the original source and author(s) are credited.</license-p></license></permissions><attrib specific-use="authors">Gloria E. Barboza, Carolina Carrizo García, Luciano de Bem Bianchetti, María V. Romero, Marisel Scaldaferro</attrib></supplementary-material></tp:treatment-sec><ref-list><ref id="B319"><mixed-citation xmlns:xlink="http://www.w3.org/1999/xlink" xlink:type="simple"><person-group><name name-style="western"><surname>Mueller</surname><given-names>R</given-names></name><name name-style="western"><surname>Beck</surname><given-names>SG</given-names></name><name name-style="western"><surname>Lara</surname><given-names>R</given-names></name></person-group> (<year>2002</year>) <article-title>Vegetación potencial de los bosques de Yungas en Bolivia, basado en datos climáticos.</article-title><source>Ecología en Bolivia</source><volume>37</volume>(<issue>2</issue>): <fpage>5</fpage>–<lpage>14</lpage>.</mixed-citation></ref><ref id="B79"><mixed-citation xmlns:xlink="http://www.w3.org/1999/xlink" xlink:type="simple"><person-group><name name-style="western"><surname>Carrizo García</surname><given-names>C</given-names></name><name name-style="western"><surname>Barfuss</surname><given-names>MHJ</given-names></name><name name-style="western"><surname>Sehr</surname><given-names>EM</given-names></name><name name-style="western"><surname>Barboza</surname><given-names>GE</given-names></name><name name-style="western"><surname>Samuel</surname><given-names>R</given-names></name><name name-style="western"><surname>Moscone</surname><given-names>EA</given-names></name><name name-style="western"><surname>Ehrendorfer</surname><given-names>F</given-names></name></person-group> (<year>2016</year>) <article-title>Phylogenetic relationships, diversification and expansion of chili peppers (<italic><tp:taxon-name><tp:taxon-name-part taxon-name-part-type="genus">Capsicum</tp:taxon-name-part></tp:taxon-name></italic>, <tp:taxon-name><tp:taxon-name-part taxon-name-part-type="family">Solanaceae</tp:taxon-name-part></tp:taxon-name>).</article-title><source>Annals of Botany</source><volume>118</volume>: <fpage>35</fpage>–<lpage>51</lpage>. <ext-link xlink:href="10.1093/aob/mcw079" ext-link-type="doi" xlink:type="simple">https://doi.org/10.1093/aob/mcw079</ext-link></mixed-citation></ref><ref id="B38"><mixed-citation xmlns:xlink="http://www.w3.org/1999/xlink" xlink:type="simple"><person-group><name name-style="western"><surname>Barboza</surname><given-names>GE</given-names></name><name name-style="western"><surname>Carrizo García</surname><given-names>C</given-names></name><name name-style="western"><surname>Leiva González</surname><given-names>S</given-names></name><name name-style="western"><surname>Scaldaferro</surname><given-names>M</given-names></name><name name-style="western"><surname>Reyes</surname><given-names>X</given-names></name></person-group> (<year>2019</year>) Four new species of <italic><tp:taxon-name><tp:taxon-name-part taxon-name-part-type="genus">Capsicum</tp:taxon-name-part></tp:taxon-name></italic> (<tp:taxon-name><tp:taxon-name-part taxon-name-part-type="family">Solanaceae</tp:taxon-name-part></tp:taxon-name>) from the tropical Andes and an update on the phylogeny of the genus. PLoS ONE 14(1): e0209792. <ext-link xlink:href="10.1371/journal.pone.0209792" ext-link-type="doi" xlink:type="simple">https://doi.org/10.1371/journal.pone.0209792</ext-link></mixed-citation></ref></ref-list></tp:taxon-treatment>
