# Supplementary material for: ﻿Monograph of wild and cultivated chili peppers (Capsicum L., Solanaceae)
Source: PhytoKeys. 2022 Jun 14;200:1–423. doi: 10.3897/phytokeys.200.71667 (PMC9881532; doi:10.3897/phytokeys.200.71667)
Supplement: XML Treatment for Capsicum chacoense [file phytokeys.200.71667-treatment16.xml]

<!DOCTYPE tp:taxon-treatment
  PUBLIC "-//TaxonX//DTD Taxonomic Treatment Publishing DTD v0 20100105//EN" "tax-treatment-NSO.dtd">
<tp:taxon-treatment xmlns:tp="http://www.plazi.org/taxpub"><tp:treatment-meta><kwd-group><label>Taxon classification</label><kwd>
              <named-content content-type="kingdom">Plantae</named-content>
            </kwd><kwd>
              <named-content content-type="order">Solanales</named-content>
            </kwd><kwd>
              <named-content content-type="family">Solanaceae</named-content>
            </kwd></kwd-group><mixed-citation publication-type="journal"><person-group><name><surname>Barboza</surname><given-names>Gloria E.</given-names></name><name><surname>García</surname><given-names>Carolina Carrizo</given-names></name><name><surname>Bianchetti</surname><given-names>Luciano de Bem</given-names></name><name><surname>Romero</surname><given-names>María V.</given-names></name><name><surname>Scaldaferro</surname><given-names>Marisel</given-names></name></person-group><article-title>﻿Monograph of wild and cultivated chili peppers (<italic><tp:taxon-name><tp:taxon-name-part taxon-name-part-type="genus" reg="Capsicum">Capsicum</tp:taxon-name-part></tp:taxon-name></italic> L., <tp:taxon-name><tp:taxon-name-part taxon-name-part-type="family">Solanaceae</tp:taxon-name-part></tp:taxon-name>)</article-title><source>PhytoKeys</source><day>14</day><month>06</month><year>2022</year><volume>200</volume><fpage>1</fpage><lpage>423</lpage><pub-id pub-id-type="doi">10.3897/phytokeys.200.71667</pub-id></mixed-citation></tp:treatment-meta><tp:nomenclature><label>﻿10.</label><tp:taxon-name>
            <object-id xmlns:xlink="http://www.w3.org/1999/xlink" content-type="arpha" xlink:type="simple">E74BE3F5-2313-5313-8BCB-3C28A34262D1</object-id>
            <tp:taxon-name-part taxon-name-part-type="genus" reg="Capsicum">Capsicum</tp:taxon-name-part>
            <tp:taxon-name-part taxon-name-part-type="species" reg="chacoense">chacoense</tp:taxon-name-part>
          </tp:taxon-name><tp:taxon-authority>Hunz., Darwiniana 9(2): 228. 1950.</tp:taxon-authority><xref ref-type="fig" rid="F45">Figs 45</xref><xref ref-type="fig" rid="F46">, 46</xref><tp:nomenclature-citation-list><tp:nomenclature-citation><tp:taxon-name>
                <tp:taxon-name-part taxon-name-part-type="genus" reg="Capsicum">Capsicum</tp:taxon-name-part>
                <tp:taxon-name-part taxon-name-part-type="species" reg="chacoense">chacoense</tp:taxon-name-part>
                <tp:taxon-name-part taxon-name-part-type="authority">Hunz.</tp:taxon-name-part>
                <tp:taxon-name-part taxon-name-part-type="infraspecific-rank">var.</tp:taxon-name-part>
                <tp:taxon-name-part taxon-name-part-type="variety" reg="tomentosum">tomentosum</tp:taxon-name-part>
              </tp:taxon-name><comment>Hunz., Darwiniana 9(2): 235. 1950. Type. Argentina. Chaco: [Dept. Independencia], Colonia J.J. Mármol, 31 Dec 1946, <italic>F. Buratovich 117</italic> (holotype: LIL [acc. # 173409); isotype: B [B10-1067916]).</comment></tp:nomenclature-citation></tp:nomenclature-citation-list></tp:nomenclature><tp:treatment-sec sec-type="material" id="SECID0EFJCO"><title>Type.</title><p>Argentina. Chaco: [Dept. Primero de Mayo] entre Colonia Benítez y Resistencia, 12 Mar 1945, <italic>A.T. Hunziker 7340</italic> (lectotype, designated here: CORD [CORD00003920]; isolectotypes: CORD [CORD00003919, CORD00087962]).</p></tp:treatment-sec><tp:treatment-sec sec-type="description" id="SECID0ENJCO"><title>Description.</title><p>Low compact shrubs or subshrubs 0.40–1 (–2.5) m tall, much branched from a thick basal rootstock, with the main stem 2–3 cm in diameter at base, the branches expanded and divaricated, in a typical “zig-zag” appearance. Young stems strongly 3–4-angled, fragile, green or purple, sparsely to densely pubescent with antrorse and more or less rigid or spreading and flexuous, simple, uniseriate, 3–7-celled, eglandular trichomes 0.03–0.8 (–1.4) mm long, rarely branched trichomes 1–7 mm long; nodes green; bark of older stems brown, glabrescent to glabrous; lenticels sparse. Sympodial units unifoliate or difoliate, the leaves geminate; leaf pair more or less similar in shape and size. Leaves membranous, slightly discolorous or concolorous, glabrescent to densely pubescent with eglandular trichomes similar to the stems on both surfaces and margins; blades of all leaves 2–6 (–8) cm long, 1–3.5 (–5) cm wide, ovate, narrowly ovate or rarely elliptic, the major veins 3–4 on each side of midvein, the base attenuate and asymmetric, the margins entire, the apex long-acuminate; petioles 0.5–2 (–3.5) cm long, glabrescent to densely pubescent. Inflorescences axillary, flower solitary; flowering pedicels (5–) 10–25 (–40) mm long, strongly angled, erect, geniculate at anthesis, green, scarcely to moderately pubescent; pedicels scars inconspicuous. Buds globose or ovoid, white. Flowers 5-merous. Calyx 1.2–2 mm long, 2–2.5 mm wide, cup-shaped, thick, green, moderately pubescent with the same eglandular trichomes as stems, the calyx appendages 7–10 (rarely 5), unequal, rarely subequal, the five main appendages longer, 0.5–1.5 mm long, 0.3 mm wide, alternating with 2–5 shorter secondary appendages up to 0.7 mm long, thick, erect or slightly spreading, cylindrical or slightly compressed, inserted close to the margin, sparsely pubescent with the same trichomes as calyx tube. Corolla 4–6 (–9) mm long, 9–11 mm in diameter, thick, entirely white, stellate with interpetalar membrane, lobed 1/2 or less of the way to the base, glabrous adaxially and abaxially, the tube 2–4 mm long, the lobes 2–2.6 (–3.1) mm long, 2–2.4 mm wide, triangular, spreading, the margins papillate, the tips acute, papillate. Stamens five, equal; filaments 0.8–1.5 mm long, white, inserted on the corolla 1–1.3 mm from the base, with conspicuous auricles free, not fused to the corolla at the point of insertion; anthers (0.9–) 1.2–1.5 mm long, ellipsoid, yellow or cream, not connivent at anthesis. Gynoecium with ovary 1.5–2.3 mm long, ca. 1.7 mm in diameter, light green, ovoid; ovules more than two per locule; nectary ca. 0.4 mm tall, light green; styles homomorphic, 2.4–2.8 (–4) mm long, exserted ca. 1–1.5 mm beyond the anthers, white, cylindrical; stigma ca. 0.2 mm long, 0.2 mm wide, cream or light green, globose. Berry 7–10 mm in diameter, globose or (6–) 8–14 mm long, 5–8 mm in diameter, ellipsoid, green or green with blackish spots when immature, orange to bright red at maturity, deciduous, pungent, in some populations, non-pungent, the pericarp thick, opaque, with giant cells (endocarp alveolate); stone cells absent; fruiting pedicels 15–20 mm long, erect, strongly angled, widened distally, green; fruiting calyx 4–5 mm in diameter, persistent, not accrescent, discoid, green, the appendages 0.5–1.6 mm long, spreading or slightly recurved. Seeds 14–25 per fruit, 3.4–4 mm long, 2.8–3 mm wide, C-shaped, rarely subglobose or reniform, pale yellow, the seed coat smooth to reticulate (<abbrev xmlns:xlink="http://www.w3.org/1999/xlink" xlink:title="stereomicroscope" id="ABBRID0ETJCO" xlink:type="simple">SM</abbrev>), reticulate-cerebelloid (<abbrev xmlns:xlink="http://www.w3.org/1999/xlink" xlink:title="scanning electron microscope" id="ABBRID0EXJCO" xlink:type="simple">SEM</abbrev>), the cells irregular in shape, the lateral walls strongly sinuate in seed body, nearly straight at margin; embryo imbricate or coiled.</p></tp:treatment-sec><tp:treatment-sec sec-type="distribution" id="SECID0E2JCO"><title>Distribution.</title><p><italic><tp:taxon-name><tp:taxon-name-part taxon-name-part-type="genus" reg="Capsicum">Capsicum</tp:taxon-name-part><tp:taxon-name-part taxon-name-part-type="species" reg="chacoense">chacoense</tp:taxon-name-part></tp:taxon-name></italic> is a widespread species usually confined to Chaco vegetation, which extends from Bolivia and Paraguay to central Argentina (Fig. <xref ref-type="fig" rid="F41">41</xref>).</p></tp:treatment-sec><tp:treatment-sec sec-type="ecology" id="SECID0EQKCO"><title>Ecology.</title><p><italic><tp:taxon-name><tp:taxon-name-part taxon-name-part-type="genus" reg="Capsicum">Capsicum</tp:taxon-name-part><tp:taxon-name-part taxon-name-part-type="species" reg="chacoense">chacoense</tp:taxon-name-part></tp:taxon-name></italic> is a typical component of the dry and subhumid Gran Chaco forests ranging from the inter-Andean valleys at higher elevations to the lower Chaco forests in northern Argentina and Paraguay. <italic><tp:taxon-name><tp:taxon-name-part taxon-name-part-type="genus" reg="Capsicum">Capsicum</tp:taxon-name-part><tp:taxon-name-part taxon-name-part-type="species" reg="chacoense">chacoense</tp:taxon-name-part></tp:taxon-name></italic> is found in the undergrowth, beneath the shade of nurse shrubs or trees, from 50–2,700 m elevation.</p></tp:treatment-sec><tp:treatment-sec sec-type="phenology" id="SECID0EMLCO"><title>Phenology.</title><p>Flowering from late October to March and April, fruiting from January to May or June.</p></tp:treatment-sec><tp:treatment-sec sec-type="Chromosome number" id="SECID0ERLCO"><title>Chromosome number.</title><p>n = 12 (<xref ref-type="bibr" rid="B308">Moscone 1992</xref>); 2n = 24 (<xref ref-type="bibr" rid="B369">Pickersgill 1977</xref>; <xref ref-type="bibr" rid="B307">Moscone 1990</xref>; <xref ref-type="bibr" rid="B313">Moscone et al. 1993</xref>, <xref ref-type="bibr" rid="B314">1995</xref>, <xref ref-type="bibr" rid="B317">2007</xref>).</p></tp:treatment-sec><tp:treatment-sec sec-type="Common names" id="SECID0EPMCO"><title>Common names.</title><p><bold>Argentina</bold>: Ají (Catamarca, <italic>Brizuela 1127</italic>; Chaco, <italic>Aguilar 568</italic>; Córdoba, <italic>Fernández 17</italic>; Corrientes, <italic>Nicora s.n.</italic>; Santiago del Estero, <italic>Soriano &amp; Barret 3592</italic>), Bolita (Santiago del Estero, <italic>Perrone s.n.</italic>), Cumbaré (Córdoba, <italic>Castellanos 217</italic>), Cumbarí (Catamarca, <italic>de Ance 81</italic>; Corrientes, <italic>Ibarrola 2988</italic>; La Rioja, <italic>Hunziker 4807</italic>), Lají (Córdoba, <italic>Lorentz s.n.</italic>), Pipí (Formosa, <italic>Morel 910</italic>), Putaparió (Chaco, <italic>Gaillard s.n.</italic>; Córdoba, <italic>Cocucci 4966</italic>; Tucumán, <italic>Schreiter 1927</italic>), Putaqueteparió (Córdoba, <italic>Hawkes et al. 3308</italic>), Uchuca (Catamarca, <italic>Vervoorst 3535</italic>), Ají cumbarí (Catamarca, <italic>Schickendantz 74</italic>; Chaco, <italic>Schulz 2</italic>; Córdoba, <italic>Castagnino s.n.</italic>; La Rioja, <italic>Giacomelli 130</italic>), Ají chuca (Chaco, <italic>de Ance 81</italic>), Ají fuerte (Córdoba, <italic>Villafañe 400</italic>), Ají picante (Córdoba, <italic>Botta 115</italic>), Ají quitucho (Catamarca, <italic>Capparelli 158</italic>), Ají uchiquita (La Rioja, <italic>Hunziker 4807</italic>), Ají uchuco (Catamarca, <italic>Falcone &amp; Castellanos</italic> 262), Ají del campo (Chaco, <italic>Schulz 92</italic>; Córdoba, <italic>Castellanos 217</italic>; La Rioja, <italic>Hunziker 5088</italic>; San Luis, <italic>Anderson 1447</italic>; Santa Fe, <italic>Krapovickas 762</italic>), Ají del monte (Catamarca, <italic>Cabrera 1132</italic>; Chaco, <italic>Fortunato 1445</italic>; Córdoba, <italic>Spegazzini s.n.</italic>; Salta, <italic>Ayarde &amp; Sidán 299</italic>; Santiago del Estero, <italic>Bartlett 20435</italic>; Tucumán, <italic>Schreiter 1927</italic>), Ají mala palabra (Santiago del Estero, <italic>Crespo s.n.</italic>), Ají puta parió (San Juan, <italic>Cortez 156</italic>), Ají quitucho dulce (Salta, <italic>Hunziker 1578</italic>), Picante del monte (Jujuy, <italic>Joergensen s.n.</italic>), Pimiento del monte (Chaco, <italic>Meyer 8561</italic>); <bold>Bolivia</bold>: Aribibi (Santa Cruz, <italic>Navarro</italic> &amp; <italic>Vargas C. 261</italic>), Ají del zorro (Chuquisaca, <italic>Saravia Toledo 10343</italic>); <bold>Paraguay</bold>: Ají (Boquerón, <italic>August 18</italic>), Cambarí (Central, <italic>Rojas 10821</italic>), Cumbary (Capital, <italic>Rojas 14325</italic>).</p></tp:treatment-sec><tp:treatment-sec sec-type="Indigenous names" id="SECID0E2SCO"><title>Indigenous names.</title><p><bold>Argentina</bold>: Atéshuk (Chorote, <xref ref-type="bibr" rid="B432">Scarpa 2007</xref>), Awarañink¨i’¨i’ (Tapieté, <xref ref-type="bibr" rid="B303">Montani and Scarpa 2016</xref>), Chemmak’-raík’ (= picante) (Mocoví, <xref ref-type="bibr" rid="B433">Scarpa and Rosso 2014</xref>), Ke-ig (Guaraní, Corrientes, <italic>Ibarrola 2988</italic>), Kodae (Pilagá, Formosa, <italic>Martínez Crovetto 31, Arenas 3043</italic>), Ko’rae (Pilagá, <xref ref-type="bibr" rid="B152">Filipov 1994</xref>), Ko’rai’ (Pilagá, Formosa, <italic>Arenas 1956</italic>), Pájanak (Chorote, <xref ref-type="bibr" rid="B432">Scarpa 2007</xref>), Pa:nãn (Salta, <italic>Arenas 2121</italic>), Quihiy (Chaco, <italic>Escobar 19</italic>); <bold>Bolivia</bold>: Aguara keu (Santa Cruz, <italic>Bourdy 2000</italic>), Kî mi’ (Santa Cruz, <italic>de Michel 2568</italic>); <bold>Paraguay</bold>: Atés (Boquerón, <italic>Arenas 1688</italic>), Atic (Presidente Hayes, <italic>Arenas 1546</italic>), Ciaq taqatic (Presidente Hayes, <italic>Arenas 2377</italic>), Hũpita (Boquerón, <italic>Arenas 1853</italic>), Naatikgit (Boquerón, <italic>Arenas 436</italic>), Yemade (Toba, Presidente Hayes, <italic>Williams et al. 140</italic>).</p></tp:treatment-sec><tp:treatment-sec sec-type="Uses" id="SECID0EVUCO"><title>Uses.</title><p>The pungent fruits are locally used as spicy food additives for both local and indigenous people (<xref ref-type="bibr" rid="B324">National Research Council 1989</xref>; <xref ref-type="bibr" rid="B20">Arenas and Scarpa 2007</xref>; <xref ref-type="bibr" rid="B56">Biurrun et al. 2007</xref>; <xref ref-type="bibr" rid="B432">Scarpa 2007</xref>; <xref ref-type="bibr" rid="B276">Martínez Crovetto 2014</xref>; <xref ref-type="bibr" rid="B303">Montani and Scarpa 2016</xref>; <xref ref-type="bibr" rid="B424">Saur Palmieri et al. 2018</xref>). In regional markets, fruits are sold fresh or as pickles in oil or vinegar (Barboza, pers. obs.). Fruits are also used in traditional medicine (see Table <xref ref-type="table" rid="T3">3</xref>).</p></tp:treatment-sec><tp:treatment-sec sec-type="Preliminary conservation assessment" id="SECID0E2VCO"><title>Preliminary conservation assessment.</title><p><abbrev xmlns:xlink="http://www.w3.org/1999/xlink" xlink:title="extent of occurrence" id="ABBRID0EBWCO" xlink:type="simple">EOO</abbrev> (1,724,002 km<sup>2</sup>); <abbrev xmlns:xlink="http://www.w3.org/1999/xlink" xlink:title="area of occupancy" id="ABBRID0EHWCO" xlink:type="simple">AOO</abbrev> (952 km<sup>2</sup>). <italic><tp:taxon-name><tp:taxon-name-part taxon-name-part-type="genus" reg="Capsicum">Capsicum</tp:taxon-name-part><tp:taxon-name-part taxon-name-part-type="species" reg="chacoense">chacoense</tp:taxon-name-part></tp:taxon-name></italic> is widespread across subtropical Chaco forests from Bolivia to Paraguay and is assigned the Least Concern (LC) category.</p></tp:treatment-sec><tp:treatment-sec sec-type="discussion" id="SECID0EYWCO"><title>Discussion.</title><p><italic><tp:taxon-name><tp:taxon-name-part taxon-name-part-type="genus" reg="Capsicum">Capsicum</tp:taxon-name-part><tp:taxon-name-part taxon-name-part-type="species" reg="chacoense">chacoense</tp:taxon-name-part></tp:taxon-name></italic> belongs to the Baccatum clade (<xref ref-type="bibr" rid="B79">Carrizo García et al. 2016</xref>). It has a peculiar dwarf habit, profusely branched from the thick rootstock with small leaves, solitary flowers, entirely white corollas, filaments with conspicuous free auricles at point of insertion to the corolla and abundant red mature fruits per plant. Its most variable character is pubescence. Typically, plants are sparsely pubescent, but densely tomentose populations grow in north-eastern Argentina (Chaco) and Paraguay (Alto Paraguay), which, in the past, were recognised as a separate variety, <tp:taxon-name><tp:taxon-name-part taxon-name-part-type="genus" reg="Capsicum">C.</tp:taxon-name-part><tp:taxon-name-part taxon-name-part-type="species" reg="chacoense">chacoense</tp:taxon-name-part><tp:taxon-name-part taxon-name-part-type="infraspecific-rank">var.</tp:taxon-name-part><tp:taxon-name-part taxon-name-part-type="variety" reg="tomentosum">tomentosum</tp:taxon-name-part></tp:taxon-name> (<xref ref-type="bibr" rid="B196">Hunziker 1950</xref>). Some of these tomentose populations were included in Hunziker’s circumscription of <tp:taxon-name><tp:taxon-name-part taxon-name-part-type="genus" reg="Capsicum">C.</tp:taxon-name-part><tp:taxon-name-part taxon-name-part-type="species" reg="microcarpum">microcarpum</tp:taxon-name-part><tp:taxon-name-part taxon-name-part-type="infraspecific-rank">var.</tp:taxon-name-part><tp:taxon-name-part taxon-name-part-type="variety" reg="tomentosum">tomentosum</tp:taxon-name-part></tp:taxon-name> (= <italic><tp:taxon-name><tp:taxon-name-part taxon-name-part-type="genus" reg="Capsicum">C.</tp:taxon-name-part><tp:taxon-name-part taxon-name-part-type="species" reg="rabenii">rabenii</tp:taxon-name-part></tp:taxon-name></italic>) (<xref ref-type="bibr" rid="B196">Hunziker 1950</xref>), leading to confusion between the two taxa.</p><p>A second variable feature is the number and degree of development of the calyx appendages. The most common condition is the presence of calyces with 10 unequal appendages, the five main ones longer and alternating with five shorter, all of them usually well-developed (that is, appendages exceed the truncate calyx edge). In some cases, the shorter appendages vary from 2–5, with some exceeding the calyx edge and others scarcely noticeable, reduced to a mucro. Calyces with this second pattern create confusion in the identification of fruiting specimens, especially when all short appendages are not well-developed. Often, these specimens are annotated in herbaria as <italic><tp:taxon-name><tp:taxon-name-part taxon-name-part-type="genus" reg="Capsicum">C.</tp:taxon-name-part><tp:taxon-name-part taxon-name-part-type="species" reg="baccatum">baccatum</tp:taxon-name-part></tp:taxon-name></italic> from which <italic><tp:taxon-name><tp:taxon-name-part taxon-name-part-type="genus" reg="Capsicum">C.</tp:taxon-name-part><tp:taxon-name-part taxon-name-part-type="species" reg="chacoense">chacoense</tp:taxon-name-part></tp:taxon-name></italic> can be distinguished by its smaller and entirely white corollas.</p><p>The fruits of <italic><tp:taxon-name><tp:taxon-name-part taxon-name-part-type="genus" reg="Capsicum">C.</tp:taxon-name-part><tp:taxon-name-part taxon-name-part-type="species" reg="chacoense">chacoense</tp:taxon-name-part></tp:taxon-name></italic> are locally very appreciated for their flavour and high pungency (see references in Uses). However, <italic><tp:taxon-name><tp:taxon-name-part taxon-name-part-type="genus" reg="Capsicum">C.</tp:taxon-name-part><tp:taxon-name-part taxon-name-part-type="species" reg="chacoense">chacoense</tp:taxon-name-part></tp:taxon-name></italic> is naturally polymorphic for the production of capsaicinoids, such that completely pungent and completely non-pungent individuals co-occur in some Bolivian populations (Tewskbury et al. 2006); non-pungent fruits have also been recorded in Argentinean populations (e.g. Salta, <italic>Hunziker 1578</italic>). <xref ref-type="bibr" rid="B470">Tewksbury et al. (2008b)</xref> demonstrated that the pungency variation found in <italic><tp:taxon-name><tp:taxon-name-part taxon-name-part-type="genus" reg="Capsicum">C.</tp:taxon-name-part><tp:taxon-name-part taxon-name-part-type="species" reg="chacoense">chacoense</tp:taxon-name-part></tp:taxon-name></italic> may be an adaptive response to selection by a microbial pathogen. Thus, capsaicinoids protect the fruits and seeds from fungal pathogens (<italic><tp:taxon-name><tp:taxon-name-part taxon-name-part-type="genus" reg="Fusarium">Fusarium</tp:taxon-name-part></tp:taxon-name></italic>) that severely reduce seed viability.</p><p>There is little information about which birds, the most effective dispersers of <italic><tp:taxon-name><tp:taxon-name-part taxon-name-part-type="genus" reg="Capsicum">Capsicum</tp:taxon-name-part></tp:taxon-name></italic> seeds, eat <italic><tp:taxon-name><tp:taxon-name-part taxon-name-part-type="genus" reg="Capsicum">C.</tp:taxon-name-part><tp:taxon-name-part taxon-name-part-type="species" reg="chacoense">chacoense</tp:taxon-name-part></tp:taxon-name></italic> fruits. Information from a herbarium label (Bolivia, <italic>Debouck 3016</italic>) suggests that small parrots eat the fruits of this species. Tewskbury et al. (2006) mentioned <italic><tp:taxon-name><tp:taxon-name-part taxon-name-part-type="genus" reg="Elaenia">Elaenia</tp:taxon-name-part><tp:taxon-name-part taxon-name-part-type="species" reg="parvirostris">parvirostris</tp:taxon-name-part></tp:taxon-name></italic> ‘fiofío pico corto’ (Fam. <tp:taxon-name><tp:taxon-name-part taxon-name-part-type="family">Tyrannidae</tp:taxon-name-part></tp:taxon-name>) and <italic><tp:taxon-name><tp:taxon-name-part taxon-name-part-type="genus" reg="Turdus">Turdus</tp:taxon-name-part><tp:taxon-name-part taxon-name-part-type="species" reg="amaurochalinus">amaurochalinus</tp:taxon-name-part></tp:taxon-name></italic> ‘zorzal chalchalero’ (Fam. <tp:taxon-name><tp:taxon-name-part taxon-name-part-type="family">Turdidae</tp:taxon-name-part></tp:taxon-name>) as the major dispersers of <italic><tp:taxon-name><tp:taxon-name-part taxon-name-part-type="genus" reg="Capsicum">Capsicum</tp:taxon-name-part></tp:taxon-name></italic> seeds in Bolivia.</p><p>In the protologue of <italic><tp:taxon-name><tp:taxon-name-part taxon-name-part-type="genus" reg="Capsicum">C.</tp:taxon-name-part><tp:taxon-name-part taxon-name-part-type="species" reg="chacoense">chacoense</tp:taxon-name-part></tp:taxon-name></italic>, <xref ref-type="bibr" rid="B196">Hunziker (1950)</xref> indicated “Typus speciei. (ATH)” [Armando Teodoro Hunziker] referring to his own Herbarium now housed at CORD. In CORD, there are three mounted sheets of <italic>Hunziker 7340</italic>, two of them (sheets A and B) are labelled as “holotype” (barcodes CORD00003919, CORD00003920) and the third one (CORD00087962) has a label in Hunziker’s hand, indicating it is a duplicate specimen (probably with the intention to be donated elsewhere, but now mounted and accessioned at CORD). Sheet B contains a complete fruiting young individual with a label where the word Typus was handwritten by Hunziker as an indication that it should be the holotype; we are designating this sheet B (CORD00003920) as the lectotype.</p><fig id="F45" position="float" orientation="portrait"><object-id xmlns:xlink="http://www.w3.org/1999/xlink" content-type="doi" xlink:type="simple">10.3897/phytokeys.200.71667.figure45</object-id><object-id xmlns:xlink="http://www.w3.org/1999/xlink" content-type="arpha" xlink:type="simple">02CF9717-4949-5A49-A849-B19D18DB269C</object-id><label>Figure 45.</label><caption><p><italic><tp:taxon-name><tp:taxon-name-part taxon-name-part-type="genus" reg="Capsicum">Capsicum</tp:taxon-name-part><tp:taxon-name-part taxon-name-part-type="species" reg="chacoense">chacoense</tp:taxon-name-part></tp:taxon-name></italic><bold>A</bold> root <bold>B</bold> fruiting branch <bold>C</bold> eglandular trichome of the leaf <bold>D</bold> flower <bold>E</bold> sector of opened corolla <bold>F</bold> gynoecium <bold>G</bold> fruit <bold>H</bold> seed <bold>I</bold> seed, in cross section <bold>J</bold> embryo <bold>A, C–F</bold> from <italic>Hunziker 18572</italic><bold>B, G–J</bold> from <italic>Hunziker et al. 25388</italic>. Drawn by N. de Flury. Published in <xref ref-type="bibr" rid="B33">Barboza (2013)</xref>, courtesy of the Board of the Instituto Darwinion (San Isidro, Buenos Aires, Argentina), reproduced with permission.</p></caption><graphic xmlns:xlink="http://www.w3.org/1999/xlink" xlink:href="phytokeys-200-001_article-71667__-g045.jpg" position="float" orientation="portrait" xlink:type="simple" id="oo_695460.jpg"><uri content-type="original_file" xlink:type="simple">https://binary.pensoft.net/fig/695460</uri></graphic></fig><fig id="F46" position="float" orientation="portrait"><object-id xmlns:xlink="http://www.w3.org/1999/xlink" content-type="doi" xlink:type="simple">10.3897/phytokeys.200.71667.figure46</object-id><object-id xmlns:xlink="http://www.w3.org/1999/xlink" content-type="arpha" xlink:type="simple">F5E3B8D1-C4C8-5B8D-BA25-2075C1F85CB4</object-id><label>Figure 46.</label><caption><p><italic><tp:taxon-name><tp:taxon-name-part taxon-name-part-type="genus" reg="Capsicum">Capsicum</tp:taxon-name-part><tp:taxon-name-part taxon-name-part-type="species" reg="chacoense">chacoense</tp:taxon-name-part></tp:taxon-name></italic><bold>A</bold> plant <bold>B</bold> flower bud <bold>C</bold> flower, in pre-anthesis <bold>D</bold> flower, in front view <bold>E</bold> immature fruit <bold>F</bold> mature fruit <bold>A–F</bold> from <italic>Barboza et al. 4910</italic>. Photos by G.E. Barboza.</p></caption><graphic xmlns:xlink="http://www.w3.org/1999/xlink" xlink:href="phytokeys-200-001_article-71667__-g046.jpg" position="float" orientation="portrait" xlink:type="simple" id="oo_695461.jpg"><uri content-type="original_file" xlink:type="simple">https://binary.pensoft.net/fig/695461</uri></graphic></fig></tp:treatment-sec><tp:treatment-sec sec-type="material" id="SECID0E1ADO"><title>Specimens examined.</title><p>See Suppl. material <xref ref-type="supplementary-material" rid="S4">4</xref>: Appendix 4.</p></tp:treatment-sec><tp:treatment-sec><!--Section generated to contain objects referenced in tp:taxon-treatment.--><fig id="F41" position="float" orientation="portrait"><object-id xmlns:xlink="http://www.w3.org/1999/xlink" content-type="doi" xlink:type="simple">10.3897/phytokeys.200.71667.figure41</object-id><object-id xmlns:xlink="http://www.w3.org/1999/xlink" content-type="arpha" xlink:type="simple">B5407076-A12A-5246-A2FB-77A6E5D7A522</object-id><label>Figure 41.</label><caption><p>Distribution of <italic><tp:taxon-name><tp:taxon-name-part taxon-name-part-type="genus" reg="Capsicum">C.</tp:taxon-name-part><tp:taxon-name-part taxon-name-part-type="species" reg="carassense">carassense</tp:taxon-name-part></tp:taxon-name></italic>, <italic><tp:taxon-name><tp:taxon-name-part taxon-name-part-type="genus" reg="Capsicum">C.</tp:taxon-name-part><tp:taxon-name-part taxon-name-part-type="species" reg="ceratocalyx">ceratocalyx</tp:taxon-name-part></tp:taxon-name></italic> and <italic><tp:taxon-name><tp:taxon-name-part taxon-name-part-type="genus" reg="Capsicum">C.</tp:taxon-name-part><tp:taxon-name-part taxon-name-part-type="species" reg="chacoense">chacoense</tp:taxon-name-part></tp:taxon-name></italic></p></caption><graphic xmlns:xlink="http://www.w3.org/1999/xlink" xlink:href="phytokeys-200-001_article-71667__-g041.jpg" position="float" orientation="portrait" xlink:type="simple" id="oo_695456.jpg"><uri content-type="original_file" xlink:type="simple">https://binary.pensoft.net/fig/695456</uri></graphic></fig><table-wrap id="T3" position="float" orientation="portrait"><label>Table 3.</label><caption><p>Medicinal uses attributed to <italic><tp:taxon-name><tp:taxon-name-part taxon-name-part-type="genus" reg="Capsicum">Capsicum</tp:taxon-name-part></tp:taxon-name></italic> species.</p></caption><table id="TID0E3UDQ" rules="all"><tbody><tr><th rowspan="1" colspan="1">Taxa</th><th rowspan="1" colspan="1">Organ</th><th rowspan="1" colspan="1">Use</th><th rowspan="1" colspan="1">Country</th><th rowspan="1" colspan="1"><italic>Voucher</italic>/Reference</th></tr><tr><td rowspan="6" colspan="1">
                  <italic><tp:taxon-name><tp:taxon-name-part taxon-name-part-type="genus" reg="Capsicum">C.</tp:taxon-name-part><tp:taxon-name-part taxon-name-part-type="species" reg="annuum">annuum</tp:taxon-name-part></tp:taxon-name> var. <tp:taxon-name><tp:taxon-name-part taxon-name-part-type="genus" reg="Capsicum"/><tp:taxon-name-part taxon-name-part-type="species" reg="annuum"/><tp:taxon-name-part taxon-name-part-type="variety" reg="annuum">annuum</tp:taxon-name-part></tp:taxon-name></italic>
                </td><td rowspan="1" colspan="1"/><td rowspan="1" colspan="1"/><td rowspan="1" colspan="1">Colombia</td><td rowspan="1" colspan="1"/></tr><tr><td rowspan="1" colspan="1">Leaf, fruit</td><td rowspan="1" colspan="1">Medicinal (no specification)</td><td rowspan="1" colspan="1">Amazonas</td><td rowspan="1" colspan="1">
                  <italic>Alvarado C. 198</italic>
                </td></tr><tr><td rowspan="1" colspan="1"/><td rowspan="1" colspan="1"/><td rowspan="1" colspan="1">Ecuador</td><td rowspan="1" colspan="1"/></tr><tr><td rowspan="1" colspan="1">Fruit</td><td rowspan="1" colspan="1">For snake bite</td><td rowspan="1" colspan="1">Morona-Santiago</td><td rowspan="1" colspan="1">
                  <italic>Evans 4384</italic>
                </td></tr><tr><td rowspan="1" colspan="1"/><td rowspan="1" colspan="1"/><td rowspan="1" colspan="1">Peru</td><td rowspan="1" colspan="1"/></tr><tr><td rowspan="1" colspan="1">Leaf (juice)</td><td rowspan="1" colspan="1">For pregnant women to help birth easily</td><td rowspan="1" colspan="1">Loreto</td><td rowspan="1" colspan="1">
                  <italic>Williams et al. 10922</italic>
                </td></tr><tr><td rowspan="19" colspan="1">
                  <tp:taxon-name><tp:taxon-name-part taxon-name-part-type="genus" reg="Capsicum">C.</tp:taxon-name-part><tp:taxon-name-part taxon-name-part-type="species" reg="annuum">annuum</tp:taxon-name-part><tp:taxon-name-part taxon-name-part-type="infraspecific-rank">var.</tp:taxon-name-part><tp:taxon-name-part taxon-name-part-type="variety" reg="glabriusculum">glabriusculum</tp:taxon-name-part></tp:taxon-name>
                </td><td rowspan="1" colspan="1"/><td rowspan="1" colspan="1"/><td rowspan="1" colspan="1">Brazil</td><td rowspan="1" colspan="1"/></tr><tr><td rowspan="1" colspan="1">Leaf</td><td rowspan="1" colspan="1">To cure acne</td><td rowspan="1" colspan="1">Amapá</td><td rowspan="1" colspan="1">
                  <xref ref-type="bibr" rid="B361">Pereira et al. 2011</xref>
                </td></tr><tr><td rowspan="1" colspan="1"/><td rowspan="1" colspan="1"/><td rowspan="1" colspan="1">Colombia</td><td rowspan="1" colspan="1"/></tr><tr><td rowspan="1" colspan="1">Fruit</td><td rowspan="1" colspan="1">To increase body temperature and for the skin fungi</td><td rowspan="1" colspan="1">Huila</td><td rowspan="1" colspan="1">
                  <italic>Buendía 2</italic>
                </td></tr><tr><td rowspan="1" colspan="1">Fruit</td><td rowspan="1" colspan="1">To soothe haemorrhoid pains</td><td rowspan="1" colspan="1">Valle del Cauca</td><td rowspan="1" colspan="1">
                  <italic>Duque Jaramillo 4083-A</italic>
                </td></tr><tr><td rowspan="1" colspan="1"/><td rowspan="1" colspan="1"/><td rowspan="1" colspan="1">Ecuador</td><td rowspan="1" colspan="1"/></tr><tr><td rowspan="1" colspan="1">Leaf</td><td rowspan="1" colspan="1">To reduce body temperature</td><td rowspan="1" colspan="1">Orellana</td><td rowspan="1" colspan="1">
                  <italic>Carrillo &amp; Reyes 434</italic>
                </td></tr><tr><td rowspan="1" colspan="1">Fruit</td><td rowspan="1" colspan="1">Stomach medicine (for sore belly)</td><td rowspan="1" colspan="1">Napo</td><td rowspan="1" colspan="1">
                  <italic>Davis &amp; Yost 994</italic>
                </td></tr><tr><td rowspan="1" colspan="1">Fruit</td><td rowspan="1" colspan="1">To kill parasites</td><td rowspan="1" colspan="1">Morona-Santiago</td><td rowspan="1" colspan="1">
                  <italic>Bedoya 2</italic>
                </td></tr><tr><td rowspan="1" colspan="1">Fruit</td><td rowspan="1" colspan="1">For skin diseases (measles, pox)</td><td rowspan="1" colspan="1">Zamora-Chinchipe</td><td rowspan="1" colspan="1">
                  <italic>Santín et al. 100</italic>
                </td></tr><tr><td rowspan="1" colspan="1">Fruit</td><td rowspan="1" colspan="1">For conjunctivitis</td><td rowspan="1" colspan="1">Guatemala</td><td rowspan="1" colspan="1">
                  <italic>Kufer 99</italic>
                </td></tr><tr><td rowspan="1" colspan="1"/><td rowspan="1" colspan="1"/><td rowspan="1" colspan="1">Mexico</td><td rowspan="1" colspan="1"/></tr><tr><td rowspan="1" colspan="1">Leaf</td><td rowspan="1" colspan="1">To relieve rashes in children (warm bath)</td><td rowspan="1" colspan="1">Quintana Roo</td><td rowspan="1" colspan="1">
                  <italic>Serralta P. 104</italic>
                </td></tr><tr><td rowspan="1" colspan="1">Fruit</td><td rowspan="1" colspan="1">For infected wounds</td><td rowspan="1" colspan="1">Querétaro</td><td rowspan="1" colspan="1">
                  <italic>Martínez Torres 82</italic>
                </td></tr><tr><td rowspan="1" colspan="1">Fruit</td><td rowspan="1" colspan="1">To treat ulcers</td><td rowspan="1" colspan="1">Tabasco</td><td rowspan="1" colspan="1">
                  <italic>Orozco-Segovia 368</italic>
                </td></tr><tr><td rowspan="1" colspan="1">Fruit</td><td rowspan="1" colspan="1">For skin wounds</td><td rowspan="1" colspan="1">Yucatán</td><td rowspan="1" colspan="1">
                  <italic>Ucan 4617</italic>
                </td></tr><tr><td rowspan="1" colspan="1">Fruit</td><td rowspan="1" colspan="1">Medicinal</td><td rowspan="1" colspan="1">Yucatán</td><td rowspan="1" colspan="1">
                  <italic>Simá 517</italic>
                </td></tr><tr><td rowspan="1" colspan="1"/><td rowspan="1" colspan="1"/><td rowspan="1" colspan="1">U.S.A.</td><td rowspan="1" colspan="1"/></tr><tr><td rowspan="1" colspan="1">Fruit</td><td rowspan="1" colspan="1">Stimulant</td><td rowspan="1" colspan="1">Texas</td><td rowspan="1" colspan="1">
                  <italic>Chávez Jr. s.n.</italic>
                </td></tr><tr><td rowspan="5" colspan="1">
                  <italic>
                    <tp:taxon-name><tp:taxon-name-part taxon-name-part-type="genus" reg="Capsicum">C.</tp:taxon-name-part><tp:taxon-name-part taxon-name-part-type="species" reg="chacoense">chacoense</tp:taxon-name-part></tp:taxon-name>
                  </italic>
                </td><td rowspan="1" colspan="1">Fruit</td><td rowspan="1" colspan="1">Anti-rheumatic</td><td rowspan="4" colspan="1">Argentina</td><td rowspan="1" colspan="1"><xref ref-type="bibr" rid="B275">Martínez Crovetto (1981)</xref>; <xref ref-type="bibr" rid="B119">Del Vitto et al. (1997)</xref></td></tr><tr><td rowspan="1" colspan="1">Fruit</td><td rowspan="1" colspan="1">Digestive</td><td rowspan="1" colspan="1">
                  <xref ref-type="bibr" rid="B431">Scarpa (2002)</xref>
                </td></tr><tr><td rowspan="1" colspan="1">Fruit</td><td rowspan="1" colspan="1">Anti-spasmodic, vermifuge, stomach pain</td><td rowspan="1" colspan="1">
                  <xref ref-type="bibr" rid="B152">Filipov (1994)</xref>
                </td></tr><tr><td rowspan="1" colspan="1">Fruit extract</td><td rowspan="1" colspan="1">Anti-inflammatory activity (mice)</td><td rowspan="1" colspan="1">
                  <xref ref-type="bibr" rid="B269">López et al. (2012)</xref>
                </td></tr><tr><td rowspan="1" colspan="1">Fruit</td><td rowspan="1" colspan="1">Anti-parasitic</td><td rowspan="1" colspan="1">Paraguay</td><td rowspan="1" colspan="1">
                  <xref ref-type="bibr" rid="B161">Friesen Ratzlaff (2017)</xref>
                </td></tr><tr><td rowspan="11" colspan="1">
                  <italic>
                    <tp:taxon-name><tp:taxon-name-part taxon-name-part-type="genus" reg="Capsicum">C.</tp:taxon-name-part><tp:taxon-name-part taxon-name-part-type="species" reg="chinense">chinense</tp:taxon-name-part></tp:taxon-name>
                  </italic>
                </td><td rowspan="1" colspan="1"/><td rowspan="1" colspan="1"/><td rowspan="1" colspan="1">Colombia</td><td rowspan="1" colspan="1"/></tr><tr><td rowspan="1" colspan="1">Seedling</td><td rowspan="1" colspan="1">For haemorrhoids</td><td rowspan="1" colspan="1">Meta</td><td rowspan="1" colspan="1">
                  <italic>Quevedo et al. 1816</italic>
                </td></tr><tr><td rowspan="1" colspan="1"/><td rowspan="1" colspan="1"/><td rowspan="1" colspan="1">Ecuador</td><td rowspan="1" colspan="1"/></tr><tr><td rowspan="1" colspan="1">Leaf</td><td rowspan="1" colspan="1">To treat joint pains</td><td rowspan="1" colspan="1">Sucumbíos</td><td rowspan="1" colspan="1">
                  <italic>Reyes &amp; Moya 234</italic>
                </td></tr><tr><td rowspan="1" colspan="1">-</td><td rowspan="1" colspan="1">Anti-parasitic</td><td rowspan="1" colspan="1">Napo</td><td rowspan="1" colspan="1">
                  <italic>Bolotin 21</italic>
                </td></tr><tr><td rowspan="1" colspan="1">Fruit</td><td rowspan="1" colspan="1">For stomach ache</td><td rowspan="1" colspan="1">Napo</td><td rowspan="1" colspan="1">
                  <italic>Davis &amp; Yost 993</italic>
                </td></tr><tr><td rowspan="1" colspan="1">Fruit</td><td rowspan="1" colspan="1">For eye infections and coughing</td><td rowspan="1" colspan="1">Napo</td><td rowspan="1" colspan="1">
                  <italic>Miller et al. 2404</italic>
                </td></tr><tr><td rowspan="1" colspan="1">Fruit</td><td rowspan="1" colspan="1">For dysentery</td><td rowspan="1" colspan="1">Orellana</td><td rowspan="1" colspan="1">
                  <italic>Herrera &amp; Guerrero 186</italic>
                </td></tr><tr><td rowspan="1" colspan="1">Fruit</td><td rowspan="1" colspan="1">Medicinal: cardiotonic</td><td rowspan="1" colspan="1">Sucumbíos</td><td rowspan="1" colspan="1"><italic>Moya &amp; Reyes 20</italic>6</td></tr><tr><td rowspan="1" colspan="1"/><td rowspan="1" colspan="1"/><td rowspan="1" colspan="1">Mexico</td><td rowspan="1" colspan="1"/></tr><tr><td rowspan="1" colspan="1">Leaf</td><td rowspan="1" colspan="1">To treat wounds</td><td rowspan="1" colspan="1">Yucatán</td><td rowspan="1" colspan="1">
                  <italic>Ucan Ek 4652</italic>
                </td></tr><tr><td rowspan="2" colspan="1">
                  <italic>
                    <tp:taxon-name><tp:taxon-name-part taxon-name-part-type="genus" reg="Capsicum">C.</tp:taxon-name-part><tp:taxon-name-part taxon-name-part-type="species" reg="coccineum">coccineum</tp:taxon-name-part></tp:taxon-name>
                  </italic>
                </td><td rowspan="1" colspan="1"/><td rowspan="1" colspan="1"/><td rowspan="1" colspan="1">Bolivia</td><td rowspan="1" colspan="1"/></tr><tr><td rowspan="1" colspan="1">Entire plant</td><td rowspan="1" colspan="1">In baths to relieve stomach pain</td><td rowspan="1" colspan="1">La Paz</td><td rowspan="1" colspan="1">
                  <italic>Vargas 1310</italic>
                </td></tr><tr><td rowspan="3" colspan="1">
                  <italic>
                    <tp:taxon-name><tp:taxon-name-part taxon-name-part-type="genus" reg="Capsicum">C.</tp:taxon-name-part><tp:taxon-name-part taxon-name-part-type="species" reg="frutescens">frutescens</tp:taxon-name-part></tp:taxon-name>
                  </italic>
                </td><td rowspan="1" colspan="1"/><td rowspan="1" colspan="1"/><td rowspan="1" colspan="1">Brazil</td><td rowspan="1" colspan="1"/></tr><tr><td rowspan="1" colspan="1">Leaf (infusion)</td><td rowspan="1" colspan="1">Used for dizziness</td><td rowspan="1" colspan="1">Minas Gerais</td><td rowspan="1" colspan="1">
                  <italic>Pereira 3219</italic>
                </td></tr><tr><td rowspan="1" colspan="1">Immature fruits</td><td rowspan="1" colspan="1">For flu</td><td rowspan="1" colspan="1">Minas Gerais</td><td rowspan="1" colspan="1">
                  <italic>Pereira 3219</italic>
                </td></tr><tr><td rowspan="11" colspan="1">
                  <italic>
                    <tp:taxon-name><tp:taxon-name-part taxon-name-part-type="genus" reg="Capsicum">C.</tp:taxon-name-part><tp:taxon-name-part taxon-name-part-type="species" reg="frutescens">frutescens</tp:taxon-name-part></tp:taxon-name>
                  </italic>
                </td><td rowspan="1" colspan="1"/><td rowspan="1" colspan="1"/><td rowspan="1" colspan="1">Colombia</td><td rowspan="1" colspan="1"/></tr><tr><td rowspan="1" colspan="1">Root (infusion)</td><td rowspan="1" colspan="1">To facilitate childbirth</td><td rowspan="1" colspan="1">Guaviare</td><td rowspan="1" colspan="1">
                  <italic>Garzón et al. 3214</italic>
                </td></tr><tr><td rowspan="1" colspan="1">Buds</td><td rowspan="1" colspan="1">To cure hand infection</td><td rowspan="1" colspan="1">Guaviare</td><td rowspan="1" colspan="1">
                  <italic>Garzón et al. 3214</italic>
                </td></tr><tr><td rowspan="1" colspan="1">Fruit</td><td rowspan="1" colspan="1">Medicinal</td><td rowspan="1" colspan="1">Cundinamarca</td><td rowspan="1" colspan="1">
                  <italic>García Barriga 20315A</italic>
                </td></tr><tr><td rowspan="1" colspan="1"/><td rowspan="1" colspan="1"/><td rowspan="1" colspan="1">Ecuador</td><td rowspan="1" colspan="1"/></tr><tr><td rowspan="1" colspan="1">Leaf</td><td rowspan="1" colspan="1">For fungal diseases</td><td rowspan="1" colspan="1">Esmerlada</td><td rowspan="1" colspan="1">
                  <italic>Kvist 40356</italic>
                </td></tr><tr><td rowspan="1" colspan="1">Leaf, fruit</td><td rowspan="1" colspan="1">To facilitate the fall of the baby’s umbilical cord</td><td rowspan="1" colspan="1">Napo</td><td rowspan="1" colspan="1">
                  <italic>Siquihua 4</italic>
                </td></tr><tr><td rowspan="1" colspan="1">Fruit</td><td rowspan="1" colspan="1">For snake bites</td><td rowspan="1" colspan="1">Morona-Santiago</td><td rowspan="1" colspan="1">
                  <italic>van Asdall 82-59</italic>
                </td></tr><tr><td rowspan="1" colspan="1">Fruit</td><td rowspan="1" colspan="1">For snake bites</td><td rowspan="1" colspan="1">Zamora-Chinchipe</td><td rowspan="1" colspan="1">
                  <italic>Ortega 51</italic>
                </td></tr><tr><td rowspan="1" colspan="1"/><td rowspan="1" colspan="1"/><td rowspan="1" colspan="1">Guatemala</td><td rowspan="1" colspan="1"/></tr><tr><td rowspan="1" colspan="1">Fruit</td><td rowspan="1" colspan="1">To treat conjunctivitis</td><td rowspan="1" colspan="1">Chiquimula</td><td rowspan="1" colspan="1">
                  <italic>Kufer 100</italic>
                </td></tr><tr><td rowspan="5" colspan="1">
                  <italic>
                    <tp:taxon-name><tp:taxon-name-part taxon-name-part-type="genus" reg="Capsicum">C.</tp:taxon-name-part><tp:taxon-name-part taxon-name-part-type="species" reg="pubescens">pubescens</tp:taxon-name-part></tp:taxon-name>
                  </italic>
                </td><td rowspan="1" colspan="1"/><td rowspan="1" colspan="1"/><td rowspan="1" colspan="1">Ecuador</td><td rowspan="1" colspan="1"/></tr><tr><td rowspan="1" colspan="1">Leaf</td><td rowspan="1" colspan="1">For bites of dogs</td><td rowspan="1" colspan="1">Loja</td><td rowspan="1" colspan="1">
                  <italic>Ellemann 66689</italic>
                </td></tr><tr><td rowspan="1" colspan="1">Fruit</td><td rowspan="1" colspan="1">For headache, weakness and cold</td><td rowspan="1" colspan="1">Loja</td><td rowspan="1" colspan="1">
                  <italic>Ellemann 66689</italic>
                </td></tr><tr><td rowspan="2" colspan="1">Fruit?</td><td rowspan="2" colspan="1">Veterinary: to treat “moquillo” (catarrhal disease in dogs and cats) and “tos de nermo” (cough in horses)</td><td rowspan="1" colspan="1">Peru</td><td rowspan="1" colspan="1"/></tr><tr><td rowspan="1" colspan="1">Oxapampa</td><td rowspan="1" colspan="1">
                  <italic>Chuck 137</italic>
                </td></tr><tr><td rowspan="2" colspan="1">
                  <italic>
                    <tp:taxon-name><tp:taxon-name-part taxon-name-part-type="genus" reg="Capsicum">C.</tp:taxon-name-part><tp:taxon-name-part taxon-name-part-type="species" reg="rhomboideum">rhomboideum</tp:taxon-name-part></tp:taxon-name>
                  </italic>
                </td><td rowspan="1" colspan="1"/><td rowspan="1" colspan="1"/><td rowspan="1" colspan="1">Ecuador</td><td rowspan="1" colspan="1"/></tr><tr><td rowspan="1" colspan="1">-</td><td rowspan="1" colspan="1">To heal skin eruptions</td><td rowspan="1" colspan="1">Pichincha</td><td rowspan="1" colspan="1">
                  <italic>Cerón 6953</italic>
                </td></tr></tbody></table></table-wrap><supplementary-material xmlns:xlink="http://www.w3.org/1999/xlink" id="S4" position="float" orientation="portrait" xlink:type="simple"><object-id content-type="doi" xlink:type="simple">10.3897/phytokeys.200.71667.suppl4</object-id><object-id content-type="zenodo_dep_id" xlink:type="simple">7077091</object-id><object-id content-type="arpha" xlink:type="simple">2B21878C-9A4C-545F-9C67-441D4D944C74</object-id><label>Supplementary material 4</label><caption><p>Appendix 4. Specimens examined</p></caption><statement content-type="dataType"><label>Data type</label><p>Occurences (PDF file)</p></statement><statement content-type="notes"><label>Explanation note</label><p>Full information of the specimens examined for each <italic><tp:taxon-name><tp:taxon-name-part taxon-name-part-type="genus" reg="Capsicum">Capsicum</tp:taxon-name-part></tp:taxon-name></italic> species.</p></statement><media xlink:href="phytokeys-200-001_article-71667__-s004.pdf" mimetype="application" mime-subtype="pdf" position="float" orientation="portrait" xlink:type="simple" id="oo_695540.pdf"><uri content-type="original_file" xlink:type="simple">https://binary.pensoft.net/file/695540</uri></media><permissions><license xlink:type="simple"><license-p>This dataset is made available under the Open Database License (http://opendatacommons.org/licenses/odbl/1.0/). The Open Database License (ODbL) is a license agreement intended to allow users to freely share, modify, and use this Dataset while maintaining this same freedom for others, provided that the original source and author(s) are credited.</license-p></license></permissions><attrib specific-use="authors">Gloria E. Barboza, Carolina Carrizo García, Luciano de Bem Bianchetti, María V. Romero, Marisel Scaldaferro</attrib></supplementary-material></tp:treatment-sec><ref-list><ref id="B33"><mixed-citation xmlns:xlink="http://www.w3.org/1999/xlink" xlink:type="simple"><person-group><name name-style="western"><surname>Barboza</surname><given-names>GE</given-names></name></person-group> (<year>2013</year>) <italic><tp:taxon-name><tp:taxon-name-part taxon-name-part-type="genus">Capsicum</tp:taxon-name-part></tp:taxon-name></italic>. In: Barboza GE (Coord.) <tp:taxon-name><tp:taxon-name-part taxon-name-part-type="family">Solanaceae</tp:taxon-name-part></tp:taxon-name>. Flora Argentina. Vol. 13. IBODA-IMBIV, CONICET, Buenos Aires, 21–25.</mixed-citation></ref><ref id="B308"><mixed-citation xmlns:xlink="http://www.w3.org/1999/xlink" xlink:type="simple"><person-group><name name-style="western"><surname>Moscone</surname><given-names>EA</given-names></name></person-group> (<year>1992</year>) <article-title>Estudios de cromosomas meióticos en <tp:taxon-name><tp:taxon-name-part taxon-name-part-type="family">Solanaceae</tp:taxon-name-part></tp:taxon-name> de Argentina.</article-title><source>Darwiniana</source><volume>31</volume>: <fpage>261</fpage>–<lpage>297</lpage>.</mixed-citation></ref><ref id="B369"><mixed-citation xmlns:xlink="http://www.w3.org/1999/xlink" xlink:type="simple"><person-group><name name-style="western"><surname>Pickersgill</surname><given-names>B</given-names></name></person-group> (<year>1977</year>) <article-title>Chromosomes and evolution in <italic><tp:taxon-name><tp:taxon-name-part taxon-name-part-type="genus">Capsicum</tp:taxon-name-part></tp:taxon-name></italic>.</article-title> In: <person-group><name name-style="western"><surname>Pochard</surname><given-names>E</given-names></name></person-group> (<role>Ed.</role>) <issue-title>Capsicum 77.</issue-title><source>Comptes Rèndues 3ème Congrès Eucarpia Piment. INRA (Institut National de la Recherche Agronomique), Montfavet-Avignon</source>, <fpage>27</fpage>–<lpage>37</lpage>.</mixed-citation></ref><ref id="B307"><mixed-citation xmlns:xlink="http://www.w3.org/1999/xlink" xlink:type="simple"><person-group><name name-style="western"><surname>Moscone</surname><given-names>EA</given-names></name></person-group> (<year>1990</year>) <article-title>Chromosome studies on <italic><tp:taxon-name><tp:taxon-name-part taxon-name-part-type="genus">Capsicum</tp:taxon-name-part></tp:taxon-name></italic> (<tp:taxon-name><tp:taxon-name-part taxon-name-part-type="family">Solanaceae</tp:taxon-name-part></tp:taxon-name>) I. Karyotype analysis in <italic>C. chacöense</italic>.</article-title><source>Brittonia</source><volume>42</volume>(<issue>2</issue>): <fpage>147</fpage>–<lpage>154</lpage>. <ext-link xlink:href="10.2307/2807632" ext-link-type="doi" xlink:type="simple">https://doi.org/10.2307/2807632</ext-link></mixed-citation></ref><ref id="B313"><mixed-citation xmlns:xlink="http://www.w3.org/1999/xlink" xlink:type="simple"><person-group><name name-style="western"><surname>Moscone</surname><given-names>EA</given-names></name><name name-style="western"><surname>Lambrou</surname><given-names>M</given-names></name><name name-style="western"><surname>Hunziker</surname><given-names>AT</given-names></name><name name-style="western"><surname>Ehrendorfer</surname><given-names>F</given-names></name></person-group> (<year>1993</year>) <article-title>Giemsa C-banded karyotypes in <italic><tp:taxon-name><tp:taxon-name-part taxon-name-part-type="genus">Capsicum</tp:taxon-name-part></tp:taxon-name></italic> (<tp:taxon-name><tp:taxon-name-part taxon-name-part-type="family">Solanaceae</tp:taxon-name-part></tp:taxon-name>).</article-title><source>Plant Systematics and Evolution</source><volume>186</volume>: <fpage>213</fpage>–<lpage>229</lpage>. <ext-link xlink:href="10.1007/BF00940799" ext-link-type="doi" xlink:type="simple">https://doi.org/10.1007/BF00940799</ext-link></mixed-citation></ref><ref id="B314"><mixed-citation xmlns:xlink="http://www.w3.org/1999/xlink" xlink:type="simple"><person-group><name name-style="western"><surname>Moscone</surname><given-names>EA</given-names></name><name name-style="western"><surname>Loidl</surname><given-names>J</given-names></name><name name-style="western"><surname>Ehrendorfer</surname><given-names>F</given-names></name><name name-style="western"><surname>Hunziker</surname><given-names>AT</given-names></name></person-group> (<year>1995</year>) <article-title>Analysis of active nucleolus organizing regions in <italic><tp:taxon-name><tp:taxon-name-part taxon-name-part-type="genus">Capsicum</tp:taxon-name-part></tp:taxon-name></italic> (<tp:taxon-name><tp:taxon-name-part taxon-name-part-type="family">Solanaceae</tp:taxon-name-part></tp:taxon-name>) by silver staining.</article-title><source>American Journal of Botany</source><volume>82</volume>: <fpage>276</fpage>–<lpage>287</lpage>. <ext-link xlink:href="10.1002/j.1537-2197.1995.tb11495.x" ext-link-type="doi" xlink:type="simple">https://doi.org/10.1002/j.1537-2197.1995.tb11495.x</ext-link></mixed-citation></ref><ref id="B317"><mixed-citation xmlns:xlink="http://www.w3.org/1999/xlink" xlink:type="simple"><person-group><name name-style="western"><surname>Moscone</surname><given-names>EA</given-names></name><name name-style="western"><surname>Scaldaferro</surname><given-names>MA</given-names></name><name name-style="western"><surname>Grabiele</surname><given-names>M</given-names></name><name name-style="western"><surname>Cecchini</surname><given-names>NM</given-names></name><name name-style="western"><surname>Sanchez García</surname><given-names>Y</given-names></name><name name-style="western"><surname>Jarret</surname><given-names>R</given-names></name><name name-style="western"><surname>Daviña</surname><given-names>JR</given-names></name><name name-style="western"><surname>Ducasse</surname><given-names>DA</given-names></name><name name-style="western"><surname>Barboza</surname><given-names>GE</given-names></name><name name-style="western"><surname>Ehrendorfer</surname><given-names>F</given-names></name></person-group> (<year>2007</year>) <article-title>The evolution of chili peppers (<italic><tp:taxon-name><tp:taxon-name-part taxon-name-part-type="genus">Capsicum</tp:taxon-name-part></tp:taxon-name></italic>-<tp:taxon-name><tp:taxon-name-part taxon-name-part-type="family">Solanaceae</tp:taxon-name-part></tp:taxon-name>): a cytogenetic perspective.</article-title><source>Acta Horticulturae (ISHS)</source><volume>745</volume>: <fpage>137</fpage>–<lpage>170</lpage>. <ext-link xlink:href="10.17660/ActaHortic.2007.745.5" ext-link-type="doi" xlink:type="simple">https://doi.org/10.17660/ActaHortic.2007.745.5</ext-link></mixed-citation></ref><ref id="B432"><mixed-citation xmlns:xlink="http://www.w3.org/1999/xlink" xlink:type="simple"><person-group><name name-style="western"><surname>Scarpa</surname><given-names>GF</given-names></name></person-group> (<year>2007</year>) <article-title>Plantas asociadas a la pesca y a sus recursos por los Indígenas Chorote del Chaco Semiarido (Argentina).</article-title><source>Boletín de la Sociedad Argentina de Botánica</source><volume>41</volume>(<issue>3–4</issue>): <fpage>333</fpage>–<lpage>345</lpage>.</mixed-citation></ref><ref id="B303"><mixed-citation xmlns:xlink="http://www.w3.org/1999/xlink" xlink:type="simple"><person-group><name name-style="western"><surname>Montani</surname><given-names>MC</given-names></name><name name-style="western"><surname>Scarpa</surname><given-names>GF</given-names></name></person-group> (<year>2016</year>) <article-title>Recursos vegetales y prácticas alimentarias entre indígenas tapiete del noreste de la provincia de Salta, Argentina.</article-title><source>Darwiniana, nueva serie</source><volume>4</volume>(<issue>1</issue>): <fpage>12</fpage>–<lpage>30</lpage>. <ext-link xlink:href="10.14522/darwiniana.2016.41.684" ext-link-type="doi" xlink:type="simple">https://doi.org/10.14522/darwiniana.2016.41.684</ext-link></mixed-citation></ref><ref id="B433"><mixed-citation xmlns:xlink="http://www.w3.org/1999/xlink" xlink:type="simple"><person-group><name name-style="western"><surname>Scarpa</surname><given-names>GF</given-names></name><name name-style="western"><surname>Rosso</surname><given-names>CN</given-names></name></person-group> (<year>2014</year>) <article-title>La etnobotánica moqoit inédita de Raúl Martínez Crovetto I: Descripción, actualización y análisis de la nomenclatura indígena.</article-title><source>Boletín de la Sociedad Argentina de Botánica</source><volume>49</volume>(<issue>4</issue>): <fpage>623</fpage>–<lpage>647</lpage>. <ext-link xlink:href="10.31055/1851.2372.v49.n4.9995" ext-link-type="doi" xlink:type="simple">https://doi.org/10.31055/1851.2372.v49.n4.9995</ext-link></mixed-citation></ref><ref id="B152"><mixed-citation xmlns:xlink="http://www.w3.org/1999/xlink" xlink:type="simple"><person-group><name name-style="western"><surname>Filipov</surname><given-names>A</given-names></name></person-group> (<year>1994</year>) <article-title>Medicinal plants of the Pilagá of Central Chaco.</article-title><source>Journal of Ethnopharmacology</source><volume>44</volume>: <fpage>181</fpage>–<lpage>193</lpage>. <ext-link xlink:href="10.1016/0378-8741(94)01185-0" ext-link-type="doi" xlink:type="simple">https://doi.org/10.1016/0378-8741(94)01185-0</ext-link></mixed-citation></ref><ref id="B324"><mixed-citation xmlns:xlink="http://www.w3.org/1999/xlink" xlink:type="simple">National Research Council (<year>1989</year>) <source>Lost Crops of the Incas: Little-known plants of the Andes with promise for worldwide cultivatation.</source><publisher-name>National Academic Press</publisher-name>, <publisher-loc>Washington</publisher-loc>, <size units="page">409 pp</size>.</mixed-citation></ref><ref id="B20"><mixed-citation xmlns:xlink="http://www.w3.org/1999/xlink" xlink:type="simple"><person-group><name name-style="western"><surname>Arenas</surname><given-names>P</given-names></name><name name-style="western"><surname>Scarpa</surname><given-names>GF</given-names></name></person-group> (<year>2007</year>) <article-title>Edible wild plants of the Chorote Indians, Gran Chaco, Argentina.</article-title><source>Botanical Journal of the Linnean Society</source><volume>153</volume>(<issue>1</issue>): <fpage>73</fpage>–<lpage>85</lpage>. <ext-link xlink:href="10.1111/j.1095-8339.2007.00576.x" ext-link-type="doi" xlink:type="simple">https://doi.org/10.1111/j.1095-8339.2007.00576.x</ext-link></mixed-citation></ref><ref id="B56"><mixed-citation xmlns:xlink="http://www.w3.org/1999/xlink" xlink:type="simple"><person-group><name name-style="western"><surname>Biurrun</surname><given-names>E</given-names></name><name name-style="western"><surname>Galetto</surname><given-names>L</given-names></name><name name-style="western"><surname>Anton</surname><given-names>AM</given-names></name><name name-style="western"><surname>Biurrun</surname><given-names>F</given-names></name></person-group> (<year>2007</year>) <article-title>Plantas silvestres comestibles utilizadas en poblaciones rurales de la Provincia de La Rioja (Argentina).</article-title><source>Kurtziana</source><volume>33</volume>: <fpage>121</fpage>–<lpage>140</lpage>.</mixed-citation></ref><ref id="B276"><mixed-citation xmlns:xlink="http://www.w3.org/1999/xlink" xlink:type="simple"><person-group><name name-style="western"><surname>Martínez Crovetto</surname><given-names>RN</given-names></name></person-group> (<year>2014</year>) <article-title>Algunos datos sobre etnobotánica mocoví.</article-title><source>Bonplandia</source><volume>23</volume>(<issue>2</issue>): <fpage>119</fpage>–<lpage>131</lpage>. <ext-link xlink:href="10.30972/bon.232259" ext-link-type="doi" xlink:type="simple">https://doi.org/10.30972/bon.232259</ext-link></mixed-citation></ref><ref id="B424"><mixed-citation xmlns:xlink="http://www.w3.org/1999/xlink" xlink:type="simple"><person-group><name name-style="western"><surname>Saur Palmieri</surname><given-names>V</given-names></name><name name-style="western"><surname>López</surname><given-names>ML</given-names></name><name name-style="western"><surname>Trillo</surname><given-names>C</given-names></name></person-group> (<year>2018</year>) <article-title>Aproximaciones etnobotánicas de las especies y prácticas de frutos nativos comestibles de la actualidad. Aportes para la interpretación del pasado prehispánico de Cerro Colorado (Córdoba, Argentina).</article-title><source>Boletín de la Sociedad Argentina de Botánica</source><volume>53</volume>(<issue>1</issue>): <fpage>115</fpage>–<lpage>133</lpage>. <ext-link xlink:href="10.31055/1851.2372.v53.n1.19912" ext-link-type="doi" xlink:type="simple">https://doi.org/10.31055/1851.2372.v53.n1.19912</ext-link></mixed-citation></ref><ref id="B361"><mixed-citation xmlns:xlink="http://www.w3.org/1999/xlink" xlink:type="simple"><person-group><name name-style="western"><surname>Pereira</surname><given-names>LA</given-names></name><name name-style="western"><surname>Barboza</surname><given-names>GE</given-names></name><name name-style="western"><surname>Bovini</surname><given-names>MG</given-names></name><name name-style="western"><surname>Zélia de Almeida</surname><given-names>M</given-names></name><name name-style="western"><surname>Guimarães</surname><given-names>EF</given-names></name></person-group> (<year>2011</year>) <article-title>Caracterización y uso de “pimientas” en una comunidad quilombola de la Amazonía Oriental (Brasil).</article-title><source>Journal of the Botanical Research Institute of Texas</source><volume>5</volume>(<issue>1</issue>): <fpage>255</fpage>–<lpage>272</lpage>.</mixed-citation></ref><ref id="B275"><mixed-citation xmlns:xlink="http://www.w3.org/1999/xlink" xlink:type="simple"><person-group><name name-style="western"><surname>Martínez Crovetto</surname><given-names>RN</given-names></name></person-group> (<year>1981</year>) <article-title>Plantas utilizadas en medicina en el noroeste de Corrientes.</article-title><source>Miscelanea (Fundación Miguel Lillo)</source><volume>69</volume>: <fpage>7</fpage>–<lpage>139</lpage>.</mixed-citation></ref><ref id="B119"><mixed-citation xmlns:xlink="http://www.w3.org/1999/xlink" xlink:type="simple"><person-group><name name-style="western"><surname>Del Vitto</surname><given-names>LA</given-names></name><name name-style="western"><surname>Petenatti</surname><given-names>EM</given-names></name><name name-style="western"><surname>Petenatti</surname><given-names>ME</given-names></name></person-group> (<year>1997</year>) <article-title>Recursos Herbolarios de San Luis (República Argentina). Primera Parte: Plantas Nativas.</article-title><source>Multequina</source><volume>6</volume>: <fpage>49</fpage>–<lpage>66</lpage>.</mixed-citation></ref><ref id="B431"><mixed-citation xmlns:xlink="http://www.w3.org/1999/xlink" xlink:type="simple"><person-group><name name-style="western"><surname>Scarpa</surname><given-names>GF</given-names></name></person-group> (<year>2002</year>) <article-title>Plantas empleadas contra trastornos digestivos en la medicina tradicional criolla del Chaco Noroccidental.</article-title><source>Dominguezia</source><volume>18</volume>(<issue>1</issue>): <fpage>36</fpage>–<lpage>50</lpage>.</mixed-citation></ref><ref id="B269"><mixed-citation xmlns:xlink="http://www.w3.org/1999/xlink" xlink:type="simple"><person-group><name name-style="western"><surname>López</surname><given-names>P</given-names></name><name name-style="western"><surname>Gorzalczany</surname><given-names>S</given-names></name><name name-style="western"><surname>Acevedo</surname><given-names>C</given-names></name><name name-style="western"><surname>Alonso</surname><given-names>R</given-names></name><name name-style="western"><surname>Ferraro</surname><given-names>G</given-names></name></person-group> (<year>2012</year>) <article-title>Chemical study and anti-inflammatory activity of <italic><tp:taxon-name><tp:taxon-name-part taxon-name-part-type="genus">Capsicum</tp:taxon-name-part><tp:taxon-name-part taxon-name-part-type="species">chacoense</tp:taxon-name-part></tp:taxon-name></italic> and <italic><tp:taxon-name><tp:taxon-name-part taxon-name-part-type="genus">C.</tp:taxon-name-part><tp:taxon-name-part taxon-name-part-type="species">baccatum</tp:taxon-name-part></tp:taxon-name></italic>.</article-title><source>Brazilian Journal of Pharmacognosy</source><volume>22</volume>(<issue>2</issue>): <fpage>455</fpage>–<lpage>458</lpage>. <ext-link xlink:href="10.1590/S0102-695X2011005000187" ext-link-type="doi" xlink:type="simple">https://doi.org/10.1590/S0102-695X2011005000187</ext-link></mixed-citation></ref><ref id="B161"><mixed-citation xmlns:xlink="http://www.w3.org/1999/xlink" xlink:type="simple"><person-group><name name-style="western"><surname>Friesen Ratzlaff</surname><given-names>V</given-names></name></person-group> (<year>2017</year>) <source>Plantas medicinales del Gran Chaco.</source><publisher-name>Facultad de Ciencias Agrarias</publisher-name>, <publisher-loc>Universidad Nacional de Asunción, San Lorenzo-Paraguay</publisher-loc>, <size units="page">128 pp</size>.</mixed-citation></ref><ref id="B79"><mixed-citation xmlns:xlink="http://www.w3.org/1999/xlink" xlink:type="simple"><person-group><name name-style="western"><surname>Carrizo García</surname><given-names>C</given-names></name><name name-style="western"><surname>Barfuss</surname><given-names>MHJ</given-names></name><name name-style="western"><surname>Sehr</surname><given-names>EM</given-names></name><name name-style="western"><surname>Barboza</surname><given-names>GE</given-names></name><name name-style="western"><surname>Samuel</surname><given-names>R</given-names></name><name name-style="western"><surname>Moscone</surname><given-names>EA</given-names></name><name name-style="western"><surname>Ehrendorfer</surname><given-names>F</given-names></name></person-group> (<year>2016</year>) <article-title>Phylogenetic relationships, diversification and expansion of chili peppers (<italic><tp:taxon-name><tp:taxon-name-part taxon-name-part-type="genus">Capsicum</tp:taxon-name-part></tp:taxon-name></italic>, <tp:taxon-name><tp:taxon-name-part taxon-name-part-type="family">Solanaceae</tp:taxon-name-part></tp:taxon-name>).</article-title><source>Annals of Botany</source><volume>118</volume>: <fpage>35</fpage>–<lpage>51</lpage>. <ext-link xlink:href="10.1093/aob/mcw079" ext-link-type="doi" xlink:type="simple">https://doi.org/10.1093/aob/mcw079</ext-link></mixed-citation></ref><ref id="B196"><mixed-citation xmlns:xlink="http://www.w3.org/1999/xlink" xlink:type="simple"><person-group><name name-style="western"><surname>Hunziker</surname><given-names>AT</given-names></name></person-group> (<year>1950</year>) <article-title>Estudios sobre <tp:taxon-name><tp:taxon-name-part taxon-name-part-type="family">Solanaceae</tp:taxon-name-part></tp:taxon-name>. I: Sinopsis de las especies silvestres de <italic><tp:taxon-name><tp:taxon-name-part taxon-name-part-type="genus">Capsicum</tp:taxon-name-part></tp:taxon-name></italic> de Argentina y Paraguay.</article-title><source>Darwiniana</source><volume>9</volume>: <fpage>225</fpage>–<lpage>247</lpage>.</mixed-citation></ref><ref id="B470"><mixed-citation xmlns:xlink="http://www.w3.org/1999/xlink" xlink:type="simple"><person-group><name name-style="western"><surname>Tewksbury</surname><given-names>JJ</given-names></name><name name-style="western"><surname>Reagan</surname><given-names>KM</given-names></name><name name-style="western"><surname>Machnicki</surname><given-names>NJ</given-names></name><name name-style="western"><surname>Carlo</surname><given-names>TA</given-names></name><name name-style="western"><surname>Haak</surname><given-names>DC</given-names></name><name name-style="western"><surname>Calderón Peñaloza</surname><given-names>AL</given-names></name><name name-style="western"><surname>Levey</surname><given-names>DJ</given-names></name></person-group> (<year>2008b</year>) <article-title>Evolutionary ecology of pungency in wild chilies.</article-title><source>Proceedings of the National Academy of Sciences of the United States of America</source><volume>105</volume>: <fpage>11808</fpage>–<lpage>11811</lpage>. <ext-link xlink:href="10.1073/pnas.0802691105" ext-link-type="doi" xlink:type="simple">https://doi.org/10.1073/pnas.0802691105</ext-link></mixed-citation></ref></ref-list></tp:taxon-treatment>
