# Supplementary material for: ﻿Monograph of wild and cultivated chili peppers (Capsicum L., Solanaceae)
Source: PhytoKeys. 2022 Jun 14;200:1–423. doi: 10.3897/phytokeys.200.71667 (PMC9881532; doi:10.3897/phytokeys.200.71667)
Supplement: XML Treatment for Capsicum chinense [file phytokeys.200.71667-treatment17.xml]

<!DOCTYPE tp:taxon-treatment
  PUBLIC "-//TaxonX//DTD Taxonomic Treatment Publishing DTD v0 20100105//EN" "tax-treatment-NSO.dtd">
<tp:taxon-treatment xmlns:tp="http://www.plazi.org/taxpub"><tp:treatment-meta><kwd-group><label>Taxon classification</label><kwd>
              <named-content content-type="kingdom">Plantae</named-content>
            </kwd><kwd>
              <named-content content-type="order">Solanales</named-content>
            </kwd><kwd>
              <named-content content-type="family">Solanaceae</named-content>
            </kwd></kwd-group><mixed-citation publication-type="journal"><person-group><name><surname>Barboza</surname><given-names>Gloria E.</given-names></name><name><surname>García</surname><given-names>Carolina Carrizo</given-names></name><name><surname>Bianchetti</surname><given-names>Luciano de Bem</given-names></name><name><surname>Romero</surname><given-names>María V.</given-names></name><name><surname>Scaldaferro</surname><given-names>Marisel</given-names></name></person-group><article-title>﻿Monograph of wild and cultivated chili peppers (<italic><tp:taxon-name><tp:taxon-name-part taxon-name-part-type="genus" reg="Capsicum">Capsicum</tp:taxon-name-part></tp:taxon-name></italic> L., <tp:taxon-name><tp:taxon-name-part taxon-name-part-type="family">Solanaceae</tp:taxon-name-part></tp:taxon-name>)</article-title><source>PhytoKeys</source><day>14</day><month>06</month><year>2022</year><volume>200</volume><fpage>1</fpage><lpage>423</lpage><pub-id pub-id-type="doi">10.3897/phytokeys.200.71667</pub-id></mixed-citation></tp:treatment-meta><tp:nomenclature><label>﻿11.</label><tp:taxon-name>
            <object-id xmlns:xlink="http://www.w3.org/1999/xlink" content-type="arpha" xlink:type="simple">6FE51356-7657-5E38-8E42-2495E49F9526</object-id>
            <tp:taxon-name-part taxon-name-part-type="genus" reg="Capsicum">Capsicum</tp:taxon-name-part>
            <tp:taxon-name-part taxon-name-part-type="species" reg="chinense">chinense</tp:taxon-name-part>
          </tp:taxon-name><tp:taxon-authority>Jacq., Hort. Bot. Vindob. 3: 38. t. 67. 1776.</tp:taxon-authority><xref ref-type="fig" rid="F47">Fig. 47</xref><tp:nomenclature-citation-list><tp:nomenclature-citation><tp:taxon-name>
                <tp:taxon-name-part taxon-name-part-type="genus" reg="Capsicum">Capsicum</tp:taxon-name-part>
                <tp:taxon-name-part taxon-name-part-type="species" reg="cerasiforme">cerasiforme</tp:taxon-name-part>
              </tp:taxon-name><comment>Mill., Gard. Dict. ed. 8, no. 5. 1768. Type. Cultivated at the Chelsea Physic Garden, London, seeds from Spanish West Indies (no specimens cited).</comment></tp:nomenclature-citation><tp:nomenclature-citation><tp:taxon-name>
                <tp:taxon-name-part taxon-name-part-type="genus" reg="Capsicum">Capsicum</tp:taxon-name-part>
                <tp:taxon-name-part taxon-name-part-type="species" reg="cerasiforme">cerasiforme</tp:taxon-name-part>
              </tp:taxon-name><comment>Lam., Tabl. Encycl. 2: 26. 1794, nom. illeg., not <tp:taxon-name><tp:taxon-name-part taxon-name-part-type="genus" reg="Capsicum">Capsicum</tp:taxon-name-part><tp:taxon-name-part taxon-name-part-type="species" reg="cerasiforme">cerasiforme</tp:taxon-name-part></tp:taxon-name> Mill. (1768). Type. Brazil. “E Brafilia” (lectotype, designated here: P [P00357733]).</comment></tp:nomenclature-citation><tp:nomenclature-citation><tp:taxon-name>
                <tp:taxon-name-part taxon-name-part-type="genus" reg="Capsicum">Capsicum</tp:taxon-name-part>
                <tp:taxon-name-part taxon-name-part-type="species" reg="luteum">luteum</tp:taxon-name-part>
              </tp:taxon-name><comment>Lam., Tabl. Encycl. 2: 26. 1794. Type. India. “Ex India. Sonnerat” P. Sonnerat s.n. (lectotype, designated here: P [P00357731]).</comment></tp:nomenclature-citation><tp:nomenclature-citation><tp:taxon-name>
                <tp:taxon-name-part taxon-name-part-type="genus" reg="Capsicum">Capsicum</tp:taxon-name-part>
                <tp:taxon-name-part taxon-name-part-type="species" reg="cerasiforme">cerasiforme</tp:taxon-name-part>
              </tp:taxon-name><comment>Willd., Enum. Pl. [Willdenow] 1: 242. 1809, nom. illeg., not <tp:taxon-name><tp:taxon-name-part taxon-name-part-type="genus" reg="Capsicum">Capsicum</tp:taxon-name-part><tp:taxon-name-part taxon-name-part-type="species" reg="cerasiforme">cerasiforme</tp:taxon-name-part></tp:taxon-name> Mill. (1768). Type. Cultivated in the Berlin Botanic Garden, Germany, “Habitat…..” <tp:taxon-name><tp:taxon-name-part taxon-name-part-type="genus" reg="Capsicum">Capsicum</tp:taxon-name-part><tp:taxon-name-part taxon-name-part-type="species" reg="cerasiforme">cerasiforme</tp:taxon-name-part></tp:taxon-name> [sheet] 1, <italic>herb. Willdenow</italic> (lectotype, designated here: B [B-W04427-01-0]).</comment></tp:nomenclature-citation><tp:nomenclature-citation><tp:taxon-name>
                <tp:taxon-name-part taxon-name-part-type="genus" reg="Capsicum">Capsicum</tp:taxon-name-part>
                <tp:taxon-name-part taxon-name-part-type="species" reg="milleri">milleri</tp:taxon-name-part>
              </tp:taxon-name><comment>Roem. &amp; Schult., Syst. Veg., ed. 15 bis [Roemer &amp; Schultes] 4: 563. 1819, nom. illeg. superfl. Type. Based on <tp:taxon-name><tp:taxon-name-part taxon-name-part-type="genus" reg="Capsicum">Capsicum</tp:taxon-name-part><tp:taxon-name-part taxon-name-part-type="species" reg="cerasiforme">cerasiforme</tp:taxon-name-part></tp:taxon-name> Mill. (cited in synonymy).</comment></tp:nomenclature-citation><tp:nomenclature-citation><tp:taxon-name>
                <tp:taxon-name-part taxon-name-part-type="genus" reg="Capsicum">Capsicum</tp:taxon-name-part>
                <tp:taxon-name-part taxon-name-part-type="species" reg="indicum">indicum</tp:taxon-name-part>
                <tp:taxon-name-part taxon-name-part-type="authority">Dierb.</tp:taxon-name-part>
                <tp:taxon-name-part taxon-name-part-type="infraspecific-rank">var.</tp:taxon-name-part>
                <tp:taxon-name-part taxon-name-part-type="variety" reg="luteum">luteum</tp:taxon-name-part>
              </tp:taxon-name><comment>(Lam.) Dierb., Arch. Apotheker-Vereins Nordl. Teutschl. 30: 24. 1829. Type. Based on <tp:taxon-name><tp:taxon-name-part taxon-name-part-type="genus" reg="Capsicum">Capsicum</tp:taxon-name-part><tp:taxon-name-part taxon-name-part-type="species" reg="luteum">luteum</tp:taxon-name-part></tp:taxon-name> Lam.</comment></tp:nomenclature-citation><tp:nomenclature-citation><tp:taxon-name>
                <tp:taxon-name-part taxon-name-part-type="genus" reg="Capsicum">Capsicum</tp:taxon-name-part>
                <tp:taxon-name-part taxon-name-part-type="species" reg="indicum">indicum</tp:taxon-name-part>
                <tp:taxon-name-part taxon-name-part-type="authority">Dierb.</tp:taxon-name-part>
                <tp:taxon-name-part taxon-name-part-type="infraspecific-rank">var.</tp:taxon-name-part>
                <tp:taxon-name-part taxon-name-part-type="variety" reg="humifusum">humifusum</tp:taxon-name-part>
              </tp:taxon-name><comment>Dierb., Arch. Apotheker-Vereins Nordl. Teutschl. 30: 26. 1829. Type. Based on <tp:taxon-name><tp:taxon-name-part taxon-name-part-type="genus" reg="Capsicum">Capsicum</tp:taxon-name-part><tp:taxon-name-part taxon-name-part-type="species" reg="cerasiforme">cerasiforme</tp:taxon-name-part></tp:taxon-name> Mill. (cited in synonymy).</comment></tp:nomenclature-citation><tp:nomenclature-citation><tp:taxon-name>
                <tp:taxon-name-part taxon-name-part-type="genus" reg="Capsicum">Capsicum</tp:taxon-name-part>
                <tp:taxon-name-part taxon-name-part-type="species" reg="indicum">indicum</tp:taxon-name-part>
                <tp:taxon-name-part taxon-name-part-type="authority">Dierb.</tp:taxon-name-part>
                <tp:taxon-name-part taxon-name-part-type="infraspecific-rank">var.</tp:taxon-name-part>
                <tp:taxon-name-part taxon-name-part-type="variety" reg="ochranthum">ochranthum</tp:taxon-name-part>
              </tp:taxon-name><comment>Dierb., Arch. Apotheker-Vereins Nordl. Teutschl. 30: 27. 1829. Type. Based on <tp:taxon-name><tp:taxon-name-part taxon-name-part-type="genus" reg="Capsicum">Capsicum</tp:taxon-name-part><tp:taxon-name-part taxon-name-part-type="species" reg="cerasiforme">cerasiforme</tp:taxon-name-part></tp:taxon-name> Willd. (cited in synonymy).</comment></tp:nomenclature-citation><tp:nomenclature-citation><tp:taxon-name>
                <tp:taxon-name-part taxon-name-part-type="genus" reg="Capsicum">Capsicum</tp:taxon-name-part>
                <tp:taxon-name-part taxon-name-part-type="species" reg="dichotomum">dichotomum</tp:taxon-name-part>
              </tp:taxon-name><comment>Vell., Fl. Flumin.: 61. 1829 (“1825”); Fl. Flumin. Icon. 2: t. 9. 1831 (“1827”), as “<tp:taxon-name><tp:taxon-name-part taxon-name-part-type="genus" reg="Capsicum">Capsicum</tp:taxon-name-part><tp:taxon-name-part taxon-name-part-type="species" reg="conicum">conicum</tp:taxon-name-part></tp:taxon-name>”. Type. Brazil. [Rio de Janeiro]: “Colitur hortis” (lectotype, designated by <xref ref-type="bibr" rid="B236">Knapp et al. 2015</xref>, pg. 824: [illustration] Original parchment plate of Flora Fluminensis in the Manuscript Section of the Biblioteca Nacional, Rio de Janeiro [cat. no.: mss1198651_012] and later published in Vellozo, Fl. Flumin. Icon. 2: t. 9. 1831).</comment></tp:nomenclature-citation><tp:nomenclature-citation><tp:taxon-name>
                <tp:taxon-name-part taxon-name-part-type="genus" reg="Capsicum">Capsicum</tp:taxon-name-part>
                <tp:taxon-name-part taxon-name-part-type="species" reg="odoriferum">odoriferum</tp:taxon-name-part>
              </tp:taxon-name><comment>Vell., Fl. Flumin.: 61. 1829 (“1825”); Fl. Flumin. Icon. 2: t. 8. 1831 (“1827”). Type. Brazil. [Rio de Janeiro]: “Colitur hortis” (lectotype, designated by <xref ref-type="bibr" rid="B236">Knapp et al. 2015</xref>, pg. 824: [illustration] Original parchment plate of Flora Fluminensis in the Manuscript Section of the Biblioteca Nacional, Rio de Janeiro [cat. no.: mss1198651_011] and later published in Vellozo, Fl. Flumin. Icon. 2: t. 8. 1831).</comment></tp:nomenclature-citation><tp:nomenclature-citation><tp:taxon-name>
                <tp:taxon-name-part taxon-name-part-type="genus" reg="Capsicum">Capsicum</tp:taxon-name-part>
                <tp:taxon-name-part taxon-name-part-type="species" reg="conicum">conicum</tp:taxon-name-part>
              </tp:taxon-name><comment>Vell., Fl. Flumin. Icon. 2: t. 9. 1831. (“1827”), nom. illeg., not <tp:taxon-name><tp:taxon-name-part taxon-name-part-type="genus" reg="Capsicum">Capsicum</tp:taxon-name-part><tp:taxon-name-part taxon-name-part-type="species" reg="conicum">conicum</tp:taxon-name-part></tp:taxon-name> G.Mey. (1818). Type. Based on <tp:taxon-name><tp:taxon-name-part taxon-name-part-type="genus" reg="Capsicum">Capsicum</tp:taxon-name-part><tp:taxon-name-part taxon-name-part-type="species" reg="dichotomum">dichotomum</tp:taxon-name-part></tp:taxon-name> Vell.</comment></tp:nomenclature-citation><tp:nomenclature-citation><tp:taxon-name>
                <tp:taxon-name-part taxon-name-part-type="genus" reg="Capsicum">Capsicum</tp:taxon-name-part>
                <tp:taxon-name-part taxon-name-part-type="species" reg="toxicarium">toxicarium</tp:taxon-name-part>
              </tp:taxon-name><comment>Poepp., Not. Natur- Heilk. 32: 228. 1832. Type. No locality cited (no specimens cited, no original material found). Peru. “Peruvian hispan., Maynas alto”, Jan 1830, <italic>E.F. Poeppig 2220</italic> (neotype, designated here: W [acc. # 0102196].</comment></tp:nomenclature-citation><tp:nomenclature-citation><tp:taxon-name>
                <tp:taxon-name-part taxon-name-part-type="genus" reg="Capsicum">Capsicum</tp:taxon-name-part>
                <tp:taxon-name-part taxon-name-part-type="species" reg="cereolum">cereolum</tp:taxon-name-part>
              </tp:taxon-name><comment>Bertol., Hort. Bonon. Pl. Nov. 1: 6. t. 2. 1838. Type. Cultivated in Bologna, Italy “Nascitur in Brasilia unde semina ad nos attulit, et comiter dedit Eq. NUNNEZIUS” (lectotype, designated here [illustration]: Bertoloni, Hort. Bonon. Pl. Nov. 1: 6. t. 2. 1838).</comment></tp:nomenclature-citation><tp:nomenclature-citation><tp:taxon-name>
                <tp:taxon-name-part taxon-name-part-type="genus" reg="Capsicum">Capsicum</tp:taxon-name-part>
                <tp:taxon-name-part taxon-name-part-type="species" reg="cordiforme">cordiforme</tp:taxon-name-part>
                <tp:taxon-name-part taxon-name-part-type="authority">Mill.</tp:taxon-name-part>
                <tp:taxon-name-part taxon-name-part-type="infraspecific-rank">var.</tp:taxon-name-part>
                <tp:taxon-name-part taxon-name-part-type="variety" reg="subangulosum">subangulosum</tp:taxon-name-part>
              </tp:taxon-name><comment>Fingerh., Monogr. Capsic.: 29. 1832. Type. No locality cited (no specimens cited; lectotype, designated here: [Fingerhuth, Monogr. Capsic. Tab. IX d. 1832]).</comment></tp:nomenclature-citation><tp:nomenclature-citation><tp:taxon-name>
                <tp:taxon-name-part taxon-name-part-type="genus" reg="Capsicum">Capsicum</tp:taxon-name-part>
                <tp:taxon-name-part taxon-name-part-type="species" reg="cordiforme">cordiforme</tp:taxon-name-part>
                <tp:taxon-name-part taxon-name-part-type="authority">Mill.</tp:taxon-name-part>
                <tp:taxon-name-part taxon-name-part-type="infraspecific-rank">var.</tp:taxon-name-part>
                <tp:taxon-name-part taxon-name-part-type="variety" reg="majus">majus</tp:taxon-name-part>
              </tp:taxon-name><comment>Fingerh., Monogr. Capsic.: 30. 1832. Type. No locality cited (no specimens cited; lectotype, designated here [illustration]: Fingerhuth, Monogr. Capsic. Tab. IX e. 1832).</comment></tp:nomenclature-citation><tp:nomenclature-citation><tp:taxon-name>
                <tp:taxon-name-part taxon-name-part-type="genus" reg="Capsicum">Capsicum</tp:taxon-name-part>
                <tp:taxon-name-part taxon-name-part-type="species" reg="cordiforme">cordiforme</tp:taxon-name-part>
                <tp:taxon-name-part taxon-name-part-type="authority">Mill.</tp:taxon-name-part>
                <tp:taxon-name-part taxon-name-part-type="infraspecific-rank">var.</tp:taxon-name-part>
                <tp:taxon-name-part taxon-name-part-type="variety" reg="minus">minus</tp:taxon-name-part>
              </tp:taxon-name><comment>Fingerh., Monogr. Capsic.: 30. 1832. Type. No locality cited (no specimens cited; lectotype, designated here [illustration]: Fingerhuth, Monogr. Capsic. Tab. X a. 1832).</comment></tp:nomenclature-citation><tp:nomenclature-citation><tp:taxon-name>
                <tp:taxon-name-part taxon-name-part-type="genus" reg="Capsicum">Capsicum</tp:taxon-name-part>
                <tp:taxon-name-part taxon-name-part-type="species" reg="cordiforme">cordiforme</tp:taxon-name-part>
                <tp:taxon-name-part taxon-name-part-type="authority">Mill.</tp:taxon-name-part>
                <tp:taxon-name-part taxon-name-part-type="infraspecific-rank">var.</tp:taxon-name-part>
                <tp:taxon-name-part taxon-name-part-type="variety" reg="olivaeforme">olivaeforme</tp:taxon-name-part>
              </tp:taxon-name><comment>Fingerh., Monogr. Capsic.: 30. 1832. Type. No locality cited (no specimens cited; lectotype, designated here [illustration]: Fingerhuth, Monogr. Capsic. Tab. X b. 1832).</comment></tp:nomenclature-citation><tp:nomenclature-citation><tp:taxon-name>
                <tp:taxon-name-part taxon-name-part-type="genus" reg="Capsicum">Capsicum</tp:taxon-name-part>
                <tp:taxon-name-part taxon-name-part-type="species" reg="cordiforme">cordiforme</tp:taxon-name-part>
                <tp:taxon-name-part taxon-name-part-type="authority">Mill.</tp:taxon-name-part>
                <tp:taxon-name-part taxon-name-part-type="infraspecific-rank">var.</tp:taxon-name-part>
                <tp:taxon-name-part taxon-name-part-type="variety" reg="globosum">globosum</tp:taxon-name-part>
              </tp:taxon-name><comment>Fingerh., Monogr. Capsic.: 30. 1832. Type. “<tp:taxon-name><tp:taxon-name-part taxon-name-part-type="genus" reg="Crescit">Crescit</tp:taxon-name-part></tp:taxon-name> in Indiis et America meridionali” (no specimens cited; lectotype, designated here [illustration]: Fingerhuth, Monogr. Capsic. Tab. X c. 1832).</comment></tp:nomenclature-citation><tp:nomenclature-citation><tp:taxon-name>
                <tp:taxon-name-part taxon-name-part-type="genus" reg="Capsicum">Capsicum</tp:taxon-name-part>
                <tp:taxon-name-part taxon-name-part-type="species" reg="ustulatum">ustulatum</tp:taxon-name-part>
              </tp:taxon-name><comment>Paxton, Paxton’s Mag. Bot. 5: 197. 1838. Type. Cultivated at Chatwsworth House, England (no specimens cited; lectotype, designated here: [illustration], Paxton, Paxton’s Mag. Bot. 5: [un-numbered plate opposite] 197. 1838).</comment></tp:nomenclature-citation><tp:nomenclature-citation><tp:taxon-name>
                <tp:taxon-name-part taxon-name-part-type="genus" reg="Capsicum">Capsicum</tp:taxon-name-part>
                <tp:taxon-name-part taxon-name-part-type="species" reg="cerasiforme">cerasiforme</tp:taxon-name-part>
                <tp:taxon-name-part taxon-name-part-type="authority">Willd.</tp:taxon-name-part>
                <tp:taxon-name-part taxon-name-part-type="infraspecific-rank">var.</tp:taxon-name-part>
                <tp:taxon-name-part taxon-name-part-type="variety" reg="maurocarpum">maurocarpum</tp:taxon-name-part>
              </tp:taxon-name><comment>Dunal, Prodr. [A. P. de Candolle] 13(1): 422. 1852. Type. No locality cited (no specimens cited; lectotype designated here: [illustration] “<tp:taxon-name><tp:taxon-name-part taxon-name-part-type="genus" reg="Solanum">Solanum</tp:taxon-name-part></tp:taxon-name><tp:taxon-name><tp:taxon-name-part taxon-name-part-type="genus" reg="Capsicum">Capsicum</tp:taxon-name-part></tp:taxon-name> dictum perenne minus<tp:taxon-name><tp:taxon-name-part taxon-name-part-type="genus" reg="Capsicum"/><tp:taxon-name-part taxon-name-part-type="species" reg="erectum">erectum</tp:taxon-name-part></tp:taxon-name>” Weinemann, Phytanthoza Iconogr. 4: 349, t. 930 c. 1745).</comment></tp:nomenclature-citation><tp:nomenclature-citation><tp:taxon-name>
                <tp:taxon-name-part taxon-name-part-type="genus" reg="Capsicum">Capsicum</tp:taxon-name-part>
                <tp:taxon-name-part taxon-name-part-type="species" reg="oxycarpum">oxycarpum</tp:taxon-name-part>
              </tp:taxon-name><comment>Dunal, Prodr. [A. P. de Candolle] 13(1): 426. 1852. Type. Brazil. Rio de Janeiro, 1831, <italic>M. Blanchet 90</italic> (holotype: G-DC [G00200070]; isotype: MPU [MPU023041]).</comment></tp:nomenclature-citation><tp:nomenclature-citation><tp:taxon-name>
                <tp:taxon-name-part taxon-name-part-type="genus" reg="Capsicum">Capsicum</tp:taxon-name-part>
                <tp:taxon-name-part taxon-name-part-type="species" reg="cordiforme">cordiforme</tp:taxon-name-part>
                <tp:taxon-name-part taxon-name-part-type="authority">Mill.</tp:taxon-name-part>
                <tp:taxon-name-part taxon-name-part-type="infraspecific-rank">var.</tp:taxon-name-part>
                <tp:taxon-name-part taxon-name-part-type="variety" reg="subsulcatum">subsulcatum</tp:taxon-name-part>
              </tp:taxon-name><comment>Dunal, Prodr. [A. P. de Candolle] 13(1): 427. 1852. Type. No locality cited (no specimens cited; lectotype designated here: [illustration] Fingerhuth, Monogr. Capsic. Tab. IX c. 1832).</comment></tp:nomenclature-citation><tp:nomenclature-citation><tp:taxon-name>
                <tp:taxon-name-part taxon-name-part-type="genus" reg="Capsicum">Capsicum</tp:taxon-name-part>
                <tp:taxon-name-part taxon-name-part-type="species" reg="annuum">annuum</tp:taxon-name-part>
                <tp:taxon-name-part taxon-name-part-type="authority">L.</tp:taxon-name-part>
                <tp:taxon-name-part taxon-name-part-type="infraspecific-rank">var.</tp:taxon-name-part>
                <tp:taxon-name-part taxon-name-part-type="variety" reg="chinense">chinense</tp:taxon-name-part>
              </tp:taxon-name><comment>(Jacq.) Alef., Landw. Fl.: 132. 1866. Type. Based on <tp:taxon-name><tp:taxon-name-part taxon-name-part-type="genus" reg="Capsicum">Capsicum</tp:taxon-name-part><tp:taxon-name-part taxon-name-part-type="species" reg="chinense">chinense</tp:taxon-name-part></tp:taxon-name> Jacq.</comment></tp:nomenclature-citation><tp:nomenclature-citation><tp:taxon-name>
                <tp:taxon-name-part taxon-name-part-type="genus" reg="Capsicum">Capsicum</tp:taxon-name-part>
                <tp:taxon-name-part taxon-name-part-type="species" reg="annuum">annuum</tp:taxon-name-part>
                <tp:taxon-name-part taxon-name-part-type="authority">L.</tp:taxon-name-part>
                <tp:taxon-name-part taxon-name-part-type="infraspecific-rank">var.</tp:taxon-name-part>
                <tp:taxon-name-part taxon-name-part-type="variety" reg="luteum">luteum</tp:taxon-name-part>
              </tp:taxon-name><comment>(Lam.) Alef., Landw. Fl.: 132. 1866. Type. Based on <tp:taxon-name><tp:taxon-name-part taxon-name-part-type="genus" reg="Capsicum">Capsicum</tp:taxon-name-part><tp:taxon-name-part taxon-name-part-type="species" reg="luteum">luteum</tp:taxon-name-part></tp:taxon-name> Lam.</comment></tp:nomenclature-citation><tp:nomenclature-citation><tp:taxon-name>
                <tp:taxon-name-part taxon-name-part-type="genus" reg="Capsicum">Capsicum</tp:taxon-name-part>
                <tp:taxon-name-part taxon-name-part-type="species" reg="annuum">annuum</tp:taxon-name-part>
                <tp:taxon-name-part taxon-name-part-type="authority">L.</tp:taxon-name-part>
                <tp:taxon-name-part taxon-name-part-type="infraspecific-rank">var.</tp:taxon-name-part>
                <tp:taxon-name-part taxon-name-part-type="variety" reg="milleri">milleri</tp:taxon-name-part>
              </tp:taxon-name><comment>(Roem. &amp; Schult.) Alef., Landw. Fl.: 133. 1866. Type. Based on <tp:taxon-name><tp:taxon-name-part taxon-name-part-type="genus" reg="Capsicum">Capsicum</tp:taxon-name-part><tp:taxon-name-part taxon-name-part-type="species" reg="milleri">milleri</tp:taxon-name-part></tp:taxon-name> Roem. &amp; Schult.</comment></tp:nomenclature-citation><tp:nomenclature-citation><tp:taxon-name>
                <tp:taxon-name-part taxon-name-part-type="genus" reg="Capsicum">Capsicum</tp:taxon-name-part>
                <tp:taxon-name-part taxon-name-part-type="species" reg="grossum">grossum</tp:taxon-name-part>
                <tp:taxon-name-part taxon-name-part-type="authority">Willd.</tp:taxon-name-part>
                <tp:taxon-name-part taxon-name-part-type="infraspecific-rank">var.</tp:taxon-name-part>
                <tp:taxon-name-part taxon-name-part-type="variety" reg="cerasiforme">cerasiforme</tp:taxon-name-part>
              </tp:taxon-name><comment>(Lam.) C.B.Clarke, Fl. Brit. India 4: 239. 1883. Type. Based on <tp:taxon-name><tp:taxon-name-part taxon-name-part-type="genus" reg="Capsicum">Capsicum</tp:taxon-name-part><tp:taxon-name-part taxon-name-part-type="species" reg="cerasiforme">cerasiforme</tp:taxon-name-part></tp:taxon-name> Lam.</comment></tp:nomenclature-citation><tp:nomenclature-citation><tp:taxon-name>
                <tp:taxon-name-part taxon-name-part-type="genus" reg="Capsicum">Capsicum</tp:taxon-name-part>
                <tp:taxon-name-part taxon-name-part-type="species" reg="annuum">annuum</tp:taxon-name-part>
                <tp:taxon-name-part taxon-name-part-type="authority">L.</tp:taxon-name-part>
                <tp:taxon-name-part taxon-name-part-type="infraspecific-rank">var.</tp:taxon-name-part>
                <tp:taxon-name-part taxon-name-part-type="variety" reg="cerasiforme">cerasiforme</tp:taxon-name-part>
              </tp:taxon-name><comment>(Mill.) Irish, Rep. (Annual) Missouri Bot. Gard. 9: 92. 1898. Type. Based on <tp:taxon-name><tp:taxon-name-part taxon-name-part-type="genus" reg="Capsicum">Capsicum</tp:taxon-name-part><tp:taxon-name-part taxon-name-part-type="species" reg="cerasiforme">cerasiforme</tp:taxon-name-part></tp:taxon-name> Mill.</comment></tp:nomenclature-citation><tp:nomenclature-citation><tp:taxon-name>
                <tp:taxon-name-part taxon-name-part-type="genus" reg="Capsicum">Capsicum</tp:taxon-name-part>
                <tp:taxon-name-part taxon-name-part-type="species" reg="frutescens">frutescens</tp:taxon-name-part>
                <tp:taxon-name-part taxon-name-part-type="authority">L.</tp:taxon-name-part>
                <tp:taxon-name-part taxon-name-part-type="infraspecific-rank">var.</tp:taxon-name-part>
                <tp:taxon-name-part taxon-name-part-type="variety" reg="cerasiforme">cerasiforme</tp:taxon-name-part>
              </tp:taxon-name><comment>(Mill.) L.H.Bailey, Gentes Herbarum 1: 129 1923. Type. Based on <tp:taxon-name><tp:taxon-name-part taxon-name-part-type="genus" reg="Capsicum">Capsicum</tp:taxon-name-part><tp:taxon-name-part taxon-name-part-type="species" reg="cerasiforme">cerasiforme</tp:taxon-name-part></tp:taxon-name> Mill.</comment></tp:nomenclature-citation><tp:nomenclature-citation><tp:taxon-name>
                <tp:taxon-name-part taxon-name-part-type="genus" reg="Capsicum">Capsicum</tp:taxon-name-part>
                <tp:taxon-name-part taxon-name-part-type="species" reg="assamicum">assamicum</tp:taxon-name-part>
              </tp:taxon-name><comment>J.Purkay. &amp; Lok.Singh, Ozean J. Appl. Sci. 5(1): 56. 2012. Type. India. Assam: Tezpur, 157 m, 25 May 2008, <italic>Purkayastha</italic> &amp; <italic>Singh</italic>, DRLT 12 (holotype: CAL [by error, BSI in protologue, n.v.]; isotype: CAL [by error, DRLT and BSI in protologue, n.v.]).</comment></tp:nomenclature-citation></tp:nomenclature-citation-list></tp:nomenclature><tp:treatment-sec sec-type="material" id="SECID0E3ZDO"><title>Type.</title><p>Cultivated in Vienna, Austria [“Hort. Bot. Vindob.”], <italic>N.J. von Jacquin s.n.</italic> (lectotype, designated here: W [acc. # 0080115]).</p></tp:treatment-sec><tp:treatment-sec sec-type="description" id="SECID0EO1DO"><title>Description.</title><p>Low, erect, short-lived subshrubs or rarely shrubs, 0.5–1.5 (–2.5) m tall, with the main stem (0.5–) 0.8–1.5 cm in diameter at base, few to much branched from near the base. Young stems 4-angled, fragile, green or greenish-brown, glabrous to glabrescent, with spreading, simple, uniseriate, (2–) 4–5-celled, eglandular trichomes 0.07–0.7 mm long; nodes solid, green or purple; bark of older stems light brown or green with light brown stripes, glabrous to sparsely pubescent; lenticels absent. Sympodial units difoliate, the leaves geminate; leaf pair unequal in size, similar in shape. Leaves membranous, concolorous or slightly discolorous, dark green above, pale green below, glabrescent to sparsely pubescent, with simple, 4–9-celled, eglandular trichomes 0.6–1.2 mm long, especially along the mid-vein or with a tuft of trichomes in the basal vein axils abaxially; blades of major leaves (4–) 5.25–10 (–15.5) cm long, 2.4–4 (–7) cm wide, ovate to elliptic, the major veins 4–5 (–6) on each side of mid-vein, the base attenuate or truncate and rather unequal, the margins entire, the apex short-acuminate, acuminate or acute; petioles 0.5–3 (–3.5) cm, glabrous to sparsely pubescent; blades of minor leaves similar in shape, 4–5.5 cm long, 2–2.5 cm wide; petioles 0.7–1.5 cm long, with the same pubescence as the major leaves. Inflorescences axillary, 2–4 (–5) flowers per axil, occasionally solitary flower; flowering pedicels 12–20 (–30) mm long, angled, erect or slightly spreading, geniculate at anthesis (wild forms) or pendent and non-geniculate (domesticated forms), green or green with purple lines, glabrous to moderately pubescent, the eglandular trichomes short, antrorse; pedicels scars conspicuous, slightly corky. Buds ellipsoid, cream or greenish-white. Flowers 5–6-merous. Calyx 1–2.5 (–3) mm long, 3–4 mm wide, cup-shaped, green, pentagonal or hexagonal in outline, the main veins strongly marked, the calyx appendages absent or with 5–6 mucro-like appendages, glabrous to moderately pubescent with similar short or long eglandular trichomes as the stems. Corolla 5 (–6)-merous, (5–) 6.5–8 mm long, 10–15 (–20) mm in diameter, dull white or greenish-white, occasionally with purple spots outside and within, stellate with interpetalar membrane, lobed nearly 2/3 of the way to the base, glabrous adaxially and abaxially, the tube (2–) 2.5–3 mm long, the lobes 3.5–5 mm long, 2–3.5 mm wide, triangular, spreading, the margins papillate, the tips acute, cucullate, papillate. Stamens 5 (–6), equal; filaments 1–1.3 mm long, white, cream or purple, inserted on the corolla 1–1.5 mm from the base, with auricles fused to the corolla at the point of insertion; anthers (1–) 1.38–2.05 mm long, blue or bluish-grey, very rarely yellow or greenish-white, broadly ellipsoid or ellipsoid, connivent or not connivent at anthesis, the connective sometimes wide and clearer. Gynoecium with the ovary 2–2.5 mm long, 2.5–3.5 mm in diameter, 2–3 (–4)-carpelar, light green, subglobose; ovules more than two per locule; nectary ca. 0.5 mm tall; styles heteromorphic, 3–4.1 mm, included, at the same level to the stamen length or exserted ca. 2 mm beyond the anthers, lilac or white, cylindrical; stigma ca. 0.15 mm long, ca. 0.5 mm wide, minute, discoid, pale green or pale yellow. Berry &lt; 10 mm in diameter, subglobose and orange to red (in wild populations), highly variable in size, shape and colour (in semi-domesticated or domesticated cultivars): subglobose or triangular, 10–20 mm in diameter, to long-triangular or campanulate, 30–60 (–100) mm long, 20–30 mm in diameter, some blocky, with the apex pointed, blunt or long-acuminate and upcurved and the base obtuse or truncate, green, yellow, brown or purple when immature, pale yellow, yellow, dark brown, orange, red or vermilion-scarlet at maturity, deciduous or persistent, very pungent (sometimes non-pungent), the pericarp thick, opaque, with giant cells (endocarp alveolate); stone cells absent; fruiting pedicels 15–45 (–55) mm long, thick, angled, strongly widened distally, erect and rigid (wild) or pendent and curved (domesticated); fruiting calyx 5–10 mm in diameter, persistent, not accrescent, discoid or shallowly cup-shaped, sometimes reflexed, with a strong annular constriction at junction with the pedicel (wild and domesticated), sometimes the margin ripped, green. Seeds 14–35 per fruit, (2.7–) 3–4 mm long, (2.5–) 3–3.5 mm wide, C-shaped or subglobose, pale yellow or nearly white, the seed coat smooth (<abbrev xmlns:xlink="http://www.w3.org/1999/xlink" xlink:title="stereomicroscope" id="ABBRID0EU1DO" xlink:type="simple">SM</abbrev>), cerebelloid (<abbrev xmlns:xlink="http://www.w3.org/1999/xlink" xlink:title="scanning electron microscope" id="ABBRID0EY1DO" xlink:type="simple">SEM</abbrev>), the cells irregular in seed body, polygonal at margins, the lateral walls sinuate in the seed body, straight at margins; embryo imbricate.</p><fig id="F47" position="float" orientation="portrait"><object-id xmlns:xlink="http://www.w3.org/1999/xlink" content-type="doi" xlink:type="simple">10.3897/phytokeys.200.71667.figure47</object-id><object-id xmlns:xlink="http://www.w3.org/1999/xlink" content-type="arpha" xlink:type="simple">2E322F25-9040-53F3-A998-AEB24DF61C97</object-id><label>Figure 47.</label><caption><p><italic><tp:taxon-name><tp:taxon-name-part taxon-name-part-type="genus" reg="Capsicum">Capsicum</tp:taxon-name-part><tp:taxon-name-part taxon-name-part-type="species" reg="chinense">chinense</tp:taxon-name-part></tp:taxon-name></italic> (<bold>A–H</bold> from wild plants <bold>I–M</bold> from domesticated plants) <bold>A</bold> plant <bold>B</bold> flower buds <bold>C</bold> flower on geniculate pedicel <bold>D</bold> flower, in front view <bold>E</bold> flower, in full anthesis <bold>F</bold> immature fruit <bold>G</bold> fruiting pedicel <bold>H</bold> mature fruit <bold>I</bold> flowering branch <bold>J</bold> flowers on pendent pedicels <bold>K, L</bold> immature fruits <bold>M</bold> mature fruit <bold>A–H</bold> no specimen vouchers (cult. in Banco de Germoplasma de Hortaliças, Embrapa/Hortaliças, Brasília-DF, Brazil), photos taken <italic>in situ</italic> by L. Bianchetti <bold>I–M</bold> no specimen vouchers (cult. in Pairumani, Cochabamba-Bolivia), photos taken <italic>in situ</italic> by G.E. Barboza.</p></caption><graphic xmlns:xlink="http://www.w3.org/1999/xlink" xlink:href="phytokeys-200-001_article-71667__-g047.jpg" position="float" orientation="portrait" xlink:type="simple" id="oo_695462.jpg"><uri content-type="original_file" xlink:type="simple">https://binary.pensoft.net/fig/695462</uri></graphic></fig></tp:treatment-sec><tp:treatment-sec sec-type="distribution" id="SECID0EY3DO"><title>Distribution.</title><p><italic><tp:taxon-name><tp:taxon-name-part taxon-name-part-type="genus" reg="Capsicum">Capsicum</tp:taxon-name-part><tp:taxon-name-part taxon-name-part-type="species" reg="chinense">chinense</tp:taxon-name-part></tp:taxon-name></italic> wild forms were thought to originally occur in the north-central Amazon Basin lowlands (Brazil), where domestication is thought to have occurred (<xref ref-type="bibr" rid="B368">Pickersgill 1971</xref>; <xref ref-type="bibr" rid="B145">Eshbaugh 1993</xref>). <xref ref-type="bibr" rid="B370">Pickersgill (1984)</xref> stated that wild <italic><tp:taxon-name><tp:taxon-name-part taxon-name-part-type="genus" reg="Capsicum">C.</tp:taxon-name-part><tp:taxon-name-part taxon-name-part-type="species" reg="chinense">chinense</tp:taxon-name-part></tp:taxon-name></italic> is confined to the lowlands of the Amazon, Orinoco and eastern Brazil, while <xref ref-type="bibr" rid="B318">Moses et al. (2014)</xref> suggested that populations in Central America and the Caribbean may have been primarily derived from progenitors from the Upper Amazon Region and later diverged through geographical isolation. Wild populations can still be found in the nature, but they are difficult to locate or are restricted to remote areas. Wild <italic><tp:taxon-name><tp:taxon-name-part taxon-name-part-type="genus" reg="Capsicum">C.</tp:taxon-name-part><tp:taxon-name-part taxon-name-part-type="species" reg="chinense">chinense</tp:taxon-name-part></tp:taxon-name></italic> (indigenous name: Pimi’ró) have been found in Roraima State (Brazil) (<xref ref-type="bibr" rid="B28">Barbosa et al. 2002</xref>, <xref ref-type="bibr" rid="B30">2008</xref>; <xref ref-type="bibr" rid="B72">Busso et al. 2003</xref>; <xref ref-type="bibr" rid="B322">Nascimento-Filho et al. 2007</xref>; <xref ref-type="bibr" rid="B403">Romero da Cruz and Forni Martins 2015</xref>), which confirms the occurrence of probable ancestors in the eastern lowlands of Amazonia (Fig. <xref ref-type="fig" rid="F48">48</xref>).</p><fig id="F48" position="float" orientation="portrait"><object-id xmlns:xlink="http://www.w3.org/1999/xlink" content-type="doi" xlink:type="simple">10.3897/phytokeys.200.71667.figure48</object-id><object-id xmlns:xlink="http://www.w3.org/1999/xlink" content-type="arpha" xlink:type="simple">EB572814-4572-5DF9-8630-FB06A575D60E</object-id><label>Figure 48.</label><caption><p>Distribution of <italic><tp:taxon-name><tp:taxon-name-part taxon-name-part-type="genus" reg="Capsicum">C.</tp:taxon-name-part><tp:taxon-name-part taxon-name-part-type="species" reg="chinense">chinense</tp:taxon-name-part></tp:taxon-name></italic>.</p></caption><graphic xmlns:xlink="http://www.w3.org/1999/xlink" xlink:href="phytokeys-200-001_article-71667__-g048.jpg" position="float" orientation="portrait" xlink:type="simple" id="oo_695463.jpg"><uri content-type="original_file" xlink:type="simple">https://binary.pensoft.net/fig/695463</uri></graphic></fig><p><italic><tp:taxon-name><tp:taxon-name-part taxon-name-part-type="genus" reg="Capsicum">Capsicum</tp:taxon-name-part><tp:taxon-name-part taxon-name-part-type="species" reg="chinense">chinense</tp:taxon-name-part></tp:taxon-name></italic> has been introduced into United States of America (<xref ref-type="bibr" rid="B64">Bosland and Votava 2000</xref>), Mexico through Cuba (<xref ref-type="bibr" rid="B173">González Estrada et al. 2010</xref>; <xref ref-type="bibr" rid="B414">Ruiz-Lau et al. 2011</xref>; <xref ref-type="bibr" rid="B270">López Castilla et al. 2019</xref>) and Central and South America where is found cultivated or escaped from cultivation; it has also been introduced outside the Americas (Eastern Europe, Africa, Asia: China, Japan, Taiwan, India and others) mainly by Portuguese explorers (<xref ref-type="bibr" rid="B144">Eshbaugh 1983</xref>; <xref ref-type="bibr" rid="B18">Andrews 1993</xref>; <xref ref-type="bibr" rid="B291">Meghvansi et al. 2010</xref>).</p></tp:treatment-sec><tp:treatment-sec sec-type="ecology" id="SECID0EIBEO"><title>Ecology.</title><p><italic><tp:taxon-name><tp:taxon-name-part taxon-name-part-type="genus" reg="Capsicum">Capsicum</tp:taxon-name-part><tp:taxon-name-part taxon-name-part-type="species" reg="chinense">chinense</tp:taxon-name-part></tp:taxon-name></italic> grows in wet tropical and subtropical forests where native communities cultivate it around their chakras or in-home gardens, between 100 and 800 (–1,800) m elevation. Wild populations in northern Brazil grow in lowlands and disperse spontaneously in fallow agriculture areas, before the beginning of the rainy period (<xref ref-type="bibr" rid="B28">Barbosa et al. 2002</xref>).</p></tp:treatment-sec><tp:treatment-sec sec-type="phenology" id="SECID0E4BEO"><title>Phenology.</title><p>Flowering and fruiting all year in most parts of its range.</p></tp:treatment-sec><tp:treatment-sec sec-type="Chromosome number" id="SECID0ECCEO"><title>Chromosome number.</title><p>n = 12 (<xref ref-type="bibr" rid="B365">Pickersgill 1966</xref>; Pozzobon and Schifino-Wittman 2006); 2n = 2x = 24 (<xref ref-type="bibr" rid="B369">Pickersgill 1977</xref>; <xref ref-type="bibr" rid="B316">Moscone et al. 2003</xref>, <xref ref-type="bibr" rid="B317">2007</xref>; <xref ref-type="bibr" rid="B382">Pozzobon et al. 2006</xref>; <xref ref-type="bibr" rid="B403">Romero da Cruz and Forni Martins 2015</xref>).</p></tp:treatment-sec><tp:treatment-sec sec-type="Common names" id="SECID0EADEO"><title>Common names.</title><p><bold>Argentina</bold>: Ají bolita (Salta, <italic>Hilgert 2060</italic>). <bold>Belize</bold>: Jabanero pepper (Corozal, <italic>Balick 2211</italic>); <bold>Bolivia</bold>: Ají (Beni, <italic>Williams 937</italic>; La Paz, <italic>Williams 774</italic>), Aji mote (Santa Cruz, <italic>Krapovickas &amp; Schinini 32488</italic>), Ají soliman (Cochabamba, <italic>Thomas 1093</italic>), Ají trompillo (Cochabamba, <italic>Thomas 704</italic>), Ají grande rojo (Beni, <italic>Rivero 428</italic>); <bold>Brazil</bold>: Baianinha (Rondônia, <italic>Teles Walter 579</italic>), Canaimé, Chumbinho, Malaguetão, Morangão, Moranguinho, Murici, Murupi, Pimentãozinho, Peão-amaerlo, Peão-vermelho, Peixe-boi, Pimenta amarela, Pimenta-moranga, Pimenta murici, Pimenta ornamental, Pimenta-roxa, Chifre-de-carneiro, Chifre-de veado, Cumari-do-Pará, Esporão-de-galo, Olho-de-cará, Olho-de-carangueijo, Olho-de-mutum, Olho-de-peixe (falsa), Olho-de-peixe (verdadeira), Pimenta-vermelha longa, Unha-de-gato, Pimenta-de-cherio amarela (ardosa), Pimenta-de-cheiro longa, Pimenta-de mesa-ardosa (Roraima, <xref ref-type="bibr" rid="B29">Barbosa et al. 2006</xref>), Pimenta (Goiás, <italic>Amaral 139</italic>; São Paulo, <italic>Hoehne s.n</italic>.), Habanero vermelha (São Paulo, <italic>Lélis et al. 12</italic>), Pimenta açaí (Amapá, <italic>Pereira et al. 1918</italic>), Pimenta acerola (Amapá, <italic>Pereira et al. 1816</italic>), Pimenta-biquinho (Mina Gerais, Goiás, <xref ref-type="bibr" rid="B75">Carvalho et al. 2006</xref>), Pimenta boliviana (Rondonia, <italic>Teles Walter et al. 572</italic>), Pimenta camapú (Amapá, <xref ref-type="bibr" rid="B361">Pereira et al. 2011</xref>), Pimenta cambuí (Bahía, <italic>Medeiros et al. 196</italic>), Pimenta-doce (Rondônia, <italic>Teles Walter 567</italic>), Pimenta habanero (<xref ref-type="bibr" rid="B75">Carvalho et al. 2006</xref>), Pimenta-murupi (Região Norte, <xref ref-type="bibr" rid="B75">Carvalho et al. 2006</xref>), Pimenta queimosa (Amapá, <italic>Pereira et al. 1905</italic>), Pimenta do Curupira (Roraima, <xref ref-type="bibr" rid="B28">Barbosa et al. 2002</xref>; <xref ref-type="bibr" rid="B322">Nascimento Filho et al. 2007</xref>), Pimenta amarela ardosa (Amapá, <italic>Pereira et al. 1908</italic>), Pimenta de bode (Região Centro-Oeste, <xref ref-type="bibr" rid="B75">Carvalho et al. 2006</xref>), Pimenta de cheira (<italic>Pickersgill RU72-175</italic>), Pimenta de cheiro (Bahía, <italic>Medeiros et al. 182</italic>; Rio de Janeiro, <italic>Gonçalves &amp; Kaketru 2</italic>; Paraíba, <italic>Gadelha Neto 1748</italic>), Pimenta queimosa amarela (Amapá, <italic>Pereira et al. 1904</italic>), Pimenta roxa alongada (São Paulo, <italic>Hoehne s.n.</italic>), Pimenta de cheiro amarela (Amapá, <italic>Pereira et al. 1901</italic>), Pimenta de cheiro legítimo (Río de Janerio, <italic>Freire de Carvalho s.n.</italic>), Pimenta de cheiro redondinha (<xref ref-type="bibr" rid="B361">Pereira et al. 2011</xref>), Pimenta de cheiro tacacá (Amapá, <xref ref-type="bibr" rid="B361">Pereira et al. 2011</xref>), Pimenta-de-cheiro vermelha (Amapá, <italic>Pereira et al. 1831</italic>; Roraima, <xref ref-type="bibr" rid="B29">Barbosa et al. 2006</xref>), Pimenta-dedo-de-papagaio (Bahía, <italic>Medeiros et al. 200</italic>), Pimenta de cheiro de panela (Amapá, <xref ref-type="bibr" rid="B361">Pereira et al. 2011</xref>); <bold>Colombia</bold>: Ají (Meta, <italic>Quevedo et al. 1816</italic>, Santander, <italic>Rosado 01</italic>), Trompito (Vichada, <italic>García Guzmán s.n.</italic>), Aji amarillo (Amazonas, <italic>Cárdenas et al. 9439</italic>), Ají pecas (Caquetá, <italic>Cárdenas et al. 9311</italic>), Aji trompito (Caquetá, <italic>Cárdenas et al. 9356</italic>), Ojito de Lucía (Caquetá, <italic>Cárdenas et al. 9331</italic>), Ají de babilla (Amazonas, <italic>Cárdenas et al. 9431</italic>); <bold>Costa Rica</bold>: Chile, Chile chiricano, Chile panameño (<xref ref-type="bibr" rid="B60">Bohs 2015</xref>); <bold>Ecuador</bold>: Ají (Napo, <italic>Ríos 429</italic>; Morona-Santiago, <italic>Villegas &amp; Meneses 16</italic>), Ají botoncillo (Guayas, <italic>Holmgren &amp; Heilborn s.n.</italic>); <bold>French Guiana</bold>: Péppé (Cayenne, <italic>Fleury 124</italic>); <bold>Jamaica</bold>: Scotch bonnet (Jamaica, <xref ref-type="bibr" rid="B64">Bosland and Votava 2000</xref>); <bold>Mexico</bold>: Habanero (Quintana Roo, <italic>Palma Gutiérrez 85-69</italic>), Rosita (Yucatán, <xref ref-type="bibr" rid="B270">López Castilla et al. 2019</xref>), Chile cimarrón (México, <italic>Hinton 4336</italic>), Chile costeño (Campeche, <italic>Ramírez A. 56</italic>), Chile habanero (Yucatán, <italic>Ucan 4652</italic>), Chile xalapeño (Quintana Roo, <italic>Palma Gutiérrez 85-25</italic>), Chile de árbol (Michoacán, <italic>Soto Núñez &amp; Silva R. 3842</italic>); <bold>Panamá</bold>: Ají Chombo (<xref ref-type="bibr" rid="B64">Bosland and Votava 2000</xref>); <bold>Peru</bold>: Ají (Lambayeque, <italic>Llatas Quiroz 3454</italic>; San Martín. <italic>Plowman &amp; Schunke V. 11695</italic>), Arequipeño (Lima, <italic>Velarde Núñez</italic> 8), Charapita (Iquitos, <xref ref-type="bibr" rid="B64">Bosland and Votava 2000</xref>), Chinchi-uchu (Peru, <xref ref-type="bibr" rid="B17">Andrews 1984</xref>), Esticana (Cuzco, <italic>Ferreyra 16384</italic>), Limos (Lima, <italic>Velarde Núñez</italic> 16), Pucunuchu (San Martín, <italic>Plowman &amp; Schunke 11497</italic>), Ají amarillo (Pasco, <italic>Huamán et al. 0317</italic>), Ají bravo (Loreto, <italic>Plowman 2457</italic>), Aji Charapa (Iquitos, <xref ref-type="bibr" rid="B64">Bosland and Votava 2000</xref>), Ají Dulce (Loreto, <italic>Plowman 2458</italic>), Ají mutecillo (Amazonas, <italic>Campos</italic> &amp; <italic>Vargas 6945</italic>), Ají rojo o ají chanchamayo (Pasco, Oxapampa, <italic>Huamán et al. 0320</italic>), Ají Panca (<xref ref-type="bibr" rid="B64">Bosland and Votava 2000</xref>), Ají Pucomucho (<xref ref-type="bibr" rid="B64">Bosland and Votava 2000</xref>), Ajuju aji (Loreto, <italic>Hormia 2194</italic>), Colorado Cuzco (Lima, <italic>Velarde Núñez 4</italic>), Colorado Trujillo (Lima, <italic>Velarde Núñez</italic> 9), Munición uchu (Loreto, <italic>Williams 5225</italic>), Rojo Arequipa (Lima, <italic>Velarde Núñez 12</italic>), Ají corazón de pollo (Madre de Dios, <italic>Pesha Baca 95</italic>); <bold>Puerto Rico</bold>: Rocotillo (<xref ref-type="bibr" rid="B64">Bosland and Votava 2000</xref>); <bold>Trinidad and Tobago</bold>: Congo (<xref ref-type="bibr" rid="B64">Bosland and Votava 2000</xref>); <bold>United Stated of America</bold>: Datil (Florida, <xref ref-type="bibr" rid="B64">Bosland and Votava 2000</xref>), Rocotillo (Texas, <xref ref-type="bibr" rid="B17">Andrews 1984</xref>).</p></tp:treatment-sec><tp:treatment-sec sec-type="Indigenous names" id="SECID0EBNEO"><title>Indigenous names.</title><p><bold>Bolivia</bold>: Bidó (Tacana, La Paz, <italic>Williams 1177</italic>), Cheti (Trinitario, Cochabamba, <italic>Thomas 704</italic>), Ta’ (Beni, <italic>Davis 1066</italic>), Hchetgi (Trinitario, Cochabamba, <italic>Thomas 1092</italic>), Tata (Yuqui, Cochabamba, <italic>Martínez et al. 246</italic>), Uchu (Quechua, La Paz, <italic>Williams 772</italic>), Winno (Yuracare, Cochabamba, <italic>Thomas 1093</italic>), Winno manera (Yuracare, Cochabamba, <italic>Thomas 704</italic>); <bold>Brazil</bold>: Pimi’ró (Macuxi, Roraima, <xref ref-type="bibr" rid="B28">Barbosa et al. 2002</xref>; <xref ref-type="bibr" rid="B322">Nascimento Filho et al. 2007</xref>); <bold>Colombia</bold>: Aati (Curripaco, Guainía, <italic>Espina et al. 182</italic>); Chamouiju (Colono Huitoto, Caquetá, <italic>Cárdenas et al. 9331</italic>), Doehoe (Amazonas, <italic>Cárdenas et al. 9439</italic>), Duaó (Caquetá, <italic>Cárdenas et al. 9385</italic>), Gubsovia (Makuna, Amazonas, <italic>Cárdenas et al. 9431</italic>), Kukunarí (And, Amazonas, <italic>Castro &amp; Matapí 565</italic>), Jade deé (Mui, Amazonas, <italic>Castro &amp; Ramírez 132</italic>), Kukunari (Amazonas, <italic>Castro &amp; Matapí</italic> 565), Fakiki deé (Mui, Amazonas, <italic>Castro &amp; Rodríguez 309</italic>), Lole-ra (Norte de Santander, <italic>Solange 8</italic>), Tada tarre (Sáliba, Casanare, <italic>Camargo 020</italic>), Wijichi-taku (And, Amazonas, <italic>Castro &amp; Matapí 561</italic>); <bold>Ecuador</bold>: Atalba ucho (Kichwa, Sucumbíos, <italic>Moya &amp; Reyes 207</italic>), Ampi (Shuar, Zamora-Chinchipe, <italic>Santín et al. 102</italic>), Ccoma (Cofán, Sucumbios, <italic>Cerón 20848</italic>), Giimo (Oncaye, Napo, <italic>Davis &amp; Yost 993</italic>), Giimo (Huaorani, Napo, <italic>Miller &amp; Yépez 651</italic>), Giimoñabu (Huaorani, Napo, <italic>Miller &amp; Yépez 651</italic>), Guimo (Huaorani, Orellana, <italic>Naranjo &amp; Freire 329</italic>), Giimohue (plant) (Huaoroni, Napo, <italic>Miller &amp; Yépez 651</italic>), Guimuwe (Huaorani, Orellana, <italic>Freire &amp; Naranjo 612</italic>), Hueapia (Secoya, <italic>Cerón 62013</italic>), Imiá (Shuar Jívaro, Pastaza, <italic>Lewis et al. 13960</italic>), Jinia (Shuar, Morona Santiago, <italic>Pujupet RBAE 1005</italic>), Juminialinae ([Guahibo?] Casanare, <italic>Camargo 020</italic>), K<sup>h</sup>oma (Kofán, Napo, <italic>Pinkley 230</italic>), Munisión (Kichwa, Orellana, <italic>Carrillo &amp; Reyes 434</italic>), Ochabia (Siona, Sucumbíos, <italic>Miranda &amp; Moya 437</italic>), Piujimia (Orellana, <italic>Herrera &amp; Guerrero 186</italic>), Ucho (Quechua, Napo, <italic>Miller et al. 2404</italic>), Úchu (Achuar Jívaro, Pastaza, <italic>Lewis et al. 13960</italic>), Aji ucho (Quechua, Orellana, <italic>Reyes &amp; Carrillo 773</italic>), Anya bia (= snake pepper) (Napo, <italic>Vickers 178</italic>), Arara uchu (Quechua, Orellana, <italic>Kohn 1613</italic>), Araya ucho (Quechua, Sucumbíos, <italic>Reyes &amp; Moya 234</italic>), Araray-uchu (Quechua, Napo, <italic>Balslev &amp; Irvine 4598</italic>), Biruti uchu (Quechua, Orellana, <italic>Kohn 1611</italic>), Butun uchu (Quechua, Napo, <italic>Ríos &amp; Oña 430</italic>), Chipiri k<sup>h</sup>uma (Kofán, Napo, <italic>Pinkley 256</italic>), Cua K<sup>h</sup>oma (Kofán, Napo, <italic>Pinkley 544</italic>), Palanda uchu (Quechua, Orellana, <italic>Kohn 1612</italic>), Puca uchu (Quechua, Orellana, <italic>Kohn 1896</italic>), Sasi uchu (Quechua, Orellana, <italic>Kohn 1611</italic>), Tiupi tio (Cayapa, Esmeraldas, <italic>Kvist 40566</italic>), Tɛsi k<sup>h</sup>uma (Kofán, Napo, <italic>Pinkley 257</italic>), t<sup>h</sup>ot<sup>h</sup>ao k<sup>h</sup>uma (Kofán, Napo, <italic>Pinkley 259</italic>), Tota cu’ma (Kofán, Napo, <italic>Cerón et al. 5849</italic>), Uchu muyu (Quechua, Napo, <italic>Ríos 429</italic>), Wea bia (Siona, Napo, <italic>Vickers 115</italic>), Bula muyu uchu (Quechua, Orellana, <italic>Kohn 1910</italic>), Dio tape fin chuno (Cayapa, Esmeralda, <italic>Kvist 40586</italic>); <bold>Guyana</bold>: Há-ka-pu-tá (Cuyuni-Mazaruni, <italic>Tillett &amp; Tillett 45424</italic>); Tor-tor-oi-ma (Cuyuni-Mazaruni, <italic>Tillett &amp; Tillett 45627</italic>); <bold>Mexico</bold>: Habanero ik (Maya, Quintana Roo, <italic>Gutiérrez 24</italic>), Maax-ik (Maya, Quintana Roo, <italic>Gutiérrez 388</italic>), X-Kat ik (Quintana Roo, <italic>Palma Gutiérrez 85-24</italic>); <bold>Peru</bold>: Imia (Achual Jívaro, Loreto, <italic>Lewis et al. 11207</italic>), Tots (Yanesha, Pasco, <italic>Huamán et al. 0317</italic>), Yaájima (Amazonas, <italic>Kayap 652</italic>); <bold>Surinam</bold>: Ah-se-se (Kaxuyana, Kwamala, <italic>Plotkin 139</italic>), Pepra (Sranam, Kwamala, <italic>Plotkin 139</italic>), Pom-we (Tirio, Kwamala, <italic>Plotkin 139</italic>).</p></tp:treatment-sec><tp:treatment-sec sec-type="Uses" id="SECID0EZSEO"><title>Uses.</title><p><italic><tp:taxon-name><tp:taxon-name-part taxon-name-part-type="genus" reg="Capsicum">Capsicum</tp:taxon-name-part><tp:taxon-name-part taxon-name-part-type="species" reg="chinense">chinense</tp:taxon-name-part></tp:taxon-name></italic> has medicinal, ornamental and food uses. Indigeneous communities and rural people widely cultivated this species around their homes to consume the fruits raw, cooked or used as a spice (<xref ref-type="bibr" rid="B28">Barbosa et al. 2002</xref>). The consumption of the fruits of this species has spread globally and are highly appreciated (sweet and pungent) due to its fleshiness and distinct aroma (<xref ref-type="bibr" rid="B254">Kurian and Starks 2002</xref>; <xref ref-type="bibr" rid="B42">Basu and De 2003</xref>; <xref ref-type="bibr" rid="B166">Gahungu et al. 2011</xref>) in sauces and powders.</p><p>In addition to medicinal properties indicated in Table <xref ref-type="table" rid="T3">3</xref>, <italic><tp:taxon-name><tp:taxon-name-part taxon-name-part-type="genus" reg="Capsicum">C.</tp:taxon-name-part><tp:taxon-name-part taxon-name-part-type="species" reg="chinense">chinense</tp:taxon-name-part></tp:taxon-name></italic> has spiritual uses which have sometimes been recorded by researchers on herbarium specimen labels. For example, in Ecuador (Comunidad Oncaye, <italic>Davis &amp; Yost 993</italic>), fruits were used by a shaman’s wife in the termination of an ayahuasa session, (Comunidad Bataburo, <italic>Freire &amp; Naranjo 612</italic>), the entire plant is used to cure “espanto” (fearfulness) and (Comunidad Indillama, <italic>Reyes 502</italic>) and the plant is used to cure illness caused by the “mal viento”, an evil spirit of the air. In Peru (Comunidad Palcazú, <italic>Huamán et al. 317</italic>), the smoke of a single dried fruit is used to help children when they are tearful. In Brazil (Roraima; Comunidad Macuxi, <xref ref-type="bibr" rid="B28">Barbosa et al. 2002</xref>), the common name of the species is an allusion to ‘curupira’, a supernatural being, guardian of the Amazon forests in Tupi mythology (<xref ref-type="bibr" rid="B172">Gomez Platero and Palma Ehrichs 2011</xref>). In addition, outside the Americas, <italic><tp:taxon-name><tp:taxon-name-part taxon-name-part-type="genus" reg="Capsicum">C.</tp:taxon-name-part><tp:taxon-name-part taxon-name-part-type="species" reg="chinense">chinense</tp:taxon-name-part></tp:taxon-name></italic> has a broad spectrum of ethnopharmacological applications and medicinal properties (e.g. see <xref ref-type="bibr" rid="B291">Meghvansi et al. 2010</xref>).</p></tp:treatment-sec><tp:treatment-sec sec-type="Preliminary conservation assessment" id="SECID0EKVEO"><title>Preliminary conservation assessment.</title><p><abbrev xmlns:xlink="http://www.w3.org/1999/xlink" xlink:title="extent of occurrence" id="ABBRID0EQVEO" xlink:type="simple">EOO</abbrev> (18,657,305 km<sup>2</sup>); <abbrev xmlns:xlink="http://www.w3.org/1999/xlink" xlink:title="area of occupancy" id="ABBRID0EWVEO" xlink:type="simple">AOO</abbrev> (712 km<sup>2</sup>). <italic><tp:taxon-name><tp:taxon-name-part taxon-name-part-type="genus" reg="Capsicum">Capsicum</tp:taxon-name-part><tp:taxon-name-part taxon-name-part-type="species" reg="chinense">chinense</tp:taxon-name-part></tp:taxon-name></italic> is a very widespread cultivated species worldwide; we assign the status of Least Concern (LC).</p></tp:treatment-sec><tp:treatment-sec sec-type="discussion" id="SECID0EHWEO"><title>Discussion.</title><p><italic><tp:taxon-name><tp:taxon-name-part taxon-name-part-type="genus" reg="Capsicum">Capsicum</tp:taxon-name-part><tp:taxon-name-part taxon-name-part-type="species" reg="chinense">chinense</tp:taxon-name-part></tp:taxon-name></italic> belongs to the Annum clade (<xref ref-type="bibr" rid="B79">Carrizo García et al. 2016</xref>). It is most popularly known as Habanero (Mexico and United States of America) or Scotch Bonnet (Caribbean Islands), but it has numerous common and indigenous names in South America (see above and <xref ref-type="bibr" rid="B23">Baba et al. 2016</xref>), as well as landrace and cultivar names (e.g. Carolina Reaper, Bhut Jolokia, Red Savina, Congo pepper, NuMex Suave, NuMex Trick-or-Treat). Many of the names refer to differences in the fruit’s pungency, shape or colour (<xref ref-type="bibr" rid="B64">Bosland and Votava 2000</xref>; <xref ref-type="bibr" rid="B489">Votava and Bosland 2004</xref>; <xref ref-type="bibr" rid="B61">Bosland and Baral 2007</xref>; <xref ref-type="bibr" rid="B66">Bosland et al. 2012</xref>; <xref ref-type="bibr" rid="B62">Bosland and Coon 2015</xref>).</p><p>Ever since Smith and Heiser (1957) first recognised <italic><tp:taxon-name><tp:taxon-name-part taxon-name-part-type="genus" reg="Capsicum">C.</tp:taxon-name-part><tp:taxon-name-part taxon-name-part-type="species" reg="chinense">chinense</tp:taxon-name-part></tp:taxon-name></italic> as a cultivated species in the genus, its recognition as an independent entity and as a member of the <italic><tp:taxon-name><tp:taxon-name-part taxon-name-part-type="genus" reg="Capsicum">C.</tp:taxon-name-part><tp:taxon-name-part taxon-name-part-type="species" reg="annuum">annuum</tp:taxon-name-part></tp:taxon-name></italic> complex (<italic><tp:taxon-name><tp:taxon-name-part taxon-name-part-type="genus" reg="Capsicum">C.</tp:taxon-name-part><tp:taxon-name-part taxon-name-part-type="species" reg="annuum">annuum</tp:taxon-name-part></tp:taxon-name></italic>-<italic><tp:taxon-name><tp:taxon-name-part taxon-name-part-type="genus" reg="Capsicum">C.</tp:taxon-name-part><tp:taxon-name-part taxon-name-part-type="species" reg="frutescens">frutescens</tp:taxon-name-part></tp:taxon-name></italic>-<italic><tp:taxon-name><tp:taxon-name-part taxon-name-part-type="genus" reg="Capsicum">C.</tp:taxon-name-part><tp:taxon-name-part taxon-name-part-type="species" reg="chinense">chinense</tp:taxon-name-part></tp:taxon-name></italic>) has been debated in literature (see <xref ref-type="bibr" rid="B27">Baral and Bosland 2004</xref>; <xref ref-type="bibr" rid="B146">Eshbaugh 2012</xref> and references therein), with arguments based on morphological, cytogenetic, biochemical (isoenzymes), phylogenetic and reproductive evidence. Recently, <xref ref-type="bibr" rid="B394">Raveendar et al. (2017)</xref> established the phylogenetic relationships of 13 complete chloroplast genome sequences belonging to the <tp:taxon-name><tp:taxon-name-part taxon-name-part-type="family">Solanaceae</tp:taxon-name-part></tp:taxon-name> (five <italic><tp:taxon-name><tp:taxon-name-part taxon-name-part-type="genus" reg="Capsicum">Capsicum</tp:taxon-name-part></tp:taxon-name></italic> species included). This study showed that the <italic><tp:taxon-name><tp:taxon-name-part taxon-name-part-type="genus" reg="Capsicum">C.</tp:taxon-name-part><tp:taxon-name-part taxon-name-part-type="species" reg="chinense">chinense</tp:taxon-name-part></tp:taxon-name></italic> cp genome is much closer to <tp:taxon-name><tp:taxon-name-part taxon-name-part-type="genus" reg="Capsicum">C.</tp:taxon-name-part><tp:taxon-name-part taxon-name-part-type="species" reg="annuum">annuum</tp:taxon-name-part><tp:taxon-name-part taxon-name-part-type="infraspecific-rank">var.</tp:taxon-name-part><tp:taxon-name-part taxon-name-part-type="variety" reg="glabriusculum">glabriusculum</tp:taxon-name-part></tp:taxon-name>, wild progenitor of <italic><tp:taxon-name><tp:taxon-name-part taxon-name-part-type="genus" reg="Capsicum">C.</tp:taxon-name-part><tp:taxon-name-part taxon-name-part-type="species" reg="annuum">annuum</tp:taxon-name-part></tp:taxon-name></italic>, than any other sampled <italic><tp:taxon-name><tp:taxon-name-part taxon-name-part-type="genus" reg="Capsicum">Capsicum</tp:taxon-name-part></tp:taxon-name></italic> species (<tp:taxon-name><tp:taxon-name-part taxon-name-part-type="genus" reg="Capsicum">C.</tp:taxon-name-part><tp:taxon-name-part taxon-name-part-type="species" reg="annuum">annuum</tp:taxon-name-part><tp:taxon-name-part taxon-name-part-type="infraspecific-rank">var.</tp:taxon-name-part><tp:taxon-name-part taxon-name-part-type="variety" reg="annuum">annuum</tp:taxon-name-part></tp:taxon-name>, <italic><tp:taxon-name><tp:taxon-name-part taxon-name-part-type="genus" reg="Capsicum">C.</tp:taxon-name-part><tp:taxon-name-part taxon-name-part-type="species" reg="frutescens">frutescens</tp:taxon-name-part></tp:taxon-name></italic>, <italic><tp:taxon-name><tp:taxon-name-part taxon-name-part-type="genus" reg="Capsicum">C.</tp:taxon-name-part><tp:taxon-name-part taxon-name-part-type="species" reg="baccatum">baccatum</tp:taxon-name-part></tp:taxon-name></italic> and <italic><tp:taxon-name><tp:taxon-name-part taxon-name-part-type="genus" reg="Capsicum">C.</tp:taxon-name-part><tp:taxon-name-part taxon-name-part-type="species" reg="lycianthoides">lycianthoides</tp:taxon-name-part></tp:taxon-name></italic>). This indicates that members of the <italic><tp:taxon-name><tp:taxon-name-part taxon-name-part-type="genus" reg="Capsicum">C.</tp:taxon-name-part><tp:taxon-name-part taxon-name-part-type="species" reg="annuum">annuum</tp:taxon-name-part></tp:taxon-name></italic> complex share a common gene pool as was suggested by <xref ref-type="bibr" rid="B144">Eshbaugh (1983)</xref>, <xref ref-type="bibr" rid="B211">Ibiza et al. (2012)</xref> and others.</p><p>An unequivocal morphological delimitation for <italic><tp:taxon-name><tp:taxon-name-part taxon-name-part-type="genus" reg="Capsicum">C.</tp:taxon-name-part><tp:taxon-name-part taxon-name-part-type="species" reg="chinense">chinense</tp:taxon-name-part></tp:taxon-name></italic> is difficult for two reasons: first, intermediate well-established types occur between wild and domesticated forms, probably due to intraspecific hybridisation (<xref ref-type="bibr" rid="B377">Pickersgill et al. 1979</xref>) and second, some specimens are hardly indistinguishable from their closest relatives (<italic><tp:taxon-name><tp:taxon-name-part taxon-name-part-type="genus" reg="Capsicum">C.</tp:taxon-name-part><tp:taxon-name-part taxon-name-part-type="species" reg="frutescens">frutescens</tp:taxon-name-part></tp:taxon-name></italic> and <italic><tp:taxon-name><tp:taxon-name-part taxon-name-part-type="genus" reg="Capsicum">C.</tp:taxon-name-part><tp:taxon-name-part taxon-name-part-type="species" reg="annuum">annuum</tp:taxon-name-part></tp:taxon-name></italic>) at flowering or fruiting stage (Smith and Heiser 1957; <xref ref-type="bibr" rid="B140">Eshbaugh 1976</xref>; <xref ref-type="bibr" rid="B27">Baral and Bosland 2004</xref>; <xref ref-type="bibr" rid="B375">Pickersgill 2016</xref>). <italic><tp:taxon-name><tp:taxon-name-part taxon-name-part-type="genus" reg="Capsicum">Capsicum</tp:taxon-name-part><tp:taxon-name-part taxon-name-part-type="species" reg="chinense">chinense</tp:taxon-name-part></tp:taxon-name></italic> is a short-lived subshrub or rarely shrub with 2–4 (–5) flowers per node, flowering pedicels that can be erect or spreading and geniculate at anthesis (mostly in wild forms) or pendent and non-geniculate (mostly in domesticated cultivars), a calyx with strongly-marked main veins that lacks appendages or is pentagonal or hexagonal in outline with 5–6 mucro-like appendages, a corolla that is dull white or greenish-white, fruits that are variable in shape, size and colour, deciduous or persistent, a fruiting calyx with a strong annular constriction at the junction with the pedicel and a clearly discoid fruiting calyx. The discoid calyx with a distinct annular constriction is the most conspicuous and consistent feature of <italic><tp:taxon-name><tp:taxon-name-part taxon-name-part-type="genus" reg="Capsicum">C.</tp:taxon-name-part><tp:taxon-name-part taxon-name-part-type="species" reg="chinense">chinense</tp:taxon-name-part></tp:taxon-name></italic> (Fig. <xref ref-type="fig" rid="F47">47</xref>).</p><p>Morphologically, <xref ref-type="bibr" rid="B27">Baral and Bosland (2004)</xref> found <italic><tp:taxon-name><tp:taxon-name-part taxon-name-part-type="genus" reg="Capsicum">C.</tp:taxon-name-part><tp:taxon-name-part taxon-name-part-type="species" reg="chinense">chinense</tp:taxon-name-part></tp:taxon-name></italic> produces primarily pendent flowers and calyces with a circular constriction, while <italic><tp:taxon-name><tp:taxon-name-part taxon-name-part-type="genus" reg="Capsicum">C.</tp:taxon-name-part><tp:taxon-name-part taxon-name-part-type="species" reg="frutescens">frutescens</tp:taxon-name-part></tp:taxon-name></italic> produces erect flowers and calyces without a constriction. Another character found in literature to distinguish these species is the degree to which the style is exserted beyond the anthers (D’Arcy 1973; <xref ref-type="bibr" rid="B146">Eshbaugh 2012</xref>). It is most difficult to distinguish these two species at the flowering stage. The great number of specimens of <italic><tp:taxon-name><tp:taxon-name-part taxon-name-part-type="genus" reg="Capsicum">C.</tp:taxon-name-part><tp:taxon-name-part taxon-name-part-type="species" reg="chinense">chinense</tp:taxon-name-part></tp:taxon-name></italic>, analysed in this treatment, showed that the position of the flowering pedicels and whether or not the style is exserted more than 1 mm beyond the anthers can be quite variable and prevents confident species assignment (Peña-Yam et al. 2009). Calyx characters can be helpful in the identification of flowering specimens. The flowering calyx in both <italic><tp:taxon-name><tp:taxon-name-part taxon-name-part-type="genus" reg="Capsicum">C.</tp:taxon-name-part><tp:taxon-name-part taxon-name-part-type="species" reg="chinense">chinense</tp:taxon-name-part></tp:taxon-name></italic> and <italic><tp:taxon-name><tp:taxon-name-part taxon-name-part-type="genus" reg="Capsicum">C.</tp:taxon-name-part><tp:taxon-name-part taxon-name-part-type="species" reg="frutescens">frutescens</tp:taxon-name-part></tp:taxon-name></italic> is deeply cup-shaped, but in <italic><tp:taxon-name><tp:taxon-name-part taxon-name-part-type="genus" reg="Capsicum">C.</tp:taxon-name-part><tp:taxon-name-part taxon-name-part-type="species" reg="chinense">chinense</tp:taxon-name-part></tp:taxon-name></italic>, the main nerves protrude remarkably from the calyx surface (Fig. <xref ref-type="fig" rid="F47">47C, J, L</xref>), while in <italic><tp:taxon-name><tp:taxon-name-part taxon-name-part-type="genus" reg="Capsicum">C.</tp:taxon-name-part><tp:taxon-name-part taxon-name-part-type="species" reg="frutescens">frutescens</tp:taxon-name-part></tp:taxon-name></italic>, they are often completely immersed in the calyx surface (Fig. <xref ref-type="fig" rid="F68">68C, G</xref>) or may protrude distally. In both species, these nerves may slightly exceed (less than 1 mm) the calyx edge. In fruit, these species differ clearly. <italic><tp:taxon-name><tp:taxon-name-part taxon-name-part-type="genus" reg="Capsicum">Capsicum</tp:taxon-name-part><tp:taxon-name-part taxon-name-part-type="species" reg="chinense">chinense</tp:taxon-name-part></tp:taxon-name></italic> has erect and uniformly widened pedicels (wild/domesticated forms, Fig. <xref ref-type="fig" rid="F47">47F–H</xref>) or pendent pedicels with one or two swellings distally (domesticated/cultivated forms, Fig. <xref ref-type="fig" rid="F47">47L–K</xref>), but in both cases, a noticeable circular constriction at the junction with the fruiting calyx is present. In addition, the calyx flattens completely (discoid calyx) and remains appressed or reflexed to the fruit base (Fig. <xref ref-type="fig" rid="F47">47H, M</xref>). In contrast, in <italic><tp:taxon-name><tp:taxon-name-part taxon-name-part-type="genus" reg="Capsicum">C.</tp:taxon-name-part><tp:taxon-name-part taxon-name-part-type="species" reg="frutescens">frutescens</tp:taxon-name-part></tp:taxon-name></italic>, the pedicels are usually erect and widen in a similar way to the wild form of <italic><tp:taxon-name><tp:taxon-name-part taxon-name-part-type="genus" reg="Capsicum">C.</tp:taxon-name-part><tp:taxon-name-part taxon-name-part-type="species" reg="chinense">chinense</tp:taxon-name-part></tp:taxon-name></italic>, but the circular constriction is totally absent and the fruiting calyx remains deeply cup-shaped, housing the narrowed base of the elongate fruit (Fig. <xref ref-type="fig" rid="F68">68G, H</xref>).</p><p>The differentiation of <italic><tp:taxon-name><tp:taxon-name-part taxon-name-part-type="genus" reg="Capsicum">C.</tp:taxon-name-part><tp:taxon-name-part taxon-name-part-type="species" reg="chinense">chinense</tp:taxon-name-part></tp:taxon-name></italic> from <italic><tp:taxon-name><tp:taxon-name-part taxon-name-part-type="genus" reg="Capsicum">C.</tp:taxon-name-part><tp:taxon-name-part taxon-name-part-type="species" reg="annuum">annuum</tp:taxon-name-part></tp:taxon-name></italic> (wild or domesticated specimens) is sometimes also difficult, especially at the fruiting stage. Wild forms of <italic><tp:taxon-name><tp:taxon-name-part taxon-name-part-type="genus" reg="Capsicum">C.</tp:taxon-name-part><tp:taxon-name-part taxon-name-part-type="species" reg="chinense">chinense</tp:taxon-name-part></tp:taxon-name></italic> with small red fruits and erect pedicels could be confused with some domesticated (or semi-domesticated) specimens of <tp:taxon-name><tp:taxon-name-part taxon-name-part-type="genus" reg="Capsicum">C.</tp:taxon-name-part><tp:taxon-name-part taxon-name-part-type="species" reg="annuum">annuum</tp:taxon-name-part><tp:taxon-name-part taxon-name-part-type="infraspecific-rank">var.</tp:taxon-name-part><tp:taxon-name-part taxon-name-part-type="variety" reg="glabriusculum">glabriusculum</tp:taxon-name-part></tp:taxon-name>, which share the same pedicel position and fruit characteristics (size, shape and colour), although wild forms of this variety have smaller fruits than the typical <italic><tp:taxon-name><tp:taxon-name-part taxon-name-part-type="genus" reg="Capsicum">C.</tp:taxon-name-part><tp:taxon-name-part taxon-name-part-type="species" reg="chinense">chinense</tp:taxon-name-part></tp:taxon-name></italic>. The presence/absence of the constriction in the pedicel/calyx junction (lacking in <tp:taxon-name><tp:taxon-name-part taxon-name-part-type="genus" reg="Capsicum">C.</tp:taxon-name-part><tp:taxon-name-part taxon-name-part-type="species" reg="annuum">annuum</tp:taxon-name-part><tp:taxon-name-part taxon-name-part-type="infraspecific-rank">var.</tp:taxon-name-part><tp:taxon-name-part taxon-name-part-type="variety" reg="glabriusculum">glabriusculum</tp:taxon-name-part></tp:taxon-name>) allows the assignment to one or other taxon. Furthermore, <italic><tp:taxon-name><tp:taxon-name-part taxon-name-part-type="genus" reg="Capsicum">C.</tp:taxon-name-part><tp:taxon-name-part taxon-name-part-type="species" reg="chinense">chinense</tp:taxon-name-part></tp:taxon-name></italic> is a more robust plant with larger leaves and flowers than <tp:taxon-name><tp:taxon-name-part taxon-name-part-type="genus" reg="Capsicum">C.</tp:taxon-name-part><tp:taxon-name-part taxon-name-part-type="species" reg="annuum">annuum</tp:taxon-name-part><tp:taxon-name-part taxon-name-part-type="infraspecific-rank">var.</tp:taxon-name-part><tp:taxon-name-part taxon-name-part-type="variety" reg="glabriusculum">glabriusculum</tp:taxon-name-part></tp:taxon-name>.</p><p>During its long history of cultivation, <italic><tp:taxon-name><tp:taxon-name-part taxon-name-part-type="genus" reg="Capsicum">C.</tp:taxon-name-part><tp:taxon-name-part taxon-name-part-type="species" reg="chinense">chinense</tp:taxon-name-part></tp:taxon-name></italic> fruits have developed a broad range of variation due to active selection by growers, differing cultivation methods and adaptation to the environment (<xref ref-type="bibr" rid="B31">Barbosa et al. 2010</xref>); in addition, there may have been historical and geographical isolation of subpopulations (<xref ref-type="bibr" rid="B51">Bharath et al. 2013</xref>). This variation has been observed along its distribution (<xref ref-type="bibr" rid="B51">Bharath et al. 2013</xref>; <xref ref-type="bibr" rid="B23">Baba et al. 2016</xref>; <xref ref-type="bibr" rid="B305">Moreira et al. 2018</xref>), where elongate, campanulate and blocky fruit shapes are more predominant than triangular or rounded shapes. Similarly, red fruits, followed by orange or yellow ones, are the most common, with rare occurrences of white, orange-yellow, black or brown fruits.</p><p>The pungency and aroma of this species are also remarkable. The “Carolina Reaper” cultivar is reputed to be the world’s hottest chile, which rates at an average of 1,641,183 Scoville Heat Units (SHU) (<ext-link xmlns:xlink="http://www.w3.org/1999/xlink" xlink:href="https://www.guinnessworldrecords.com/world-records/hottest-chili" ext-link-type="uri" xlink:type="simple">https://www.guinnessworldrecords.com/world-records/hottest-chili</ext-link>, accessed on 29 October 2019) and is a favourite amongst hot-pepper lovers. At the other extreme, the fruits of the low pungency varieties (pimenta-doce, pimenta-de-cheiro longa, pimenta-de-cheiro amarela) found in Brazil (Roraima) are used by indigenous and non-indigenous communities and are preferentially used in stews or salads, for preparing jellies or liqueurs or for food dish decoration (<xref ref-type="bibr" rid="B29">Barbosa et al. 2006</xref>). The fruits are also distinguished by their distinct volatile profiles (depending on the cultivars), which give them a powerful exotic-fruity aroma (<xref ref-type="bibr" rid="B400">Rodríguez-Burruezo et al. 2010</xref>; <xref ref-type="bibr" rid="B168">Garruti et al. 2013</xref> and references therein; <xref ref-type="bibr" rid="B355">Patel et al. 2016</xref>).</p><p><xref ref-type="bibr" rid="B27">Baral and Bosland (2004)</xref> provided morphological, phylogenetic (RADP) and reproductive (sexual compatibility) evidence to differentiate <italic><tp:taxon-name><tp:taxon-name-part taxon-name-part-type="genus" reg="Capsicum">C.</tp:taxon-name-part><tp:taxon-name-part taxon-name-part-type="species" reg="chinense">chinense</tp:taxon-name-part></tp:taxon-name></italic> from <italic><tp:taxon-name><tp:taxon-name-part taxon-name-part-type="genus" reg="Capsicum">C.</tp:taxon-name-part><tp:taxon-name-part taxon-name-part-type="species" reg="frutescens">frutescens</tp:taxon-name-part></tp:taxon-name></italic>, while a study of genetic diversity (SSR and <abbrev xmlns:xlink="http://www.w3.org/1999/xlink" xlink:title="amplified fragment length polymorphism" id="ABBRID0EUKFO" xlink:type="simple">AFLP</abbrev>) (<xref ref-type="bibr" rid="B211">Ibiza et al. 2012</xref>) has shown that, although <italic><tp:taxon-name><tp:taxon-name-part taxon-name-part-type="genus" reg="Capsicum">C.</tp:taxon-name-part><tp:taxon-name-part taxon-name-part-type="species" reg="chinense">chinense</tp:taxon-name-part></tp:taxon-name></italic> and <italic><tp:taxon-name><tp:taxon-name-part taxon-name-part-type="genus" reg="Capsicum">C.</tp:taxon-name-part><tp:taxon-name-part taxon-name-part-type="species" reg="frutescens">frutescens</tp:taxon-name-part></tp:taxon-name></italic> are closely related, the molecular characterisation obtained is sufficient to differentiate the individual members of these species. Intermediate phenotypes and intermediate genetic accessions were explained by hybridisation, since gene flow could be occurring in sympatric areas of these two species (<xref ref-type="bibr" rid="B27">Baral and Bosland 2004</xref>; <xref ref-type="bibr" rid="B211">Ibiza et al. 2012</xref>).</p><p><xref ref-type="bibr" rid="B220">Jacquin (1776)</xref> described <italic><tp:taxon-name><tp:taxon-name-part taxon-name-part-type="genus" reg="Capsicum">C.</tp:taxon-name-part><tp:taxon-name-part taxon-name-part-type="species" reg="chinense">chinense</tp:taxon-name-part></tp:taxon-name></italic>, based on cultivated material. In the protologue, he stated that he saw this species cultivated on the Island of Martinique (Lesser Antilles), a small island in the Caribbean Sea, but he called it <italic><tp:taxon-name><tp:taxon-name-part taxon-name-part-type="genus" reg="Capsicum">C.</tp:taxon-name-part><tp:taxon-name-part taxon-name-part-type="species" reg="chinense">chinense</tp:taxon-name-part></tp:taxon-name></italic>, alluding to the region to which he thought the plant was native. We found probable original material only at W (W-acc. # 0080115). This sheet has two labels, one smaller at the lower left corner with the script “<tp:taxon-name><tp:taxon-name-part taxon-name-part-type="genus" reg="Capsicum">Capsicum</tp:taxon-name-part></tp:taxon-name> sinense”, probably in Jacquin’s filius writing (see <xref ref-type="bibr" rid="B97">D’Arcy 1970</xref>) and another at the lower right corner where “<tp:taxon-name><tp:taxon-name-part taxon-name-part-type="genus" reg="Capsicum">Capsicum</tp:taxon-name-part></tp:taxon-name> sinense” and “Hort. bot. Vind.” are handwritten by an unknown hand; this sheet is also annotated “Hb. Jacq.” in a different hand and clearer ink. We designate this sheet (W-acc. # 0080115) as the lectotype for this species.</p><p><italic><tp:taxon-name><tp:taxon-name-part taxon-name-part-type="genus" reg="Capsicum">Capsicum</tp:taxon-name-part><tp:taxon-name-part taxon-name-part-type="species" reg="cerasiforme">cerasiforme</tp:taxon-name-part></tp:taxon-name></italic> was published by <xref ref-type="bibr" rid="B256">Lamarck (1794)</xref> with only the type locality “E Brafilia” cited. At P, we found a collection in Lamarck’s Herbarium with a label indicating that it belongs to “<italic><tp:taxon-name><tp:taxon-name-part taxon-name-part-type="genus" reg="Capsicum">Capsicum</tp:taxon-name-part><tp:taxon-name-part taxon-name-part-type="species" reg="cerasiforme">cerasiforme</tp:taxon-name-part></tp:taxon-name></italic>” (P00357733) which we designate as the lectotype.</p><p>For <italic><tp:taxon-name><tp:taxon-name-part taxon-name-part-type="genus" reg="Capsicum">C.</tp:taxon-name-part><tp:taxon-name-part taxon-name-part-type="species" reg="luteum">luteum</tp:taxon-name-part></tp:taxon-name></italic>, <xref ref-type="bibr" rid="B256">Lamarck (1794)</xref> cited in the protologue “Ex India. Sonnerat” and the vernacular names ‘piment jaune’ and ‘Le piment de Mozambique’. At P, we found a sheet in Lamarck’s Herbarium with original material and the same data (P00357731). The label has a description and pencil drawings that likely were used in preparing the description. We select this sheet as the lectotype.</p><p>There are three sheets of original material labelled <italic><tp:taxon-name><tp:taxon-name-part taxon-name-part-type="genus" reg="Capsicum">C.</tp:taxon-name-part><tp:taxon-name-part taxon-name-part-type="species" reg="cerasiforme">cerasiforme</tp:taxon-name-part></tp:taxon-name></italic> in Willdenow’s Herbarium held at Berlin. All of them contain reproductive branches; one of these (B-W04427-01-0) consists of a fruiting branch that matches Willdenow’s description exactly (<xref ref-type="bibr" rid="B497">Willdenow 1809</xref>) and is, therefore, designated the lectotype.</p><p>In describing <italic><tp:taxon-name><tp:taxon-name-part taxon-name-part-type="genus" reg="Capsicum">C.</tp:taxon-name-part><tp:taxon-name-part taxon-name-part-type="species" reg="toxicarium">toxicarium</tp:taxon-name-part></tp:taxon-name></italic>, <xref ref-type="bibr" rid="B378">Poeppig (1832)</xref> cited no herbarium material. Poeppig’s Herbarium is housed at W (<xref ref-type="bibr" rid="B450">Stafleu and Cowan 1983</xref>) where two specimens from Peru with the handwritten name <italic><tp:taxon-name><tp:taxon-name-part taxon-name-part-type="genus" reg="Capsicum">C.</tp:taxon-name-part><tp:taxon-name-part taxon-name-part-type="species" reg="toxicarium">toxicarium</tp:taxon-name-part></tp:taxon-name></italic> are held. On one of the specimens is a note referring to the poisonous effect of this plant known as “aji de veneno”, a vernacular name cited in the protologue. This sheet consists of four fruiting branches and a fifth sterile branch (acc. # 0102196). The second sheet is a poorer specimen (one branch with only one fruit, acc. # 0102195) and has a different collection date from the other sheet. We designate W acc. # 0102196 as the neotype of <italic><tp:taxon-name><tp:taxon-name-part taxon-name-part-type="genus" reg="Capsicum">C.</tp:taxon-name-part><tp:taxon-name-part taxon-name-part-type="species" reg="toxicarium">toxicarium</tp:taxon-name-part></tp:taxon-name></italic>.</p><p><xref ref-type="bibr" rid="B47">Bertoloni (1838)</xref> described <italic><tp:taxon-name><tp:taxon-name-part taxon-name-part-type="genus" reg="Capsicum">C.</tp:taxon-name-part><tp:taxon-name-part taxon-name-part-type="species" reg="cereolum">cereolum</tp:taxon-name-part></tp:taxon-name></italic>, based on material cultivated in the Botanical Garden of Bologna (Italy), from Brazilian seeds. We could find no specimens, but Bertoloni provided a colour plate for <italic><tp:taxon-name><tp:taxon-name-part taxon-name-part-type="genus" reg="Capsicum">C.</tp:taxon-name-part><tp:taxon-name-part taxon-name-part-type="species" reg="cereolum">cereolum</tp:taxon-name-part></tp:taxon-name></italic> that consists of a flowering and a fruiting branch; both description and plate match with our concept of <italic><tp:taxon-name><tp:taxon-name-part taxon-name-part-type="genus" reg="Capsicum">C.</tp:taxon-name-part><tp:taxon-name-part taxon-name-part-type="species" reg="chinense">chinense</tp:taxon-name-part></tp:taxon-name></italic> and we designate this illustration as the lectotype.</p><p><xref ref-type="bibr" rid="B356">Paxton (1838)</xref> described <italic><tp:taxon-name><tp:taxon-name-part taxon-name-part-type="genus" reg="Capsicum">C.</tp:taxon-name-part><tp:taxon-name-part taxon-name-part-type="species" reg="ustulatum">ustulatum</tp:taxon-name-part></tp:taxon-name></italic>, based on cultivated plants grown at Chatsworth (England) obtained from seeds of unknown origin, sent by J. Bateman, Esq., of Knypersly, under the name “True Chili <tp:taxon-name><tp:taxon-name-part taxon-name-part-type="genus" reg="Capsicum">Capsicum</tp:taxon-name-part></tp:taxon-name>”. Paxton is not known to have made herbarium material (<xref ref-type="bibr" rid="B450">Stafleu and Cowan 1983</xref>), but he provided a plate opposite page 197 in <xref ref-type="bibr" rid="B356">Paxton (1838)</xref> labelled only as “<tp:taxon-name><tp:taxon-name-part taxon-name-part-type="genus" reg="Capsicum">Capsicum</tp:taxon-name-part></tp:taxon-name>” although clearly associated with the protologue; this plate is here designated as the lectotype.</p><p>In the protologue of <tp:taxon-name><tp:taxon-name-part taxon-name-part-type="genus" reg="Capsicum">C.</tp:taxon-name-part><tp:taxon-name-part taxon-name-part-type="species" reg="cerasiforme">cerasiforme</tp:taxon-name-part><tp:taxon-name-part taxon-name-part-type="infraspecific-rank">var.</tp:taxon-name-part><tp:taxon-name-part taxon-name-part-type="variety" reg="maurocarpum">maurocarpum</tp:taxon-name-part></tp:taxon-name>, <xref ref-type="bibr" rid="B132">Dunal (1852)</xref> cited no specimens, but referred this variety to a pre-Linnaean colour figure published by <xref ref-type="bibr" rid="B494">Weinemann (1745)</xref>, which is here selected as the lectotype. Fruit characters depicted on the plate leave no doubt that this variety corresponds to <italic><tp:taxon-name><tp:taxon-name-part taxon-name-part-type="genus" reg="Capsicum">C.</tp:taxon-name-part><tp:taxon-name-part taxon-name-part-type="species" reg="chinense">chinense</tp:taxon-name-part></tp:taxon-name></italic>.</p><p><xref ref-type="bibr" rid="B132">Dunal (1852)</xref> based <tp:taxon-name><tp:taxon-name-part taxon-name-part-type="genus" reg="Capsicum">C.</tp:taxon-name-part><tp:taxon-name-part taxon-name-part-type="species" reg="cordiforme">cordiforme</tp:taxon-name-part><tp:taxon-name-part taxon-name-part-type="infraspecific-rank">var.</tp:taxon-name-part><tp:taxon-name-part taxon-name-part-type="variety" reg="subsulcatum">subsulcatum</tp:taxon-name-part></tp:taxon-name> on Fig. IX c (as <italic><tp:taxon-name><tp:taxon-name-part taxon-name-part-type="genus" reg="Capsicum">C.</tp:taxon-name-part><tp:taxon-name-part taxon-name-part-type="species" reg="cordiforme">cordiforme</tp:taxon-name-part></tp:taxon-name></italic>) published by <xref ref-type="bibr" rid="B154">Fingerhuth (1832)</xref>; as Dunal did not mention any specimens, we designate Fingerhuth’s figure as the lectotype.</p><p>The original material of <italic><tp:taxon-name><tp:taxon-name-part taxon-name-part-type="genus" reg="Capsicum">C.</tp:taxon-name-part><tp:taxon-name-part taxon-name-part-type="species" reg="assamicum">assamicum</tp:taxon-name-part></tp:taxon-name></italic> could not be found and is apparently lost. According to the protologue (<xref ref-type="bibr" rid="B386">Purkayastha et al. 2012</xref>: 56) “Voucher specimens of the taxon are lodged at the Herbarium of Defence Research Laboratory (DRDO), Tezpur, Assam (DRLT, unregistered herbarium acronym), India and was also sent to the Herbarium of Botanical Survey of India, Eastern Circle, Shillong (BSI), India”. The authors were wrong when they assigned the acronym BSI to the Eastern Circle, Shillong; it is should be ASSAM. BSI stands for Botanical Survey of India, Western Circle, Pune, India (<xref ref-type="bibr" rid="B472">Thiers 2021</xref>). An annotation in The International Plant Name Index (<ext-link xmlns:xlink="http://www.w3.org/1999/xlink" xlink:href="https://www.ipni.org/n/60460283-2" ext-link-type="uri" xlink:type="simple">https://www.ipni.org/n/60460283-2</ext-link>, accessed on 13 December 2019) “Purkayastha (pers. comm.) admitted that the citation of BSI was an error for CAL”. After consulting the respective CAL, BSI and ASSAM curators (Barboza <italic>in litt</italic>.), neither holotype nor isotypes have been located in these Herbaria.</p></tp:treatment-sec><tp:treatment-sec sec-type="material" id="SECID0EJWFO"><title>Specimens examined.</title><p>See Suppl. material <xref ref-type="supplementary-material" rid="S4">4</xref>: Appendix 4.</p></tp:treatment-sec><tp:treatment-sec><!--Section generated to contain objects referenced in tp:taxon-treatment.--><table-wrap id="T3" position="float" orientation="portrait"><label>Table 3.</label><caption><p>Medicinal uses attributed to <italic><tp:taxon-name><tp:taxon-name-part taxon-name-part-type="genus" reg="Capsicum">Capsicum</tp:taxon-name-part></tp:taxon-name></italic> species.</p></caption><table id="TID0E3UDQ" rules="all"><tbody><tr><th rowspan="1" colspan="1">Taxa</th><th rowspan="1" colspan="1">Organ</th><th rowspan="1" colspan="1">Use</th><th rowspan="1" colspan="1">Country</th><th rowspan="1" colspan="1"><italic>Voucher</italic>/Reference</th></tr><tr><td rowspan="6" colspan="1">
                  <italic><tp:taxon-name><tp:taxon-name-part taxon-name-part-type="genus" reg="Capsicum">C.</tp:taxon-name-part><tp:taxon-name-part taxon-name-part-type="species" reg="annuum">annuum</tp:taxon-name-part></tp:taxon-name> var. <tp:taxon-name><tp:taxon-name-part taxon-name-part-type="genus" reg="Capsicum"/><tp:taxon-name-part taxon-name-part-type="species" reg="annuum"/><tp:taxon-name-part taxon-name-part-type="variety" reg="annuum">annuum</tp:taxon-name-part></tp:taxon-name></italic>
                </td><td rowspan="1" colspan="1"/><td rowspan="1" colspan="1"/><td rowspan="1" colspan="1">Colombia</td><td rowspan="1" colspan="1"/></tr><tr><td rowspan="1" colspan="1">Leaf, fruit</td><td rowspan="1" colspan="1">Medicinal (no specification)</td><td rowspan="1" colspan="1">Amazonas</td><td rowspan="1" colspan="1">
                  <italic>Alvarado C. 198</italic>
                </td></tr><tr><td rowspan="1" colspan="1"/><td rowspan="1" colspan="1"/><td rowspan="1" colspan="1">Ecuador</td><td rowspan="1" colspan="1"/></tr><tr><td rowspan="1" colspan="1">Fruit</td><td rowspan="1" colspan="1">For snake bite</td><td rowspan="1" colspan="1">Morona-Santiago</td><td rowspan="1" colspan="1">
                  <italic>Evans 4384</italic>
                </td></tr><tr><td rowspan="1" colspan="1"/><td rowspan="1" colspan="1"/><td rowspan="1" colspan="1">Peru</td><td rowspan="1" colspan="1"/></tr><tr><td rowspan="1" colspan="1">Leaf (juice)</td><td rowspan="1" colspan="1">For pregnant women to help birth easily</td><td rowspan="1" colspan="1">Loreto</td><td rowspan="1" colspan="1">
                  <italic>Williams et al. 10922</italic>
                </td></tr><tr><td rowspan="19" colspan="1">
                  <tp:taxon-name><tp:taxon-name-part taxon-name-part-type="genus" reg="Capsicum">C.</tp:taxon-name-part><tp:taxon-name-part taxon-name-part-type="species" reg="annuum">annuum</tp:taxon-name-part><tp:taxon-name-part taxon-name-part-type="infraspecific-rank">var.</tp:taxon-name-part><tp:taxon-name-part taxon-name-part-type="variety" reg="glabriusculum">glabriusculum</tp:taxon-name-part></tp:taxon-name>
                </td><td rowspan="1" colspan="1"/><td rowspan="1" colspan="1"/><td rowspan="1" colspan="1">Brazil</td><td rowspan="1" colspan="1"/></tr><tr><td rowspan="1" colspan="1">Leaf</td><td rowspan="1" colspan="1">To cure acne</td><td rowspan="1" colspan="1">Amapá</td><td rowspan="1" colspan="1">
                  <xref ref-type="bibr" rid="B361">Pereira et al. 2011</xref>
                </td></tr><tr><td rowspan="1" colspan="1"/><td rowspan="1" colspan="1"/><td rowspan="1" colspan="1">Colombia</td><td rowspan="1" colspan="1"/></tr><tr><td rowspan="1" colspan="1">Fruit</td><td rowspan="1" colspan="1">To increase body temperature and for the skin fungi</td><td rowspan="1" colspan="1">Huila</td><td rowspan="1" colspan="1">
                  <italic>Buendía 2</italic>
                </td></tr><tr><td rowspan="1" colspan="1">Fruit</td><td rowspan="1" colspan="1">To soothe haemorrhoid pains</td><td rowspan="1" colspan="1">Valle del Cauca</td><td rowspan="1" colspan="1">
                  <italic>Duque Jaramillo 4083-A</italic>
                </td></tr><tr><td rowspan="1" colspan="1"/><td rowspan="1" colspan="1"/><td rowspan="1" colspan="1">Ecuador</td><td rowspan="1" colspan="1"/></tr><tr><td rowspan="1" colspan="1">Leaf</td><td rowspan="1" colspan="1">To reduce body temperature</td><td rowspan="1" colspan="1">Orellana</td><td rowspan="1" colspan="1">
                  <italic>Carrillo &amp; Reyes 434</italic>
                </td></tr><tr><td rowspan="1" colspan="1">Fruit</td><td rowspan="1" colspan="1">Stomach medicine (for sore belly)</td><td rowspan="1" colspan="1">Napo</td><td rowspan="1" colspan="1">
                  <italic>Davis &amp; Yost 994</italic>
                </td></tr><tr><td rowspan="1" colspan="1">Fruit</td><td rowspan="1" colspan="1">To kill parasites</td><td rowspan="1" colspan="1">Morona-Santiago</td><td rowspan="1" colspan="1">
                  <italic>Bedoya 2</italic>
                </td></tr><tr><td rowspan="1" colspan="1">Fruit</td><td rowspan="1" colspan="1">For skin diseases (measles, pox)</td><td rowspan="1" colspan="1">Zamora-Chinchipe</td><td rowspan="1" colspan="1">
                  <italic>Santín et al. 100</italic>
                </td></tr><tr><td rowspan="1" colspan="1">Fruit</td><td rowspan="1" colspan="1">For conjunctivitis</td><td rowspan="1" colspan="1">Guatemala</td><td rowspan="1" colspan="1">
                  <italic>Kufer 99</italic>
                </td></tr><tr><td rowspan="1" colspan="1"/><td rowspan="1" colspan="1"/><td rowspan="1" colspan="1">Mexico</td><td rowspan="1" colspan="1"/></tr><tr><td rowspan="1" colspan="1">Leaf</td><td rowspan="1" colspan="1">To relieve rashes in children (warm bath)</td><td rowspan="1" colspan="1">Quintana Roo</td><td rowspan="1" colspan="1">
                  <italic>Serralta P. 104</italic>
                </td></tr><tr><td rowspan="1" colspan="1">Fruit</td><td rowspan="1" colspan="1">For infected wounds</td><td rowspan="1" colspan="1">Querétaro</td><td rowspan="1" colspan="1">
                  <italic>Martínez Torres 82</italic>
                </td></tr><tr><td rowspan="1" colspan="1">Fruit</td><td rowspan="1" colspan="1">To treat ulcers</td><td rowspan="1" colspan="1">Tabasco</td><td rowspan="1" colspan="1">
                  <italic>Orozco-Segovia 368</italic>
                </td></tr><tr><td rowspan="1" colspan="1">Fruit</td><td rowspan="1" colspan="1">For skin wounds</td><td rowspan="1" colspan="1">Yucatán</td><td rowspan="1" colspan="1">
                  <italic>Ucan 4617</italic>
                </td></tr><tr><td rowspan="1" colspan="1">Fruit</td><td rowspan="1" colspan="1">Medicinal</td><td rowspan="1" colspan="1">Yucatán</td><td rowspan="1" colspan="1">
                  <italic>Simá 517</italic>
                </td></tr><tr><td rowspan="1" colspan="1"/><td rowspan="1" colspan="1"/><td rowspan="1" colspan="1">U.S.A.</td><td rowspan="1" colspan="1"/></tr><tr><td rowspan="1" colspan="1">Fruit</td><td rowspan="1" colspan="1">Stimulant</td><td rowspan="1" colspan="1">Texas</td><td rowspan="1" colspan="1">
                  <italic>Chávez Jr. s.n.</italic>
                </td></tr><tr><td rowspan="5" colspan="1">
                  <italic>
                    <tp:taxon-name><tp:taxon-name-part taxon-name-part-type="genus" reg="Capsicum">C.</tp:taxon-name-part><tp:taxon-name-part taxon-name-part-type="species" reg="chacoense">chacoense</tp:taxon-name-part></tp:taxon-name>
                  </italic>
                </td><td rowspan="1" colspan="1">Fruit</td><td rowspan="1" colspan="1">Anti-rheumatic</td><td rowspan="4" colspan="1">Argentina</td><td rowspan="1" colspan="1"><xref ref-type="bibr" rid="B275">Martínez Crovetto (1981)</xref>; <xref ref-type="bibr" rid="B119">Del Vitto et al. (1997)</xref></td></tr><tr><td rowspan="1" colspan="1">Fruit</td><td rowspan="1" colspan="1">Digestive</td><td rowspan="1" colspan="1">
                  <xref ref-type="bibr" rid="B431">Scarpa (2002)</xref>
                </td></tr><tr><td rowspan="1" colspan="1">Fruit</td><td rowspan="1" colspan="1">Anti-spasmodic, vermifuge, stomach pain</td><td rowspan="1" colspan="1">
                  <xref ref-type="bibr" rid="B152">Filipov (1994)</xref>
                </td></tr><tr><td rowspan="1" colspan="1">Fruit extract</td><td rowspan="1" colspan="1">Anti-inflammatory activity (mice)</td><td rowspan="1" colspan="1">
                  <xref ref-type="bibr" rid="B269">López et al. (2012)</xref>
                </td></tr><tr><td rowspan="1" colspan="1">Fruit</td><td rowspan="1" colspan="1">Anti-parasitic</td><td rowspan="1" colspan="1">Paraguay</td><td rowspan="1" colspan="1">
                  <xref ref-type="bibr" rid="B161">Friesen Ratzlaff (2017)</xref>
                </td></tr><tr><td rowspan="11" colspan="1">
                  <italic>
                    <tp:taxon-name><tp:taxon-name-part taxon-name-part-type="genus" reg="Capsicum">C.</tp:taxon-name-part><tp:taxon-name-part taxon-name-part-type="species" reg="chinense">chinense</tp:taxon-name-part></tp:taxon-name>
                  </italic>
                </td><td rowspan="1" colspan="1"/><td rowspan="1" colspan="1"/><td rowspan="1" colspan="1">Colombia</td><td rowspan="1" colspan="1"/></tr><tr><td rowspan="1" colspan="1">Seedling</td><td rowspan="1" colspan="1">For haemorrhoids</td><td rowspan="1" colspan="1">Meta</td><td rowspan="1" colspan="1">
                  <italic>Quevedo et al. 1816</italic>
                </td></tr><tr><td rowspan="1" colspan="1"/><td rowspan="1" colspan="1"/><td rowspan="1" colspan="1">Ecuador</td><td rowspan="1" colspan="1"/></tr><tr><td rowspan="1" colspan="1">Leaf</td><td rowspan="1" colspan="1">To treat joint pains</td><td rowspan="1" colspan="1">Sucumbíos</td><td rowspan="1" colspan="1">
                  <italic>Reyes &amp; Moya 234</italic>
                </td></tr><tr><td rowspan="1" colspan="1">-</td><td rowspan="1" colspan="1">Anti-parasitic</td><td rowspan="1" colspan="1">Napo</td><td rowspan="1" colspan="1">
                  <italic>Bolotin 21</italic>
                </td></tr><tr><td rowspan="1" colspan="1">Fruit</td><td rowspan="1" colspan="1">For stomach ache</td><td rowspan="1" colspan="1">Napo</td><td rowspan="1" colspan="1">
                  <italic>Davis &amp; Yost 993</italic>
                </td></tr><tr><td rowspan="1" colspan="1">Fruit</td><td rowspan="1" colspan="1">For eye infections and coughing</td><td rowspan="1" colspan="1">Napo</td><td rowspan="1" colspan="1">
                  <italic>Miller et al. 2404</italic>
                </td></tr><tr><td rowspan="1" colspan="1">Fruit</td><td rowspan="1" colspan="1">For dysentery</td><td rowspan="1" colspan="1">Orellana</td><td rowspan="1" colspan="1">
                  <italic>Herrera &amp; Guerrero 186</italic>
                </td></tr><tr><td rowspan="1" colspan="1">Fruit</td><td rowspan="1" colspan="1">Medicinal: cardiotonic</td><td rowspan="1" colspan="1">Sucumbíos</td><td rowspan="1" colspan="1"><italic>Moya &amp; Reyes 20</italic>6</td></tr><tr><td rowspan="1" colspan="1"/><td rowspan="1" colspan="1"/><td rowspan="1" colspan="1">Mexico</td><td rowspan="1" colspan="1"/></tr><tr><td rowspan="1" colspan="1">Leaf</td><td rowspan="1" colspan="1">To treat wounds</td><td rowspan="1" colspan="1">Yucatán</td><td rowspan="1" colspan="1">
                  <italic>Ucan Ek 4652</italic>
                </td></tr><tr><td rowspan="2" colspan="1">
                  <italic>
                    <tp:taxon-name><tp:taxon-name-part taxon-name-part-type="genus" reg="Capsicum">C.</tp:taxon-name-part><tp:taxon-name-part taxon-name-part-type="species" reg="coccineum">coccineum</tp:taxon-name-part></tp:taxon-name>
                  </italic>
                </td><td rowspan="1" colspan="1"/><td rowspan="1" colspan="1"/><td rowspan="1" colspan="1">Bolivia</td><td rowspan="1" colspan="1"/></tr><tr><td rowspan="1" colspan="1">Entire plant</td><td rowspan="1" colspan="1">In baths to relieve stomach pain</td><td rowspan="1" colspan="1">La Paz</td><td rowspan="1" colspan="1">
                  <italic>Vargas 1310</italic>
                </td></tr><tr><td rowspan="3" colspan="1">
                  <italic>
                    <tp:taxon-name><tp:taxon-name-part taxon-name-part-type="genus" reg="Capsicum">C.</tp:taxon-name-part><tp:taxon-name-part taxon-name-part-type="species" reg="frutescens">frutescens</tp:taxon-name-part></tp:taxon-name>
                  </italic>
                </td><td rowspan="1" colspan="1"/><td rowspan="1" colspan="1"/><td rowspan="1" colspan="1">Brazil</td><td rowspan="1" colspan="1"/></tr><tr><td rowspan="1" colspan="1">Leaf (infusion)</td><td rowspan="1" colspan="1">Used for dizziness</td><td rowspan="1" colspan="1">Minas Gerais</td><td rowspan="1" colspan="1">
                  <italic>Pereira 3219</italic>
                </td></tr><tr><td rowspan="1" colspan="1">Immature fruits</td><td rowspan="1" colspan="1">For flu</td><td rowspan="1" colspan="1">Minas Gerais</td><td rowspan="1" colspan="1">
                  <italic>Pereira 3219</italic>
                </td></tr><tr><td rowspan="11" colspan="1">
                  <italic>
                    <tp:taxon-name><tp:taxon-name-part taxon-name-part-type="genus" reg="Capsicum">C.</tp:taxon-name-part><tp:taxon-name-part taxon-name-part-type="species" reg="frutescens">frutescens</tp:taxon-name-part></tp:taxon-name>
                  </italic>
                </td><td rowspan="1" colspan="1"/><td rowspan="1" colspan="1"/><td rowspan="1" colspan="1">Colombia</td><td rowspan="1" colspan="1"/></tr><tr><td rowspan="1" colspan="1">Root (infusion)</td><td rowspan="1" colspan="1">To facilitate childbirth</td><td rowspan="1" colspan="1">Guaviare</td><td rowspan="1" colspan="1">
                  <italic>Garzón et al. 3214</italic>
                </td></tr><tr><td rowspan="1" colspan="1">Buds</td><td rowspan="1" colspan="1">To cure hand infection</td><td rowspan="1" colspan="1">Guaviare</td><td rowspan="1" colspan="1">
                  <italic>Garzón et al. 3214</italic>
                </td></tr><tr><td rowspan="1" colspan="1">Fruit</td><td rowspan="1" colspan="1">Medicinal</td><td rowspan="1" colspan="1">Cundinamarca</td><td rowspan="1" colspan="1">
                  <italic>García Barriga 20315A</italic>
                </td></tr><tr><td rowspan="1" colspan="1"/><td rowspan="1" colspan="1"/><td rowspan="1" colspan="1">Ecuador</td><td rowspan="1" colspan="1"/></tr><tr><td rowspan="1" colspan="1">Leaf</td><td rowspan="1" colspan="1">For fungal diseases</td><td rowspan="1" colspan="1">Esmerlada</td><td rowspan="1" colspan="1">
                  <italic>Kvist 40356</italic>
                </td></tr><tr><td rowspan="1" colspan="1">Leaf, fruit</td><td rowspan="1" colspan="1">To facilitate the fall of the baby’s umbilical cord</td><td rowspan="1" colspan="1">Napo</td><td rowspan="1" colspan="1">
                  <italic>Siquihua 4</italic>
                </td></tr><tr><td rowspan="1" colspan="1">Fruit</td><td rowspan="1" colspan="1">For snake bites</td><td rowspan="1" colspan="1">Morona-Santiago</td><td rowspan="1" colspan="1">
                  <italic>van Asdall 82-59</italic>
                </td></tr><tr><td rowspan="1" colspan="1">Fruit</td><td rowspan="1" colspan="1">For snake bites</td><td rowspan="1" colspan="1">Zamora-Chinchipe</td><td rowspan="1" colspan="1">
                  <italic>Ortega 51</italic>
                </td></tr><tr><td rowspan="1" colspan="1"/><td rowspan="1" colspan="1"/><td rowspan="1" colspan="1">Guatemala</td><td rowspan="1" colspan="1"/></tr><tr><td rowspan="1" colspan="1">Fruit</td><td rowspan="1" colspan="1">To treat conjunctivitis</td><td rowspan="1" colspan="1">Chiquimula</td><td rowspan="1" colspan="1">
                  <italic>Kufer 100</italic>
                </td></tr><tr><td rowspan="5" colspan="1">
                  <italic>
                    <tp:taxon-name><tp:taxon-name-part taxon-name-part-type="genus" reg="Capsicum">C.</tp:taxon-name-part><tp:taxon-name-part taxon-name-part-type="species" reg="pubescens">pubescens</tp:taxon-name-part></tp:taxon-name>
                  </italic>
                </td><td rowspan="1" colspan="1"/><td rowspan="1" colspan="1"/><td rowspan="1" colspan="1">Ecuador</td><td rowspan="1" colspan="1"/></tr><tr><td rowspan="1" colspan="1">Leaf</td><td rowspan="1" colspan="1">For bites of dogs</td><td rowspan="1" colspan="1">Loja</td><td rowspan="1" colspan="1">
                  <italic>Ellemann 66689</italic>
                </td></tr><tr><td rowspan="1" colspan="1">Fruit</td><td rowspan="1" colspan="1">For headache, weakness and cold</td><td rowspan="1" colspan="1">Loja</td><td rowspan="1" colspan="1">
                  <italic>Ellemann 66689</italic>
                </td></tr><tr><td rowspan="2" colspan="1">Fruit?</td><td rowspan="2" colspan="1">Veterinary: to treat “moquillo” (catarrhal disease in dogs and cats) and “tos de nermo” (cough in horses)</td><td rowspan="1" colspan="1">Peru</td><td rowspan="1" colspan="1"/></tr><tr><td rowspan="1" colspan="1">Oxapampa</td><td rowspan="1" colspan="1">
                  <italic>Chuck 137</italic>
                </td></tr><tr><td rowspan="2" colspan="1">
                  <italic>
                    <tp:taxon-name><tp:taxon-name-part taxon-name-part-type="genus" reg="Capsicum">C.</tp:taxon-name-part><tp:taxon-name-part taxon-name-part-type="species" reg="rhomboideum">rhomboideum</tp:taxon-name-part></tp:taxon-name>
                  </italic>
                </td><td rowspan="1" colspan="1"/><td rowspan="1" colspan="1"/><td rowspan="1" colspan="1">Ecuador</td><td rowspan="1" colspan="1"/></tr><tr><td rowspan="1" colspan="1">-</td><td rowspan="1" colspan="1">To heal skin eruptions</td><td rowspan="1" colspan="1">Pichincha</td><td rowspan="1" colspan="1">
                  <italic>Cerón 6953</italic>
                </td></tr></tbody></table></table-wrap><fig id="F68" position="float" orientation="portrait"><object-id xmlns:xlink="http://www.w3.org/1999/xlink" content-type="doi" xlink:type="simple">10.3897/phytokeys.200.71667.figure68</object-id><object-id xmlns:xlink="http://www.w3.org/1999/xlink" content-type="arpha" xlink:type="simple">A7C07166-66E7-5550-84BF-E7B7622F7CF8</object-id><label>Figure 68.</label><caption><p><italic><tp:taxon-name><tp:taxon-name-part taxon-name-part-type="genus" reg="Capsicum">Capsicum</tp:taxon-name-part><tp:taxon-name-part taxon-name-part-type="species" reg="frutescens">frutescens</tp:taxon-name-part></tp:taxon-name></italic><bold>A</bold> plant <bold>B</bold> flower buds <bold>C</bold> flower showing the calyx <bold>D</bold> flower, in lateral view <bold>E</bold> flower, in front view (note the connivent anthers) <bold>F</bold> flower after anthers dehiscence <bold>G</bold> immature (green) and mature (red) fruits <bold>H</bold> fruit, in longitudinal section showing the seeds <bold>A, B, E–G</bold> from <italic>Barboza &amp; Leiva González 4829</italic><bold>C, D, H</bold> from <italic>Barboza et al. 2041</italic>. Photos by G.E. Barboza.</p></caption><graphic xmlns:xlink="http://www.w3.org/1999/xlink" xlink:href="phytokeys-200-001_article-71667__-g068.jpg" position="float" orientation="portrait" xlink:type="simple" id="oo_695483.jpg"><uri content-type="original_file" xlink:type="simple">https://binary.pensoft.net/fig/695483</uri></graphic></fig><supplementary-material xmlns:xlink="http://www.w3.org/1999/xlink" id="S4" position="float" orientation="portrait" xlink:type="simple"><object-id content-type="doi" xlink:type="simple">10.3897/phytokeys.200.71667.suppl4</object-id><object-id content-type="zenodo_dep_id" xlink:type="simple">7077091</object-id><object-id content-type="arpha" xlink:type="simple">2B21878C-9A4C-545F-9C67-441D4D944C74</object-id><label>Supplementary material 4</label><caption><p>Appendix 4. Specimens examined</p></caption><statement content-type="dataType"><label>Data type</label><p>Occurences (PDF file)</p></statement><statement content-type="notes"><label>Explanation note</label><p>Full information of the specimens examined for each <italic><tp:taxon-name><tp:taxon-name-part taxon-name-part-type="genus" reg="Capsicum">Capsicum</tp:taxon-name-part></tp:taxon-name></italic> species.</p></statement><media xlink:href="phytokeys-200-001_article-71667__-s004.pdf" mimetype="application" mime-subtype="pdf" position="float" orientation="portrait" xlink:type="simple" id="oo_695540.pdf"><uri content-type="original_file" xlink:type="simple">https://binary.pensoft.net/file/695540</uri></media><permissions><license xlink:type="simple"><license-p>This dataset is made available under the Open Database License (http://opendatacommons.org/licenses/odbl/1.0/). The Open Database License (ODbL) is a license agreement intended to allow users to freely share, modify, and use this Dataset while maintaining this same freedom for others, provided that the original source and author(s) are credited.</license-p></license></permissions><attrib specific-use="authors">Gloria E. Barboza, Carolina Carrizo García, Luciano de Bem Bianchetti, María V. Romero, Marisel Scaldaferro</attrib></supplementary-material></tp:treatment-sec><ref-list><ref id="B236"><mixed-citation xmlns:xlink="http://www.w3.org/1999/xlink" xlink:type="simple"><person-group><name name-style="western"><surname>Knapp</surname><given-names>S</given-names></name><name name-style="western"><surname>Barboza</surname><given-names>GE</given-names></name><name name-style="western"><surname>Romero</surname><given-names>MV</given-names></name><name name-style="western"><surname>Vignoli-Silva</surname><given-names>M</given-names></name><name name-style="western"><surname>Giacomin</surname><given-names>LL</given-names></name><name name-style="western"><surname>Stehmann</surname><given-names>JR</given-names></name></person-group> (<year>2015</year>) <article-title>Identification and lectotypification of the <tp:taxon-name><tp:taxon-name-part taxon-name-part-type="family">Solanaceae</tp:taxon-name-part></tp:taxon-name> from Vellozo’s Flora Fluminensis.</article-title><source>Taxon</source><volume>64</volume>(<issue>4</issue>): <fpage>822</fpage>–<lpage>836</lpage>. <ext-link xlink:href="10.12705/644.14" ext-link-type="doi" xlink:type="simple">https://doi.org/10.12705/644.14</ext-link></mixed-citation></ref><ref id="B368"><mixed-citation xmlns:xlink="http://www.w3.org/1999/xlink" xlink:type="simple"><person-group><name name-style="western"><surname>Pickersgill</surname><given-names>B</given-names></name></person-group> (<year>1971</year>) <article-title>Relationships between weedy and cultivated forms of chili peppers (genus <italic><tp:taxon-name><tp:taxon-name-part taxon-name-part-type="genus">Capsicum</tp:taxon-name-part></tp:taxon-name></italic>).</article-title><source>Evolution</source><volume>25</volume>: <fpage>683</fpage>–<lpage>691</lpage>. <ext-link xlink:href="10.1111/j.1558-5646.1971.tb01926.x" ext-link-type="doi" xlink:type="simple">https://doi.org/10.1111/j.1558-5646.1971.tb01926.x</ext-link></mixed-citation></ref><ref id="B145"><mixed-citation xmlns:xlink="http://www.w3.org/1999/xlink" xlink:type="simple"><person-group><name name-style="western"><surname>Eshbaugh</surname><given-names>WH</given-names></name></person-group> (<year>1993</year>) <article-title>Peppers: History and exploitation of a Serendipitous new crop discovery.</article-title> In: <person-group><name name-style="western"><surname>Janick</surname><given-names>J</given-names></name><name name-style="western"><surname>Simon</surname><given-names>JE</given-names></name></person-group> (<role>Eds</role>) <issue-title>New Crops.</issue-title><source>John Wiley and Sons, New York</source>, <fpage>132</fpage>–<lpage>139</lpage>.</mixed-citation></ref><ref id="B370"><mixed-citation xmlns:xlink="http://www.w3.org/1999/xlink" xlink:type="simple"><person-group><name name-style="western"><surname>Pickersgill</surname><given-names>B</given-names></name></person-group> (<year>1984</year>) <article-title>Migration of chili peppers, <italic><tp:taxon-name><tp:taxon-name-part taxon-name-part-type="genus">Capsicum</tp:taxon-name-part></tp:taxon-name></italic> spp. in the Americas.</article-title> In: <person-group><name name-style="western"><surname>Stone</surname><given-names>D</given-names></name></person-group> (<role>Ed.</role>) <issue-title>Pre-Columbian Plant Migration.</issue-title><source>Papers of the Peabody Museum of Archeology and Ethnology</source><volume>76</volume>: <fpage>105</fpage>–<lpage>123</lpage>.</mixed-citation></ref><ref id="B318"><mixed-citation xmlns:xlink="http://www.w3.org/1999/xlink" xlink:type="simple"><person-group><name name-style="western"><surname>Moses</surname><given-names>M</given-names></name><name name-style="western"><surname>Umaharan</surname><given-names>P</given-names></name><name name-style="western"><surname>Dayanandan</surname><given-names>S</given-names></name></person-group> (<year>2014</year>) <article-title>Microsatellite based analysis of the genetic structure and diversity of <italic><tp:taxon-name><tp:taxon-name-part taxon-name-part-type="genus">Capsicum</tp:taxon-name-part><tp:taxon-name-part taxon-name-part-type="species">chinense</tp:taxon-name-part></tp:taxon-name></italic> in the Neotropics.</article-title><source>Genetic Resources and Crop Evolution</source><volume>61</volume>: <fpage>741</fpage>–<lpage>755</lpage>. <ext-link xlink:href="10.1007/s10722-013-0069-y" ext-link-type="doi" xlink:type="simple">https://doi.org/10.1007/s10722-013-0069-y</ext-link></mixed-citation></ref><ref id="B28"><mixed-citation xmlns:xlink="http://www.w3.org/1999/xlink" xlink:type="simple"><person-group><name name-style="western"><surname>Barbosa</surname><given-names>RI</given-names></name><name name-style="western"><surname>Luz</surname><given-names>FJF</given-names></name><name name-style="western"><surname>Nascimento-Filho</surname><given-names>HR</given-names></name><name name-style="western"><surname>Maduro</surname><given-names>CB</given-names></name></person-group> (<year>2002</year>) <article-title>Pimentas do gênero <italic><tp:taxon-name><tp:taxon-name-part taxon-name-part-type="genus">Capsicum</tp:taxon-name-part></tp:taxon-name></italic> cultivadas em Roraima, Amazônia Brasileira. I. Espécies domesticadas.</article-title><source>Acta Amazonica</source><volume>32</volume>(<issue>2</issue>): <fpage>177</fpage>–<lpage>192</lpage>. <ext-link xlink:href="10.1590/1809-43922002322192" ext-link-type="doi" xlink:type="simple">https://doi.org/10.1590/1809-43922002322192</ext-link></mixed-citation></ref><ref id="B30"><mixed-citation xmlns:xlink="http://www.w3.org/1999/xlink" xlink:type="simple"><person-group><name name-style="western"><surname>Barbosa</surname><given-names>RI</given-names></name><name name-style="western"><surname>Luz</surname><given-names>FJF</given-names></name><name name-style="western"><surname>Nascimento-Filho</surname><given-names>HR</given-names></name><name name-style="western"><surname>Maduro</surname><given-names>CB</given-names></name></person-group> (<year>2008</year>) Peppers (<tp:taxon-name><tp:taxon-name-part taxon-name-part-type="family">Solanaceae</tp:taxon-name-part></tp:taxon-name>: <italic><tp:taxon-name><tp:taxon-name-part taxon-name-part-type="genus">Capsicum</tp:taxon-name-part></tp:taxon-name></italic>) of Roraima, Brazilian Amazonia. INPA/Embrapa/MIRR, Manaus. <ext-link xlink:href="http://agroeco.inpa.gov.br/reinaldo/RIBarbosa_ProdCient_Usu_Visitantes/2008Banco%20de%20Imagens_Pimentas-Roraima.pdf" ext-link-type="uri" xlink:type="simple">http://agroeco.inpa.gov.br/reinaldo/RIBarbosa_ProdCient_Usu_Visitantes/2008Banco%20de%20Imagens_Pimentas-Roraima.pdf</ext-link> [accessed 25.09.2020]</mixed-citation></ref><ref id="B72"><mixed-citation xmlns:xlink="http://www.w3.org/1999/xlink" xlink:type="simple"><person-group><name name-style="western"><surname>Busso</surname><given-names>GS</given-names></name><name name-style="western"><surname>Amaral</surname><given-names>ZP</given-names></name><name name-style="western"><surname>Bianchetti</surname><given-names>L</given-names></name><name name-style="western"><surname>Machado</surname><given-names>FR</given-names></name><name name-style="western"><surname>Ferreira</surname><given-names>ME</given-names></name></person-group> (<year>2003</year>) <article-title>Genetic variability and phylogenetic analysis of Brazilian species of <italic><tp:taxon-name><tp:taxon-name-part taxon-name-part-type="genus">Capsicum</tp:taxon-name-part></tp:taxon-name></italic>.</article-title><source><tp:taxon-name><tp:taxon-name-part taxon-name-part-type="genus">Capsicum</tp:taxon-name-part></tp:taxon-name> and Eggplant Newsletter</source><volume>22</volume>: <fpage>13</fpage>–<lpage>16</lpage>.</mixed-citation></ref><ref id="B322"><mixed-citation xmlns:xlink="http://www.w3.org/1999/xlink" xlink:type="simple"><person-group><name name-style="western"><surname>Nascimento-Filho</surname><given-names>HR</given-names></name><name name-style="western"><surname>Barbosa</surname><given-names>RI</given-names></name><name name-style="western"><surname>Luz</surname><given-names>FJF</given-names></name></person-group> (<year>2007</year>) <article-title>Pimentas do gênero <italic><tp:taxon-name><tp:taxon-name-part taxon-name-part-type="genus">Capsicum</tp:taxon-name-part></tp:taxon-name></italic> cultivadas em Roraima, Amazônia brasileira. II. Hábitos e formas de uso.</article-title><source>Acta Amazonica</source><volume>37</volume>: <fpage>561</fpage>–<lpage>568</lpage>. <ext-link xlink:href="10.1590/S0044-59672007000400011" ext-link-type="doi" xlink:type="simple">https://doi.org/10.1590/S0044-59672007000400011</ext-link></mixed-citation></ref><ref id="B403"><mixed-citation xmlns:xlink="http://www.w3.org/1999/xlink" xlink:type="simple"><person-group><name name-style="western"><surname>Romero da Cruz</surname><given-names>MV</given-names></name><name name-style="western"><surname>Forni-Martins</surname><given-names>ER</given-names></name></person-group> (<year>2015</year>) IAPT chromosome data 20. Taxon 64(6): 1344–1350[E34–E36]. <ext-link xlink:href="10.12705/646.42" ext-link-type="doi" xlink:type="simple">https://doi.org/10.12705/646.42</ext-link></mixed-citation></ref><ref id="B64"><mixed-citation xmlns:xlink="http://www.w3.org/1999/xlink" xlink:type="simple"><person-group><name name-style="western"><surname>Bosland</surname><given-names>PW</given-names></name><name name-style="western"><surname>Votava</surname><given-names>EJ</given-names></name></person-group> (<year>2000</year>) <source>Peppers: Vegetable and Spice <tp:taxon-name><tp:taxon-name-part taxon-name-part-type="genus">Capsicums</tp:taxon-name-part></tp:taxon-name>.</source><publisher-name>CABI Publishing</publisher-name>, <publisher-loc>Wallingford</publisher-loc>, <size units="page">204 pp</size>.</mixed-citation></ref><ref id="B173"><mixed-citation xmlns:xlink="http://www.w3.org/1999/xlink" xlink:type="simple"><person-group><name name-style="western"><surname>González Estrada</surname><given-names>T</given-names></name><name name-style="western"><surname>Casanova Chávez</surname><given-names>C</given-names></name><name name-style="western"><surname>Gutiérrez Pacheco</surname><given-names>L</given-names></name><name name-style="western"><surname>Torres Tapia</surname><given-names>L</given-names></name><name name-style="western"><surname>Contreras Martín</surname><given-names>F</given-names></name><name name-style="western"><surname>Peraza Sánchez</surname><given-names>S</given-names></name></person-group> (<year>2010</year>) <article-title>Chiles cultivados en Yucatán.</article-title> In: <person-group><name name-style="western"><surname>Durán</surname><given-names>R</given-names></name><name name-style="western"><surname>Méndez</surname><given-names>M</given-names></name></person-group> (<role>Eds</role>) <issue-title>Biodiversidad y Desarrollo Humano en Yucatán.</issue-title><source>CICY CONABIO, SEDUMA, Yucatán</source>, <fpage>342</fpage>–<lpage>344</lpage>.</mixed-citation></ref><ref id="B414"><mixed-citation xmlns:xlink="http://www.w3.org/1999/xlink" xlink:type="simple"><person-group><name name-style="western"><surname>Ruiz-Lau</surname><given-names>N</given-names></name><name name-style="western"><surname>Medina-Lara</surname><given-names>F</given-names></name><name name-style="western"><surname>Martínez-Estévez</surname><given-names>M</given-names></name></person-group> (<year>2011</year>) <article-title>El chile habanero: su origen y usos.</article-title><source>Ciencia</source><volume>62</volume>(<issue>3</issue>): <fpage>70</fpage>–<lpage>78</lpage>.</mixed-citation></ref><ref id="B270"><mixed-citation xmlns:xlink="http://www.w3.org/1999/xlink" xlink:type="simple"><person-group><name name-style="western"><surname>López Castilla</surname><given-names>L de C</given-names></name><name name-style="western"><surname>Garruña Hernández</surname><given-names>R</given-names></name><name name-style="western"><surname>Castillo Aguilar</surname><given-names>C de la C</given-names></name><name name-style="western"><surname>Martínez-Hernández</surname><given-names>A</given-names></name><name name-style="western"><surname>Ortiz-García</surname><given-names>MM</given-names></name><name name-style="western"><surname>Andueza-Noh</surname><given-names>RH</given-names></name></person-group> (<year>2019</year>) <article-title>Structure and genetic diversity of nine important landraces of <italic><tp:taxon-name><tp:taxon-name-part taxon-name-part-type="genus">Capsicum</tp:taxon-name-part></tp:taxon-name></italic> species cultivated in the Yucatan Peninsula, Mexico.</article-title><source>Agronomy</source><volume>9</volume>: <fpage>1</fpage>–<lpage>11</lpage>. <ext-link xlink:href="10.3390/agronomy9070376" ext-link-type="doi" xlink:type="simple">https://doi.org/10.3390/agronomy9070376</ext-link></mixed-citation></ref><ref id="B144"><mixed-citation xmlns:xlink="http://www.w3.org/1999/xlink" xlink:type="simple"><person-group><name name-style="western"><surname>Eshbaugh</surname><given-names>WH</given-names></name></person-group> (<year>1983</year>) <article-title>The genus <italic><tp:taxon-name><tp:taxon-name-part taxon-name-part-type="genus">Capsicum</tp:taxon-name-part></tp:taxon-name></italic> (<tp:taxon-name><tp:taxon-name-part taxon-name-part-type="family">Solanaceae</tp:taxon-name-part></tp:taxon-name>) in Africa.</article-title><source>Bothalia</source><volume>14</volume>: <fpage>845</fpage>–<lpage>848</lpage>. <ext-link xlink:href="10.4102/abc.v14i3/4.1252" ext-link-type="doi" xlink:type="simple">https://doi.org/10.4102/abc.v14i3/4.1252</ext-link></mixed-citation></ref><ref id="B18"><mixed-citation xmlns:xlink="http://www.w3.org/1999/xlink" xlink:type="simple"><person-group><name name-style="western"><surname>Andrews</surname><given-names>J</given-names></name></person-group> (<year>1993</year>) <article-title>Diffusion of Mesoamerican food complex to south-eastern Europe.</article-title><source>Geographical Review</source><volume>83</volume>: <fpage>194</fpage>–<lpage>204</lpage>. <ext-link xlink:href="10.2307/215257" ext-link-type="doi" xlink:type="simple">https://doi.org/10.2307/215257</ext-link></mixed-citation></ref><ref id="B291"><mixed-citation xmlns:xlink="http://www.w3.org/1999/xlink" xlink:type="simple"><person-group><name name-style="western"><surname>Meghvansi</surname><given-names>MK</given-names></name><name name-style="western"><surname>Siddiqui</surname><given-names>S</given-names></name><name name-style="western"><surname>Haneef Khana</surname><given-names>Md</given-names></name><name name-style="western"><surname>Gupta</surname><given-names>VK</given-names></name><name name-style="western"><surname>Vairale</surname><given-names>MG</given-names></name><name name-style="western"><surname>Gogoi</surname><given-names>HK</given-names></name><name name-style="western"><surname>Singh</surname><given-names>L</given-names></name></person-group> (<year>2010</year>) <article-title>Naga chilli: A potential source of capsaicinoids with broad-spectrum ethnopharmacological applications.</article-title><source>Journal of Ethnopharmacology</source><volume>132</volume>(<issue>1</issue>): <fpage>1</fpage>–<lpage>14</lpage>. <ext-link xlink:href="10.1016/j.jep.2010.08.034" ext-link-type="doi" xlink:type="simple">https://doi.org/10.1016/j.jep.2010.08.034</ext-link></mixed-citation></ref><ref id="B365"><mixed-citation xmlns:xlink="http://www.w3.org/1999/xlink" xlink:type="simple"><person-group><name name-style="western"><surname>Pickersgill</surname><given-names>B</given-names></name></person-group> (<year>1966</year>) The variability and relationships of <italic><tp:taxon-name><tp:taxon-name-part taxon-name-part-type="genus">Capsicum</tp:taxon-name-part><tp:taxon-name-part taxon-name-part-type="species">chinense</tp:taxon-name-part></tp:taxon-name></italic> Jacq. PhD Thesis, Indiana University, University Microfilms, Inc., Michigan.</mixed-citation></ref><ref id="B369"><mixed-citation xmlns:xlink="http://www.w3.org/1999/xlink" xlink:type="simple"><person-group><name name-style="western"><surname>Pickersgill</surname><given-names>B</given-names></name></person-group> (<year>1977</year>) <article-title>Chromosomes and evolution in <italic><tp:taxon-name><tp:taxon-name-part taxon-name-part-type="genus">Capsicum</tp:taxon-name-part></tp:taxon-name></italic>.</article-title> In: <person-group><name name-style="western"><surname>Pochard</surname><given-names>E</given-names></name></person-group> (<role>Ed.</role>) <issue-title>Capsicum 77.</issue-title><source>Comptes Rèndues 3ème Congrès Eucarpia Piment. INRA (Institut National de la Recherche Agronomique), Montfavet-Avignon</source>, <fpage>27</fpage>–<lpage>37</lpage>.</mixed-citation></ref><ref id="B316"><mixed-citation xmlns:xlink="http://www.w3.org/1999/xlink" xlink:type="simple"><person-group><name name-style="western"><surname>Moscone</surname><given-names>EA</given-names></name><name name-style="western"><surname>Baranyi</surname><given-names>M</given-names></name><name name-style="western"><surname>Ebert</surname><given-names>I</given-names></name><name name-style="western"><surname>Greilhuber</surname><given-names>J</given-names></name><name name-style="western"><surname>Ehrendorfer</surname><given-names>F</given-names></name><name name-style="western"><surname>Hunziker</surname><given-names>AT</given-names></name></person-group> (<year>2003</year>) <article-title>Analysis of nuclear DNA content in <italic><tp:taxon-name><tp:taxon-name-part taxon-name-part-type="genus">Capsicum</tp:taxon-name-part></tp:taxon-name></italic> (<tp:taxon-name><tp:taxon-name-part taxon-name-part-type="family">Solanaceae</tp:taxon-name-part></tp:taxon-name>) by flow cytometry and Feulgen densitometry.</article-title><source>Annals of Botany</source><volume>92</volume>: <fpage>21</fpage>–<lpage>29</lpage>. <ext-link xlink:href="10.1093/aob/mcg105" ext-link-type="doi" xlink:type="simple">https://doi.org/10.1093/aob/mcg105</ext-link></mixed-citation></ref><ref id="B317"><mixed-citation xmlns:xlink="http://www.w3.org/1999/xlink" xlink:type="simple"><person-group><name name-style="western"><surname>Moscone</surname><given-names>EA</given-names></name><name name-style="western"><surname>Scaldaferro</surname><given-names>MA</given-names></name><name name-style="western"><surname>Grabiele</surname><given-names>M</given-names></name><name name-style="western"><surname>Cecchini</surname><given-names>NM</given-names></name><name name-style="western"><surname>Sanchez García</surname><given-names>Y</given-names></name><name name-style="western"><surname>Jarret</surname><given-names>R</given-names></name><name name-style="western"><surname>Daviña</surname><given-names>JR</given-names></name><name name-style="western"><surname>Ducasse</surname><given-names>DA</given-names></name><name name-style="western"><surname>Barboza</surname><given-names>GE</given-names></name><name name-style="western"><surname>Ehrendorfer</surname><given-names>F</given-names></name></person-group> (<year>2007</year>) <article-title>The evolution of chili peppers (<italic><tp:taxon-name><tp:taxon-name-part taxon-name-part-type="genus">Capsicum</tp:taxon-name-part></tp:taxon-name></italic>-<tp:taxon-name><tp:taxon-name-part taxon-name-part-type="family">Solanaceae</tp:taxon-name-part></tp:taxon-name>): a cytogenetic perspective.</article-title><source>Acta Horticulturae (ISHS)</source><volume>745</volume>: <fpage>137</fpage>–<lpage>170</lpage>. <ext-link xlink:href="10.17660/ActaHortic.2007.745.5" ext-link-type="doi" xlink:type="simple">https://doi.org/10.17660/ActaHortic.2007.745.5</ext-link></mixed-citation></ref><ref id="B382"><mixed-citation xmlns:xlink="http://www.w3.org/1999/xlink" xlink:type="simple"><person-group><name name-style="western"><surname>Pozzobon</surname><given-names>MT</given-names></name><name name-style="western"><surname>Schifino-Wittmann</surname><given-names>MT</given-names></name><name name-style="western"><surname>Bianchetti</surname><given-names>L</given-names></name></person-group> (<year>2006</year>) Chromosome numbers in wild and semidomesticated Brazilian <italic><tp:taxon-name><tp:taxon-name-part taxon-name-part-type="genus">Capsicum</tp:taxon-name-part></tp:taxon-name></italic> L. (<tp:taxon-name><tp:taxon-name-part taxon-name-part-type="family">Solanaceae</tp:taxon-name-part></tp:taxon-name>) species: do x = 12 and x = 13 represent two evolutionary lines? Botanical Journal of the Linnean Society 151: 259–269. <ext-link xlink:href="10.1111/j.1095-8339.2006.00503.x" ext-link-type="doi" xlink:type="simple">https://doi.org/10.1111/j.1095-8339.2006.00503.x</ext-link></mixed-citation></ref><ref id="B29"><mixed-citation xmlns:xlink="http://www.w3.org/1999/xlink" xlink:type="simple"><person-group><name name-style="western"><surname>Barbosa</surname><given-names>RI</given-names></name><name name-style="western"><surname>Luz</surname><given-names>FJF</given-names></name><name name-style="western"><surname>Nascimento-Filho</surname><given-names>HR</given-names></name><name name-style="western"><surname>Maduro</surname><given-names>CB</given-names></name></person-group> (<year>2006</year>) <source>Pimentas de Roraima (Catálogo de Referência).</source><publisher-name>EDUA/Editora INPA (Série Biblioteca Científica da Amazônia)</publisher-name>, <publisher-loc>Manaus</publisher-loc>, <size units="page">93 pp</size>.</mixed-citation></ref><ref id="B75"><mixed-citation xmlns:xlink="http://www.w3.org/1999/xlink" xlink:type="simple"><person-group><name name-style="western"><surname>Carvalho</surname><given-names>S</given-names></name><name name-style="western"><surname>Bianchetti</surname><given-names>L</given-names></name><name name-style="western"><surname>Costa Ribeiro</surname><given-names>S da</given-names></name><name name-style="western"><surname>Lopes</surname><given-names>CA</given-names></name></person-group> (<year>2006</year>) <article-title>Pimentas do gênero <italic><tp:taxon-name><tp:taxon-name-part taxon-name-part-type="genus">Capsicum</tp:taxon-name-part></tp:taxon-name></italic> no Brasil.</article-title><source>Embrapa Hortaliças Documentos</source><volume>94</volume>: <fpage>1</fpage>–<lpage>27</lpage>.</mixed-citation></ref><ref id="B361"><mixed-citation xmlns:xlink="http://www.w3.org/1999/xlink" xlink:type="simple"><person-group><name name-style="western"><surname>Pereira</surname><given-names>LA</given-names></name><name name-style="western"><surname>Barboza</surname><given-names>GE</given-names></name><name name-style="western"><surname>Bovini</surname><given-names>MG</given-names></name><name name-style="western"><surname>Zélia de Almeida</surname><given-names>M</given-names></name><name name-style="western"><surname>Guimarães</surname><given-names>EF</given-names></name></person-group> (<year>2011</year>) <article-title>Caracterización y uso de “pimientas” en una comunidad quilombola de la Amazonía Oriental (Brasil).</article-title><source>Journal of the Botanical Research Institute of Texas</source><volume>5</volume>(<issue>1</issue>): <fpage>255</fpage>–<lpage>272</lpage>.</mixed-citation></ref><ref id="B60"><mixed-citation xmlns:xlink="http://www.w3.org/1999/xlink" xlink:type="simple"><person-group><name name-style="western"><surname>Bohs</surname><given-names>LA</given-names></name></person-group> (<year>2015</year>) <article-title><tp:taxon-name><tp:taxon-name-part taxon-name-part-type="family">Solanaceae</tp:taxon-name-part></tp:taxon-name>.</article-title> In: <person-group><name name-style="western"><surname>Grayum</surname><given-names>MH</given-names></name><name name-style="western"><surname>Herrera</surname><given-names>C</given-names></name><name name-style="western"><surname>Zamora</surname><given-names>N</given-names></name></person-group> (<role>Eds</role>) <issue-title>Manual de Plantas de Costa Rica. Vol. 8.</issue-title><source>Monograph in Systematic Botany of the Missouri Botanical Garden</source><volume>131</volume>: <fpage>205</fpage>–<lpage>336</lpage>.</mixed-citation></ref><ref id="B17"><mixed-citation xmlns:xlink="http://www.w3.org/1999/xlink" xlink:type="simple"><person-group><name name-style="western"><surname>Andrews</surname><given-names>J</given-names></name></person-group> (<year>1984</year>) <source>Peppers.</source><publisher-name>The domesticated Capsicums</publisher-name>, <publisher-loc>University of Texas Press, Austin</publisher-loc>, <size units="page">170 pp</size>.</mixed-citation></ref><ref id="B254"><mixed-citation xmlns:xlink="http://www.w3.org/1999/xlink" xlink:type="simple"><person-group><name name-style="western"><surname>Kurian</surname><given-names>AL</given-names></name><name name-style="western"><surname>Starks</surname><given-names>AN</given-names></name></person-group> (<year>2002</year>) <article-title>HPLC analysis of capsaicinoids extracted from whole orange habanero chili peppers.</article-title><source>Journal of Food Science</source><volume>67</volume>(<issue>3</issue>): <fpage>956</fpage>–<lpage>962</lpage>. <ext-link xlink:href="10.1111/j.1365-2621.2002.tb09435.x" ext-link-type="doi" xlink:type="simple">https://doi.org/10.1111/j.1365-2621.2002.tb09435.x</ext-link></mixed-citation></ref><ref id="B42"><mixed-citation xmlns:xlink="http://www.w3.org/1999/xlink" xlink:type="simple"><person-group><name name-style="western"><surname>Basu</surname><given-names>SK</given-names></name><name name-style="western"><surname>De</surname><given-names>AK</given-names></name></person-group> (<year>2003</year>) <article-title><italic><tp:taxon-name><tp:taxon-name-part taxon-name-part-type="genus">Capsicum</tp:taxon-name-part></tp:taxon-name></italic>: historical and botanical perspectives.</article-title> In: <person-group><name name-style="western"><surname>De</surname><given-names>AK</given-names></name></person-group> (<role>Ed.</role>) <issue-title>Capsicum, the genus Capsicum.</issue-title><source>Taylor &amp; Francis, London and New York</source>, <fpage>1</fpage>–<lpage>15</lpage>.</mixed-citation></ref><ref id="B166"><mixed-citation xmlns:xlink="http://www.w3.org/1999/xlink" xlink:type="simple"><person-group><name name-style="western"><surname>Gahungu</surname><given-names>A</given-names></name><name name-style="western"><surname>Ruganintwali</surname><given-names>E</given-names></name><name name-style="western"><surname>Karangwa</surname><given-names>E</given-names></name><name name-style="western"><surname>Zhang</surname><given-names>X</given-names></name><name name-style="western"><surname>Mukunzi</surname><given-names>D</given-names></name></person-group> (<year>2011</year>) <article-title>Volatile compounds and capsaicinoid content of fresh hot peppers (<italic><tp:taxon-name><tp:taxon-name-part taxon-name-part-type="genus">Capsicum</tp:taxon-name-part><tp:taxon-name-part taxon-name-part-type="species">chinense</tp:taxon-name-part></tp:taxon-name></italic>) Scotch Bonnet variety at red stage.</article-title><source>Advance Journal of Food Science and Technology</source><volume>3</volume>(<issue>3</issue>): <fpage>211</fpage>–<lpage>218</lpage>.</mixed-citation></ref><ref id="B275"><mixed-citation xmlns:xlink="http://www.w3.org/1999/xlink" xlink:type="simple"><person-group><name name-style="western"><surname>Martínez Crovetto</surname><given-names>RN</given-names></name></person-group> (<year>1981</year>) <article-title>Plantas utilizadas en medicina en el noroeste de Corrientes.</article-title><source>Miscelanea (Fundación Miguel Lillo)</source><volume>69</volume>: <fpage>7</fpage>–<lpage>139</lpage>.</mixed-citation></ref><ref id="B119"><mixed-citation xmlns:xlink="http://www.w3.org/1999/xlink" xlink:type="simple"><person-group><name name-style="western"><surname>Del Vitto</surname><given-names>LA</given-names></name><name name-style="western"><surname>Petenatti</surname><given-names>EM</given-names></name><name name-style="western"><surname>Petenatti</surname><given-names>ME</given-names></name></person-group> (<year>1997</year>) <article-title>Recursos Herbolarios de San Luis (República Argentina). Primera Parte: Plantas Nativas.</article-title><source>Multequina</source><volume>6</volume>: <fpage>49</fpage>–<lpage>66</lpage>.</mixed-citation></ref><ref id="B431"><mixed-citation xmlns:xlink="http://www.w3.org/1999/xlink" xlink:type="simple"><person-group><name name-style="western"><surname>Scarpa</surname><given-names>GF</given-names></name></person-group> (<year>2002</year>) <article-title>Plantas empleadas contra trastornos digestivos en la medicina tradicional criolla del Chaco Noroccidental.</article-title><source>Dominguezia</source><volume>18</volume>(<issue>1</issue>): <fpage>36</fpage>–<lpage>50</lpage>.</mixed-citation></ref><ref id="B152"><mixed-citation xmlns:xlink="http://www.w3.org/1999/xlink" xlink:type="simple"><person-group><name name-style="western"><surname>Filipov</surname><given-names>A</given-names></name></person-group> (<year>1994</year>) <article-title>Medicinal plants of the Pilagá of Central Chaco.</article-title><source>Journal of Ethnopharmacology</source><volume>44</volume>: <fpage>181</fpage>–<lpage>193</lpage>. <ext-link xlink:href="10.1016/0378-8741(94)01185-0" ext-link-type="doi" xlink:type="simple">https://doi.org/10.1016/0378-8741(94)01185-0</ext-link></mixed-citation></ref><ref id="B269"><mixed-citation xmlns:xlink="http://www.w3.org/1999/xlink" xlink:type="simple"><person-group><name name-style="western"><surname>López</surname><given-names>P</given-names></name><name name-style="western"><surname>Gorzalczany</surname><given-names>S</given-names></name><name name-style="western"><surname>Acevedo</surname><given-names>C</given-names></name><name name-style="western"><surname>Alonso</surname><given-names>R</given-names></name><name name-style="western"><surname>Ferraro</surname><given-names>G</given-names></name></person-group> (<year>2012</year>) <article-title>Chemical study and anti-inflammatory activity of <italic><tp:taxon-name><tp:taxon-name-part taxon-name-part-type="genus">Capsicum</tp:taxon-name-part><tp:taxon-name-part taxon-name-part-type="species">chacoense</tp:taxon-name-part></tp:taxon-name></italic> and <italic><tp:taxon-name><tp:taxon-name-part taxon-name-part-type="genus">C.</tp:taxon-name-part><tp:taxon-name-part taxon-name-part-type="species">baccatum</tp:taxon-name-part></tp:taxon-name></italic>.</article-title><source>Brazilian Journal of Pharmacognosy</source><volume>22</volume>(<issue>2</issue>): <fpage>455</fpage>–<lpage>458</lpage>. <ext-link xlink:href="10.1590/S0102-695X2011005000187" ext-link-type="doi" xlink:type="simple">https://doi.org/10.1590/S0102-695X2011005000187</ext-link></mixed-citation></ref><ref id="B161"><mixed-citation xmlns:xlink="http://www.w3.org/1999/xlink" xlink:type="simple"><person-group><name name-style="western"><surname>Friesen Ratzlaff</surname><given-names>V</given-names></name></person-group> (<year>2017</year>) <source>Plantas medicinales del Gran Chaco.</source><publisher-name>Facultad de Ciencias Agrarias</publisher-name>, <publisher-loc>Universidad Nacional de Asunción, San Lorenzo-Paraguay</publisher-loc>, <size units="page">128 pp</size>.</mixed-citation></ref><ref id="B172"><mixed-citation xmlns:xlink="http://www.w3.org/1999/xlink" xlink:type="simple"><person-group><name name-style="western"><surname>Gomez Platero</surname><given-names>AM</given-names></name><name name-style="western"><surname>Palma Ehrichs</surname><given-names>V</given-names></name></person-group> (<year>2011</year>) <source>Leyendas de la Amazonia brasileña.</source><publisher-name>Consejería de Educación de la Embajada de España</publisher-name>, <publisher-loc>Secretaría General Técnica, Brasilia-DF</publisher-loc>, <size units="page">78 pp</size>.</mixed-citation></ref><ref id="B79"><mixed-citation xmlns:xlink="http://www.w3.org/1999/xlink" xlink:type="simple"><person-group><name name-style="western"><surname>Carrizo García</surname><given-names>C</given-names></name><name name-style="western"><surname>Barfuss</surname><given-names>MHJ</given-names></name><name name-style="western"><surname>Sehr</surname><given-names>EM</given-names></name><name name-style="western"><surname>Barboza</surname><given-names>GE</given-names></name><name name-style="western"><surname>Samuel</surname><given-names>R</given-names></name><name name-style="western"><surname>Moscone</surname><given-names>EA</given-names></name><name name-style="western"><surname>Ehrendorfer</surname><given-names>F</given-names></name></person-group> (<year>2016</year>) <article-title>Phylogenetic relationships, diversification and expansion of chili peppers (<italic><tp:taxon-name><tp:taxon-name-part taxon-name-part-type="genus">Capsicum</tp:taxon-name-part></tp:taxon-name></italic>, <tp:taxon-name><tp:taxon-name-part taxon-name-part-type="family">Solanaceae</tp:taxon-name-part></tp:taxon-name>).</article-title><source>Annals of Botany</source><volume>118</volume>: <fpage>35</fpage>–<lpage>51</lpage>. <ext-link xlink:href="10.1093/aob/mcw079" ext-link-type="doi" xlink:type="simple">https://doi.org/10.1093/aob/mcw079</ext-link></mixed-citation></ref><ref id="B23"><mixed-citation xmlns:xlink="http://www.w3.org/1999/xlink" xlink:type="simple"><person-group><name name-style="western"><surname>Baba</surname><given-names>VY</given-names></name><name name-style="western"><surname>Rocha</surname><given-names>KR</given-names></name><name name-style="western"><surname>Gomes</surname><given-names>GP</given-names></name><name name-style="western"><surname>Fatima Ruas</surname><given-names>C</given-names></name><name name-style="western"><surname>Ruas</surname><given-names>PM</given-names></name><name name-style="western"><surname>Rodrigues</surname><given-names>R</given-names></name><name name-style="western"><surname>Gonçalves</surname><given-names>LSA</given-names></name></person-group> (<year>2016</year>) <article-title>Genetic diversity of <italic><tp:taxon-name><tp:taxon-name-part taxon-name-part-type="genus">Capsicum</tp:taxon-name-part><tp:taxon-name-part taxon-name-part-type="species">chinense</tp:taxon-name-part></tp:taxon-name></italic> accessions based on fruit morphological characterization and AFLP markers.</article-title><source>Genetic Resources and Crop Evolution</source><volume>63</volume>: <fpage>1371</fpage>–<lpage>1381</lpage>. <ext-link xlink:href="10.1007/s10722-015-0325-4" ext-link-type="doi" xlink:type="simple">https://doi.org/10.1007/s10722-015-0325-4</ext-link></mixed-citation></ref><ref id="B489"><mixed-citation xmlns:xlink="http://www.w3.org/1999/xlink" xlink:type="simple"><person-group><name name-style="western"><surname>Votava</surname><given-names>EJ</given-names></name><name name-style="western"><surname>Bosland</surname><given-names>PW</given-names></name></person-group> (<year>2004</year>) <article-title>‘NuMex Suave Red’ and ‘NuMex Suave Orange’ Mild <italic><tp:taxon-name><tp:taxon-name-part taxon-name-part-type="genus">Capsicum</tp:taxon-name-part><tp:taxon-name-part taxon-name-part-type="species">chinense</tp:taxon-name-part></tp:taxon-name></italic> cultivars.</article-title><source>HortScience</source><volume>39</volume>(<issue>3</issue>): <fpage>627</fpage>–<lpage>628</lpage>. <ext-link xlink:href="10.21273/HORTSCI.39.3.627" ext-link-type="doi" xlink:type="simple">https://doi.org/10.21273/HORTSCI.39.3.627</ext-link></mixed-citation></ref><ref id="B61"><mixed-citation xmlns:xlink="http://www.w3.org/1999/xlink" xlink:type="simple"><person-group><name name-style="western"><surname>Bosland</surname><given-names>PW</given-names></name><name name-style="western"><surname>Baral</surname><given-names>JB</given-names></name></person-group> (<year>2007</year>) <article-title>‘Bhut Jolokia’-The world’s hottest known chile pepper is a putative naturally occurring interspecific hybrid.</article-title><source>HortScience</source><volume>42</volume>: <fpage>222</fpage>–<lpage>224</lpage>. <ext-link xlink:href="10.21273/HORTSCI.42.2.222" ext-link-type="doi" xlink:type="simple">https://doi.org/10.21273/HORTSCI.42.2.222</ext-link></mixed-citation></ref><ref id="B66"><mixed-citation xmlns:xlink="http://www.w3.org/1999/xlink" xlink:type="simple"><person-group><name name-style="western"><surname>Bosland</surname><given-names>PW</given-names></name><name name-style="western"><surname>Coon</surname><given-names>D</given-names></name><name name-style="western"><surname>Reeves</surname><given-names>G</given-names></name></person-group> (<year>2012</year>) <article-title>Trinidad Moruga Scorpion pepper is the world’s hottest measured chile pepper at more than 2 million Scoville Heat Units.</article-title><source>HortTechnology</source><volume>22</volume>: <fpage>534</fpage>–<lpage>538</lpage>. <ext-link xlink:href="10.21273/HORTTECH.22.4.534" ext-link-type="doi" xlink:type="simple">https://doi.org/10.21273/HORTTECH.22.4.534</ext-link></mixed-citation></ref><ref id="B62"><mixed-citation xmlns:xlink="http://www.w3.org/1999/xlink" xlink:type="simple"><person-group><name name-style="western"><surname>Bosland</surname><given-names>PW</given-names></name><name name-style="western"><surname>Coon</surname><given-names>D</given-names></name></person-group> (<year>2015</year>) <article-title>‘NuMex Trick-or-Treat’, a No-heat Habanero Pepper.</article-title><source>HortScience</source><volume>50</volume>(<issue>11</issue>): <fpage>1739</fpage>–<lpage>1740</lpage>. <ext-link xlink:href="10.21273/HORTSCI.50.11.1739" ext-link-type="doi" xlink:type="simple">https://doi.org/10.21273/HORTSCI.50.11.1739</ext-link></mixed-citation></ref><ref id="B27"><mixed-citation xmlns:xlink="http://www.w3.org/1999/xlink" xlink:type="simple"><person-group><name name-style="western"><surname>Baral</surname><given-names>JB</given-names></name><name name-style="western"><surname>Bosland</surname><given-names>PW</given-names></name></person-group> (<year>2004</year>) <article-title>Unraveling the species dilemma in <italic><tp:taxon-name><tp:taxon-name-part taxon-name-part-type="genus">Capsicum</tp:taxon-name-part><tp:taxon-name-part taxon-name-part-type="species">frutescens</tp:taxon-name-part></tp:taxon-name></italic> and <italic><tp:taxon-name><tp:taxon-name-part taxon-name-part-type="genus">C.</tp:taxon-name-part><tp:taxon-name-part taxon-name-part-type="species">chinense</tp:taxon-name-part></tp:taxon-name></italic> (<tp:taxon-name><tp:taxon-name-part taxon-name-part-type="family">Solanaceae</tp:taxon-name-part></tp:taxon-name>): A multiple evidence approach using morphology, molecular analysis, and sexual compatibility.</article-title><source>Journal of the American Society for Horticultural Science</source><volume>129</volume>(<issue>6</issue>): <fpage>826</fpage>–<lpage>832</lpage>. <ext-link xlink:href="10.21273/JASHS.129.6.0826" ext-link-type="doi" xlink:type="simple">https://doi.org/10.21273/JASHS.129.6.0826</ext-link></mixed-citation></ref><ref id="B146"><mixed-citation xmlns:xlink="http://www.w3.org/1999/xlink" xlink:type="simple"><person-group><name name-style="western"><surname>Eshbaugh</surname><given-names>WH</given-names></name></person-group> (<year>2012</year>) The taxonomy of the genus <italic><tp:taxon-name><tp:taxon-name-part taxon-name-part-type="genus">Capsicum</tp:taxon-name-part></tp:taxon-name></italic>. In: Russo VM (Ed.) Peppers: Botany, Production and Uses. CAB International, Cambridge, 13–28. <ext-link xlink:href="10.1079/9781845937676.0014" ext-link-type="doi" xlink:type="simple">https://doi.org/10.1079/9781845937676.0014</ext-link></mixed-citation></ref><ref id="B394"><mixed-citation xmlns:xlink="http://www.w3.org/1999/xlink" xlink:type="simple"><person-group><name name-style="western"><surname>Raveendar</surname><given-names>S</given-names></name><name name-style="western"><surname>Lee</surname><given-names>KJ</given-names></name><name name-style="western"><surname>Shin</surname><given-names>M-J</given-names></name><name name-style="western"><surname>Cho</surname><given-names>G-T</given-names></name><name name-style="western"><surname>Lee</surname><given-names>J-R</given-names></name><name name-style="western"><surname>Ma</surname><given-names>K-H</given-names></name><name name-style="western"><surname>Lee</surname><given-names>G-A</given-names></name><name name-style="western"><surname>Chung</surname><given-names>J-W</given-names></name></person-group> (<year>2017</year>) <article-title>Complete chloroplast genome sequencing and genetic relationship analysis of <italic><tp:taxon-name><tp:taxon-name-part taxon-name-part-type="genus">Capsicum</tp:taxon-name-part><tp:taxon-name-part taxon-name-part-type="species">chinense</tp:taxon-name-part></tp:taxon-name></italic> Jacq.</article-title><source>Plant Breeding and Biotechnology</source><volume>5</volume>(<issue>4</issue>): <fpage>261</fpage>–<lpage>268</lpage>. <ext-link xlink:href="10.9787/PBB.2017.5.4.261" ext-link-type="doi" xlink:type="simple">https://doi.org/10.9787/PBB.2017.5.4.261</ext-link></mixed-citation></ref><ref id="B211"><mixed-citation xmlns:xlink="http://www.w3.org/1999/xlink" xlink:type="simple"><person-group><name name-style="western"><surname>Ibiza</surname><given-names>VP</given-names></name><name name-style="western"><surname>Blanca</surname><given-names>J</given-names></name><name name-style="western"><surname>Cañizares</surname><given-names>J</given-names></name><name name-style="western"><surname>Nuez</surname><given-names>F</given-names></name></person-group> (<year>2012</year>) <article-title>Taxonomy and genetic diversity of domesticated <italic><tp:taxon-name><tp:taxon-name-part taxon-name-part-type="genus">Capsicum</tp:taxon-name-part></tp:taxon-name></italic> species in the Andean region.</article-title><source>Genetic Resources and Crop Evolution</source><volume>59</volume>: <fpage>1077</fpage>–<lpage>1088</lpage>. <ext-link xlink:href="10.1007/s10722-011-9744-z" ext-link-type="doi" xlink:type="simple">https://doi.org/10.1007/s10722-011-9744-z</ext-link></mixed-citation></ref><ref id="B377"><mixed-citation xmlns:xlink="http://www.w3.org/1999/xlink" xlink:type="simple"><person-group><name name-style="western"><surname>Pickersgill</surname><given-names>B</given-names></name><name name-style="western"><surname>Heiser Jr</surname><given-names>CB</given-names></name><name name-style="western"><surname>Mc Neill</surname><given-names>J</given-names></name></person-group> (<year>1979</year>) <article-title>Numerical taxonomic studies on variation and domestication in some species of <italic><tp:taxon-name><tp:taxon-name-part taxon-name-part-type="genus">Capsicum</tp:taxon-name-part></tp:taxon-name></italic>.</article-title> In: <person-group><name name-style="western"><surname>Hawkes</surname><given-names>JG</given-names></name><name name-style="western"><surname>Lester</surname><given-names>RN</given-names></name><name name-style="western"><surname>Skelding</surname><given-names>AD</given-names></name></person-group> (<role>Eds</role>) <issue-title>The Biology and Taxonomy of the Solanaceae.</issue-title><source>Academic Press, New York</source>, <fpage>679</fpage>–<lpage>700</lpage>.</mixed-citation></ref><ref id="B140"><mixed-citation xmlns:xlink="http://www.w3.org/1999/xlink" xlink:type="simple"><person-group><name name-style="western"><surname>Eshbaugh</surname><given-names>WH</given-names></name></person-group> (<year>1976</year>) <article-title>Genetic and biochemical systematic studies of chili peppers (<italic><tp:taxon-name><tp:taxon-name-part taxon-name-part-type="genus">Capsicum</tp:taxon-name-part></tp:taxon-name></italic>-<tp:taxon-name><tp:taxon-name-part taxon-name-part-type="family">Solanaceae</tp:taxon-name-part></tp:taxon-name>).</article-title><source>Bulletin of the Torrey Botanical Club</source><volume>102</volume>(<issue>6</issue>): <fpage>396</fpage>–<lpage>403</lpage>. <ext-link xlink:href="10.2307/2484766" ext-link-type="doi" xlink:type="simple">https://doi.org/10.2307/2484766</ext-link></mixed-citation></ref><ref id="B375"><mixed-citation xmlns:xlink="http://www.w3.org/1999/xlink" xlink:type="simple"><person-group><name name-style="western"><surname>Pickersgill</surname><given-names>B</given-names></name></person-group> (<year>2016</year>) Chile Peppers (<italic><tp:taxon-name><tp:taxon-name-part taxon-name-part-type="genus">Capsicum</tp:taxon-name-part></tp:taxon-name></italic> spp.) In: Lira R, Casas A, Blancas J (Eds) Ethnobotany of Mexico, Ethnobiology, Springer Science+Business Media, New York, 417–437. <ext-link xlink:href="10.1007/978-1-4614-6669-7_17" ext-link-type="doi" xlink:type="simple">https://doi.org/10.1007/978-1-4614-6669-7_17</ext-link></mixed-citation></ref><ref id="B31"><mixed-citation xmlns:xlink="http://www.w3.org/1999/xlink" xlink:type="simple"><person-group><name name-style="western"><surname>Barbosa</surname><given-names>RI</given-names></name><name name-style="western"><surname>Mourão Júnior</surname><given-names>M</given-names></name><name name-style="western"><surname>Luz</surname><given-names>FJF</given-names></name></person-group> (<year>2010</year>) <article-title>Morphometric patterns and preferential uses of <italic><tp:taxon-name><tp:taxon-name-part taxon-name-part-type="genus">Capsicum</tp:taxon-name-part></tp:taxon-name></italic> peppers in the State of Roraima, Brazilian Amazonia.</article-title><source>Horticultura Brasileira</source><volume>28</volume>: <fpage>477</fpage>–<lpage>482</lpage>. <ext-link xlink:href="10.1590/S0102-05362010000400017" ext-link-type="doi" xlink:type="simple">https://doi.org/10.1590/S0102-05362010000400017</ext-link></mixed-citation></ref><ref id="B51"><mixed-citation xmlns:xlink="http://www.w3.org/1999/xlink" xlink:type="simple"><person-group><name name-style="western"><surname>Bharath</surname><given-names>SM</given-names></name><name name-style="western"><surname>Cilas</surname><given-names>C</given-names></name><name name-style="western"><surname>Umaharan</surname><given-names>P</given-names></name></person-group> (<year>2013</year>) <article-title>Fruit trait variation in a Caribbean germplasm collection of aromatic hot peppers (<italic><tp:taxon-name><tp:taxon-name-part taxon-name-part-type="genus">Capsicum</tp:taxon-name-part><tp:taxon-name-part taxon-name-part-type="species">chinense</tp:taxon-name-part></tp:taxon-name></italic> Jacq.).</article-title><source>HortScience</source><volume>48</volume>: <fpage>531</fpage>–<lpage>538</lpage>. <ext-link xlink:href="10.21273/HORTSCI.48.5.531" ext-link-type="doi" xlink:type="simple">https://doi.org/10.21273/HORTSCI.48.5.531</ext-link></mixed-citation></ref><ref id="B305"><mixed-citation xmlns:xlink="http://www.w3.org/1999/xlink" xlink:type="simple"><person-group><name name-style="western"><surname>Moreira</surname><given-names>AFP</given-names></name><name name-style="western"><surname>Ruas</surname><given-names>PM</given-names></name><name name-style="western"><surname>Ruas</surname><given-names>CF</given-names></name><name name-style="western"><surname>Baba</surname><given-names>VY</given-names></name><name name-style="western"><surname>Giordani</surname><given-names>W</given-names></name><name name-style="western"><surname>Arruda</surname><given-names>IM</given-names></name><name name-style="western"><surname>Rodrigues</surname><given-names>R</given-names></name><name name-style="western"><surname>Gonçalves</surname><given-names>LSA</given-names></name></person-group> (<year>2018</year>) <article-title>Genetic diversity, population structure and genetic parameters of fruit traits in <italic><tp:taxon-name><tp:taxon-name-part taxon-name-part-type="genus">Capsicum</tp:taxon-name-part><tp:taxon-name-part taxon-name-part-type="species">chinense</tp:taxon-name-part></tp:taxon-name></italic>.</article-title><source>Scientia Horticulturae</source><volume>236</volume>: <fpage>1</fpage>–<lpage>9</lpage>. <ext-link xlink:href="10.1016/j.scienta.2018.03.012" ext-link-type="doi" xlink:type="simple">https://doi.org/10.1016/j.scienta.2018.03.012</ext-link></mixed-citation></ref><ref id="B400"><mixed-citation xmlns:xlink="http://www.w3.org/1999/xlink" xlink:type="simple"><person-group><name name-style="western"><surname>Rodríguez-Burruezo</surname><given-names>A</given-names></name><name name-style="western"><surname>Kollmannsberger</surname><given-names>H</given-names></name><name name-style="western"><surname>Gonzalez-Mas</surname><given-names>MC</given-names></name><name name-style="western"><surname>Nitz</surname><given-names>S</given-names></name><name name-style="western"><surname>Nuez</surname><given-names>F</given-names></name></person-group> (<year>2010</year>) <article-title>HS-SPME comparative analysis of genotypic diversity in volatile fraction and aroma contributing compounds of <italic><tp:taxon-name><tp:taxon-name-part taxon-name-part-type="genus">Capsicum</tp:taxon-name-part></tp:taxon-name></italic> fruits from the <italic><tp:taxon-name><tp:taxon-name-part taxon-name-part-type="genus"/><tp:taxon-name-part taxon-name-part-type="species">annuum</tp:taxon-name-part></tp:taxon-name>-<tp:taxon-name><tp:taxon-name-part taxon-name-part-type="genus"/><tp:taxon-name-part taxon-name-part-type="species">chinense</tp:taxon-name-part></tp:taxon-name>-<tp:taxon-name><tp:taxon-name-part taxon-name-part-type="genus"/><tp:taxon-name-part taxon-name-part-type="species">frutescens</tp:taxon-name-part></tp:taxon-name></italic> complex.</article-title><source>Journal of Agricultural and Food Chemistry</source><volume>58</volume>: <fpage>4388</fpage>–<lpage>4400</lpage>. <ext-link xlink:href="10.1021/jf903931t" ext-link-type="doi" xlink:type="simple">https://doi.org/10.1021/jf903931t</ext-link></mixed-citation></ref><ref id="B168"><mixed-citation xmlns:xlink="http://www.w3.org/1999/xlink" xlink:type="simple"><person-group><name name-style="western"><surname>Garruti</surname><given-names>D dos S</given-names></name><name name-style="western"><surname>Pinto</surname><given-names>N de O</given-names></name><name name-style="western"><surname>Alves</surname><given-names>VCC</given-names></name><name name-style="western"><surname>Penha</surname><given-names>MFA</given-names></name><name name-style="western"><surname>Tobaruela</surname><given-names>E de C</given-names></name><name name-style="western"><surname>Araújo</surname><given-names>ÍM</given-names></name></person-group> (<year>2013</year>) Volatile profile and sensory quality of new varieties of <italic><tp:taxon-name><tp:taxon-name-part taxon-name-part-type="genus">Capsicum</tp:taxon-name-part><tp:taxon-name-part taxon-name-part-type="species">chinense</tp:taxon-name-part></tp:taxon-name></italic> pepper. Food Science and Technology 33(Suppl. 1): 102–108. <ext-link xlink:href="10.1590/S0101-20612013000500016" ext-link-type="doi" xlink:type="simple">https://doi.org/10.1590/S0101-20612013000500016</ext-link></mixed-citation></ref><ref id="B355"><mixed-citation xmlns:xlink="http://www.w3.org/1999/xlink" xlink:type="simple"><person-group><name name-style="western"><surname>Patel</surname><given-names>K</given-names></name><name name-style="western"><surname>Ruiz</surname><given-names>C</given-names></name><name name-style="western"><surname>Calderon</surname><given-names>R</given-names></name><name name-style="western"><surname>Marcelo</surname><given-names>M</given-names></name><name name-style="western"><surname>Rojas</surname><given-names>R</given-names></name></person-group> (<year>2016</year>) <article-title>Characterisation of volatile profiles in 50 native Peruvian chili pepper using solid phase microextraction–gas chromatography mass spectrometry (SPME–GCMS).</article-title><source>Food Research International</source><volume>89</volume>(<issue>1</issue>): <fpage>471</fpage>–<lpage>475</lpage>. <ext-link xlink:href="10.1016/j.foodres.2016.08.023" ext-link-type="doi" xlink:type="simple">https://doi.org/10.1016/j.foodres.2016.08.023</ext-link></mixed-citation></ref><ref id="B220"><mixed-citation xmlns:xlink="http://www.w3.org/1999/xlink" xlink:type="simple"><person-group><name name-style="western"><surname>Jacquin</surname><given-names>NJ</given-names></name></person-group> (<year>1776</year>) <source>Hortus Botanicus Vindobonensis.</source><publisher-name>Typis Josephi Michaelis Gerold</publisher-name>, <publisher-loc>Wien</publisher-loc>, <size units="page">52 pp</size>.</mixed-citation></ref><ref id="B97"><mixed-citation xmlns:xlink="http://www.w3.org/1999/xlink" xlink:type="simple"><person-group><name name-style="western"><surname>D’Arcy</surname><given-names>WG</given-names></name></person-group> (<year>1970</year>) <article-title>Jacquin names, some notes on their typification.</article-title><source>Taxon</source><volume>19</volume>(<issue>4</issue>): <fpage>554</fpage>–<lpage>560</lpage>. <ext-link xlink:href="10.2307/1218948" ext-link-type="doi" xlink:type="simple">https://doi.org/10.2307/1218948</ext-link></mixed-citation></ref><ref id="B256"><mixed-citation xmlns:xlink="http://www.w3.org/1999/xlink" xlink:type="simple"><person-group><name name-style="western"><surname>Lamarck</surname><given-names>J-B</given-names></name></person-group> (<year>1794</year>) <source>Tableau encyclopédique et méthodique des trois règnes de la nature. Botanique. Vol. 2.</source><publisher-name>Panckoucke</publisher-name>, <publisher-loc>Paris</publisher-loc>, <size units="page">140 pp</size>.</mixed-citation></ref><ref id="B497"><mixed-citation xmlns:xlink="http://www.w3.org/1999/xlink" xlink:type="simple"><person-group><name name-style="western"><surname>Willdenow</surname><given-names>CL</given-names></name></person-group> (<year>1809</year>) <source>Enumeratio Plantarum Horti Regii Botanici Berolinensis.</source><publisher-name>Taberna Libraria Scholae Realis</publisher-name>, <publisher-loc>Berlin</publisher-loc>, <size units="page">592 pp</size>.</mixed-citation></ref><ref id="B378"><mixed-citation xmlns:xlink="http://www.w3.org/1999/xlink" xlink:type="simple"><person-group><name name-style="western"><surname>Poeppig</surname><given-names>EF</given-names></name></person-group> (<year>1832</year>) <article-title>Doctor Pöppig’s naturhistorische Berichte aus Peru.</article-title><source>Notizen aus dem Gebiete der Natur- und Heilkunde</source><volume>32</volume>: <fpage>225</fpage>–<lpage>234</lpage>.</mixed-citation></ref><ref id="B450"><mixed-citation xmlns:xlink="http://www.w3.org/1999/xlink" xlink:type="simple"><person-group><name name-style="western"><surname>Stafleu</surname><given-names>FA</given-names></name><name name-style="western"><surname>Cowan</surname><given-names>RS</given-names></name></person-group> (<year>1983</year>) <source>Taxonomic literature: a selective guide to botanical publications and collections with dates, commentaries and types. Vol. 4.</source><publisher-name>Scheltema &amp; Holkema</publisher-name>, <publisher-loc>Utrecht-Bohn</publisher-loc>, <size units="page">1214 pp</size>.</mixed-citation></ref><ref id="B47"><mixed-citation xmlns:xlink="http://www.w3.org/1999/xlink" xlink:type="simple"><person-group><name name-style="western"><surname>Bertoloni</surname><given-names>A</given-names></name></person-group> (<year>1838</year>) <source>Horti Botanici Bononiensis <tp:taxon-name><tp:taxon-name-part taxon-name-part-type="kingdom">Plantae</tp:taxon-name-part></tp:taxon-name> Nova vel minus cognitae. Emygdii ab Ulmo et J.</source><publisher-name>Tiocchi</publisher-name>, <publisher-loc>Bologna</publisher-loc>, <size units="page">14 pp</size>. [+ 5 Tab.] <ext-link xlink:href="10.5962/bhl.title.139032" ext-link-type="doi" xlink:type="simple">https://doi.org/10.5962/bhl.title.139032</ext-link></mixed-citation></ref><ref id="B356"><mixed-citation xmlns:xlink="http://www.w3.org/1999/xlink" xlink:type="simple"><person-group><name name-style="western"><surname>Paxton</surname><given-names>J</given-names></name></person-group> (<year>1838</year>) Paxton’s Magazine of Botany 5: 1–280.</mixed-citation></ref><ref id="B132"><mixed-citation xmlns:xlink="http://www.w3.org/1999/xlink" xlink:type="simple"><person-group><name name-style="western"><surname>Dunal</surname><given-names>MF</given-names></name></person-group> (<year>1852</year>) <article-title><tp:taxon-name><tp:taxon-name-part taxon-name-part-type="family">Solanaceae</tp:taxon-name-part></tp:taxon-name>. In: Candolle AP de (Ed.</article-title><source>) <tp:taxon-name><tp:taxon-name-part taxon-name-part-type="genus">Prodromus</tp:taxon-name-part></tp:taxon-name> systematis naturalis regni vegetabilis</source><volume>13</volume>(<issue>1</issue>): <fpage>1</fpage>–<lpage>690</lpage>.</mixed-citation></ref><ref id="B494"><mixed-citation xmlns:xlink="http://www.w3.org/1999/xlink" xlink:type="simple"><person-group><name name-style="western"><surname>Weinemann</surname><given-names>JW</given-names></name></person-group> (<year>1745</year>) Phytanthoza Iconographia Vol. 4. H. Lentzium, Regensburg.</mixed-citation></ref><ref id="B154"><mixed-citation xmlns:xlink="http://www.w3.org/1999/xlink" xlink:type="simple"><person-group><name name-style="western"><surname>Fingerhuth</surname><given-names>A</given-names></name></person-group> (<year>1832</year>) <source>Monographia generis Capsici.</source><publisher-name>Arnz &amp; Comp.</publisher-name>, <publisher-loc>Düsseldorf</publisher-loc>, <size units="page">36 pp</size>.</mixed-citation></ref><ref id="B386"><mixed-citation xmlns:xlink="http://www.w3.org/1999/xlink" xlink:type="simple"><person-group><name name-style="western"><surname>Purkayastha</surname><given-names>J</given-names></name><name name-style="western"><surname>Alam</surname><given-names>SI</given-names></name><name name-style="western"><surname>Gogoi</surname><given-names>HK</given-names></name><name name-style="western"><surname>Singh</surname><given-names>L</given-names></name></person-group> (<year>2012</year>) <article-title><italic><tp:taxon-name><tp:taxon-name-part taxon-name-part-type="genus">Capsicum</tp:taxon-name-part><tp:taxon-name-part taxon-name-part-type="species">assamicum</tp:taxon-name-part></tp:taxon-name></italic> sp. nov. (<tp:taxon-name><tp:taxon-name-part taxon-name-part-type="family">Solanaceae</tp:taxon-name-part></tp:taxon-name>), from Assam, Northeastern India.</article-title><source>Ozean Journal of Applied Sciences</source><volume>5</volume>(<issue>1</issue>): <fpage>55</fpage>–<lpage>66</lpage>.</mixed-citation></ref><ref id="B472"><mixed-citation xmlns:xlink="http://www.w3.org/1999/xlink" xlink:type="simple"><person-group><name name-style="western"><surname>Thiers</surname><given-names>B</given-names></name></person-group> (<year>2021</year>) Index Herbariorum: A Global Directory of Public Herbaria and Associated Staff. New York Botanical Garden’s Virtual Herbarium. <ext-link xlink:href="http://sweetgum.nybg.org/science/ih/" ext-link-type="uri" xlink:type="simple">http://sweetgum.nybg.org/science/ih/</ext-link></mixed-citation></ref></ref-list></tp:taxon-treatment>
