# Supplementary material for: ﻿Monograph of wild and cultivated chili peppers (Capsicum L., Solanaceae)
Source: PhytoKeys. 2022 Jun 14;200:1–423. doi: 10.3897/phytokeys.200.71667 (PMC9881532; doi:10.3897/phytokeys.200.71667)
Supplement: XML Treatment for Capsicum cornutum [file phytokeys.200.71667-treatment19.xml]

<!DOCTYPE tp:taxon-treatment
  PUBLIC "-//TaxonX//DTD Taxonomic Treatment Publishing DTD v0 20100105//EN" "tax-treatment-NSO.dtd">
<tp:taxon-treatment xmlns:tp="http://www.plazi.org/taxpub"><tp:treatment-meta><kwd-group><label>Taxon classification</label><kwd>
              <named-content content-type="kingdom">Plantae</named-content>
            </kwd><kwd>
              <named-content content-type="order">Solanales</named-content>
            </kwd><kwd>
              <named-content content-type="family">Solanaceae</named-content>
            </kwd></kwd-group><mixed-citation publication-type="journal"><person-group><name><surname>Barboza</surname><given-names>Gloria E.</given-names></name><name><surname>García</surname><given-names>Carolina Carrizo</given-names></name><name><surname>Bianchetti</surname><given-names>Luciano de Bem</given-names></name><name><surname>Romero</surname><given-names>María V.</given-names></name><name><surname>Scaldaferro</surname><given-names>Marisel</given-names></name></person-group><article-title>﻿Monograph of wild and cultivated chili peppers (<italic><tp:taxon-name><tp:taxon-name-part taxon-name-part-type="genus" reg="Capsicum">Capsicum</tp:taxon-name-part></tp:taxon-name></italic> L., <tp:taxon-name><tp:taxon-name-part taxon-name-part-type="family">Solanaceae</tp:taxon-name-part></tp:taxon-name>)</article-title><source>PhytoKeys</source><day>14</day><month>06</month><year>2022</year><volume>200</volume><fpage>1</fpage><lpage>423</lpage><pub-id pub-id-type="doi">10.3897/phytokeys.200.71667</pub-id></mixed-citation></tp:treatment-meta><tp:nomenclature><label>﻿13.</label><tp:taxon-name>
            <object-id xmlns:xlink="http://www.w3.org/1999/xlink" content-type="arpha" xlink:type="simple">4E24F7C6-B18E-5A26-9BAB-D31EF19F0F9E</object-id>
            <tp:taxon-name-part taxon-name-part-type="genus" reg="Capsicum">Capsicum</tp:taxon-name-part>
            <tp:taxon-name-part taxon-name-part-type="species" reg="cornutum">cornutum</tp:taxon-name-part>
          </tp:taxon-name><tp:taxon-authority>(Hiern) Hunz., Huitième Congr. Int. Bot. Paris. Comptes Rend. Séances Rapp. &amp; Commun. 1954, sect.4: 73. 1956.</tp:taxon-authority><xref ref-type="fig" rid="F52">Figs 52</xref><xref ref-type="fig" rid="F53">, 53</xref><tp:nomenclature-citation-list><tp:nomenclature-citation><tp:taxon-name>
                <tp:taxon-name-part taxon-name-part-type="genus" reg="Bassovia">Bassovia</tp:taxon-name-part>
                <tp:taxon-name-part taxon-name-part-type="species" reg="cornuta">cornuta</tp:taxon-name-part>
              </tp:taxon-name><comment>Hiern, Vidensk. Meddel. Naturhist. Foren. Kjøbenhavn: 59. 1877. Type. Brazil. Rio de Janeiro: Rio de Janeiro, [no date], A.A.W. Lund s.n. (lectotype, designated here: C [C10019145]; isolectotypes: [K000585893], P [P00410056]).</comment></tp:nomenclature-citation><tp:nomenclature-citation><tp:taxon-name>
                <tp:taxon-name-part taxon-name-part-type="genus" reg="Capsicum">Capsicum</tp:taxon-name-part>
                <tp:taxon-name-part taxon-name-part-type="species" reg="dusenii">dusenii</tp:taxon-name-part>
              </tp:taxon-name><comment>Bitter, Abh. Naturwiss. Vereine Bremen 24: 520. 1919. Type. Brazil. São Paulo: Serra do Mar, Alto da Serra, 30 Sep 1912, <italic>P.K.H. Dusén 14227</italic> (lectotype, designated here: S [acc. # S04-2813]; isolectotypes: CORD [CORD00006948 fragment ex S], RB [RB01413389], S [acc. # S18-42558]).</comment></tp:nomenclature-citation></tp:nomenclature-citation-list></tp:nomenclature><tp:treatment-sec sec-type="material" id="SECID0EWLGO"><title>Type.</title><p>Based on <italic><tp:taxon-name><tp:taxon-name-part taxon-name-part-type="genus" reg="Bassovia">Bassovia</tp:taxon-name-part><tp:taxon-name-part taxon-name-part-type="species" reg="cornuta">cornuta</tp:taxon-name-part></tp:taxon-name></italic> Hiern.</p></tp:treatment-sec><tp:treatment-sec sec-type="description" id="SECID0EHMGO"><title>Description.</title><p>Erect shrubs or subshrubs, (0.80–) 1–3.5 m tall, with the main stem thick, ca. 2.5 cm in diameter at base, much branched above, the branches dichotomously spreading in a typical “zig-zag” appearance. Young stems angled, fragile, green or brown, densely pubescent, with spreading, more or less rigid, brilliant and ferruginous, simple, uniseriate, (3–) 5–9-celled, eglandular trichomes 0.5–3 mm long, rarely glabrescent; nodes solid, green; bark of older stems dark brown, sparsely pubescent; lenticels absent. Sympodial units difoliate, the leaves geminate; leaf pair unequal in size, similar in shape. Leaves membranous, slightly discolorous, green above, light green beneath, densely pubescent adaxially with appressed-antrorse eglandular trichomes similar to those of the stems and abundant spreading, uniseriate, 5–8-celled, eglandular trichomes abaxially, especially on the veins and margins; blades of major leaves 6–16 (–18) cm long, 4–8 cm wide, ovate or widely elliptic, the major veins 6–8 on each side of mid-vein, the base attenuate, the margins entire, the apex acuminate; petioles 0.3–0.5 (–0.8) cm long, densely pubescent with spreading eglandular trichomes; blades of minor leaves (3–) 4–6 cm long, 1.5–3.2 cm wide, elliptic or ovate, the major veins 3–5 on each side of mid-vein, the base attenuate, the margins entire, the apex acute; petioles 0.2–0.4 cm long, same pubescence as the major leaves . Inflorescences axillary, 2–5 (–7) flowers per axil or flowers solitary; flowering pedicels (22–) 25–35 mm long, delicate, angled, erect, geniculate at anthesis, green or green with purple lines, moderately pubescent, the eglandular trichomes long, spreading; pedicels scars inconspicuous. Buds ovoid, inflated, white with green and purple spots. Flowers 5-merous. Calyx 1–2 mm long, 4–5 mm wide, cup-shaped, thin, green, densely pubescent with spreading eglandular trichomes, the calyx appendages (5–) 7–10 unequal, the five main appendages 2.5–5 (–6), the five secondary appendages shorter 0.5–1.5 (–2) mm long, thin, erect or spreading, linear or subulate, inserted very close to the margin. Corolla (8–) 9–14 mm long, 18–22 mm in diameter, white with purple and yellowish-green spots outside, white with intense small purple or reddish-brown spots amongst the veins and in the throat and yellowish-cream centre within, stellate with thin interpetalar membrane, lobed halfway or less of the way to the base, the tube 4–5 mm long, pubescent adaxially with a continuous ring of glandular trichomes (stalk long, 2–3-celled; head globose, peltate, unicellular), glabrous abaxially, the lobes 3.5–6.8 mm long, 3–5.5 mm wide, broadly triangular, spreading, glabrous adaxially and with eglandular trichomes 3–6-celled on the veins abaxially, the margins papillate, the tips acute, cucullate, papillate. Stamens five, equal; filaments 1.4–2.2 (–2.5) mm long, white or cream, inserted on the corolla ca. 1.75 mm from the base, with auricles fused to the corolla at the point of insertion; anthers 1.2–2.3 mm long, ellipsoid, pale grey or grey, not connivent at anthesis. Gynoecium with ovary ca. 2 mm in diameter, light green, globose; ovules more than two per locule; nectary ca. 0.3 mm tall; styles homomorphic, 4–6.8 mm long, exserted ca. 1.3 mm beyond the anthers, white or cream, clavate; stigma 0.3 mm long, 0.6–0.8 mm wide, globose or discoid, pale green. Berry 7–10 mm in diameter, globose, green when immature, greenish-golden yellow at maturity, deciduous, slightly pungent, the pericarp thin, translucent, with giant cells (endocarp alveolate); stone cells absent; fruiting pedicels (25–) 30–38 mm long, pendent and curved, angled, widened distally, green; the fruiting calyx 4–5 mm in diameter, persistent, not accrescent, discoid, green, the appendages 1–6 mm long, spreading. Seeds (4–) 6–18 (–20) per fruit, 3–3.5 mm long, 2.5–3.5 mm wide, teardrop-shaped, black, the seed coat reticulate and tuberculate at margins (<abbrev xmlns:xlink="http://www.w3.org/1999/xlink" xlink:title="stereomicroscope" id="ABBRID0ENMGO" xlink:type="simple">SM</abbrev>), reticulate with pillar-like outgrowths at margins (<abbrev xmlns:xlink="http://www.w3.org/1999/xlink" xlink:title="scanning electron microscope" id="ABBRID0ERMGO" xlink:type="simple">SEM</abbrev>), the cells polygonal in shape, the lateral lateral walls straight; embryo imbricate.</p></tp:treatment-sec><tp:treatment-sec sec-type="distribution" id="SECID0EVMGO"><title>Distribution.</title><p><italic><tp:taxon-name><tp:taxon-name-part taxon-name-part-type="genus" reg="Capsicum">Capsicum</tp:taxon-name-part><tp:taxon-name-part taxon-name-part-type="species" reg="cornutum">cornutum</tp:taxon-name-part></tp:taxon-name></italic> is endemic to south-eastern Brazil, confined to small areas in São Paulo and Rio de Janeiro States (Fig. <xref ref-type="fig" rid="F51">51</xref>).</p><fig id="F51" position="float" orientation="portrait"><object-id xmlns:xlink="http://www.w3.org/1999/xlink" content-type="doi" xlink:type="simple">10.3897/phytokeys.200.71667.figure51</object-id><object-id xmlns:xlink="http://www.w3.org/1999/xlink" content-type="arpha" xlink:type="simple">17616F1E-03D5-5813-A90E-B2B890073745</object-id><label>Figure 51.</label><caption><p>Distribution of <italic><tp:taxon-name><tp:taxon-name-part taxon-name-part-type="genus" reg="Capsicum">C.</tp:taxon-name-part><tp:taxon-name-part taxon-name-part-type="species" reg="coccineum">coccineum</tp:taxon-name-part></tp:taxon-name></italic> and <italic><tp:taxon-name><tp:taxon-name-part taxon-name-part-type="genus" reg="Capsicum">C.</tp:taxon-name-part><tp:taxon-name-part taxon-name-part-type="species" reg="cornutum">cornutum</tp:taxon-name-part></tp:taxon-name></italic>.</p></caption><graphic xmlns:xlink="http://www.w3.org/1999/xlink" xlink:href="phytokeys-200-001_article-71667__-g051.jpg" position="float" orientation="portrait" xlink:type="simple" id="oo_695466.jpg"><uri content-type="original_file" xlink:type="simple">https://binary.pensoft.net/fig/695466</uri></graphic></fig></tp:treatment-sec><tp:treatment-sec sec-type="ecology" id="SECID0ENOGO"><title>Ecology.</title><p><italic><tp:taxon-name><tp:taxon-name-part taxon-name-part-type="genus" reg="Capsicum">Capsicum</tp:taxon-name-part><tp:taxon-name-part taxon-name-part-type="species" reg="cornutum">cornutum</tp:taxon-name-part></tp:taxon-name></italic> occurs in the Atlantic Forest (Mata Atlântica), in the Dense Ombrophilous Forest (Floresta Ombrófila Densa), in semi-shade, on the edge of steep, open ravines or along forest roadsides, between 500 and 900 m elevation.</p></tp:treatment-sec><tp:treatment-sec sec-type="phenology" id="SECID0E5OGO"><title>Phenology.</title><p>Flowering from September to May. Fruiting from December to May and June.</p></tp:treatment-sec><tp:treatment-sec sec-type="Chromosome number" id="SECID0EDPGO"><title>Chromosome number.</title><p><italic>n</italic> = 13 (<xref ref-type="bibr" rid="B381">Pozzobon and Schifino-Wittmann 2006</xref>); 2<italic>n</italic> = 2x = 26 (Pozzobon et al. 2016).</p></tp:treatment-sec><tp:treatment-sec sec-type="Common name" id="SECID0ERPGO"><title>Common name.</title><p><bold>Brazil</bold>. Pimentinha-do-mato (Rio de Janeiro, <italic>Bovini &amp; Giordano 363</italic>).</p></tp:treatment-sec><tp:treatment-sec sec-type="Uses" id="SECID0E2PGO"><title>Uses.</title><p>None recorded.</p></tp:treatment-sec><tp:treatment-sec sec-type="Preliminary conservation assessment" id="SECID0EAQGO"><title>Preliminary conservation assessment.</title><p><abbrev xmlns:xlink="http://www.w3.org/1999/xlink" xlink:title="extent of occurrence" id="ABBRID0EGQGO" xlink:type="simple">EOO</abbrev> (17,682.480 km<sup>2</sup>); <abbrev xmlns:xlink="http://www.w3.org/1999/xlink" xlink:title="area of occupancy" id="ABBRID0EMQGO" xlink:type="simple">AOO</abbrev> (72 km<sup>2</sup>). <italic><tp:taxon-name><tp:taxon-name-part taxon-name-part-type="genus" reg="Capsicum">Capsicum</tp:taxon-name-part><tp:taxon-name-part taxon-name-part-type="species" reg="cornutum">cornutum</tp:taxon-name-part></tp:taxon-name></italic> occurs exclusively in the Brazilian Atlantic Forest, one of the world’s biological diversity hotspots that is increasingly threatened by the rapid destruction (deforestation) and fragmentation of its natural areas. This species inhabits the Serra do Mar, in much reduced subpopulations mainly in officially protected areas, such as Parque Nacional do Itatiaia and APA-Cairuçu (Rio de Janeiro), Parque Estadual da Serra do Mar and Reserva Biológica do Alto da Serra de Paranapiacaba (São Paulo). Based on the <abbrev xmlns:xlink="http://www.w3.org/1999/xlink" xlink:title="extent of occurrence" id="ABBRID0E4QGO" xlink:type="simple">EOO</abbrev>, the continuing decline observed in the quality of its habitat outside of the natural reserves and decline in number of locations, we assign the threat status of Vulnerable (VU; B1ab(iii,iv)).</p></tp:treatment-sec><tp:treatment-sec sec-type="discussion" id="SECID0EBRGO"><title>Discussion.</title><p><italic><tp:taxon-name><tp:taxon-name-part taxon-name-part-type="genus" reg="Capsicum">Capsicum</tp:taxon-name-part><tp:taxon-name-part taxon-name-part-type="species" reg="cornutum">cornutum</tp:taxon-name-part></tp:taxon-name></italic> is a member of the Atlantic Forest clade (<xref ref-type="bibr" rid="B79">Carrizo García et al. 2016</xref>). It is rarely collected, but easily recognised by its dense pubescence, usually 7–10 unequal calyx appendages and white, stellate corollas with purple and yellowish-green spots abaxially and intense small purple or brownish-red spots adaxially (Table <xref ref-type="table" rid="T4">4</xref>). Some specimens from the State of Rio de Janeiro (Paraty) lack the typical dense pubescence.</p><p><italic><tp:taxon-name><tp:taxon-name-part taxon-name-part-type="genus" reg="Capsicum">Capsicum</tp:taxon-name-part><tp:taxon-name-part taxon-name-part-type="species" reg="villosum">villosum</tp:taxon-name-part></tp:taxon-name></italic> is superficially similar to <italic><tp:taxon-name><tp:taxon-name-part taxon-name-part-type="genus" reg="Capsicum">C.</tp:taxon-name-part><tp:taxon-name-part taxon-name-part-type="species" reg="cornutum">cornutum</tp:taxon-name-part></tp:taxon-name></italic> in its pubescence, geniculate pedicels and corolla and fruit colour, but differs in having five subequal calyx appendages, a smaller corolla (7–9 mm long, 14–14.5 mm in diameter vs. 8–14 mm long, 18–22 mm in diameter in <italic><tp:taxon-name><tp:taxon-name-part taxon-name-part-type="genus" reg="Capsicum">C.</tp:taxon-name-part><tp:taxon-name-part taxon-name-part-type="species" reg="cornutum">cornutum</tp:taxon-name-part></tp:taxon-name></italic>), a different design of purple pigmentation in the corolla lobes and throat (two large spots at the base of each lobe forming a more or less ring-like purple centre within the corolla vs. many small purple or reddish-brown spots amongst the veins in <italic><tp:taxon-name><tp:taxon-name-part taxon-name-part-type="genus" reg="Capsicum">C.</tp:taxon-name-part><tp:taxon-name-part taxon-name-part-type="species" reg="cornutum">cornutum</tp:taxon-name-part></tp:taxon-name></italic>) and filaments 1.6–2.4 longer than the anthers (vs. filaments somewhat longer than the anthers in <italic><tp:taxon-name><tp:taxon-name-part taxon-name-part-type="genus" reg="Capsicum">C.</tp:taxon-name-part><tp:taxon-name-part taxon-name-part-type="species" reg="cornutum">cornutum</tp:taxon-name-part></tp:taxon-name></italic>).</p><p><italic><tp:taxon-name><tp:taxon-name-part taxon-name-part-type="genus" reg="Capsicum">Capsicum</tp:taxon-name-part><tp:taxon-name-part taxon-name-part-type="species" reg="cornutum">cornutum</tp:taxon-name-part></tp:taxon-name></italic> has also been confused in herbaria with another species of the Atlantic Forest clade, <italic><tp:taxon-name><tp:taxon-name-part taxon-name-part-type="genus" reg="Capsicum">C.</tp:taxon-name-part><tp:taxon-name-part taxon-name-part-type="species" reg="recurvatum">recurvatum</tp:taxon-name-part></tp:taxon-name></italic>. <italic><tp:taxon-name><tp:taxon-name-part taxon-name-part-type="genus" reg="Capsicum">Capsicum</tp:taxon-name-part><tp:taxon-name-part taxon-name-part-type="species" reg="cornutum">cornutum</tp:taxon-name-part></tp:taxon-name></italic> differs in having dense pubescence of long spreading trichomes, longer and erect or spreading calyx appendages and purple pigmentation within the corolla; <italic><tp:taxon-name><tp:taxon-name-part taxon-name-part-type="genus" reg="Capsicum">C.</tp:taxon-name-part><tp:taxon-name-part taxon-name-part-type="species" reg="recurvatum">recurvatum</tp:taxon-name-part></tp:taxon-name></italic> is much less pubescent with shorter antrorse trichomes, has shorter and recurved calyx appendages and has a corolla with greenish-yellow spots within and no purple pigmentation. <italic><tp:taxon-name><tp:taxon-name-part taxon-name-part-type="genus" reg="Capsicum">Capsicum</tp:taxon-name-part><tp:taxon-name-part taxon-name-part-type="species" reg="cornutum">cornutum</tp:taxon-name-part></tp:taxon-name></italic> is sympatric, but cannot be confused, with <italic><tp:taxon-name><tp:taxon-name-part taxon-name-part-type="genus" reg="Capsicum">C.</tp:taxon-name-part><tp:taxon-name-part taxon-name-part-type="species" reg="schottianum">schottianum</tp:taxon-name-part></tp:taxon-name></italic>. The presence of calyx appendages, long trichomes and a larger corolla distinguish <italic><tp:taxon-name><tp:taxon-name-part taxon-name-part-type="genus" reg="Capsicum">C.</tp:taxon-name-part><tp:taxon-name-part taxon-name-part-type="species" reg="cornutum">cornutum</tp:taxon-name-part></tp:taxon-name></italic> from <italic><tp:taxon-name><tp:taxon-name-part taxon-name-part-type="genus" reg="Capsicum">C.</tp:taxon-name-part><tp:taxon-name-part taxon-name-part-type="species" reg="schottianum">schottianum</tp:taxon-name-part></tp:taxon-name></italic>.</p><p><xref ref-type="bibr" rid="B78">Carrizo García et al. (2013)</xref> mentioned a population named <italic><tp:taxon-name><tp:taxon-name-part taxon-name-part-type="genus" reg="Capsicum">Capsicum</tp:taxon-name-part></tp:taxon-name></italic> ‘cunha’ (from the area around Cunha in São Paulo, Brazil, no voucher cited) with entirely white corollas and with a combination of traits matching both <italic><tp:taxon-name><tp:taxon-name-part taxon-name-part-type="genus" reg="Capsicum">C.</tp:taxon-name-part><tp:taxon-name-part taxon-name-part-type="species" reg="recurvatum">recurvatum</tp:taxon-name-part></tp:taxon-name></italic> (calyx morphology) and <italic><tp:taxon-name><tp:taxon-name-part taxon-name-part-type="genus" reg="Capsicum">C.</tp:taxon-name-part><tp:taxon-name-part taxon-name-part-type="species" reg="cornutum">cornutum</tp:taxon-name-part></tp:taxon-name></italic> (pubescence pattern). It is probable that <italic><tp:taxon-name><tp:taxon-name-part taxon-name-part-type="genus" reg="Capsicum">Capsicum</tp:taxon-name-part></tp:taxon-name></italic> ‘cunha’ belongs to <italic><tp:taxon-name><tp:taxon-name-part taxon-name-part-type="genus" reg="Capsicum">C.</tp:taxon-name-part><tp:taxon-name-part taxon-name-part-type="species" reg="recurvatum">recurvatum</tp:taxon-name-part></tp:taxon-name></italic>, in light of the fact that they share the characters of the calyx (which are very consistent in <italic><tp:taxon-name><tp:taxon-name-part taxon-name-part-type="genus" reg="Capsicum">C.</tp:taxon-name-part><tp:taxon-name-part taxon-name-part-type="species" reg="recurvatum">recurvatum</tp:taxon-name-part></tp:taxon-name></italic>) and they lack pigmentation in the corolla (which occurs also in <italic><tp:taxon-name><tp:taxon-name-part taxon-name-part-type="genus" reg="Capsicum">C.</tp:taxon-name-part><tp:taxon-name-part taxon-name-part-type="species" reg="recurvatum">recurvatum</tp:taxon-name-part></tp:taxon-name></italic>). <italic><tp:taxon-name><tp:taxon-name-part taxon-name-part-type="genus" reg="Capsicum">Capsicum</tp:taxon-name-part><tp:taxon-name-part taxon-name-part-type="species" reg="cornutum">cornutum</tp:taxon-name-part></tp:taxon-name></italic> is distinctive in the density, orientation and length of the trichomes, so it will be important to ascertian if those characters are also present in <italic><tp:taxon-name><tp:taxon-name-part taxon-name-part-type="genus" reg="Capsicum">Capsicum</tp:taxon-name-part></tp:taxon-name></italic> ‘cunha’ or if these plants are more similar to <italic><tp:taxon-name><tp:taxon-name-part taxon-name-part-type="genus" reg="Capsicum">C.</tp:taxon-name-part><tp:taxon-name-part taxon-name-part-type="species" reg="recurvatum">recurvatum</tp:taxon-name-part></tp:taxon-name></italic>. Geographically, <italic><tp:taxon-name><tp:taxon-name-part taxon-name-part-type="genus" reg="Capsicum">C.</tp:taxon-name-part><tp:taxon-name-part taxon-name-part-type="species" reg="recurvatum">recurvatum</tp:taxon-name-part></tp:taxon-name></italic> has also been collected in the same locality of <italic><tp:taxon-name><tp:taxon-name-part taxon-name-part-type="genus" reg="Capsicum">Capsicum</tp:taxon-name-part></tp:taxon-name></italic> ‘cunha’.</p><p><xref ref-type="bibr" rid="B193">Hiern (1877)</xref> described <italic><tp:taxon-name><tp:taxon-name-part taxon-name-part-type="genus" reg="Capsicum">C.</tp:taxon-name-part><tp:taxon-name-part taxon-name-part-type="species" reg="cornutum">cornutum</tp:taxon-name-part></tp:taxon-name></italic> under <italic><tp:taxon-name><tp:taxon-name-part taxon-name-part-type="genus" reg="Bassovia">Bassovia</tp:taxon-name-part></tp:taxon-name></italic> (now a synonym of <italic><tp:taxon-name><tp:taxon-name-part taxon-name-part-type="genus" reg="Solanum">Solanum</tp:taxon-name-part></tp:taxon-name></italic>, cfr. <tp:taxon-name><tp:taxon-name-part taxon-name-part-type="family">Solanaceae</tp:taxon-name-part></tp:taxon-name> Source, <ext-link xmlns:xlink="http://www.w3.org/1999/xlink" xlink:type="simple" ext-link-type="uri" xlink:href="http://www.solanaceasource.org">www.solanaceasource.org</ext-link>), but he clearly stated in the protologue “calyce parvulo cupulari truncato dentibus accesoriis 10 subulatis... antheris … lateraliter dehiscentibus ...” both unequivocal characters for <italic><tp:taxon-name><tp:taxon-name-part taxon-name-part-type="genus" reg="Capsicum">Capsicum</tp:taxon-name-part></tp:taxon-name></italic> (<xref ref-type="bibr" rid="B207">Hunziker 2001</xref>). <xref ref-type="bibr" rid="B53">Bitter (1921</xref>: 333) doubted its position in <tp:taxon-name><tp:taxon-name-part taxon-name-part-type="genus" reg="Capsicum">Capsicum</tp:taxon-name-part><tp:taxon-name-part taxon-name-part-type="infraspecific-rank">sect.</tp:taxon-name-part><tp:taxon-name-part taxon-name-part-type="section" reg="Decameris">Decameris</tp:taxon-name-part></tp:taxon-name>, a section he established to place <italic><tp:taxon-name><tp:taxon-name-part taxon-name-part-type="genus" reg="Capsicum">Capsicum</tp:taxon-name-part></tp:taxon-name></italic> species with 10-toothed calyces (<xref ref-type="bibr" rid="B52">Bitter 1919</xref>: 293).</p><p>When describing <italic><tp:taxon-name><tp:taxon-name-part taxon-name-part-type="genus" reg="Bassovia">B.</tp:taxon-name-part><tp:taxon-name-part taxon-name-part-type="species" reg="cornuta">cornuta</tp:taxon-name-part></tp:taxon-name></italic>, <xref ref-type="bibr" rid="B193">Hiern (1877)</xref> did not cite specific herbarium in the protologue; we designate lectotype the best-preserved of Lund’s collections held at Copenhaven.</p><p>In his description of <italic><tp:taxon-name><tp:taxon-name-part taxon-name-part-type="genus" reg="Capsicum">C.</tp:taxon-name-part><tp:taxon-name-part taxon-name-part-type="species" reg="dusenii">dusenii</tp:taxon-name-part></tp:taxon-name></italic>, <xref ref-type="bibr" rid="B52">Bitter (1919)</xref> described a calyx with 10 linear, unequal appendages and a white corolla with numerous violet maculations, these features being the same diagnostic traits used by <xref ref-type="bibr" rid="B193">Hiern (1877)</xref> for <italic><tp:taxon-name><tp:taxon-name-part taxon-name-part-type="genus" reg="Bassovia">B.</tp:taxon-name-part><tp:taxon-name-part taxon-name-part-type="species" reg="cornuta">cornuta</tp:taxon-name-part></tp:taxon-name></italic>. He also cited <italic>Dusén 8255</italic> (State of Paraná, Brazil) as belonging to <italic><tp:taxon-name><tp:taxon-name-part taxon-name-part-type="genus" reg="Capsicum">C.</tp:taxon-name-part><tp:taxon-name-part taxon-name-part-type="species" reg="dusenii">dusenii</tp:taxon-name-part></tp:taxon-name></italic>, but this specimen corresponds to <italic><tp:taxon-name><tp:taxon-name-part taxon-name-part-type="genus" reg="Athenaea">Athenaea</tp:taxon-name-part><tp:taxon-name-part taxon-name-part-type="species" reg="wettsteiniana">wettsteiniana</tp:taxon-name-part></tp:taxon-name></italic> (Witasek) I.M.C.Rodrigues &amp; Stehmann (<xref ref-type="bibr" rid="B208">Hunziker and Barboza 1990</xref>, as <italic><tp:taxon-name><tp:taxon-name-part taxon-name-part-type="genus" reg="Aureliana">Aureliana</tp:taxon-name-part><tp:taxon-name-part taxon-name-part-type="species" reg="wettsteiniana">wettsteiniana</tp:taxon-name-part></tp:taxon-name></italic> (Witasek) Hunz. &amp; Barboza). In describing <italic><tp:taxon-name><tp:taxon-name-part taxon-name-part-type="genus" reg="Capsicum">C.</tp:taxon-name-part><tp:taxon-name-part taxon-name-part-type="species" reg="dusenii">dusenii</tp:taxon-name-part></tp:taxon-name></italic>, <xref ref-type="bibr" rid="B52">Bitter (1919)</xref> indicated that he had seen the collection <italic>Dusén 14227</italic>, but also that Dusén’s notes stated that his collections <italic>599a</italic>, <italic>6559</italic> and <italic>8255</italic> also corresponded to the same taxon; Bitter cited no herbaria in the protologue. We have found duplicates of <italic>Dusén 14227</italic> at S and RB. In S, the collection is mounted on two sheets. All of them are very good flowering branches. We designate S04-2813 that is annotated by Bitter as the lectotype for this name.</p><fig id="F52" position="float" orientation="portrait"><object-id xmlns:xlink="http://www.w3.org/1999/xlink" content-type="doi" xlink:type="simple">10.3897/phytokeys.200.71667.figure52</object-id><object-id xmlns:xlink="http://www.w3.org/1999/xlink" content-type="arpha" xlink:type="simple">B6F1A247-5261-5B4E-AD94-C8812C860D49</object-id><label>Figure 52.</label><caption><p><italic><tp:taxon-name><tp:taxon-name-part taxon-name-part-type="genus" reg="Capsicum">Capsicum</tp:taxon-name-part><tp:taxon-name-part taxon-name-part-type="species" reg="cornutum">cornutum</tp:taxon-name-part></tp:taxon-name></italic><bold>A</bold> leaf <bold>B</bold> eglandular trichomes of the leaf <bold>C</bold> flowering branch <bold>D</bold> sector of opened corolla <bold>E</bold> gynoecium <bold>F</bold> fruit <bold>G</bold> fruit (one carpel), in longitudinal section <bold>H</bold> anatomical detail of the pericarp (note the giant cell in the mesocarp) <bold>I</bold> seed <bold>J</bold> seed, in cross section <bold>K</bold> structure of seed coat at the seed margin <bold>L</bold> embryo <bold>A–G</bold> from <italic>Hunziker</italic> 19557 <bold>H–L</bold> from <italic>Kuhlmann 4321.</italic> Drawn by L. Sánchez. Modified from <xref ref-type="bibr" rid="B201">Hunziker (1971)</xref>, reproduced with permission.</p></caption><graphic xmlns:xlink="http://www.w3.org/1999/xlink" xlink:href="phytokeys-200-001_article-71667__-g052.jpg" position="float" orientation="portrait" xlink:type="simple" id="oo_695467.jpg"><uri content-type="original_file" xlink:type="simple">https://binary.pensoft.net/fig/695467</uri></graphic></fig><fig id="F53" position="float" orientation="portrait"><object-id xmlns:xlink="http://www.w3.org/1999/xlink" content-type="doi" xlink:type="simple">10.3897/phytokeys.200.71667.figure53</object-id><object-id xmlns:xlink="http://www.w3.org/1999/xlink" content-type="arpha" xlink:type="simple">6183D57B-4631-5DB0-B7AA-E7654D659929</object-id><label>Figure 53.</label><caption><p><italic><tp:taxon-name><tp:taxon-name-part taxon-name-part-type="genus" reg="Capsicum">Capsicum</tp:taxon-name-part><tp:taxon-name-part taxon-name-part-type="species" reg="cornutum">cornutum</tp:taxon-name-part></tp:taxon-name></italic><bold>A</bold> plant <bold>B</bold> flower on geniculate pedicel <bold>C</bold> flower, in lateral view, showing the calyx <bold>D</bold> flower, in front view <bold>E</bold> immature fruit. From <italic>Barboza &amp; Cosa 2525</italic>. Photos by G.E. Barboza.</p></caption><graphic xmlns:xlink="http://www.w3.org/1999/xlink" xlink:href="phytokeys-200-001_article-71667__-g053.jpg" position="float" orientation="portrait" xlink:type="simple" id="oo_695468.jpg"><uri content-type="original_file" xlink:type="simple">https://binary.pensoft.net/fig/695468</uri></graphic></fig></tp:treatment-sec><tp:treatment-sec sec-type="material" id="SECID0EIDHO"><title>Specimens examined.</title><p>See Suppl. material <xref ref-type="supplementary-material" rid="S4">4</xref>: Appendix 4.</p></tp:treatment-sec><tp:treatment-sec><!--Section generated to contain objects referenced in tp:taxon-treatment.--><table-wrap id="T4" position="float" orientation="portrait"><label>Table 4.</label><caption><p>Differences between <italic><tp:taxon-name><tp:taxon-name-part taxon-name-part-type="genus" reg="Capsicum">C.</tp:taxon-name-part><tp:taxon-name-part taxon-name-part-type="species" reg="mirum">mirum</tp:taxon-name-part></tp:taxon-name></italic>, <italic><tp:taxon-name><tp:taxon-name-part taxon-name-part-type="genus" reg="Capsicum">C.</tp:taxon-name-part><tp:taxon-name-part taxon-name-part-type="species" reg="cornutum">cornutum</tp:taxon-name-part></tp:taxon-name></italic>, <italic><tp:taxon-name><tp:taxon-name-part taxon-name-part-type="genus" reg="Capsicum"/><tp:taxon-name-part taxon-name-part-type="species" reg="carassense">carassense</tp:taxon-name-part></tp:taxon-name></italic> and <italic><tp:taxon-name><tp:taxon-name-part taxon-name-part-type="genus" reg="Capsicum">C.</tp:taxon-name-part><tp:taxon-name-part taxon-name-part-type="species" reg="mirabile">mirabile</tp:taxon-name-part></tp:taxon-name></italic>.</p></caption><table id="TID0EF4FQ" rules="all"><tbody><tr><th rowspan="1" colspan="1">Character</th><th rowspan="1" colspan="1">
                    <italic>
                      <tp:taxon-name><tp:taxon-name-part taxon-name-part-type="genus" reg="Capsicum">C.</tp:taxon-name-part><tp:taxon-name-part taxon-name-part-type="species" reg="mirum">mirum</tp:taxon-name-part></tp:taxon-name>
                    </italic>
                  </th><th rowspan="1" colspan="1">
                    <italic>
                      <tp:taxon-name><tp:taxon-name-part taxon-name-part-type="genus" reg="Capsicum">C.</tp:taxon-name-part><tp:taxon-name-part taxon-name-part-type="species" reg="cornutum">cornutum</tp:taxon-name-part></tp:taxon-name>
                    </italic>
                  </th><th rowspan="1" colspan="1">
                    <italic>
                      <tp:taxon-name><tp:taxon-name-part taxon-name-part-type="genus" reg="Capsicum">C.</tp:taxon-name-part><tp:taxon-name-part taxon-name-part-type="species" reg="carassense">carassense</tp:taxon-name-part></tp:taxon-name>
                    </italic>
                  </th><th rowspan="1" colspan="1">
                    <italic>
                      <tp:taxon-name><tp:taxon-name-part taxon-name-part-type="genus" reg="Capsicum">C.</tp:taxon-name-part><tp:taxon-name-part taxon-name-part-type="species" reg="mirabile">mirabile</tp:taxon-name-part></tp:taxon-name>
                    </italic>
                  </th></tr><tr><td rowspan="1" colspan="1">Indument/trichomes (stems and leaves)</td><td rowspan="1" colspan="1">Densely pubescent/trichomes antrorse</td><td rowspan="1" colspan="1">Densely pubescent/trichome spreading</td><td rowspan="1" colspan="1">Moderately to densely pubescent/trichomes antrorse</td><td rowspan="1" colspan="1">Glabrate to sparsely pubescent/trichomes antrorse</td></tr><tr><td rowspan="1" colspan="1">Major leaf shape</td><td rowspan="1" colspan="1">Mostly elliptic, apex acute to acuminate</td><td rowspan="1" colspan="1">Ovate to widely elliptic, apex acuminate</td><td rowspan="1" colspan="1">Narrowly elliptic to lanceolate, apex acute to obtuse</td><td rowspan="1" colspan="1">Elliptic to ovate, rarely narrowly elliptic, apex acuminate to long- acuminate</td></tr><tr><td rowspan="1" colspan="1">Major leaf length/width ratio</td><td rowspan="1" colspan="1">2.5–3</td><td rowspan="1" colspan="1">2.4–5</td><td rowspan="1" colspan="1">(4–) 5–10 (–16)</td><td rowspan="1" colspan="1">(2–) 2.5–4 (–4.9)</td></tr><tr><td rowspan="1" colspan="1">Petioles length</td><td rowspan="1" colspan="1">0.8–2.5 cm</td><td rowspan="1" colspan="1">0.3–0.8 cm</td><td rowspan="1" colspan="1">0.2–0.6 cm</td><td rowspan="1" colspan="1">0.7–2.5 cm</td></tr><tr><td rowspan="1" colspan="1">Pedicels length</td><td rowspan="1" colspan="1">12–17 mm</td><td rowspan="1" colspan="1">(22–) 25–35 mm</td><td rowspan="1" colspan="1">(12–) 15–20 (–22) mm</td><td rowspan="1" colspan="1">(13–) 16–25 mm</td></tr><tr><td rowspan="1" colspan="1">Buds colour</td><td rowspan="1" colspan="1">Purple</td><td rowspan="1" colspan="1">White with green and purple spots</td><td rowspan="1" colspan="1">Cream with greenish-yellow spots</td><td rowspan="1" colspan="1">Purple or greenish-purple</td></tr><tr><td rowspan="1" colspan="1">Calyx appendages</td><td rowspan="1" colspan="1">10, subequal, spreading, long, (1.7–) 2–3.2 mm</td><td rowspan="1" colspan="1">(5–) 7–10, unequal, erect or spreading, short to long, 0.5–6 mm</td><td rowspan="1" colspan="1">5, subequal, long, erect, (2.8–) 3–4 (–5) mm</td><td rowspan="1" colspan="1">5, subequal, erect, short to long, (0.4–) 0.5–1.5 (–3) mm</td></tr><tr><td rowspan="1" colspan="1">Corolla size</td><td rowspan="1" colspan="1">6–8 mm long, 11–14 mm in diameter</td><td rowspan="1" colspan="1">(8–) 9–14 mm long, 18–22 mm in diameter</td><td rowspan="1" colspan="1">(8–) 10–12 mm long, 13–20 mm in diameter</td><td rowspan="1" colspan="1">(6–) 7.5–12 mm long, (9–) 10–13 mm in diameter</td></tr><tr><td rowspan="1" colspan="1">Corolla colour</td><td rowspan="1" colspan="1">Almost entirely purple and a thin white border within</td><td rowspan="1" colspan="1">White with small purple or reddish-brown spots within</td><td rowspan="1" colspan="1">Mostly with large purple spots and a thin white border within</td><td rowspan="1" colspan="1">Mostly with large purple spots and a thin white border within</td></tr></tbody></table></table-wrap><supplementary-material xmlns:xlink="http://www.w3.org/1999/xlink" id="S4" position="float" orientation="portrait" xlink:type="simple"><object-id content-type="doi" xlink:type="simple">10.3897/phytokeys.200.71667.suppl4</object-id><object-id content-type="zenodo_dep_id" xlink:type="simple">7077091</object-id><object-id content-type="arpha" xlink:type="simple">2B21878C-9A4C-545F-9C67-441D4D944C74</object-id><label>Supplementary material 4</label><caption><p>Appendix 4. Specimens examined</p></caption><statement content-type="dataType"><label>Data type</label><p>Occurences (PDF file)</p></statement><statement content-type="notes"><label>Explanation note</label><p>Full information of the specimens examined for each <italic><tp:taxon-name><tp:taxon-name-part taxon-name-part-type="genus" reg="Capsicum">Capsicum</tp:taxon-name-part></tp:taxon-name></italic> species.</p></statement><media xlink:href="phytokeys-200-001_article-71667__-s004.pdf" mimetype="application" mime-subtype="pdf" position="float" orientation="portrait" xlink:type="simple" id="oo_695540.pdf"><uri content-type="original_file" xlink:type="simple">https://binary.pensoft.net/file/695540</uri></media><permissions><license xlink:type="simple"><license-p>This dataset is made available under the Open Database License (http://opendatacommons.org/licenses/odbl/1.0/). The Open Database License (ODbL) is a license agreement intended to allow users to freely share, modify, and use this Dataset while maintaining this same freedom for others, provided that the original source and author(s) are credited.</license-p></license></permissions><attrib specific-use="authors">Gloria E. Barboza, Carolina Carrizo García, Luciano de Bem Bianchetti, María V. Romero, Marisel Scaldaferro</attrib></supplementary-material></tp:treatment-sec><ref-list><ref id="B201"><mixed-citation xmlns:xlink="http://www.w3.org/1999/xlink" xlink:type="simple"><person-group><name name-style="western"><surname>Hunziker</surname><given-names>AT</given-names></name></person-group> (<year>1971</year>) <article-title>Estudios sobre <tp:taxon-name><tp:taxon-name-part taxon-name-part-type="family">Solanaceae</tp:taxon-name-part></tp:taxon-name>. VII. Contribución al conocimiento de <italic><tp:taxon-name><tp:taxon-name-part taxon-name-part-type="genus">Capsicum</tp:taxon-name-part></tp:taxon-name></italic> y géneros afines (<italic><tp:taxon-name><tp:taxon-name-part taxon-name-part-type="genus">Witheringia</tp:taxon-name-part></tp:taxon-name></italic>, <italic><tp:taxon-name><tp:taxon-name-part taxon-name-part-type="genus">Acnistus</tp:taxon-name-part></tp:taxon-name></italic>, <italic><tp:taxon-name><tp:taxon-name-part taxon-name-part-type="genus">Athenaea</tp:taxon-name-part></tp:taxon-name></italic>, etc.). Tercera Parte.</article-title><source>Kurtziana</source><volume>6</volume>: <fpage>241</fpage>–<lpage>259</lpage>.</mixed-citation></ref><ref id="B381"><mixed-citation xmlns:xlink="http://www.w3.org/1999/xlink" xlink:type="simple"><person-group><name name-style="western"><surname>Pozzobon</surname><given-names>MT</given-names></name><name name-style="western"><surname>Schifino-Wittmann</surname><given-names>MT</given-names></name></person-group> (<year>2006</year>) <article-title>A meiotic study of the wild and semi-domesticated Brazilian species of genus <italic><tp:taxon-name><tp:taxon-name-part taxon-name-part-type="genus">Capsicum</tp:taxon-name-part></tp:taxon-name></italic> L. (<tp:taxon-name><tp:taxon-name-part taxon-name-part-type="family">Solanaceae</tp:taxon-name-part></tp:taxon-name>).</article-title><source>Cytologia</source><volume>71</volume>(<issue>3</issue>): <fpage>275</fpage>–<lpage>287</lpage>. <ext-link xlink:href="10.1508/cytologia.71.275" ext-link-type="doi" xlink:type="simple">https://doi.org/10.1508/cytologia.71.275</ext-link></mixed-citation></ref><ref id="B79"><mixed-citation xmlns:xlink="http://www.w3.org/1999/xlink" xlink:type="simple"><person-group><name name-style="western"><surname>Carrizo García</surname><given-names>C</given-names></name><name name-style="western"><surname>Barfuss</surname><given-names>MHJ</given-names></name><name name-style="western"><surname>Sehr</surname><given-names>EM</given-names></name><name name-style="western"><surname>Barboza</surname><given-names>GE</given-names></name><name name-style="western"><surname>Samuel</surname><given-names>R</given-names></name><name name-style="western"><surname>Moscone</surname><given-names>EA</given-names></name><name name-style="western"><surname>Ehrendorfer</surname><given-names>F</given-names></name></person-group> (<year>2016</year>) <article-title>Phylogenetic relationships, diversification and expansion of chili peppers (<italic><tp:taxon-name><tp:taxon-name-part taxon-name-part-type="genus">Capsicum</tp:taxon-name-part></tp:taxon-name></italic>, <tp:taxon-name><tp:taxon-name-part taxon-name-part-type="family">Solanaceae</tp:taxon-name-part></tp:taxon-name>).</article-title><source>Annals of Botany</source><volume>118</volume>: <fpage>35</fpage>–<lpage>51</lpage>. <ext-link xlink:href="10.1093/aob/mcw079" ext-link-type="doi" xlink:type="simple">https://doi.org/10.1093/aob/mcw079</ext-link></mixed-citation></ref><ref id="B78"><mixed-citation xmlns:xlink="http://www.w3.org/1999/xlink" xlink:type="simple"><person-group><name name-style="western"><surname>Carrizo García</surname><given-names>C</given-names></name><name name-style="western"><surname>Sterpetti</surname><given-names>M</given-names></name><name name-style="western"><surname>Volpi</surname><given-names>P</given-names></name><name name-style="western"><surname>Ummarino</surname><given-names>M</given-names></name><name name-style="western"><surname>Saccardo</surname><given-names>F</given-names></name></person-group> (<year>2013</year>) <article-title>Wild <italic><tp:taxon-name><tp:taxon-name-part taxon-name-part-type="genus">Capsicums</tp:taxon-name-part></tp:taxon-name></italic>: identification and in situ analysis of Brazilian species.</article-title> In: <person-group><name name-style="western"><surname>Lanteri</surname><given-names>S</given-names></name><name name-style="western"><surname>Rotino</surname><given-names>GL</given-names></name></person-group> (<role>Eds</role>) <issue-title>Proceedings of the XV Eucarpia Meeting on Genetics and Breeding of Capsicum and Eggplant.</issue-title><source>EUCARPIA, Torino</source>, <fpage>205</fpage>–<lpage>213</lpage>.</mixed-citation></ref><ref id="B193"><mixed-citation xmlns:xlink="http://www.w3.org/1999/xlink" xlink:type="simple"><person-group><name name-style="western"><surname>Hiern</surname><given-names>WP</given-names></name></person-group> (<year>1877</year>) <article-title><tp:taxon-name><tp:taxon-name-part taxon-name-part-type="family">Solanaceae</tp:taxon-name-part></tp:taxon-name>, <tp:taxon-name><tp:taxon-name-part taxon-name-part-type="family">Acanthaceae</tp:taxon-name-part></tp:taxon-name>, <tp:taxon-name><tp:taxon-name-part taxon-name-part-type="family">Gesneraceae</tp:taxon-name-part></tp:taxon-name>, <tp:taxon-name><tp:taxon-name-part taxon-name-part-type="family">Verbenaceae</tp:taxon-name-part></tp:taxon-name>.</article-title> In: <person-group><name name-style="western"><surname>Warming</surname><given-names>E</given-names></name></person-group> (<role>Ed.</role>) <issue-title>Symbolae ad floram Brasiliae centralis cognoscendam.</issue-title><source>Videnskabelige meddelelser fra den Naturhistoriske Forening i Kjøbenhavn 1877–1878</source>, <fpage>37</fpage>–<lpage>108</lpage></mixed-citation></ref><ref id="B207"><mixed-citation xmlns:xlink="http://www.w3.org/1999/xlink" xlink:type="simple"><person-group><name name-style="western"><surname>Hunziker</surname><given-names>AT</given-names></name></person-group> (<year>2001</year>) <source>Genera Solanacearum. The genera of <tp:taxon-name><tp:taxon-name-part taxon-name-part-type="family">Solanaceae</tp:taxon-name-part></tp:taxon-name> illustrated, arranged according to a new system. A. R. G. Gantner Verlag K.</source><publisher-name>-G</publisher-name>, <publisher-loc>Ruggell</publisher-loc>, <size units="page">500 pp</size>.</mixed-citation></ref><ref id="B53"><mixed-citation xmlns:xlink="http://www.w3.org/1999/xlink" xlink:type="simple"><person-group><name name-style="western"><surname>Bitter</surname><given-names>G</given-names></name></person-group> (<year>1921</year>) <article-title>Aufteilung der Gattung <tp:taxon-name><tp:taxon-name-part taxon-name-part-type="genus">Bassovia</tp:taxon-name-part></tp:taxon-name> (im Dunalschen Sinne) zwischen <italic><tp:taxon-name><tp:taxon-name-part taxon-name-part-type="genus">Solanum</tp:taxon-name-part></tp:taxon-name></italic>, <italic><tp:taxon-name><tp:taxon-name-part taxon-name-part-type="genus">Capsicum</tp:taxon-name-part></tp:taxon-name></italic> und <italic><tp:taxon-name><tp:taxon-name-part taxon-name-part-type="genus">Lycianthes</tp:taxon-name-part></tp:taxon-name></italic>.</article-title><source>Repertorium Specierum Novarum Regni Vegetabilis</source><volume>17</volume>(<issue>492–503</issue>): <fpage>328</fpage>–<lpage>335</lpage>. <ext-link xlink:href="10.1002/fedr.19210171913" ext-link-type="doi" xlink:type="simple">https://doi.org/10.1002/fedr.19210171913</ext-link></mixed-citation></ref><ref id="B52"><mixed-citation xmlns:xlink="http://www.w3.org/1999/xlink" xlink:type="simple"><person-group><name name-style="western"><surname>Bitter</surname><given-names>G</given-names></name></person-group> (<year>1919</year>) <article-title>Die Gattung <italic><tp:taxon-name><tp:taxon-name-part taxon-name-part-type="genus">Lycianthes</tp:taxon-name-part></tp:taxon-name></italic>.</article-title><source>Abhandlungen herausgegeben vom Naturwissenschaftlichen Vereins zu Bremen [preprint]</source><volume>24</volume>: <fpage>292</fpage>–<lpage>520</lpage>.</mixed-citation></ref><ref id="B208"><mixed-citation xmlns:xlink="http://www.w3.org/1999/xlink" xlink:type="simple"><person-group><name name-style="western"><surname>Hunziker</surname><given-names>AT</given-names></name><name name-style="western"><surname>Barboza</surname><given-names>GE</given-names></name></person-group> (<year>1990</year>) <article-title>Estudios sobre <tp:taxon-name><tp:taxon-name-part taxon-name-part-type="family">Solanaceae</tp:taxon-name-part></tp:taxon-name> XXX. Revision de <italic><tp:taxon-name><tp:taxon-name-part taxon-name-part-type="genus">Aureliana</tp:taxon-name-part></tp:taxon-name></italic>.</article-title><source>Kurtziana</source><volume>30</volume>: <fpage>95</fpage>–<lpage>113</lpage>.</mixed-citation></ref></ref-list></tp:taxon-treatment>
