# Supplementary material for: ﻿Monograph of wild and cultivated chili peppers (Capsicum L., Solanaceae)
Source: PhytoKeys. 2022 Jun 14;200:1–423. doi: 10.3897/phytokeys.200.71667 (PMC9881532; doi:10.3897/phytokeys.200.71667)
Supplement: XML Treatment for Capsicum eshbaughii [file phytokeys.200.71667-treatment21.xml]

<!DOCTYPE tp:taxon-treatment
  PUBLIC "-//TaxonX//DTD Taxonomic Treatment Publishing DTD v0 20100105//EN" "tax-treatment-NSO.dtd">
<tp:taxon-treatment xmlns:tp="http://www.plazi.org/taxpub"><tp:treatment-meta><kwd-group><label>Taxon classification</label><kwd>
              <named-content content-type="kingdom">Plantae</named-content>
            </kwd><kwd>
              <named-content content-type="order">Solanales</named-content>
            </kwd><kwd>
              <named-content content-type="family">Solanaceae</named-content>
            </kwd></kwd-group><mixed-citation publication-type="journal"><person-group><name><surname>Barboza</surname><given-names>Gloria E.</given-names></name><name><surname>García</surname><given-names>Carolina Carrizo</given-names></name><name><surname>Bianchetti</surname><given-names>Luciano de Bem</given-names></name><name><surname>Romero</surname><given-names>María V.</given-names></name><name><surname>Scaldaferro</surname><given-names>Marisel</given-names></name></person-group><article-title>﻿Monograph of wild and cultivated chili peppers (<italic><tp:taxon-name><tp:taxon-name-part taxon-name-part-type="genus" reg="Capsicum">Capsicum</tp:taxon-name-part></tp:taxon-name></italic> L., <tp:taxon-name><tp:taxon-name-part taxon-name-part-type="family">Solanaceae</tp:taxon-name-part></tp:taxon-name>)</article-title><source>PhytoKeys</source><day>14</day><month>06</month><year>2022</year><volume>200</volume><fpage>1</fpage><lpage>423</lpage><pub-id pub-id-type="doi">10.3897/phytokeys.200.71667</pub-id></mixed-citation></tp:treatment-meta><tp:nomenclature><label>﻿15.</label><tp:taxon-name>
            <object-id xmlns:xlink="http://www.w3.org/1999/xlink" content-type="arpha" xlink:type="simple">C0D4EAED-E212-565D-BBF2-BFD7FF4683E7</object-id>
            <tp:taxon-name-part taxon-name-part-type="genus" reg="Capsicum">Capsicum</tp:taxon-name-part>
            <tp:taxon-name-part taxon-name-part-type="species" reg="eshbaughii">eshbaughii</tp:taxon-name-part>
          </tp:taxon-name><tp:taxon-authority>Barboza, PhytoKeys 2: 32. 2011.</tp:taxon-authority><xref ref-type="fig" rid="F57">Figs 57</xref><xref ref-type="fig" rid="F58">, 58</xref><tp:nomenclature-citation-list><tp:nomenclature-citation><tp:taxon-name>
                <tp:taxon-name-part taxon-name-part-type="genus" reg="Capsicum">Capsicum</tp:taxon-name-part>
                <tp:taxon-name-part taxon-name-part-type="species" reg="eximium">eximium</tp:taxon-name-part>
                <tp:taxon-name-part taxon-name-part-type="authority">Hunz.</tp:taxon-name-part>
                <tp:taxon-name-part taxon-name-part-type="infraspecific-rank">var.</tp:taxon-name-part>
                <tp:taxon-name-part taxon-name-part-type="variety" reg="tomentosum">tomentosum</tp:taxon-name-part>
              </tp:taxon-name><comment>Eshbaugh &amp; P.G.Sm., Baileya 18: 15. 1971. Type. Cultivated in the Indiana University greenhouses, from seeds collected in Bolivia (Santa Cruz: Prov. Florida: 158 km W of Santa Cruz, on road to Cochabamba, 1300 m elev., <italic>P.G. Smith C281</italic>), 29 Nov 1960, <italic>C.B. Heiser C301</italic> (lectotype, designated here: IND [IND-0105969, acc. # 139720]; isolectotypes: IND [IND-0105968, acc. # 113590, IND-0153285, acc. # 139721]).</comment></tp:nomenclature-citation></tp:nomenclature-citation-list></tp:nomenclature><tp:treatment-sec sec-type="material" id="SECID0EHUHO"><title>Type.</title><p>Based on <tp:taxon-name><tp:taxon-name-part taxon-name-part-type="genus" reg="Capsicum">Capsicum</tp:taxon-name-part><tp:taxon-name-part taxon-name-part-type="species" reg="eximium">eximium</tp:taxon-name-part><tp:taxon-name-part taxon-name-part-type="authority">Hunz.</tp:taxon-name-part><tp:taxon-name-part taxon-name-part-type="infraspecific-rank">var.</tp:taxon-name-part><tp:taxon-name-part taxon-name-part-type="variety" reg="tomentosum">tomentosum</tp:taxon-name-part></tp:taxon-name> Eshbaugh &amp; P.G.Sm.</p></tp:treatment-sec><tp:treatment-sec sec-type="description" id="SECID0EBVHO"><title>Description.</title><p>Erect shrubs or subshrubs, 1–3 m tall, with the main stem 1.5–3 (–4) cm at base, few or much branched from near the base and with fragile and tangled branches. Young stems strongly 3–4-angled, fragile, pale green, densely pubescent with white or ochraceous, brilliant, spreading, simple, glandular trichomes (stalk 3–7-celled, head unicellular, stipitate or not stipitate) 0.1–0.8 mm long or furcate trichomes with both branches ending in an unicellular head or one branch eglandular and the other longer and glandular; nodes green; bark of older stems greyish-white or pale brown, fissured, glabrescent; lenticels absent. Sympodial units difoliate, the leaves geminate; leaf pair more or less similar in size and shape. Leaves membranous, concolorous or discolorous, intense green adaxially and whitish-grey abaxially, densely pubescent on both surfaces, especially along the veins, with the same glandular trichomes like those on the stems and a few simple 3–4-celled eglandular trichomes; blades of major leaves 3.7–5.7 (–6.5) cm long, (1.6–) 2–4 cm wide, ovate, major veins 3–4 on each side of mid-vein, the base attenuate or cuneate and somewhat asymmetric, the margins entire, the apex acuminate; petioles 1.3–2.5 cm long, densely pubescent; blades of minor leaves 3–4.3 cm long, 1.4–2 cm wide, ovate, the major veins 2–3 on each side of mid-vein, the base attenuate, the margins entire, the apex acute; petioles 0.6–0.7 cm long, densely pubescent. Inflorescences axillary, 2–3 (–4) flowers per axil or more rarely flowers solitary; flowering pedicels 8–17 mm long, strongly angled, erect, geniculate at anthesis, densely glandular pubescent, the trichomes spreading; pedicel scars inconspicuous. Buds globose, white or white-purple. Flowers 5-merous. Calyx ca. 2 mm long, ca. 2 mm wide, cup-shaped, thick, green, densely glandular pubescent as stems and leaves, calyx appendages (5–) 10 (–12), 1.5–2.7 (–3) mm long, 0.1 mm wide, unequal, thin, erect, linear, inserted close to the margin, densely pubescent with the same trichomes as calyx tube. Corolla (5–) 6–7 mm long, 6–7 mm in diameter, white with greenish-yellow spots outside and within, sometimes corollas nearly white or with pale purple spots in the lobes, stellate with interpetalar membrane, lobed nearly halfway to the base, pubescent adaxially with short glandular trichomes (stalk 1–2-celled; head globose, unicellular) in the throat and base of the lobes, the tube 2–4 mm long, glabrous abaxially, the lobes 3–3.5 mm long, 3.5–4 mm wide, triangular or widely ovate, spreading, with eglandular trichomes abaxially, the margins finely ciliate, the tips acute, papillate. Stamens five, equal; filaments 2.5–3 mm long, white, inserted on the corolla 0.9–1.2 mm from the base, with auricles fused to the corolla at the point of insertion; anthers 1.5–1.7 mm long, ellipsoid, light yellow, bluish post-dehiscent, not connivent at anthesis. Gynoecium with ovary 1–1.2 mm long, ca. 1.5 mm in diameter, green, ovoid; ovules more than two per locule; nectary ca. 0.4 mm tall; styles dimorphic, 3.25–4.3 mm long, at the same level or sparsely exserted beyond the anthers, purple, clavate; stigma ca. 0.2 mm long, 0.35 mm wide, discoid, pale green. Berry (4–) 6–8 mm in diameter, globose or subglobose, dark green turning to dark brown when immature, bright red at maturity, pungent, pericarp thick, opaque, with giant cells (endocarp alveolate); stone cells absent; fruiting pedicels (10–) 15–20 mm long, erect, strongly angled, widened distally, brownish-green; the fruiting calyx 4–5 mm in diameter, persistent, not accrescent, discoid, green, the appendages 1.5–3.5 mm long, spreading. Seeds 8–20 per fruit, 3–3.5 mm long, 2.5–3.2 mm wide, C-shaped, yellow to brownish-yellow, the seed coat faintly reticulate (<abbrev xmlns:xlink="http://www.w3.org/1999/xlink" xlink:title="stereomicroscope" id="ABBRID0EHVHO" xlink:type="simple">SM</abbrev>), reticulate-cerebelloid (<abbrev xmlns:xlink="http://www.w3.org/1999/xlink" xlink:title="scanning electron microscope" id="ABBRID0ELVHO" xlink:type="simple">SEM</abbrev>), the cells irregular in seed body, polygonal at margins, the lateral walls sinuate in seed body, straight to wavy at margins; embryo imbricate.</p></tp:treatment-sec><tp:treatment-sec sec-type="distribution" id="SECID0EPVHO"><title>Distribution.</title><p><italic><tp:taxon-name><tp:taxon-name-part taxon-name-part-type="genus" reg="Capsicum">Capsicum</tp:taxon-name-part><tp:taxon-name-part taxon-name-part-type="species" reg="eshbaughii">eshbaughii</tp:taxon-name-part></tp:taxon-name></italic> is an endemic species restricted mainly to central Bolivia (Santa Cruz Department), at mid-elevation (1,300–1,800 m), with only one collection in the Department of Cochabamba, at 3,000 m (Fig. <xref ref-type="fig" rid="F56">56</xref>).</p></tp:treatment-sec><tp:treatment-sec sec-type="ecology" id="SECID0EEWHO"><title>Ecology.</title><p><italic><tp:taxon-name><tp:taxon-name-part taxon-name-part-type="genus" reg="Capsicum">Capsicum</tp:taxon-name-part><tp:taxon-name-part taxon-name-part-type="species" reg="eshbaughii">eshbaughii</tp:taxon-name-part></tp:taxon-name></italic> is an uncommon species in dry deciduous and degraded marginal forests close to urbanised areas.</p></tp:treatment-sec><tp:treatment-sec sec-type="phenology" id="SECID0EVWHO"><title>Phenology.</title><p>Flowering from November to April. Fruiting from February to April.</p></tp:treatment-sec><tp:treatment-sec sec-type="Chromosome number" id="SECID0E1WHO"><title>Chromosome number.</title><p>2<italic>n</italic> = 2x = 24 (<xref ref-type="bibr" rid="B81">Carrizo García et al. 2020</xref>).</p></tp:treatment-sec><tp:treatment-sec sec-type="Common name" id="SECID0EGXHO"><title>Common name.</title><p><bold>Bolivia.</bold> Ulupica (Santa Cruz, <italic>Eshbaugh 1943</italic>; <italic>Nee 43483</italic>).</p></tp:treatment-sec><tp:treatment-sec sec-type="Uses" id="SECID0ESXHO"><title>Uses.</title><p>Fruits are used as condiments (<italic>Nee 43483</italic>).</p></tp:treatment-sec><tp:treatment-sec sec-type="Preliminary conservation assessment" id="SECID0E1XHO"><title>Preliminary conservation assessment.</title><p><abbrev xmlns:xlink="http://www.w3.org/1999/xlink" xlink:title="extent of occurrence" id="ABBRID0EAYHO" xlink:type="simple">EOO</abbrev> (365.297 km<sup>2</sup>); <abbrev xmlns:xlink="http://www.w3.org/1999/xlink" xlink:title="area of occupancy" id="ABBRID0EGYHO" xlink:type="simple">AOO</abbrev> (24 km<sup>2</sup>). <italic><tp:taxon-name><tp:taxon-name-part taxon-name-part-type="genus" reg="Capsicum">Capsicum</tp:taxon-name-part><tp:taxon-name-part taxon-name-part-type="species" reg="eshbaughii">eshbaughii</tp:taxon-name-part></tp:taxon-name></italic> has a small geographical extent and area of occupancy and is known from only 10 collections, the majority of them from Samaipata and surroundings. As far as we know, this species is only found in anthropogenically disturbed areas (<xref ref-type="bibr" rid="B81">Carrizo García et al. 2020</xref>) in small subpopulations, thus we assign <italic><tp:taxon-name><tp:taxon-name-part taxon-name-part-type="genus" reg="Capsicum">C.</tp:taxon-name-part><tp:taxon-name-part taxon-name-part-type="species" reg="eshbaughii">eshbaughii</tp:taxon-name-part></tp:taxon-name></italic> the threat status of Endangered (EN; B1ab(ii,iii)). Recently, <italic><tp:taxon-name><tp:taxon-name-part taxon-name-part-type="genus" reg="Capsicum">C.</tp:taxon-name-part><tp:taxon-name-part taxon-name-part-type="species" reg="eshbaughii">eshbaughii</tp:taxon-name-part></tp:taxon-name></italic> was found in new sites around Samaipata (dal Zovo, pers. comm. 2019).</p><fig id="F57" position="float" orientation="portrait"><object-id xmlns:xlink="http://www.w3.org/1999/xlink" content-type="doi" xlink:type="simple">10.3897/phytokeys.200.71667.figure57</object-id><object-id xmlns:xlink="http://www.w3.org/1999/xlink" content-type="arpha" xlink:type="simple">169043F2-F624-59B5-88F7-519784960BF5</object-id><label>Figure 57.</label><caption><p><italic><tp:taxon-name><tp:taxon-name-part taxon-name-part-type="genus" reg="Capsicum">Capsicum</tp:taxon-name-part><tp:taxon-name-part taxon-name-part-type="species" reg="eshbaughii">eshbaughii</tp:taxon-name-part></tp:taxon-name></italic><bold>A</bold> flowering branch <bold>B</bold> eglandular trichome of the leaf <bold>C</bold> flower <bold>D, E</bold> furcate glandular trichomes of the pedicel <bold>F</bold> fruiting calyx <bold>G</bold> glandular trichome of the abaxial surface of the calyx <bold>H, I</bold> glandular trichomes of the adaxial surface of the calyx <bold>J</bold> sector of opened corolla <bold>K</bold> gynoecium <bold>L</bold> fruit <bold>M</bold> seed <bold>N</bold> embryo <bold>A–E, G–K</bold> from <italic>Eshbaugh 1943 b</italic><bold>F, L–N</bold> from <italic>Nee 36164.</italic> Drawn by P. Peralta. Published in <xref ref-type="bibr" rid="B32">Barboza (2011)</xref>, reproduced with permission.</p></caption><graphic xmlns:xlink="http://www.w3.org/1999/xlink" xlink:href="phytokeys-200-001_article-71667__-g057.jpg" position="float" orientation="portrait" xlink:type="simple" id="oo_695472.jpg"><uri content-type="original_file" xlink:type="simple">https://binary.pensoft.net/fig/695472</uri></graphic></fig></tp:treatment-sec><tp:treatment-sec sec-type="discussion" id="SECID0EN2HO"><title>Discussion.</title><p><italic><tp:taxon-name><tp:taxon-name-part taxon-name-part-type="genus" reg="Capsicum">Capsicum</tp:taxon-name-part><tp:taxon-name-part taxon-name-part-type="species" reg="eshbaughii">eshbaughii</tp:taxon-name-part></tp:taxon-name></italic> was assigned to the Purple corolla clade (sister to <italic><tp:taxon-name><tp:taxon-name-part taxon-name-part-type="genus" reg="Capsicum">C.</tp:taxon-name-part><tp:taxon-name-part taxon-name-part-type="species" reg="eximium">eximium</tp:taxon-name-part></tp:taxon-name></italic>, <xref ref-type="bibr" rid="B79">Carrizo García et al. 2016</xref>).). As mentioned above for <italic><tp:taxon-name><tp:taxon-name-part taxon-name-part-type="genus" reg="Capsicum">C.</tp:taxon-name-part><tp:taxon-name-part taxon-name-part-type="species" reg="cardenasii">cardenasii</tp:taxon-name-part></tp:taxon-name></italic>, the circumscription of this clade is being revised (CCG, pers. obs.); more details are presented under <italic><tp:taxon-name><tp:taxon-name-part taxon-name-part-type="genus" reg="Capsicum">C.</tp:taxon-name-part><tp:taxon-name-part taxon-name-part-type="species" reg="pubescens">pubescens</tp:taxon-name-part></tp:taxon-name></italic> description. This is a poorly known species from not more than 10 collections, the majority of them in fruit. <italic><tp:taxon-name><tp:taxon-name-part taxon-name-part-type="genus" reg="Capsicum">Capsicum</tp:taxon-name-part><tp:taxon-name-part taxon-name-part-type="species" reg="eshbaughii">eshbaughii</tp:taxon-name-part></tp:taxon-name></italic> can be distinguished from other species by its combination of dense, glandular pubescence covering the vegetative organs, pedicels and calyx, the presence of (5–) 10 (–12) linear unequal calyx appendages and the lack of purple pigmentation in the corollas (usually) (Fig. <xref ref-type="fig" rid="F58">58</xref>). The indumentum consists of different types of glandular trichomes (<xref ref-type="bibr" rid="B32">Barboza 2011</xref>): long simple trichomes with multicellular stalks and unicellular stipitate or not stipitate heads are the most common; short trichomes with bicellular stalks and multicellular heads appear in the calyx and are rare; and furcate trichomes with both branches ending in a unicellular head or one eglandular branch and the other longer and glandular are also common. Eglandular simple or furcate trichomes also appear sparsely intermixed amongst the glandular trichomes.</p><fig id="F58" position="float" orientation="portrait"><object-id xmlns:xlink="http://www.w3.org/1999/xlink" content-type="doi" xlink:type="simple">10.3897/phytokeys.200.71667.figure58</object-id><object-id xmlns:xlink="http://www.w3.org/1999/xlink" content-type="arpha" xlink:type="simple">1A724797-CFDE-57A6-9EF8-0A861756732B</object-id><label>Figure 58.</label><caption><p><italic><tp:taxon-name><tp:taxon-name-part taxon-name-part-type="genus" reg="Capsicum">Capsicum</tp:taxon-name-part><tp:taxon-name-part taxon-name-part-type="species" reg="eshbaughii">eshbaughii</tp:taxon-name-part></tp:taxon-name></italic><bold>A</bold> plant <bold>B</bold> flower buds <bold>C</bold> flower, in pre-anthesis <bold>D–G</bold> stellate corollas with different colouration patterns <bold>H</bold> flower buds and flower in anthesis, seen from behind <bold>I</bold> immature fruit <bold>J</bold> mature fruits <bold>A, E, H–J</bold> from <italic>Carrizo García 67</italic>, photos by G.E. Barboza and C. Carrizo García <bold>B, C, D, F, G</bold> from <italic>Palombo 19</italic>, photos by N. Palombo.</p></caption><graphic xmlns:xlink="http://www.w3.org/1999/xlink" xlink:href="phytokeys-200-001_article-71667__-g058.jpg" position="float" orientation="portrait" xlink:type="simple" id="oo_695473.jpg"><uri content-type="original_file" xlink:type="simple">https://binary.pensoft.net/fig/695473</uri></graphic></fig><p>Experimental studies have shown that <italic><tp:taxon-name><tp:taxon-name-part taxon-name-part-type="genus" reg="Capsicum">C.</tp:taxon-name-part><tp:taxon-name-part taxon-name-part-type="species" reg="eshbaughii">eshbaughii</tp:taxon-name-part></tp:taxon-name></italic> hybridises freely with <italic><tp:taxon-name><tp:taxon-name-part taxon-name-part-type="genus" reg="Capsicum">C.</tp:taxon-name-part><tp:taxon-name-part taxon-name-part-type="species" reg="eximium">eximium</tp:taxon-name-part></tp:taxon-name></italic> and <italic><tp:taxon-name><tp:taxon-name-part taxon-name-part-type="genus" reg="Capsicum">C.</tp:taxon-name-part><tp:taxon-name-part taxon-name-part-type="species" reg="cardenasii">cardenasii</tp:taxon-name-part></tp:taxon-name></italic>, the others ‘ulupicas’, producing highly fertile hybrids (<xref ref-type="bibr" rid="B147">Eshbaugh and Smith 1971</xref>). However, natural hybrids between <italic><tp:taxon-name><tp:taxon-name-part taxon-name-part-type="genus" reg="Capsicum">C.</tp:taxon-name-part><tp:taxon-name-part taxon-name-part-type="species" reg="eshbaughii">eshbaughii</tp:taxon-name-part></tp:taxon-name></italic> and <italic><tp:taxon-name><tp:taxon-name-part taxon-name-part-type="genus" reg="Capsicum">C.</tp:taxon-name-part><tp:taxon-name-part taxon-name-part-type="species" reg="eximium">eximium</tp:taxon-name-part></tp:taxon-name></italic>, this latter a more or less sympatric species (<xref ref-type="bibr" rid="B79">Carrizo García et al. 2016</xref>), have not been found to date.</p><p><xref ref-type="bibr" rid="B32">Barboza (2011)</xref>, following the protologue, cited IND as the location of the holotype of <tp:taxon-name><tp:taxon-name-part taxon-name-part-type="genus" reg="Capsicum">C.</tp:taxon-name-part><tp:taxon-name-part taxon-name-part-type="species" reg="eximium">eximium</tp:taxon-name-part><tp:taxon-name-part taxon-name-part-type="infraspecific-rank">var.</tp:taxon-name-part><tp:taxon-name-part taxon-name-part-type="variety" reg="tomentosum">tomentosum</tp:taxon-name-part></tp:taxon-name>. In IND, however, there are three specimens, so a lectotypification is needed. The sheets at IND are flowering branches with the collection date cited in the protologue of 29 November 1960; these are all syntypes. The two specimens housed at MU were gathered on different dates, one of them is dated 8 June 1960 (MU000020803, acc. # 153648) and the other (MU000020804, acc. # 153649) lacks a collection date; these are, therefore, from a different gathering and are not type material as cited in <xref ref-type="bibr" rid="B32">Barboza (2011)</xref>. In DAV, there are another nine specimens grown from the same Smith seed collection in the University of California at Davis greenhouse with unknown dates of harvest. None of these specimens is type material. We designate IND-0105969 (acc. # 139720) as the lectotype, because it is the most well-preserved of the specimens at IND.</p></tp:treatment-sec><tp:treatment-sec sec-type="material" id="SECID0EACIO"><title>Specimens examined.</title><p>See Suppl. material <xref ref-type="supplementary-material" rid="S4">4</xref>: Appendix 4.</p></tp:treatment-sec><tp:treatment-sec><!--Section generated to contain objects referenced in tp:taxon-treatment.--><fig id="F56" position="float" orientation="portrait"><object-id xmlns:xlink="http://www.w3.org/1999/xlink" content-type="doi" xlink:type="simple">10.3897/phytokeys.200.71667.figure56</object-id><object-id xmlns:xlink="http://www.w3.org/1999/xlink" content-type="arpha" xlink:type="simple">59653860-8B2E-5D0E-BF73-71CA686C8881</object-id><label>Figure 56.</label><caption><p>Distribution of <italic><tp:taxon-name><tp:taxon-name-part taxon-name-part-type="genus" reg="Capsicum">C.</tp:taxon-name-part><tp:taxon-name-part taxon-name-part-type="species" reg="dimorphum">dimorphum</tp:taxon-name-part></tp:taxon-name></italic> and <italic><tp:taxon-name><tp:taxon-name-part taxon-name-part-type="genus" reg="Capsicum">C.</tp:taxon-name-part><tp:taxon-name-part taxon-name-part-type="species" reg="eshbaughii">eshbaughii</tp:taxon-name-part></tp:taxon-name></italic>.</p></caption><graphic xmlns:xlink="http://www.w3.org/1999/xlink" xlink:href="phytokeys-200-001_article-71667__-g056.jpg" position="float" orientation="portrait" xlink:type="simple" id="oo_695471.jpg"><uri content-type="original_file" xlink:type="simple">https://binary.pensoft.net/fig/695471</uri></graphic></fig><supplementary-material xmlns:xlink="http://www.w3.org/1999/xlink" id="S4" position="float" orientation="portrait" xlink:type="simple"><object-id content-type="doi" xlink:type="simple">10.3897/phytokeys.200.71667.suppl4</object-id><object-id content-type="zenodo_dep_id" xlink:type="simple">7077091</object-id><object-id content-type="arpha" xlink:type="simple">2B21878C-9A4C-545F-9C67-441D4D944C74</object-id><label>Supplementary material 4</label><caption><p>Appendix 4. Specimens examined</p></caption><statement content-type="dataType"><label>Data type</label><p>Occurences (PDF file)</p></statement><statement content-type="notes"><label>Explanation note</label><p>Full information of the specimens examined for each <italic><tp:taxon-name><tp:taxon-name-part taxon-name-part-type="genus" reg="Capsicum">Capsicum</tp:taxon-name-part></tp:taxon-name></italic> species.</p></statement><media xlink:href="phytokeys-200-001_article-71667__-s004.pdf" mimetype="application" mime-subtype="pdf" position="float" orientation="portrait" xlink:type="simple" id="oo_695540.pdf"><uri content-type="original_file" xlink:type="simple">https://binary.pensoft.net/file/695540</uri></media><permissions><license xlink:type="simple"><license-p>This dataset is made available under the Open Database License (http://opendatacommons.org/licenses/odbl/1.0/). The Open Database License (ODbL) is a license agreement intended to allow users to freely share, modify, and use this Dataset while maintaining this same freedom for others, provided that the original source and author(s) are credited.</license-p></license></permissions><attrib specific-use="authors">Gloria E. Barboza, Carolina Carrizo García, Luciano de Bem Bianchetti, María V. Romero, Marisel Scaldaferro</attrib></supplementary-material></tp:treatment-sec><ref-list><ref id="B32"><mixed-citation xmlns:xlink="http://www.w3.org/1999/xlink" xlink:type="simple"><person-group><name name-style="western"><surname>Barboza</surname><given-names>GE</given-names></name></person-group> (<year>2011</year>) <article-title>Lectotypifications, synonymy, and a new name in <italic><tp:taxon-name><tp:taxon-name-part taxon-name-part-type="genus">Capsicum</tp:taxon-name-part></tp:taxon-name></italic> (<tp:taxon-name><tp:taxon-name-part taxon-name-part-type="subfamily">Solanoideae</tp:taxon-name-part></tp:taxon-name>, <tp:taxon-name><tp:taxon-name-part taxon-name-part-type="family">Solanaceae</tp:taxon-name-part></tp:taxon-name>).</article-title><source>PhytoKeys</source><volume>2</volume>: <fpage>23</fpage>–<lpage>38</lpage>. <ext-link xlink:href="10.3897/phytokeys.2.730" ext-link-type="doi" xlink:type="simple">https://doi.org/10.3897/phytokeys.2.730</ext-link></mixed-citation></ref><ref id="B81"><mixed-citation xmlns:xlink="http://www.w3.org/1999/xlink" xlink:type="simple"><person-group><name name-style="western"><surname>Carrizo García</surname><given-names>C</given-names></name><name name-style="western"><surname>Fernández</surname><given-names>L</given-names></name><name name-style="western"><surname>Kapetanovic</surname><given-names>V</given-names></name><name name-style="western"><surname>Reyes</surname><given-names>X</given-names></name></person-group> (<year>2020</year>) Rare Bolivian wild chile <italic><tp:taxon-name><tp:taxon-name-part taxon-name-part-type="genus">Capsicum</tp:taxon-name-part><tp:taxon-name-part taxon-name-part-type="species">eshbaughii</tp:taxon-name-part></tp:taxon-name></italic> (<tp:taxon-name><tp:taxon-name-part taxon-name-part-type="family">Solanaceae</tp:taxon-name-part></tp:taxon-name>) located again: Open ending on its identity and conservation. Plant Systematics and Evolution 306: e85. <ext-link xlink:href="10.1007/s00606-020-01712-5" ext-link-type="doi" xlink:type="simple">https://doi.org/10.1007/s00606-020-01712-5</ext-link></mixed-citation></ref><ref id="B79"><mixed-citation xmlns:xlink="http://www.w3.org/1999/xlink" xlink:type="simple"><person-group><name name-style="western"><surname>Carrizo García</surname><given-names>C</given-names></name><name name-style="western"><surname>Barfuss</surname><given-names>MHJ</given-names></name><name name-style="western"><surname>Sehr</surname><given-names>EM</given-names></name><name name-style="western"><surname>Barboza</surname><given-names>GE</given-names></name><name name-style="western"><surname>Samuel</surname><given-names>R</given-names></name><name name-style="western"><surname>Moscone</surname><given-names>EA</given-names></name><name name-style="western"><surname>Ehrendorfer</surname><given-names>F</given-names></name></person-group> (<year>2016</year>) <article-title>Phylogenetic relationships, diversification and expansion of chili peppers (<italic><tp:taxon-name><tp:taxon-name-part taxon-name-part-type="genus">Capsicum</tp:taxon-name-part></tp:taxon-name></italic>, <tp:taxon-name><tp:taxon-name-part taxon-name-part-type="family">Solanaceae</tp:taxon-name-part></tp:taxon-name>).</article-title><source>Annals of Botany</source><volume>118</volume>: <fpage>35</fpage>–<lpage>51</lpage>. <ext-link xlink:href="10.1093/aob/mcw079" ext-link-type="doi" xlink:type="simple">https://doi.org/10.1093/aob/mcw079</ext-link></mixed-citation></ref><ref id="B147"><mixed-citation xmlns:xlink="http://www.w3.org/1999/xlink" xlink:type="simple"><person-group><name name-style="western"><surname>Eshbaugh</surname><given-names>WH</given-names></name><name name-style="western"><surname>Smith</surname><given-names>PG</given-names></name></person-group> (<year>1971</year>) <article-title>A new variety of chili pepper, <tp:taxon-name><tp:taxon-name-part taxon-name-part-type="genus">Capsicum</tp:taxon-name-part><tp:taxon-name-part taxon-name-part-type="species">eximium</tp:taxon-name-part><tp:taxon-name-part taxon-name-part-type="infraspecific-rank">var.</tp:taxon-name-part><tp:taxon-name-part taxon-name-part-type="variety">tomentosum</tp:taxon-name-part></tp:taxon-name> (<tp:taxon-name><tp:taxon-name-part taxon-name-part-type="family">Solanaceae</tp:taxon-name-part></tp:taxon-name>).</article-title><source>Baileya</source><volume>18</volume>: <fpage>13</fpage>–<lpage>16</lpage>.</mixed-citation></ref></ref-list></tp:taxon-treatment>
