# Supplementary material for: ﻿Monograph of wild and cultivated chili peppers (Capsicum L., Solanaceae)
Source: PhytoKeys. 2022 Jun 14;200:1–423. doi: 10.3897/phytokeys.200.71667 (PMC9881532; doi:10.3897/phytokeys.200.71667)
Supplement: XML Treatment for Capsicum eximium [file phytokeys.200.71667-treatment22.xml]

<!DOCTYPE tp:taxon-treatment
  PUBLIC "-//TaxonX//DTD Taxonomic Treatment Publishing DTD v0 20100105//EN" "tax-treatment-NSO.dtd">
<tp:taxon-treatment xmlns:tp="http://www.plazi.org/taxpub"><tp:treatment-meta><kwd-group><label>Taxon classification</label><kwd>
              <named-content content-type="kingdom">Plantae</named-content>
            </kwd><kwd>
              <named-content content-type="order">Solanales</named-content>
            </kwd><kwd>
              <named-content content-type="family">Solanaceae</named-content>
            </kwd></kwd-group><mixed-citation publication-type="journal"><person-group><name><surname>Barboza</surname><given-names>Gloria E.</given-names></name><name><surname>García</surname><given-names>Carolina Carrizo</given-names></name><name><surname>Bianchetti</surname><given-names>Luciano de Bem</given-names></name><name><surname>Romero</surname><given-names>María V.</given-names></name><name><surname>Scaldaferro</surname><given-names>Marisel</given-names></name></person-group><article-title>﻿Monograph of wild and cultivated chili peppers (<italic><tp:taxon-name><tp:taxon-name-part taxon-name-part-type="genus" reg="Capsicum">Capsicum</tp:taxon-name-part></tp:taxon-name></italic> L., <tp:taxon-name><tp:taxon-name-part taxon-name-part-type="family">Solanaceae</tp:taxon-name-part></tp:taxon-name>)</article-title><source>PhytoKeys</source><day>14</day><month>06</month><year>2022</year><volume>200</volume><fpage>1</fpage><lpage>423</lpage><pub-id pub-id-type="doi">10.3897/phytokeys.200.71667</pub-id></mixed-citation></tp:treatment-meta><tp:nomenclature><label>﻿16.</label><tp:taxon-name>
            <object-id xmlns:xlink="http://www.w3.org/1999/xlink" content-type="arpha" xlink:type="simple">E1C7FF75-FA67-55B5-8911-23D61B2B8BD7</object-id>
            <tp:taxon-name-part taxon-name-part-type="genus" reg="Capsicum">Capsicum</tp:taxon-name-part>
            <tp:taxon-name-part taxon-name-part-type="species" reg="eximium">eximium</tp:taxon-name-part>
          </tp:taxon-name><tp:taxon-authority>Hunz., Darwiniana 9(2): 235. 1950.</tp:taxon-authority><xref ref-type="fig" rid="F59">Figs 59</xref><xref ref-type="fig" rid="F60">, 60</xref></tp:nomenclature><tp:treatment-sec sec-type="material" id="SECID0EXDIO"><title>Type.</title><p>Argentina. Salta: Dpt. Guachipas, Quebrada de San Antonio, Pampa Grande, 1600 m elev., semillas del ejemplar A. T. Hunziker 1907, cultivadas en el Jardín Botánico de la Facultad de Agronomía y Veterinaria de Buenos Aires, 4 Mar 1943, <italic>A.T. Hunziker 7346</italic> (lectotype, designated by <xref ref-type="bibr" rid="B32">Barboza 2011</xref>, pg. 30: CORD [CORD00006579]).</p></tp:treatment-sec><tp:treatment-sec sec-type="description" id="SECID0EDEIO"><title>Description.</title><p>Erect shrubs or subshrubs, 0.5–3 (–4) m tall, the main stem thick, up to 6 cm in diameter at base, much branched from near the base, the branches fragile, flexuous, fragile in a typical “zig-zag” appearance above. Young stems strongly angled, fragile, green, moderately pubescent with antrorse, flexuous, simple, uniseriate, 4–7-celled, eglandular trichomes 0.5–1.6 mm long and sparse minute glandular trichomes (stalk short, translucent, 1–2-celled; head dark, multicellular); bark of older stems greyish-white, brown or dark green, fissured, glabrous; lenticels absent. Sympodial units difoliate, the leaves geminate; leaf pair more or less similar in size and shape. Leaves membranous, slightly discolorous or concolorous, glabrescent on adaxial and abaxial surfaces and margins with sparse eglandular trichomes like those on stems, but abundant in a tuft of trichomes in the basal vein axils and spreading along the mid-vein abaxially; blades of major leaves 3.4–12.5 cm long, 2.1–5 (–6) cm wide, ovate or elliptic, the major veins 4–5 on each side of mid-vein, the base attenuate or cuneate and asymmetric, the margins entire, the apex acuminate; petioles 1–2.5 cm long, glabrescent or glabrous; blades of minor leaves 3–4 cm long, 1.3–2 cm wide, ovate or elliptic, the major veins 3–4 on each side of mid-vein, the base attenuate, the margins entire, the apex acute; petioles 0.3–0.5 cm long, with the same pubescence as the major leaves. Inflorescences axillary, 2–5 flowers per axil or flowers solitary; flowering pedicels 6–18 mm long, strongly angled, erect, geniculate at anthesis, green, scarcely to moderately pubescent with eglandular and glandular trichomes; the eglandular trichomes short, antrorse; pedicels scars inconspicuous. Buds globose or ovoid, fairly inflated, lilac, purple or yellowish-green. Flowers 5-merous, occasionally perianth 4-merous. Calyx 2–2.5 mm long, ca. 3 mm wide, cup-shaped, thick, green, green with purple spots or purple, moderately pubescent with the same eglandular and glandular trichomes as the stem, the calyx appendages (4–) 5, 1.2–2.7 (–3) mm long, subequal, thick, erect or slightly spreading, cylindrical or laterally compressed, inserted close to the margin, sparsely pubescent with the same trichomes as calyx tube or glabrescent. Corolla 5–8.5 mm long, 9–11 mm in diameter, lilac or purple or white with lilac and greenish-yellow spots outside, lobes marginally or completely lilac, purple or magenta, tube greenish-yellow or ochre and white centre within, sometimes the purple pigmentation is lacking, stellate with interpetalar membrane, 5 (4–)-lobed, halfway or less of the way to the base, pubescent adaxially with a continuous ring of long glandular trichomes (stalk 2–3-celled; head globose, unicellular) in the throat and up to near the base of the lobes, glabrous abaxially, the tube 3–4 mm long, the lobes 3–4.4 mm long, 2.4–3.6 mm wide, triangular, spreading, the margins finely ciliate, the tips acute, papillate. Stamens five, equal; filaments 2.7–3.8 mm long, white or lilac, inserted on the corolla 1–1.5 mm from the base, with auricles fused to the corolla at the point of insertion; anthers 1.7–2.1 mm long, ellipsoid or ovoid, yellow or purplish, not connivent at anthesis. Gynoecium with ovary 1.3–1.8 mm long, 0.9–1.5 mm in diameter, green, ovoid; ovules more than two per locule; nectary ca. 0.4 mm tall; styles homomorphic, 3.5–4.5 mm long, barely exserted beyond the anthers, lilac or white, clavate; stigma ca. 0.2 mm long, 0.5 mm wide, discoid, pale green. Berry 7–10 mm in diameter, globose, green or green with black or violet spots turning to dark brown when immature, bright red at maturity, deciduous, pungent (in some populations non-pungent), the pericarp thick, opaque, with giant cells (endocarp alveolate); stone cells absent; fruiting pedicels 14–24 mm long, erect, strongly angled, widened distally, green or purplish-green; fruiting calyx 3–5 mm in diameter, persistent, not accrescent, discoid, green or purple, the appendages 1–3.3 mm long, spreading or reflexed. Seeds 7–17 per fruit, 2.8–4.2 mm long, 2.1–3 mm wide, C-shaped or subglobose, brownish-yellow, the seed coat faintly reticulate (<abbrev xmlns:xlink="http://www.w3.org/1999/xlink" xlink:title="stereomicroscope" id="ABBRID0EJEIO" xlink:type="simple">SM</abbrev>), reticulate-cerebelloid (<abbrev xmlns:xlink="http://www.w3.org/1999/xlink" xlink:title="scanning electron microscope" id="ABBRID0ENEIO" xlink:type="simple">SEM</abbrev>), the cells irregular in seed body and polygonal at margins, the lateral walls sinuate in seed body, straight to wavy at margins; embryo imbricate.</p><fig id="F59" position="float" orientation="portrait"><object-id xmlns:xlink="http://www.w3.org/1999/xlink" content-type="doi" xlink:type="simple">10.3897/phytokeys.200.71667.figure59</object-id><object-id xmlns:xlink="http://www.w3.org/1999/xlink" content-type="arpha" xlink:type="simple">AE680481-821E-5A27-B924-C1108D2A6910</object-id><label>Figure 59.</label><caption><p><italic><tp:taxon-name><tp:taxon-name-part taxon-name-part-type="genus" reg="Capsicum">Capsicum</tp:taxon-name-part><tp:taxon-name-part taxon-name-part-type="species" reg="eximium">eximium</tp:taxon-name-part></tp:taxon-name></italic><bold>A</bold> flowering branch <bold>B</bold> flower <bold>C</bold> eglandular trichome of the calyx <bold>D</bold> opened corolla <bold>E, F</bold> anthers, dorsal and ventral views, respectively <bold>G</bold> gynoecium <bold>H</bold> fruit <bold>I</bold> seed <bold>J</bold> seed, in cross section <bold>K</bold> embryo <bold>A</bold> from <italic>Hunziker 7346</italic><bold>B–K</bold> from <italic>Hunziker 1907</italic>. Drawn by N. de Flury. Published in <xref ref-type="bibr" rid="B33">Barboza (2013)</xref>, courtesy of the Board of the Instituto Darwinion (San Isidro, Buenos Aires, Argentina), reproduced with permission.</p></caption><graphic xmlns:xlink="http://www.w3.org/1999/xlink" xlink:href="phytokeys-200-001_article-71667__-g059.jpg" position="float" orientation="portrait" xlink:type="simple" id="oo_695474.jpg"><uri content-type="original_file" xlink:type="simple">https://binary.pensoft.net/fig/695474</uri></graphic></fig><fig id="F60" position="float" orientation="portrait"><object-id xmlns:xlink="http://www.w3.org/1999/xlink" content-type="doi" xlink:type="simple">10.3897/phytokeys.200.71667.figure60</object-id><object-id xmlns:xlink="http://www.w3.org/1999/xlink" content-type="arpha" xlink:type="simple">187C055B-D3DA-5C6D-92D1-50A586FA2230</object-id><label>Figure 60.</label><caption><p><italic><tp:taxon-name><tp:taxon-name-part taxon-name-part-type="genus" reg="Capsicum">Capsicum</tp:taxon-name-part><tp:taxon-name-part taxon-name-part-type="species" reg="eximium">eximium</tp:taxon-name-part></tp:taxon-name></italic><bold>A</bold> plant (wet habitat) <bold>B</bold> plant (dry habitat) <bold>C</bold> main fissured stem <bold>D</bold> young inflorescence <bold>E–G</bold> flower buds with different colouration <bold>H–K</bold> flowers, in front view, with different corolla colouration within <bold>L</bold> flower, in lateral view <bold>M, N</bold> flowers seen from behind <bold>O</bold> mature fruits <bold>A, G, N</bold> from <italic>Barboza et al. 4914</italic><bold>B, E, M</bold> from <italic>Barboza et al. 4885</italic><bold>C, K</bold> from <italic>Barboza et al.</italic> 4903 <bold>D</bold> from Wageningen Netherlands University germplasm collection <bold>F, I</bold> from <italic>Barboza et al. 4895</italic><bold>H, O</bold> from <italic>Barboza 1919</italic> (cult.) <bold>J</bold> from <italic>Barboza et al. 4896</italic><bold>L</bold> from <italic>Barboza et al. 3543</italic><bold>A–C, E–O</bold> photos by G.E. Barboza, <bold>D</bold> photo by P. Bosland.</p></caption><graphic xmlns:xlink="http://www.w3.org/1999/xlink" xlink:href="phytokeys-200-001_article-71667__-g060.jpg" position="float" orientation="portrait" xlink:type="simple" id="oo_695475.jpg"><uri content-type="original_file" xlink:type="simple">https://binary.pensoft.net/fig/695475</uri></graphic></fig></tp:treatment-sec><tp:treatment-sec sec-type="distribution" id="SECID0EVIIO"><title>Distribution.</title><p><italic><tp:taxon-name><tp:taxon-name-part taxon-name-part-type="genus" reg="Capsicum">Capsicum</tp:taxon-name-part><tp:taxon-name-part taxon-name-part-type="species" reg="eximium">eximium</tp:taxon-name-part></tp:taxon-name></italic> occupies a continuous area from northern Bolivia (La Paz, Potosí, Cochabamba, Santa Cruz, Chuquisaca and Tarija Departments) to northern Argentina (Jujuy, Salta and Tucumán Provinces) (Fig. <xref ref-type="fig" rid="F61">61</xref>). Its southern-most distribution (Argentina, Tucumán) needs to be re-confirmed since the two extant collections date from a hundred years ago.</p><fig id="F61" position="float" orientation="portrait"><object-id xmlns:xlink="http://www.w3.org/1999/xlink" content-type="doi" xlink:type="simple">10.3897/phytokeys.200.71667.figure61</object-id><object-id xmlns:xlink="http://www.w3.org/1999/xlink" content-type="arpha" xlink:type="simple">04A98307-55A7-5913-90AB-B98470884D33</object-id><label>Figure 61.</label><caption><p>Distribution of <italic><tp:taxon-name><tp:taxon-name-part taxon-name-part-type="genus" reg="Capsicum">C.</tp:taxon-name-part><tp:taxon-name-part taxon-name-part-type="species" reg="eximium">eximium</tp:taxon-name-part></tp:taxon-name></italic> and <italic><tp:taxon-name><tp:taxon-name-part taxon-name-part-type="genus" reg="Capsicum">C.</tp:taxon-name-part><tp:taxon-name-part taxon-name-part-type="species" reg="flexuosum">flexuosum</tp:taxon-name-part></tp:taxon-name></italic>.</p></caption><graphic xmlns:xlink="http://www.w3.org/1999/xlink" xlink:href="phytokeys-200-001_article-71667__-g061.jpg" position="float" orientation="portrait" xlink:type="simple" id="oo_695476.jpg"><uri content-type="original_file" xlink:type="simple">https://binary.pensoft.net/fig/695476</uri></graphic></fig></tp:treatment-sec><tp:treatment-sec sec-type="ecology" id="SECID0ENKIO"><title>Ecology.</title><p><italic><tp:taxon-name><tp:taxon-name-part taxon-name-part-type="genus" reg="Capsicum">Capsicum</tp:taxon-name-part><tp:taxon-name-part taxon-name-part-type="species" reg="eximium">eximium</tp:taxon-name-part></tp:taxon-name></italic> grows preferentially in dry mesothermic and sub-Andean valleys with deciduous forest and scrub (Chaco), in pastures or on the edge of cultivated fields; it is often found on steep or gentle slopes, along dried watercourses or in remnant of forests dominated by <tp:taxon-name><tp:taxon-name-part taxon-name-part-type="subfamily">Mimosoideae</tp:taxon-name-part></tp:taxon-name>, <italic><tp:taxon-name><tp:taxon-name-part taxon-name-part-type="genus" reg="Schinopsis">Schinopsis</tp:taxon-name-part></tp:taxon-name></italic> or cacti, between 1,000 and 3,000 m elevation.</p></tp:treatment-sec><tp:treatment-sec sec-type="phenology" id="SECID0EKLIO"><title>Phenology.</title><p>Flowering from November to April; fruiting from late December to May.</p></tp:treatment-sec><tp:treatment-sec sec-type="Chromosome number" id="SECID0EPLIO"><title>Chromosome number.</title><p><italic>n</italic> = 12 (Heiser and Smith 1958); 2<italic>n</italic> = 2x = 24 (<xref ref-type="bibr" rid="B369">Pickersgill 1977</xref>; <xref ref-type="bibr" rid="B316">Moscone et al. 2003</xref>, <xref ref-type="bibr" rid="B317">2007</xref>).</p></tp:treatment-sec><tp:treatment-sec sec-type="Common names" id="SECID0EFMIO"><title>Common names.</title><p><bold>Argentina</bold>: Ulapuca (Salta, <italic>Lahitte s.n.</italic>), Ulupica (Salta, <italic>Schinini et al.34774</italic>), Ají cobincho (Salta, <italic>Hilgert 2061</italic>); <bold>Bolivia</bold>: Ulupica (Cochabamba, <italic>Peñaranda 458</italic>; La Paz, <italic>Beck 25261</italic>; Potosí: <italic>Zamora 193</italic>; Santa Cruz, <italic>Vargas C. 1382</italic>), Ají ulupica (Tarija, <italic>Manchego CEP T21</italic>), Ulupica muruchi, Ulupica negra semiosca, Ulipica grande hosca, Ulupica tuna, Ulupica negra neta, Ulupica blanca, Ulupica verde, Ulupica camba, Ulupica negra con flor blanca (Chuquisaca, <xref ref-type="bibr" rid="B262">Libreros et al. 2014</xref>).</p></tp:treatment-sec><tp:treatment-sec sec-type="Uses" id="SECID0ENNIO"><title>Uses.</title><p>The fruits are very pungent and are used as spices or in pickles in the Bolivia (<xref ref-type="bibr" rid="B324">National Research Council 1989</xref>; <xref ref-type="bibr" rid="B222">Jäger et al. 2013</xref>) and Argentina (<xref ref-type="bibr" rid="B147">Eshbaugh and Smith 1971</xref>; Barboza, pers. obs.). Fresh or dry fruits are powdered to prepare a sauce known as “llaswa” (see details in <italic><tp:taxon-name><tp:taxon-name-part taxon-name-part-type="genus" reg="Capsicum">C.</tp:taxon-name-part><tp:taxon-name-part taxon-name-part-type="species" reg="cardenasii">cardenasii</tp:taxon-name-part></tp:taxon-name></italic>) that people add to “empanadas” (little meat pies) in Argentina; ‘ulupica’ is not only an ingredient in “llaswa”, but also in many recipes in Bolivia.</p></tp:treatment-sec><tp:treatment-sec sec-type="Preliminary conservation assessment" id="SECID0EKOIO"><title>Preliminary conservation assessment.</title><p><abbrev xmlns:xlink="http://www.w3.org/1999/xlink" xlink:title="extent of occurrence" id="ABBRID0EQOIO" xlink:type="simple">EOO</abbrev> (278,222.889 km<sup>2</sup>); <abbrev xmlns:xlink="http://www.w3.org/1999/xlink" xlink:title="area of occupancy" id="ABBRID0EWOIO" xlink:type="simple">AOO</abbrev> (396 km<sup>2</sup>). <italic><tp:taxon-name><tp:taxon-name-part taxon-name-part-type="genus" reg="Capsicum">Capsicum</tp:taxon-name-part><tp:taxon-name-part taxon-name-part-type="species" reg="eximium">eximium</tp:taxon-name-part></tp:taxon-name></italic> is found over a large extent of occupancy from northern Bolivia to northern Argentina and is common in the inter-Andean valleys. We suggest the status of Least Concern (LC). It is a species of open areas, forming small populations and is sometimes cultivated on farms for self-consumption of the fruits.</p></tp:treatment-sec><tp:treatment-sec sec-type="discussion" id="SECID0EHPIO"><title>Discussion.</title><p><italic><tp:taxon-name><tp:taxon-name-part taxon-name-part-type="genus" reg="Capsicum">Capsicum</tp:taxon-name-part><tp:taxon-name-part taxon-name-part-type="species" reg="eximium">eximium</tp:taxon-name-part></tp:taxon-name></italic> is a member of the Purple corolla clade (<xref ref-type="bibr" rid="B79">Carrizo García et al. 2016</xref>). New preliminary evidence on the affinities of species in this clade is discussed under <italic><tp:taxon-name><tp:taxon-name-part taxon-name-part-type="genus" reg="Capsicum">C.</tp:taxon-name-part><tp:taxon-name-part taxon-name-part-type="species" reg="pubescens">pubescens</tp:taxon-name-part></tp:taxon-name></italic>. <italic><tp:taxon-name><tp:taxon-name-part taxon-name-part-type="genus" reg="Capsicum">Capsicum</tp:taxon-name-part><tp:taxon-name-part taxon-name-part-type="species" reg="eximium">eximium</tp:taxon-name-part></tp:taxon-name></italic> is the most widespread ‘ulupica’ with corolla colour as its most variable character (Fig. <xref ref-type="fig" rid="F60">60H–N</xref>). <xref ref-type="bibr" rid="B143">Eshbaugh (1982)</xref> pointed out that, within the same population, he could observe individuals with white, cream or purple corollas; he also associated this variation with the distribution of the species, indicating that the forms with white corollas were restricted to the northern part of its range while populations with purple corollas occurred in southern Bolivia (Tarija). Data from modern collections reinforce that there is high inter- and intrapopulation variability in corolla colour (e.g. <italic>Nee 37575</italic>, <italic>Barboza et al. 4895 &amp; 4896</italic>); this deserves further field studies to better understand if populations with white corollas (as stated in many herbaria labels, for example, <italic>Vargas C. 36 &amp; 816</italic>, <italic>Cárdenas 4237</italic>, <italic>Saravia Toledo 12126, Wood 20218</italic>) refer to entirely white corollas or white corollas with greenish-yellow centres (e.g. <italic>Mendoza 801, Novara 8346, Barboza 4914</italic>).</p><p>The pungency of the fruits is polymorphic in <italic><tp:taxon-name><tp:taxon-name-part taxon-name-part-type="genus" reg="Capsicum">C.</tp:taxon-name-part><tp:taxon-name-part taxon-name-part-type="species" reg="eximium">eximium</tp:taxon-name-part></tp:taxon-name></italic> as it is in <italic><tp:taxon-name><tp:taxon-name-part taxon-name-part-type="genus" reg="Capsicum">C.</tp:taxon-name-part><tp:taxon-name-part taxon-name-part-type="species" reg="chacoense">chacoense</tp:taxon-name-part></tp:taxon-name></italic> and <italic><tp:taxon-name><tp:taxon-name-part taxon-name-part-type="genus" reg="Capsicum">C.</tp:taxon-name-part><tp:taxon-name-part taxon-name-part-type="species" reg="baccatum">baccatum</tp:taxon-name-part></tp:taxon-name></italic> (<xref ref-type="bibr" rid="B468">Tewksbury et al. 2006</xref>), <italic><tp:taxon-name><tp:taxon-name-part taxon-name-part-type="genus" reg="Capsicum">C.</tp:taxon-name-part><tp:taxon-name-part taxon-name-part-type="species" reg="flexuosum">flexuosum</tp:taxon-name-part></tp:taxon-name></italic> and some cultivars of the domesticated species of the <italic><tp:taxon-name><tp:taxon-name-part taxon-name-part-type="genus" reg="Capsicum">C.</tp:taxon-name-part><tp:taxon-name-part taxon-name-part-type="species" reg="annuum">annuum</tp:taxon-name-part></tp:taxon-name></italic> complex (<xref ref-type="bibr" rid="B79">Carrizo García et al. 2016</xref>). In Bolivia (Tarija), individuals of <italic><tp:taxon-name><tp:taxon-name-part taxon-name-part-type="genus" reg="Capsicum">C.</tp:taxon-name-part><tp:taxon-name-part taxon-name-part-type="species" reg="eximium">eximium</tp:taxon-name-part></tp:taxon-name></italic> from the same locality have been observed to have pungent and non-pungent berries (<italic>Manchego CEP T21</italic> &amp; <italic>Manchego CENP T22</italic>).</p><p><italic><tp:taxon-name><tp:taxon-name-part taxon-name-part-type="genus" reg="Capsicum">Capsicum</tp:taxon-name-part><tp:taxon-name-part taxon-name-part-type="species" reg="eximium">eximium</tp:taxon-name-part></tp:taxon-name></italic> is a self-compatible species (<xref ref-type="bibr" rid="B141">Eshbaugh 1979</xref>; <xref ref-type="bibr" rid="B339">Onus and Pickersgill 2004</xref>). Its affinity with <italic><tp:taxon-name><tp:taxon-name-part taxon-name-part-type="genus" reg="Capsicum">C.</tp:taxon-name-part><tp:taxon-name-part taxon-name-part-type="species" reg="cardenasii">cardenasii</tp:taxon-name-part></tp:taxon-name></italic> has been confirmed by breeding studies (Heiser and Smith 1958; <xref ref-type="bibr" rid="B140">Eshbaugh 1976</xref>, <xref ref-type="bibr" rid="B141">1979</xref>; <xref ref-type="bibr" rid="B339">Onus and Pickersgill 2004</xref>), chemotaxonomic and cytological work (<xref ref-type="bibr" rid="B226">Jensen et al. 1979</xref>; McLeod 1979a, 1979b, <xref ref-type="bibr" rid="B317">Moscone et al. 2007</xref>) and molecular evidence (<xref ref-type="bibr" rid="B79">Carrizo García et al. 2016</xref>, <xref ref-type="bibr" rid="B81">2020</xref>). Morphologically, they can be distinguished by leaf size (smaller in <italic><tp:taxon-name><tp:taxon-name-part taxon-name-part-type="genus" reg="Capsicum">C.</tp:taxon-name-part><tp:taxon-name-part taxon-name-part-type="species" reg="cardenasii">cardenasii</tp:taxon-name-part></tp:taxon-name></italic>) and corolla shape (campanulate in <italic><tp:taxon-name><tp:taxon-name-part taxon-name-part-type="genus" reg="Capsicum">C.</tp:taxon-name-part><tp:taxon-name-part taxon-name-part-type="species" reg="cardenasii">cardenasii</tp:taxon-name-part></tp:taxon-name></italic> and stellate in <italic><tp:taxon-name><tp:taxon-name-part taxon-name-part-type="genus" reg="Capsicum">C.</tp:taxon-name-part><tp:taxon-name-part taxon-name-part-type="species" reg="eximium">eximium</tp:taxon-name-part></tp:taxon-name></italic>). <xref ref-type="bibr" rid="B140">Eshbaugh (1976)</xref> has demonstrated that <italic><tp:taxon-name><tp:taxon-name-part taxon-name-part-type="genus" reg="Capsicum">C.</tp:taxon-name-part><tp:taxon-name-part taxon-name-part-type="species" reg="eximium">eximium</tp:taxon-name-part></tp:taxon-name></italic> and <italic><tp:taxon-name><tp:taxon-name-part taxon-name-part-type="genus" reg="Capsicum">C.</tp:taxon-name-part><tp:taxon-name-part taxon-name-part-type="species" reg="cardenasii">cardenasii</tp:taxon-name-part></tp:taxon-name></italic> interbreed freely and produce fertile hybrids; he also stated that it is possible to find intermediates between the two taxa (no vouchers cited, <xref ref-type="bibr" rid="B143">Eshbaugh 1982</xref>). <italic><tp:taxon-name><tp:taxon-name-part taxon-name-part-type="genus" reg="Capsicum">Capsicum</tp:taxon-name-part><tp:taxon-name-part taxon-name-part-type="species" reg="eximium">eximium</tp:taxon-name-part></tp:taxon-name></italic> also hybridises naturally with <italic><tp:taxon-name><tp:taxon-name-part taxon-name-part-type="genus" reg="Capsicum">C.</tp:taxon-name-part><tp:taxon-name-part taxon-name-part-type="species" reg="pubescens">pubescens</tp:taxon-name-part></tp:taxon-name></italic>, a domesticated species with purple corollas (<xref ref-type="bibr" rid="B141">Eshbaugh 1979</xref>, <xref ref-type="bibr" rid="B143">1982</xref>; Barboza, pers. obs.). The collection <italic>Barboza et al. 1849</italic> from La Paz (Bolivia) is an intermediate with the pubescence and corolla shape (stellate) of <italic><tp:taxon-name><tp:taxon-name-part taxon-name-part-type="genus" reg="Capsicum">C.</tp:taxon-name-part><tp:taxon-name-part taxon-name-part-type="species" reg="eximium">eximium</tp:taxon-name-part></tp:taxon-name></italic> and the corolla size and colour (purple) and fruit size of <italic><tp:taxon-name><tp:taxon-name-part taxon-name-part-type="genus" reg="Capsicum">C.</tp:taxon-name-part><tp:taxon-name-part taxon-name-part-type="species" reg="pubescens">pubescens</tp:taxon-name-part></tp:taxon-name></italic>; no seeds were observed. Similar specimens have been collected recently from experimental crossings between the two taxa made at a rural farm in Chuquisaca Department, Bolivia (<italic>Barboza et al. 4925</italic> &amp; <italic>4926</italic>).</p></tp:treatment-sec><tp:treatment-sec sec-type="material" id="SECID0ELZIO"><title>Specimens examined.</title><p>See Suppl. material <xref ref-type="supplementary-material" rid="S4">4</xref>: Appendix 4.</p></tp:treatment-sec><tp:treatment-sec><!--Section generated to contain objects referenced in tp:taxon-treatment.--><supplementary-material xmlns:xlink="http://www.w3.org/1999/xlink" id="S4" position="float" orientation="portrait" xlink:type="simple"><object-id content-type="doi" xlink:type="simple">10.3897/phytokeys.200.71667.suppl4</object-id><object-id content-type="zenodo_dep_id" xlink:type="simple">7077091</object-id><object-id content-type="arpha" xlink:type="simple">2B21878C-9A4C-545F-9C67-441D4D944C74</object-id><label>Supplementary material 4</label><caption><p>Appendix 4. Specimens examined</p></caption><statement content-type="dataType"><label>Data type</label><p>Occurences (PDF file)</p></statement><statement content-type="notes"><label>Explanation note</label><p>Full information of the specimens examined for each <italic><tp:taxon-name><tp:taxon-name-part taxon-name-part-type="genus" reg="Capsicum">Capsicum</tp:taxon-name-part></tp:taxon-name></italic> species.</p></statement><media xlink:href="phytokeys-200-001_article-71667__-s004.pdf" mimetype="application" mime-subtype="pdf" position="float" orientation="portrait" xlink:type="simple" id="oo_695540.pdf"><uri content-type="original_file" xlink:type="simple">https://binary.pensoft.net/file/695540</uri></media><permissions><license xlink:type="simple"><license-p>This dataset is made available under the Open Database License (http://opendatacommons.org/licenses/odbl/1.0/). The Open Database License (ODbL) is a license agreement intended to allow users to freely share, modify, and use this Dataset while maintaining this same freedom for others, provided that the original source and author(s) are credited.</license-p></license></permissions><attrib specific-use="authors">Gloria E. Barboza, Carolina Carrizo García, Luciano de Bem Bianchetti, María V. Romero, Marisel Scaldaferro</attrib></supplementary-material></tp:treatment-sec><ref-list><ref id="B33"><mixed-citation xmlns:xlink="http://www.w3.org/1999/xlink" xlink:type="simple"><person-group><name name-style="western"><surname>Barboza</surname><given-names>GE</given-names></name></person-group> (<year>2013</year>) <italic><tp:taxon-name><tp:taxon-name-part taxon-name-part-type="genus">Capsicum</tp:taxon-name-part></tp:taxon-name></italic>. In: Barboza GE (Coord.) <tp:taxon-name><tp:taxon-name-part taxon-name-part-type="family">Solanaceae</tp:taxon-name-part></tp:taxon-name>. Flora Argentina. Vol. 13. IBODA-IMBIV, CONICET, Buenos Aires, 21–25.</mixed-citation></ref><ref id="B32"><mixed-citation xmlns:xlink="http://www.w3.org/1999/xlink" xlink:type="simple"><person-group><name name-style="western"><surname>Barboza</surname><given-names>GE</given-names></name></person-group> (<year>2011</year>) <article-title>Lectotypifications, synonymy, and a new name in <italic><tp:taxon-name><tp:taxon-name-part taxon-name-part-type="genus">Capsicum</tp:taxon-name-part></tp:taxon-name></italic> (<tp:taxon-name><tp:taxon-name-part taxon-name-part-type="subfamily">Solanoideae</tp:taxon-name-part></tp:taxon-name>, <tp:taxon-name><tp:taxon-name-part taxon-name-part-type="family">Solanaceae</tp:taxon-name-part></tp:taxon-name>).</article-title><source>PhytoKeys</source><volume>2</volume>: <fpage>23</fpage>–<lpage>38</lpage>. <ext-link xlink:href="10.3897/phytokeys.2.730" ext-link-type="doi" xlink:type="simple">https://doi.org/10.3897/phytokeys.2.730</ext-link></mixed-citation></ref><ref id="B369"><mixed-citation xmlns:xlink="http://www.w3.org/1999/xlink" xlink:type="simple"><person-group><name name-style="western"><surname>Pickersgill</surname><given-names>B</given-names></name></person-group> (<year>1977</year>) <article-title>Chromosomes and evolution in <italic><tp:taxon-name><tp:taxon-name-part taxon-name-part-type="genus">Capsicum</tp:taxon-name-part></tp:taxon-name></italic>.</article-title> In: <person-group><name name-style="western"><surname>Pochard</surname><given-names>E</given-names></name></person-group> (<role>Ed.</role>) <issue-title>Capsicum 77.</issue-title><source>Comptes Rèndues 3ème Congrès Eucarpia Piment. INRA (Institut National de la Recherche Agronomique), Montfavet-Avignon</source>, <fpage>27</fpage>–<lpage>37</lpage>.</mixed-citation></ref><ref id="B316"><mixed-citation xmlns:xlink="http://www.w3.org/1999/xlink" xlink:type="simple"><person-group><name name-style="western"><surname>Moscone</surname><given-names>EA</given-names></name><name name-style="western"><surname>Baranyi</surname><given-names>M</given-names></name><name name-style="western"><surname>Ebert</surname><given-names>I</given-names></name><name name-style="western"><surname>Greilhuber</surname><given-names>J</given-names></name><name name-style="western"><surname>Ehrendorfer</surname><given-names>F</given-names></name><name name-style="western"><surname>Hunziker</surname><given-names>AT</given-names></name></person-group> (<year>2003</year>) <article-title>Analysis of nuclear DNA content in <italic><tp:taxon-name><tp:taxon-name-part taxon-name-part-type="genus">Capsicum</tp:taxon-name-part></tp:taxon-name></italic> (<tp:taxon-name><tp:taxon-name-part taxon-name-part-type="family">Solanaceae</tp:taxon-name-part></tp:taxon-name>) by flow cytometry and Feulgen densitometry.</article-title><source>Annals of Botany</source><volume>92</volume>: <fpage>21</fpage>–<lpage>29</lpage>. <ext-link xlink:href="10.1093/aob/mcg105" ext-link-type="doi" xlink:type="simple">https://doi.org/10.1093/aob/mcg105</ext-link></mixed-citation></ref><ref id="B317"><mixed-citation xmlns:xlink="http://www.w3.org/1999/xlink" xlink:type="simple"><person-group><name name-style="western"><surname>Moscone</surname><given-names>EA</given-names></name><name name-style="western"><surname>Scaldaferro</surname><given-names>MA</given-names></name><name name-style="western"><surname>Grabiele</surname><given-names>M</given-names></name><name name-style="western"><surname>Cecchini</surname><given-names>NM</given-names></name><name name-style="western"><surname>Sanchez García</surname><given-names>Y</given-names></name><name name-style="western"><surname>Jarret</surname><given-names>R</given-names></name><name name-style="western"><surname>Daviña</surname><given-names>JR</given-names></name><name name-style="western"><surname>Ducasse</surname><given-names>DA</given-names></name><name name-style="western"><surname>Barboza</surname><given-names>GE</given-names></name><name name-style="western"><surname>Ehrendorfer</surname><given-names>F</given-names></name></person-group> (<year>2007</year>) <article-title>The evolution of chili peppers (<italic><tp:taxon-name><tp:taxon-name-part taxon-name-part-type="genus">Capsicum</tp:taxon-name-part></tp:taxon-name></italic>-<tp:taxon-name><tp:taxon-name-part taxon-name-part-type="family">Solanaceae</tp:taxon-name-part></tp:taxon-name>): a cytogenetic perspective.</article-title><source>Acta Horticulturae (ISHS)</source><volume>745</volume>: <fpage>137</fpage>–<lpage>170</lpage>. <ext-link xlink:href="10.17660/ActaHortic.2007.745.5" ext-link-type="doi" xlink:type="simple">https://doi.org/10.17660/ActaHortic.2007.745.5</ext-link></mixed-citation></ref><ref id="B262"><mixed-citation xmlns:xlink="http://www.w3.org/1999/xlink" xlink:type="simple"><person-group><name name-style="western"><surname>Libreros</surname><given-names>D</given-names></name><name name-style="western"><surname>van Zonneveld</surname><given-names>M</given-names></name><name name-style="western"><surname>Petz</surname><given-names>M</given-names></name><name name-style="western"><surname>Meckelmann</surname><given-names>SW</given-names></name><name name-style="western"><surname>Bejarano</surname><given-names>C</given-names></name><name name-style="western"><surname>Avila</surname><given-names>T</given-names></name><name name-style="western"><surname>Reyes</surname><given-names>X</given-names></name><name name-style="western"><surname>Mayan</surname><given-names>C</given-names></name><name name-style="western"><surname>Amaya</surname><given-names>K</given-names></name><name name-style="western"><surname>Ramírez</surname><given-names>M</given-names></name></person-group> (<year>2014</year>) <source>Catálogo de ajíes nativos (<italic><tp:taxon-name><tp:taxon-name-part taxon-name-part-type="genus">Capsicum</tp:taxon-name-part></tp:taxon-name></italic> spp.) bolivianos promisorios.</source><publisher-name>Bioversity International</publisher-name>, <publisher-loc>Cali</publisher-loc>, <size units="page">50 pp</size>.</mixed-citation></ref><ref id="B324"><mixed-citation xmlns:xlink="http://www.w3.org/1999/xlink" xlink:type="simple">National Research Council (<year>1989</year>) <source>Lost Crops of the Incas: Little-known plants of the Andes with promise for worldwide cultivatation.</source><publisher-name>National Academic Press</publisher-name>, <publisher-loc>Washington</publisher-loc>, <size units="page">409 pp</size>.</mixed-citation></ref><ref id="B222"><mixed-citation xmlns:xlink="http://www.w3.org/1999/xlink" xlink:type="simple"><person-group><name name-style="western"><surname>Jäger</surname><given-names>M</given-names></name><name name-style="western"><surname>Jiménez</surname><given-names>A</given-names></name><name name-style="western"><surname>Amaya</surname><given-names>K [Comp]</given-names></name></person-group> (<year>2013</year>) <source>Las cadenas de valor de los ajíes nativos de Bolivia. Compilación de los estudios realizados dentro del marco del proyecto “Rescate y Promoción de Ajíes Nativos en su Centro de Origen” para Bolivia.</source><publisher-name>Bioversity International</publisher-name>, <publisher-loc>Cali, Colombia</publisher-loc>, <size units="page">90 pp</size>.</mixed-citation></ref><ref id="B147"><mixed-citation xmlns:xlink="http://www.w3.org/1999/xlink" xlink:type="simple"><person-group><name name-style="western"><surname>Eshbaugh</surname><given-names>WH</given-names></name><name name-style="western"><surname>Smith</surname><given-names>PG</given-names></name></person-group> (<year>1971</year>) <article-title>A new variety of chili pepper, <tp:taxon-name><tp:taxon-name-part taxon-name-part-type="genus">Capsicum</tp:taxon-name-part><tp:taxon-name-part taxon-name-part-type="species">eximium</tp:taxon-name-part><tp:taxon-name-part taxon-name-part-type="infraspecific-rank">var.</tp:taxon-name-part><tp:taxon-name-part taxon-name-part-type="variety">tomentosum</tp:taxon-name-part></tp:taxon-name> (<tp:taxon-name><tp:taxon-name-part taxon-name-part-type="family">Solanaceae</tp:taxon-name-part></tp:taxon-name>).</article-title><source>Baileya</source><volume>18</volume>: <fpage>13</fpage>–<lpage>16</lpage>.</mixed-citation></ref><ref id="B79"><mixed-citation xmlns:xlink="http://www.w3.org/1999/xlink" xlink:type="simple"><person-group><name name-style="western"><surname>Carrizo García</surname><given-names>C</given-names></name><name name-style="western"><surname>Barfuss</surname><given-names>MHJ</given-names></name><name name-style="western"><surname>Sehr</surname><given-names>EM</given-names></name><name name-style="western"><surname>Barboza</surname><given-names>GE</given-names></name><name name-style="western"><surname>Samuel</surname><given-names>R</given-names></name><name name-style="western"><surname>Moscone</surname><given-names>EA</given-names></name><name name-style="western"><surname>Ehrendorfer</surname><given-names>F</given-names></name></person-group> (<year>2016</year>) <article-title>Phylogenetic relationships, diversification and expansion of chili peppers (<italic><tp:taxon-name><tp:taxon-name-part taxon-name-part-type="genus">Capsicum</tp:taxon-name-part></tp:taxon-name></italic>, <tp:taxon-name><tp:taxon-name-part taxon-name-part-type="family">Solanaceae</tp:taxon-name-part></tp:taxon-name>).</article-title><source>Annals of Botany</source><volume>118</volume>: <fpage>35</fpage>–<lpage>51</lpage>. <ext-link xlink:href="10.1093/aob/mcw079" ext-link-type="doi" xlink:type="simple">https://doi.org/10.1093/aob/mcw079</ext-link></mixed-citation></ref><ref id="B143"><mixed-citation xmlns:xlink="http://www.w3.org/1999/xlink" xlink:type="simple"><person-group><name name-style="western"><surname>Eshbaugh</surname><given-names>WH</given-names></name></person-group> (<year>1982</year>) <article-title>Variation and evolution in <italic><tp:taxon-name><tp:taxon-name-part taxon-name-part-type="genus">Capsicum</tp:taxon-name-part><tp:taxon-name-part taxon-name-part-type="species">eximium</tp:taxon-name-part></tp:taxon-name></italic> (<tp:taxon-name><tp:taxon-name-part taxon-name-part-type="family">Solanaceae</tp:taxon-name-part></tp:taxon-name>).</article-title><source>Baileya</source><volume>21</volume>(<issue>4</issue>): <fpage>193</fpage>–<lpage>198</lpage>.</mixed-citation></ref><ref id="B468"><mixed-citation xmlns:xlink="http://www.w3.org/1999/xlink" xlink:type="simple"><person-group><name name-style="western"><surname>Tewksbury</surname><given-names>JJ</given-names></name><name name-style="western"><surname>Manchego</surname><given-names>C</given-names></name><name name-style="western"><surname>Haak</surname><given-names>DC</given-names></name><name name-style="western"><surname>Levey</surname><given-names>DJ</given-names></name></person-group> (<year>2006</year>) <article-title>Where did the chili get its spice? Biogeography of capsaicinoid production in ancestral wild chili species.</article-title><source>Journal of Chemical Ecology</source><volume>32</volume>(<issue>3</issue>): <fpage>547</fpage>–<lpage>564</lpage>. <ext-link xlink:href="10.1007/s10886-005-9017-4" ext-link-type="doi" xlink:type="simple">https://doi.org/10.1007/s10886-005-9017-4</ext-link></mixed-citation></ref><ref id="B141"><mixed-citation xmlns:xlink="http://www.w3.org/1999/xlink" xlink:type="simple"><person-group><name name-style="western"><surname>Eshbaugh</surname><given-names>WH</given-names></name></person-group> (<year>1979</year>) Biosystematic and evolutionary study of the <italic><tp:taxon-name><tp:taxon-name-part taxon-name-part-type="genus">Capsicum</tp:taxon-name-part><tp:taxon-name-part taxon-name-part-type="species">pubescens</tp:taxon-name-part></tp:taxon-name></italic> complex. National Geographic Society Research Reports, 1970 Projects: 143–162.</mixed-citation></ref><ref id="B339"><mixed-citation xmlns:xlink="http://www.w3.org/1999/xlink" xlink:type="simple"><person-group><name name-style="western"><surname>Onus</surname><given-names>AN</given-names></name><name name-style="western"><surname>Pickersgill</surname><given-names>B</given-names></name></person-group> (<year>2004</year>) <article-title>Unilateral incompatibility in <italic><tp:taxon-name><tp:taxon-name-part taxon-name-part-type="genus">Capsicum</tp:taxon-name-part></tp:taxon-name></italic> (<tp:taxon-name><tp:taxon-name-part taxon-name-part-type="family">Solanaceae</tp:taxon-name-part></tp:taxon-name>): occurrence and taxonomic distribution.</article-title><source>Annals of Botany</source><volume>94</volume>: <fpage>289</fpage>–<lpage>295</lpage>. <ext-link xlink:href="10.1093/aob/mch139" ext-link-type="doi" xlink:type="simple">https://doi.org/10.1093/aob/mch139</ext-link></mixed-citation></ref><ref id="B140"><mixed-citation xmlns:xlink="http://www.w3.org/1999/xlink" xlink:type="simple"><person-group><name name-style="western"><surname>Eshbaugh</surname><given-names>WH</given-names></name></person-group> (<year>1976</year>) <article-title>Genetic and biochemical systematic studies of chili peppers (<italic><tp:taxon-name><tp:taxon-name-part taxon-name-part-type="genus">Capsicum</tp:taxon-name-part></tp:taxon-name></italic>-<tp:taxon-name><tp:taxon-name-part taxon-name-part-type="family">Solanaceae</tp:taxon-name-part></tp:taxon-name>).</article-title><source>Bulletin of the Torrey Botanical Club</source><volume>102</volume>(<issue>6</issue>): <fpage>396</fpage>–<lpage>403</lpage>. <ext-link xlink:href="10.2307/2484766" ext-link-type="doi" xlink:type="simple">https://doi.org/10.2307/2484766</ext-link></mixed-citation></ref><ref id="B226"><mixed-citation xmlns:xlink="http://www.w3.org/1999/xlink" xlink:type="simple"><person-group><name name-style="western"><surname>Jensen</surname><given-names>RJ</given-names></name><name name-style="western"><surname>McLeod</surname><given-names>MJ</given-names></name><name name-style="western"><surname>Eshbaugh</surname><given-names>WH</given-names></name><name name-style="western"><surname>Guttman</surname><given-names>SI</given-names></name></person-group> (<year>1979</year>) <article-title>Numerical taxonomic analyses of allozymic variation in <italic><tp:taxon-name><tp:taxon-name-part taxon-name-part-type="genus">Capsicum</tp:taxon-name-part></tp:taxon-name></italic> (<tp:taxon-name><tp:taxon-name-part taxon-name-part-type="family">Solanaceae</tp:taxon-name-part></tp:taxon-name>).</article-title><source>Taxon</source><volume>28</volume>(<issue>4</issue>): <fpage>315</fpage>–<lpage>327</lpage>. <ext-link xlink:href="10.2307/1219739" ext-link-type="doi" xlink:type="simple">https://doi.org/10.2307/1219739</ext-link></mixed-citation></ref><ref id="B81"><mixed-citation xmlns:xlink="http://www.w3.org/1999/xlink" xlink:type="simple"><person-group><name name-style="western"><surname>Carrizo García</surname><given-names>C</given-names></name><name name-style="western"><surname>Fernández</surname><given-names>L</given-names></name><name name-style="western"><surname>Kapetanovic</surname><given-names>V</given-names></name><name name-style="western"><surname>Reyes</surname><given-names>X</given-names></name></person-group> (<year>2020</year>) Rare Bolivian wild chile <italic><tp:taxon-name><tp:taxon-name-part taxon-name-part-type="genus">Capsicum</tp:taxon-name-part><tp:taxon-name-part taxon-name-part-type="species">eshbaughii</tp:taxon-name-part></tp:taxon-name></italic> (<tp:taxon-name><tp:taxon-name-part taxon-name-part-type="family">Solanaceae</tp:taxon-name-part></tp:taxon-name>) located again: Open ending on its identity and conservation. Plant Systematics and Evolution 306: e85. <ext-link xlink:href="10.1007/s00606-020-01712-5" ext-link-type="doi" xlink:type="simple">https://doi.org/10.1007/s00606-020-01712-5</ext-link></mixed-citation></ref></ref-list></tp:taxon-treatment>
