# Supplementary material for: ﻿Monograph of wild and cultivated chili peppers (Capsicum L., Solanaceae)
Source: PhytoKeys. 2022 Jun 14;200:1–423. doi: 10.3897/phytokeys.200.71667 (PMC9881532; doi:10.3897/phytokeys.200.71667)
Supplement: XML Treatment for Capsicum flexuosum [file phytokeys.200.71667-treatment23.xml]

<!DOCTYPE tp:taxon-treatment
  PUBLIC "-//TaxonX//DTD Taxonomic Treatment Publishing DTD v0 20100105//EN" "tax-treatment-NSO.dtd">
<tp:taxon-treatment xmlns:tp="http://www.plazi.org/taxpub"><tp:treatment-meta><kwd-group><label>Taxon classification</label><kwd>
              <named-content content-type="kingdom">Plantae</named-content>
            </kwd><kwd>
              <named-content content-type="order">Solanales</named-content>
            </kwd><kwd>
              <named-content content-type="family">Solanaceae</named-content>
            </kwd></kwd-group><mixed-citation publication-type="journal"><person-group><name><surname>Barboza</surname><given-names>Gloria E.</given-names></name><name><surname>García</surname><given-names>Carolina Carrizo</given-names></name><name><surname>Bianchetti</surname><given-names>Luciano de Bem</given-names></name><name><surname>Romero</surname><given-names>María V.</given-names></name><name><surname>Scaldaferro</surname><given-names>Marisel</given-names></name></person-group><article-title>﻿Monograph of wild and cultivated chili peppers (<italic><tp:taxon-name><tp:taxon-name-part taxon-name-part-type="genus" reg="Capsicum">Capsicum</tp:taxon-name-part></tp:taxon-name></italic> L., <tp:taxon-name><tp:taxon-name-part taxon-name-part-type="family">Solanaceae</tp:taxon-name-part></tp:taxon-name>)</article-title><source>PhytoKeys</source><day>14</day><month>06</month><year>2022</year><volume>200</volume><fpage>1</fpage><lpage>423</lpage><pub-id pub-id-type="doi">10.3897/phytokeys.200.71667</pub-id></mixed-citation></tp:treatment-meta><tp:nomenclature><label>﻿17.</label><tp:taxon-name>
            <object-id xmlns:xlink="http://www.w3.org/1999/xlink" content-type="arpha" xlink:type="simple">EA12C8C6-89DC-5EB9-9B4F-889051A18992</object-id>
            <tp:taxon-name-part taxon-name-part-type="genus" reg="Capsicum">Capsicum</tp:taxon-name-part>
            <tp:taxon-name-part taxon-name-part-type="species" reg="flexuosum">flexuosum</tp:taxon-name-part>
          </tp:taxon-name><tp:taxon-authority>Sendtn., Fl. Bras. (Martius) 10(6): 143. 1846.</tp:taxon-authority><xref ref-type="fig" rid="F62">Figs 62</xref><xref ref-type="fig" rid="F63">, 63</xref><tp:nomenclature-citation-list><tp:nomenclature-citation><tp:taxon-name>
                <tp:taxon-name-part taxon-name-part-type="genus" reg="Capsicum">Capsicum</tp:taxon-name-part>
                <tp:taxon-name-part taxon-name-part-type="species" reg="schottianum">schottianum</tp:taxon-name-part>
                <tp:taxon-name-part taxon-name-part-type="authority">Sendtn.</tp:taxon-name-part>
                <tp:taxon-name-part taxon-name-part-type="infraspecific-rank">var.</tp:taxon-name-part>
                <tp:taxon-name-part taxon-name-part-type="variety" reg="leptophyllum">leptophyllum</tp:taxon-name-part>
              </tp:taxon-name><comment>Dunal, Prodr. [A. P. de Candolle] 13(1): 416. 1852. Type. Brazil. “In Brasiliâ australiore. (Sellow e Sendtn. l.c.)” (no herbaria cited; no original material found).</comment></tp:nomenclature-citation><tp:nomenclature-citation><tp:taxon-name>
                <tp:taxon-name-part taxon-name-part-type="genus" reg="Capsicum">Capsicum</tp:taxon-name-part>
                <tp:taxon-name-part taxon-name-part-type="species" reg="parvifolium">parvifolium</tp:taxon-name-part>
                <tp:taxon-name-part taxon-name-part-type="authority">Sendtn.</tp:taxon-name-part>
                <tp:taxon-name-part taxon-name-part-type="infraspecific-rank">var.</tp:taxon-name-part>
                <tp:taxon-name-part taxon-name-part-type="variety" reg="sellowianum">sellowianum</tp:taxon-name-part>
              </tp:taxon-name><comment>Dunal, Prodr. [A. P. de Candolle] 13(1): 419. 1852. Type. Brazil. “In Brasilia australiore. (Sellow.)” (no herbaria cited; no original material found).</comment></tp:nomenclature-citation><tp:nomenclature-citation><tp:taxon-name>
                <tp:taxon-name-part taxon-name-part-type="genus" reg="Capsicum">Capsicum</tp:taxon-name-part>
                <tp:taxon-name-part taxon-name-part-type="species" reg="campylopodium">campylopodium</tp:taxon-name-part>
                <tp:taxon-name-part taxon-name-part-type="authority">Sendtn.</tp:taxon-name-part>
                <tp:taxon-name-part taxon-name-part-type="infraspecific-rank">forma</tp:taxon-name-part>
                <tp:taxon-name-part taxon-name-part-type="form" reg="magis-puberula">magis-puberula</tp:taxon-name-part>
              </tp:taxon-name><comment>Chodat, Bull. Herb. Boissier ser. 2, 2: 815. 1902. Type. Paraguay. [Canindeyú]: Sierra de Maracayú, in silva Ipé hú, Oct 1898–1899, <italic>É. Hassler 5134</italic> (lectotype, designated by <xref ref-type="bibr" rid="B32">Barboza 2011</xref>, pg. 26 [G], second step designated here: G [G00390263]; isolectotypes: A [00936719], BM [BM000074110], CORD [CORD00087947, fragment ex G], G [G00390264], G [G00390265], K [K000648540], NY [04206101], P [P00410080, P 00410081], S [S16-28249], UC [UC-944853]).</comment></tp:nomenclature-citation><tp:nomenclature-citation><tp:taxon-name>
                <tp:taxon-name-part taxon-name-part-type="genus" reg="Capsicum">Capsicum</tp:taxon-name-part>
                <tp:taxon-name-part taxon-name-part-type="species" reg="campylopodium">campylopodium</tp:taxon-name-part>
                <tp:taxon-name-part taxon-name-part-type="authority">Sendtn.</tp:taxon-name-part>
                <tp:taxon-name-part taxon-name-part-type="infraspecific-rank">forma</tp:taxon-name-part>
                <tp:taxon-name-part taxon-name-part-type="form" reg="laurifolium">laurifolium</tp:taxon-name-part>
              </tp:taxon-name><comment>Chodat, Bull. Herb. Boissier ser. 2, 2: 815. 1902. Type. Paraguay. [Itapuá]: in silva pr. fl. Capibary, 5 Dec 1898–1899, <italic>É. Hassler 5893</italic> (lectotype, designated here: G [G00390270]; isolectotypes: BM [BM000074083], G [G00390269], K [K000648539], P[P00410127], S [S16-27826], UC [UC950167]).</comment></tp:nomenclature-citation><tp:nomenclature-citation><tp:taxon-name>
                <tp:taxon-name-part taxon-name-part-type="genus" reg="Capsicum">Capsicum</tp:taxon-name-part>
                <tp:taxon-name-part taxon-name-part-type="species" reg="mositicum">mositicum</tp:taxon-name-part>
              </tp:taxon-name><comment>Toledo, Arq. Bot. Estado São Paulo 3(2): 64, f. 2. 1953. Type. Brazil. São Paulo: Mun. de Amparo, Monte Alegre, margem da estrada para Socorro, 740 m elev., 17 Dec 1942, <italic>M. Kuhlmann 144</italic> (holotype: SP [001631, acc. # 47939]; isotypes: CORD [CORD00006628, CORD00006629]).</comment></tp:nomenclature-citation><tp:nomenclature-citation><tp:taxon-name>
                <tp:taxon-name-part taxon-name-part-type="genus" reg="Capsicum">Capsicum</tp:taxon-name-part>
                <tp:taxon-name-part taxon-name-part-type="species" reg="ramosissimum">ramosissimum</tp:taxon-name-part>
              </tp:taxon-name><comment>Witasek, Denkschr. Kaiserl. Akad. Wiss., Wien. Math.-Naturwiss. Kl. 79(2): 320. 1910. Type. Brazil. “Prov. São Paulo: Prope “Fazenda bella vista”, in districtu urbis Santa Cruz ad flumen Rio Pardo, ca. 500 m elev., VII, leg. <italic>v. Wettstein et Schiffner</italic>”, Jul 1901, <italic>R. v. Wettstein &amp; V. Schiffner</italic> [<italic>338</italic>] (lectotype, designated here: WU [acc. # 0037945]; isolectotypes: CORD [CORD00006633], F [v0093723F, acc. # 871103, fragment], W [1922-0001510], WU [acc. # 0037946], Z [Z-000038683]).</comment></tp:nomenclature-citation><tp:nomenclature-citation><tp:taxon-name>
                <tp:taxon-name-part taxon-name-part-type="genus" reg="Capsicum">Capsicum</tp:taxon-name-part>
                <tp:taxon-name-part taxon-name-part-type="species" reg="schottianum">schottianum</tp:taxon-name-part>
                <tp:taxon-name-part taxon-name-part-type="authority">Sendtn.</tp:taxon-name-part>
                <tp:taxon-name-part taxon-name-part-type="infraspecific-rank">var.</tp:taxon-name-part>
                <tp:taxon-name-part taxon-name-part-type="variety" reg="flexuosum">flexuosum</tp:taxon-name-part>
              </tp:taxon-name><comment>(Sendtn.) Hunz., Huitième Congr. Int. Bot. Paris. Comptes Rend. Séances Rapp. &amp; Commun. 1954, sect.4: 73. 1956. Type. Based on <tp:taxon-name><tp:taxon-name-part taxon-name-part-type="genus" reg="Capsicum">Capsicum</tp:taxon-name-part><tp:taxon-name-part taxon-name-part-type="species" reg="flexuosum">flexuosum</tp:taxon-name-part></tp:taxon-name> Sendtn.</comment></tp:nomenclature-citation></tp:nomenclature-citation-list></tp:nomenclature><tp:treatment-sec sec-type="material" id="SECID0EIAJO"><title>Type.</title><p>Brazil. “In Brasilia australiore: Sellow” (no original material located; Brazil. Paraná: Mun. Curitiba, Parque Iguaçu, 27 Dec 1979, <italic>R. Kummrow 1307</italic>; neotype, designated here: MBM [MBM064252]; isoneotype, CORD [CORD00101762]).</p></tp:treatment-sec><tp:treatment-sec sec-type="description" id="SECID0EQAJO"><title>Description.</title><p>Erect subshrubs or shrubs, (0.3–) 0.9–2 m tall, more rarely small trees 2–2.5 m tall, with the main stem thick 2–2.5 cm in diameter at base, much branched above, the branches dichotomously spreading in a typical “zig-zag” appearance. Young stems terete or slightly ridged, fragile, green, glabrous to moderately or densely pubescent, with antrorse simple, uniseriate, 2–6-celled, eglandular trichomes 0.2–0.9 mm long; nodes solid, green; bark of older stems dark brown, glabrous, rarely pubescent; lenticels absent. Sympodial units difoliate, the leaves geminate; leaf pair unequal or more or less equal in size, similar in shape. Leaves membranous, discolorous, dark green above, light green or greenish-grey beneath, moderately pubescent on both sides or, if glabrescent, with an evident tuft of trichomes in the basal vein axils abaxially, the trichomes appressed-antrorse similar to those of the stems; blades of major leaves 5.2–14 cm long, 1.5–4.5 (7.5–) cm wide, ovate to elliptic, the major veins 4–7 on each side of mid-vein, the base attenuate or short-attenuate, the margins entire, the apex acuminate; petioles 0.5–1.5 cm, glabrous to moderately pubescent; blades of minor leaves 1.7–3.5 (–4.5) cm long, 0.5–2 cm wide, ovate to elliptic, the major veins 3–4 on each side of mid-vein, the base attenuate, the margins entire, the apex acute to acuminate; petioles 0–0.5 cm, with same pubescence as the major leaves . Inflorescences axillary, 2–3 (–6)-flowers per axil or flowers solitary; flowering pedicels 10–21 mm long, terete, pendent, more rarely spreading, non-geniculate at anthesis, glabrous to moderately pubescent, the eglandular trichomes short, antrorse; pedicels scars inconspicuous. Buds globose, inflated, white with light green spots. Flowers 5-merous. Calyx 1.3–2 mm long, 3–3.5 mm wide, cup-shaped, green or greenish-yellow, hyaline at the margin, glabrous to moderately pubescent, the calyx appendages five, inconspicuous, umbo-like and the calyx pentagonal in outline with a tuft of short uniseriate eglandular trichomes on each angle, if the calyx appendages absent, the calyx circular in outline. Corolla 6–11 mm long, ca. 13 mm in diameter, white with yellowish-green pigmentation outside, white with variously yellowish-green spots in the base of lobes and throat within, exceptionally also with purple spots, stellate or rotate-stellate, with thin interpetalar membrane, lobed less than or up to nearly halfway to the base, the tube 3–6 mm long, pubescent adaxially with a continuous ring of glandular trichomes (stalk long 1–3-celled; head globose, peltate, unicellular), glabrous abaxially, the lobes 3–5 mm long, 2–4.5 (–5) mm wide, broadly triangular, spreading, glabrous adaxially and abaxially, the margins involute, papillate, the tips cucullate, densely papillate. Stamens five, equal, filaments 2.5–3.5 mm long, cream, inserted on the corolla 1–1.3 mm from the base, with auricles fused to the corolla at the point of insertion; anthers 1.1–1.9 mm, ellipsoid or ovoid, yellow, not connivent at anthesis. Gynoecium with ovary 1.3–2 mm long, 1.2–1.4 mm in diameter, light green, ovoid; ovules more than two per locule; nectary ca. 0.4 mm tall; styles homomorphic, (3.8–) 4–5.7 mm, exserted 0.8–1 mm beyond the anthers, white, clavate; stigma 0.2 mm long, 0.8 mm wide, discoid, pale green. Berry 5–8 mm in diameter, subglobose or globose, brilliant green when immature, reddish-orange or red at maturity, deciduous, pungent, the pericarp thick, opaque, with giant cells (endocarp alveolate); stone cells absent; fruiting pedicels 15–26 mm long, pendent, terete, widened distally, green; fruiting calyx 4–5 mm in diameter, persistent, not accrescent, discoid, light green, sometimes the margin ripped. Seeds (4–) 5–25 per fruit, 2.8–3.4 mm long, 2.2–3 mm wide, C-shaped, subglobose or teardrop-shaped, brownish-black, the seed coat faintly reticulate (<abbrev xmlns:xlink="http://www.w3.org/1999/xlink" xlink:title="stereomicroscope" id="ABBRID0EWAJO" xlink:type="simple">SM</abbrev>), reticulate (<abbrev xmlns:xlink="http://www.w3.org/1999/xlink" xlink:title="scanning electron microscope" id="ABBRID0E1AJO" xlink:type="simple">SEM</abbrev>), the cells polygonal to irregular in shape, the lateral walls sinuate in the seed body and straight to wavy at margins; embryo imbricate or coiled.</p></tp:treatment-sec><tp:treatment-sec sec-type="distribution" id="SECID0E5AJO"><title>Distribution.</title><p><italic><tp:taxon-name><tp:taxon-name-part taxon-name-part-type="genus" reg="Capsicum">Capsicum</tp:taxon-name-part><tp:taxon-name-part taxon-name-part-type="species" reg="flexuosum">flexuosum</tp:taxon-name-part></tp:taxon-name></italic> is a widespread species occupying a more or less continuous range from north-eastern Argentina (Corrientes and Misiones Provinces) and southern Paraguay (Alto Paraná, Amambay, Caaguazú, Caazapá, Canindeyú, Central, Guairá, Itapuá, Paraguarí and San Pedro Departments) to south and south-eastern Brazil (Minas Gerais, Paraná, Rio Grande do Sul, Santa Catarina and São Paulo States) (Fig. <xref ref-type="fig" rid="F61">61</xref>).</p></tp:treatment-sec><tp:treatment-sec sec-type="ecology" id="SECID0ETBJO"><title>Ecology.</title><p><italic><tp:taxon-name><tp:taxon-name-part taxon-name-part-type="genus" reg="Capsicum">Capsicum</tp:taxon-name-part><tp:taxon-name-part taxon-name-part-type="species" reg="flexuosum">flexuosum</tp:taxon-name-part></tp:taxon-name></italic> is very common in the interior and margins of primary and secondary forests, in remnants of forests or disturbed areas. In Brazil, it occurs in a wide range of vegetation types, primarily in the Atlantic Rainforest (Floresta Estacional Decidual, Floresta Estacional Semidecidual Montana and Submontana, Floresta Ombrófila Densa Submontana and Montana, Floresta Ombrófila Mista Montana, Floresta Ombrófila Densa das Terras Baixas), at low and medium altitudes, between 30 and 1,300 m.</p></tp:treatment-sec><tp:treatment-sec sec-type="phenology" id="SECID0EECJO"><title>Phenology.</title><p>Flowers nearly all year around; fruiting occurs from January to July and from October to December.</p></tp:treatment-sec><tp:treatment-sec sec-type="Chromosome number" id="SECID0EJCJO"><title>Chromosome number.</title><p><italic>n</italic> = 12 (<xref ref-type="bibr" rid="B308">Moscone 1992</xref>; <xref ref-type="bibr" rid="B381">Pozzobon and Schifino-Wittmann 2006</xref>); 2<italic>n</italic> = 2x = 24 (<xref ref-type="bibr" rid="B382">Pozzobon et al. 2006</xref>; <xref ref-type="bibr" rid="B317">Moscone et al. 2007</xref>).</p></tp:treatment-sec><tp:treatment-sec sec-type="Common names" id="SECID0EDDJO"><title>Common names.</title><p><bold>Argentina</bold>: Cumbarí (Misiones, <italic>Montes 2139</italic>), Pimentina (Misiones, <italic>Montes 2375</italic>), Pimentiña (Misiones, <italic>Montes 2375</italic>), Ai Jesu (Misiones, <italic>Buchinger &amp; Rodríguez 3222</italic>), Ají Cumbarí (Corrientes, <italic>Bonpland s.n.</italic>), Pimenta silvestre (Misiones, <italic>Montes 2140</italic>), Pimienta del monte (Misiones, <italic>Schwindt 4310</italic>), Pimiento del monte (Misiones, <italic>Buchinger &amp; Rodríguez 3222</italic>), Pimentón del monte (Misiones, <italic>Schwindt 1871</italic>); <bold>Brazil</bold>: Pimenteira (Rio Grande do Sul, <italic>Santos et al. 2869</italic>), Pimenta-braba (Rio Grande do Sul, <italic>Abruzzi 576</italic>), Pimenta de passarinho (Paraná, <italic>Lleras Pérez et al. 1947</italic>), Pimenta do bugni (Santa Catarina, <italic>Neubert 216</italic>), Pimento-do-mato, pimenta-braba (Santa Catarina, <italic>Schwirkowski 1519</italic>); <bold>Paraguay</bold>: Locote (Canindeyú, <italic>Montes 3280</italic>), Pimiento silvestre (Canindeyú, <italic>Montes 3280</italic>).</p></tp:treatment-sec><tp:treatment-sec sec-type="Indigenous names" id="SECID0ELFJO"><title>Indigenous names.</title><p><bold>Argentina</bold>: Guachu ky’i (Guabyrá poty, Misiones, <italic>Keller &amp; Ferreira 1349</italic>), Guach ky’yi (Takuapi, Misiones, <italic>Keller 2957</italic>), ‘Ka’a ete’y’ (Guabyrá poty, Misiones, <italic>Keller &amp; Ferreira 288</italic>); <bold>Paraguay</bold>: Ke-jiú (Canindeyú, <italic>Montes 3280</italic>).</p></tp:treatment-sec><tp:treatment-sec sec-type="Uses" id="SECID0E4FJO"><title>Uses.</title><p>Herbarium labels record that fruits are used as condiments in Argentina and Paraguay due to their high pungency. There are no records of uses from Brazil.</p></tp:treatment-sec><tp:treatment-sec sec-type="Species conservation assessment" id="SECID0ECGJO"><title>Species conservation assessment.</title><p><abbrev xmlns:xlink="http://www.w3.org/1999/xlink" xlink:title="extent of occurrence" id="ABBRID0EIGJO" xlink:type="simple">EOO</abbrev> (778,640.645 km<sup>2</sup>); <abbrev xmlns:xlink="http://www.w3.org/1999/xlink" xlink:title="area of occupancy" id="ABBRID0EOGJO" xlink:type="simple">AOO</abbrev> (1,348 km<sup>2</sup>). <italic><tp:taxon-name><tp:taxon-name-part taxon-name-part-type="genus" reg="Capsicum">Capsicum</tp:taxon-name-part><tp:taxon-name-part taxon-name-part-type="species" reg="flexuosum">flexuosum</tp:taxon-name-part></tp:taxon-name></italic> is quite abundant throughout its distribution. Based on the <abbrev xmlns:xlink="http://www.w3.org/1999/xlink" xlink:title="extent of occurrence" id="ABBRID0E6GJO" xlink:type="simple">EOO</abbrev>, the <abbrev xmlns:xlink="http://www.w3.org/1999/xlink" xlink:title="area of occupancy" id="ABBRID0EDHJO" xlink:type="simple">AOO</abbrev> and its presence in many conservation units, we consider <italic><tp:taxon-name><tp:taxon-name-part taxon-name-part-type="genus" reg="Capsicum">C.</tp:taxon-name-part><tp:taxon-name-part taxon-name-part-type="species" reg="flexuosum">flexuosum</tp:taxon-name-part></tp:taxon-name></italic> is not under risk and assign the category of Least Concern (LC).</p></tp:treatment-sec><tp:treatment-sec sec-type="discussion" id="SECID0ESHJO"><title>Discussion.</title><p><italic><tp:taxon-name><tp:taxon-name-part taxon-name-part-type="genus" reg="Capsicum">Capsicum</tp:taxon-name-part><tp:taxon-name-part taxon-name-part-type="species" reg="flexuosum">flexuosum</tp:taxon-name-part></tp:taxon-name></italic> is the single member of the Flexuosum clade (<xref ref-type="bibr" rid="B79">Carrizo García et al. 2016</xref>). It is a highly variable species in its pubescence density that varies from absent (plants glabrous) to moderate or dense on young branches, leaves and calyx; on leaves, the simple eglandular trichomes are located mainly on the abaxial surface of the lamina. The name <italic><tp:taxon-name><tp:taxon-name-part taxon-name-part-type="genus" reg="Capsicum">C.</tp:taxon-name-part><tp:taxon-name-part taxon-name-part-type="species" reg="mositicum">mositicum</tp:taxon-name-part></tp:taxon-name></italic> was applied to glabrous or glabrescent specimens with a tuft of trichomes in the abaxial leaf vein axils. Another striking aspect of <italic><tp:taxon-name><tp:taxon-name-part taxon-name-part-type="genus" reg="Capsicum">C.</tp:taxon-name-part><tp:taxon-name-part taxon-name-part-type="species" reg="flexuosum">flexuosum</tp:taxon-name-part></tp:taxon-name></italic> is the profuse, dichotomous-divaricate branching at the apex of young branches that give the plant a messy aspect, with crowded leaves, flowers and fruits; <italic><tp:taxon-name><tp:taxon-name-part taxon-name-part-type="genus" reg="Capsicum">C.</tp:taxon-name-part><tp:taxon-name-part taxon-name-part-type="species" reg="ramosissimum">ramosissimum</tp:taxon-name-part></tp:taxon-name></italic> was described, based on this peculiar trait. It is possible that this growth pattern is caused by a plant/pathogen (bacterium, fungus, virus or insect).</p><fig id="F62" position="float" orientation="portrait"><object-id xmlns:xlink="http://www.w3.org/1999/xlink" content-type="doi" xlink:type="simple">10.3897/phytokeys.200.71667.figure62</object-id><object-id xmlns:xlink="http://www.w3.org/1999/xlink" content-type="arpha" xlink:type="simple">0C143A7E-13DB-5D64-92CE-7A3B75512FCF</object-id><label>Figure 62.</label><caption><p><italic><tp:taxon-name><tp:taxon-name-part taxon-name-part-type="genus" reg="Capsicum">Capsicum</tp:taxon-name-part><tp:taxon-name-part taxon-name-part-type="species" reg="flexuosum">flexuosum</tp:taxon-name-part></tp:taxon-name></italic><bold>A</bold> flowering branch <bold>B</bold> flower <bold>C</bold> calyx <bold>D</bold> glandular trichome of the abaxial surface of the calyx <bold>E</bold> eglandular trichome of the adaxial surface of the calyx <bold>F</bold> sector of opened corolla <bold>G</bold> glandular trichome of the abaxial surface of the corolla <bold>H</bold> gynoecium <bold>I</bold> fruit <bold>J</bold> seed <bold>K</bold> seed, in cross section <bold>L</bold> embryo <bold>A</bold> from <italic>Hatschbach 18030</italic><bold>B–H</bold> from <italic>Subils &amp; Moscone 4273</italic><bold>I–L</bold> from <italic>Hunziker et al. 24993</italic>. Drawn by N. de Flury. Published in <xref ref-type="bibr" rid="B33">Barboza (2013)</xref>, courtesy of the Board of the Instituto Darwinion (San Isidro, Buenos Aires, Argentina), reproduced with permission.</p></caption><graphic xmlns:xlink="http://www.w3.org/1999/xlink" xlink:href="phytokeys-200-001_article-71667__-g062.jpg" position="float" orientation="portrait" xlink:type="simple" id="oo_695477.jpg"><uri content-type="original_file" xlink:type="simple">https://binary.pensoft.net/fig/695477</uri></graphic></fig><p>Another variable trait is the greenish-yellow pigmentation of the white corolla; this colouration can be present as many small spots interrupted by white lines covering the throat and the base of the lobes or it can be present as five large spots covering the surface (Fig. <xref ref-type="fig" rid="F63">63C</xref>) or the greenish-yellow pigmentation can extend over the lobes, leaving a thin white edge.</p><fig id="F63" position="float" orientation="portrait"><object-id xmlns:xlink="http://www.w3.org/1999/xlink" content-type="doi" xlink:type="simple">10.3897/phytokeys.200.71667.figure63</object-id><object-id xmlns:xlink="http://www.w3.org/1999/xlink" content-type="arpha" xlink:type="simple">81BF3057-D8A1-56EB-85BF-EC7BF66812FA</object-id><label>Figure 63.</label><caption><p><italic><tp:taxon-name><tp:taxon-name-part taxon-name-part-type="genus" reg="Capsicum">Capsicum</tp:taxon-name-part><tp:taxon-name-part taxon-name-part-type="species" reg="flexuosum">flexuosum</tp:taxon-name-part></tp:taxon-name></italic><bold>A</bold> fruiting branch <bold>B</bold> flowering node <bold>C</bold> stellate corolla with greenish spots <bold>D, H</bold> mature fruits <bold>E</bold> plant <bold>F</bold> flower bud <bold>G</bold> rotate-stellate corolla with purple and greenish spots <bold>A–D</bold> from <italic>Barboza et al. 1034</italic><bold>E</bold><italic>Barboza et al. 3631</italic><bold>F–H</bold> from <italic>Carrizo García 84</italic>. Photos by C. Carrizo García.</p></caption><graphic xmlns:xlink="http://www.w3.org/1999/xlink" xlink:href="phytokeys-200-001_article-71667__-g063.jpg" position="float" orientation="portrait" xlink:type="simple" id="oo_695478.jpg"><uri content-type="original_file" xlink:type="simple">https://binary.pensoft.net/fig/695478</uri></graphic></fig><p>A striking population from around Monteiro Lobato (São Paulo State, Brazil) is morphologically very similar to <italic><tp:taxon-name><tp:taxon-name-part taxon-name-part-type="genus" reg="Capsicum">C.</tp:taxon-name-part><tp:taxon-name-part taxon-name-part-type="species" reg="flexuosum">flexuosum</tp:taxon-name-part></tp:taxon-name></italic> in its habit, pendent, non-geniculate flowering pedicels, pentagonal calyx, orange-red globose pungent fruits and black seeds. However, unlike other <italic><tp:taxon-name><tp:taxon-name-part taxon-name-part-type="genus" reg="Capsicum">C.</tp:taxon-name-part><tp:taxon-name-part taxon-name-part-type="species" reg="flexuosum">flexuosum</tp:taxon-name-part></tp:taxon-name></italic> populations in which the corolla is clearly stellate and white with greenish-yellow spots (Fig. <xref ref-type="fig" rid="F63">63E–H</xref>), the population in Monteiro Lobato has a rotate-stellate white corolla with greenish-yellow pigmentation in the throat and purple spots in the lobes (similar to <italic><tp:taxon-name><tp:taxon-name-part taxon-name-part-type="genus" reg="Capsicum">C.</tp:taxon-name-part><tp:taxon-name-part taxon-name-part-type="species" reg="schottianum">schottianum</tp:taxon-name-part></tp:taxon-name></italic>). An accession of this population (as <tp:taxon-name><tp:taxon-name-part taxon-name-part-type="genus" reg="Capsicum">Capsicum</tp:taxon-name-part><tp:taxon-name-part taxon-name-part-type="uncertainty-rank">aff.</tp:taxon-name-part><tp:taxon-name-part taxon-name-part-type="species" reg="flexuosum">flexuosum</tp:taxon-name-part></tp:taxon-name>) was included in the molecular phylogeny (<xref ref-type="bibr" rid="B79">Carrizo García et al. 2016</xref>) and was recovered within the Flexuosum clade. In addition, its chromosome number is 2n = 24 (see Table <xref ref-type="table" rid="T2">2</xref>). Since this population occurs within other typical populations of <italic><tp:taxon-name><tp:taxon-name-part taxon-name-part-type="genus" reg="Capsicum">C.</tp:taxon-name-part><tp:taxon-name-part taxon-name-part-type="species" reg="flexuosum">flexuosum</tp:taxon-name-part></tp:taxon-name></italic> (<xref ref-type="bibr" rid="B382">Pozzobon et al. 2006</xref>; <xref ref-type="bibr" rid="B317">Moscone et al. 2007</xref>), is treated here as a local variant of <italic><tp:taxon-name><tp:taxon-name-part taxon-name-part-type="genus" reg="Capsicum">C.</tp:taxon-name-part><tp:taxon-name-part taxon-name-part-type="species" reg="flexuosum">flexuosum</tp:taxon-name-part></tp:taxon-name></italic>.</p><p><italic><tp:taxon-name><tp:taxon-name-part taxon-name-part-type="genus" reg="Capsicum">Capsicum</tp:taxon-name-part><tp:taxon-name-part taxon-name-part-type="species" reg="schottianum">schottianum</tp:taxon-name-part></tp:taxon-name></italic> and <italic><tp:taxon-name><tp:taxon-name-part taxon-name-part-type="genus" reg="Capsicum">C.</tp:taxon-name-part><tp:taxon-name-part taxon-name-part-type="species" reg="campylopodium">campylopodium</tp:taxon-name-part></tp:taxon-name></italic> are the most morphologically similar species to <italic><tp:taxon-name><tp:taxon-name-part taxon-name-part-type="genus" reg="Capsicum">C.</tp:taxon-name-part><tp:taxon-name-part taxon-name-part-type="species" reg="flexuosum">flexuosum</tp:taxon-name-part></tp:taxon-name></italic>. All three of these species lack calyx appendages and are extremely difficult to distinguish from one another in herbarium material, when the corolla colour is not stated on the labels or only fruit is present. <italic><tp:taxon-name><tp:taxon-name-part taxon-name-part-type="genus" reg="Capsicum">Capsicum</tp:taxon-name-part><tp:taxon-name-part taxon-name-part-type="species" reg="flexuosum">flexuosum</tp:taxon-name-part></tp:taxon-name></italic> differs from <italic><tp:taxon-name><tp:taxon-name-part taxon-name-part-type="genus" reg="Capsicum">C.</tp:taxon-name-part><tp:taxon-name-part taxon-name-part-type="species" reg="campylopodium">campylopodium</tp:taxon-name-part></tp:taxon-name></italic> and <italic><tp:taxon-name><tp:taxon-name-part taxon-name-part-type="genus" reg="Capsicum">C.</tp:taxon-name-part><tp:taxon-name-part taxon-name-part-type="species" reg="schottianum">schottianum</tp:taxon-name-part></tp:taxon-name></italic> in its non-geniculate (vs. geniculate) pedicels, yellowish-green spots on the adaxial surface of the corolla (absent in <italic><tp:taxon-name><tp:taxon-name-part taxon-name-part-type="genus" reg="Capsicum">C.</tp:taxon-name-part><tp:taxon-name-part taxon-name-part-type="species" reg="campylopodium">campylopodium</tp:taxon-name-part></tp:taxon-name></italic> and in combination with purple spots in <italic><tp:taxon-name><tp:taxon-name-part taxon-name-part-type="genus" reg="Capsicum">C.</tp:taxon-name-part><tp:taxon-name-part taxon-name-part-type="species" reg="schottianum">schottianum</tp:taxon-name-part></tp:taxon-name></italic>) and edible reddish-orange or red fruit (vs. greenish-golden yellow fruits).</p><p>For over 100 years, <italic><tp:taxon-name><tp:taxon-name-part taxon-name-part-type="genus" reg="Capsicum">C.</tp:taxon-name-part><tp:taxon-name-part taxon-name-part-type="species" reg="flexuosum">flexuosum</tp:taxon-name-part></tp:taxon-name></italic> has been misinterpreted in both literature and herbaria. <xref ref-type="bibr" rid="B87">Chodat (1902)</xref> and <xref ref-type="bibr" rid="B88">Chodat and Hassler (1903)</xref> cited specimens of <italic><tp:taxon-name><tp:taxon-name-part taxon-name-part-type="genus" reg="Capsicum">C.</tp:taxon-name-part><tp:taxon-name-part taxon-name-part-type="species" reg="flexuosum">flexuosum</tp:taxon-name-part></tp:taxon-name></italic> from Paraguay under <italic><tp:taxon-name><tp:taxon-name-part taxon-name-part-type="genus" reg="Capsicum">C.</tp:taxon-name-part><tp:taxon-name-part taxon-name-part-type="species" reg="campylopodium">campylopodium</tp:taxon-name-part></tp:taxon-name></italic>, a Brazilian endemic. In addition, these authors described infraspecific names, such as <tp:taxon-name><tp:taxon-name-part taxon-name-part-type="genus" reg="Capsicum"/><tp:taxon-name-part taxon-name-part-type="species" reg="campylopodium"/><tp:taxon-name-part taxon-name-part-type="infraspecific-rank">forma</tp:taxon-name-part><tp:taxon-name-part taxon-name-part-type="form" reg="magis-puberula">magis-puberula</tp:taxon-name-part></tp:taxon-name> and <tp:taxon-name><tp:taxon-name-part taxon-name-part-type="genus" reg="Capsicum"/><tp:taxon-name-part taxon-name-part-type="species" reg="campylopodium"/><tp:taxon-name-part taxon-name-part-type="infraspecific-rank">forma</tp:taxon-name-part><tp:taxon-name-part taxon-name-part-type="form" reg="laurifolium">laurifolium</tp:taxon-name-part></tp:taxon-name>. <xref ref-type="bibr" rid="B196">Hunziker (1950)</xref> confused <italic><tp:taxon-name><tp:taxon-name-part taxon-name-part-type="genus" reg="Capsicum">C.</tp:taxon-name-part><tp:taxon-name-part taxon-name-part-type="species" reg="flexuosum">flexuosum</tp:taxon-name-part></tp:taxon-name></italic> with <italic><tp:taxon-name><tp:taxon-name-part taxon-name-part-type="genus" reg="Capsicum">C.</tp:taxon-name-part><tp:taxon-name-part taxon-name-part-type="species" reg="schottianum">schottianum</tp:taxon-name-part></tp:taxon-name></italic>, but later amended the error (<xref ref-type="bibr" rid="B206">Hunziker 1998</xref>) and restricted the distribution of <italic><tp:taxon-name><tp:taxon-name-part taxon-name-part-type="genus" reg="Capsicum">C.</tp:taxon-name-part><tp:taxon-name-part taxon-name-part-type="species" reg="schottianum">schottianum</tp:taxon-name-part></tp:taxon-name></italic> to Brazil (<xref ref-type="bibr" rid="B207">Hunziker 2001</xref>). Finally, in floristic Brazilian works, some specimens of <italic><tp:taxon-name><tp:taxon-name-part taxon-name-part-type="genus" reg="Capsicum">C.</tp:taxon-name-part><tp:taxon-name-part taxon-name-part-type="species" reg="recurvatum">recurvatum</tp:taxon-name-part></tp:taxon-name></italic> have been referred to as <italic><tp:taxon-name><tp:taxon-name-part taxon-name-part-type="genus" reg="Capsicum">C.</tp:taxon-name-part><tp:taxon-name-part taxon-name-part-type="species" reg="flexuosum">flexuosum</tp:taxon-name-part></tp:taxon-name></italic> (<xref ref-type="bibr" rid="B157">Freire de Carvalho 1985</xref>).</p><p><xref ref-type="bibr" rid="B435">Sendtner (1846)</xref> described <italic><tp:taxon-name><tp:taxon-name-part taxon-name-part-type="genus" reg="Capsicum">C.</tp:taxon-name-part><tp:taxon-name-part taxon-name-part-type="species" reg="flexuosum">flexuosum</tp:taxon-name-part></tp:taxon-name></italic> and cited a single un-numbered collection made by Friedrich Sellow from “Brasilia australiore”, but as was usual at the time, he did not cite a herbarium. Despite searching in the many herbaria (e.g., BM, F, G, K, M, W) where Sellow’s collections are held today, the only Sellow collection we have seen that corresponds to <italic><tp:taxon-name><tp:taxon-name-part taxon-name-part-type="genus" reg="Capsicum">C.</tp:taxon-name-part><tp:taxon-name-part taxon-name-part-type="species" reg="flexuosum">flexuosum</tp:taxon-name-part></tp:taxon-name></italic> was held in Berlin (F neg. 2868) and was destroyed in World War II. In the interests of fixing the application of this name, we are designating a neotype using a modern collection that shows all the diagnostic characters of the species (<italic>R. Kummrow 1307</italic>: MBM064252; CORD00101762).</p><p><xref ref-type="bibr" rid="B132">Dunal (1852)</xref> proposed <tp:taxon-name><tp:taxon-name-part taxon-name-part-type="genus" reg="Capsicum">C.</tp:taxon-name-part><tp:taxon-name-part taxon-name-part-type="species" reg="schottianum">schottianum</tp:taxon-name-part><tp:taxon-name-part taxon-name-part-type="infraspecific-rank">var.</tp:taxon-name-part><tp:taxon-name-part taxon-name-part-type="variety" reg="leptophyllum">leptophyllum</tp:taxon-name-part></tp:taxon-name> for the unnamed var. β of Sellow’s <italic><tp:taxon-name><tp:taxon-name-part taxon-name-part-type="genus" reg="Capsicum">C.</tp:taxon-name-part><tp:taxon-name-part taxon-name-part-type="species" reg="schottianum">schottianum</tp:taxon-name-part></tp:taxon-name></italic> (Sellow 1846: 144). This name refers to plants with narrower leaves and fruiting pedicels that are not curved, but arched throughout their length in contrast to the typical fruiting pedicels that are initially rigid, geniculate (curved) and erect to spreading in <italic><tp:taxon-name><tp:taxon-name-part taxon-name-part-type="genus" reg="Capsicum">C.</tp:taxon-name-part><tp:taxon-name-part taxon-name-part-type="species" reg="schottianum">schottianum</tp:taxon-name-part></tp:taxon-name></italic> (pedicels pendent in mature fruits). As no original material was found, we propose the varietal name <italic><tp:taxon-name><tp:taxon-name-part taxon-name-part-type="genus" reg="Capsicum"/><tp:taxon-name-part taxon-name-part-type="species" reg="leptophyllum">leptophyllum</tp:taxon-name-part></tp:taxon-name></italic> under <italic><tp:taxon-name><tp:taxon-name-part taxon-name-part-type="genus" reg="Capsicum">C.</tp:taxon-name-part><tp:taxon-name-part taxon-name-part-type="species" reg="flexuosum">flexuosum</tp:taxon-name-part></tp:taxon-name></italic>, based on the pedicel features that fit exactly with that species (i.e. pedicels never curved in flower and fruit).</p><p><xref ref-type="bibr" rid="B132">Dunal (1852)</xref> based the name <tp:taxon-name><tp:taxon-name-part taxon-name-part-type="genus" reg="Capsicum">C.</tp:taxon-name-part><tp:taxon-name-part taxon-name-part-type="species" reg="parvifolium">parvifolium</tp:taxon-name-part><tp:taxon-name-part taxon-name-part-type="infraspecific-rank">var.</tp:taxon-name-part><tp:taxon-name-part taxon-name-part-type="variety" reg="sellowianum">sellowianum</tp:taxon-name-part></tp:taxon-name> on a previous Sellow’s description (Sellow 1846: 146) given for a fruitful specimen with “foliis glabrioribus, ... calyci deplanato 5-angulari ...”. As no original material was found, we propose this name as a synonym of <italic><tp:taxon-name><tp:taxon-name-part taxon-name-part-type="genus" reg="Capsicum">C.</tp:taxon-name-part><tp:taxon-name-part taxon-name-part-type="species" reg="flexusoum">flexusoum</tp:taxon-name-part></tp:taxon-name></italic> due to glabrous leaves and pentagonal calyx (calyx appendages minute) described in the protologue which fit best with <italic><tp:taxon-name><tp:taxon-name-part taxon-name-part-type="genus" reg="Capsicum">C.</tp:taxon-name-part><tp:taxon-name-part taxon-name-part-type="species" reg="flexuosum">flexuosum</tp:taxon-name-part></tp:taxon-name></italic>. <italic><tp:taxon-name><tp:taxon-name-part taxon-name-part-type="genus" reg="Capsicum">Capsicum</tp:taxon-name-part><tp:taxon-name-part taxon-name-part-type="species" reg="parvifolium">parvifolium</tp:taxon-name-part></tp:taxon-name></italic> has pubescent leaves and five well-developed calyx appendages.</p><p><xref ref-type="bibr" rid="B87">Chodat (1902)</xref> based the description of <tp:taxon-name><tp:taxon-name-part taxon-name-part-type="genus" reg="Capsicum">C.</tp:taxon-name-part><tp:taxon-name-part taxon-name-part-type="species" reg="campylopodium">campylopodium</tp:taxon-name-part><tp:taxon-name-part taxon-name-part-type="infraspecific-rank">forma</tp:taxon-name-part><tp:taxon-name-part taxon-name-part-type="form" reg="laurifolium">laurifolium</tp:taxon-name-part></tp:taxon-name> on the collection <italic>Hassler 5893</italic>, without citing a herbarium. We found two sheets of this gathering at G, both consisting of very well-preserved reproductive branches. We select the better of these, G00390270, as the lectotype.</p><p><xref ref-type="bibr" rid="B499">Witasek (1910)</xref> described <italic><tp:taxon-name><tp:taxon-name-part taxon-name-part-type="genus" reg="Capsicum">C.</tp:taxon-name-part><tp:taxon-name-part taxon-name-part-type="species" reg="ramosissimum">ramosissimum</tp:taxon-name-part></tp:taxon-name></italic> on the basis of two Wettstein &amp; Schiffner specimens, both from “Fazenda bella vista” (São Paulo, Brazil). We found the two syntypes at WU where the collections she used are held; the specimen numbered <italic>Wettstein &amp; Schiffner 338</italic> (WU 0037945) is selected as the lectotype, because it is well-preserved and has duplicates housed at CORD, F, W, WU and Z.</p></tp:treatment-sec><tp:treatment-sec sec-type="material" id="SECID0EI4JO"><title>Specimens examined.</title><p>See Suppl. material <xref ref-type="supplementary-material" rid="S4">4</xref>: Appendix 4.</p></tp:treatment-sec><tp:treatment-sec><!--Section generated to contain objects referenced in tp:taxon-treatment.--><fig id="F61" position="float" orientation="portrait"><object-id xmlns:xlink="http://www.w3.org/1999/xlink" content-type="doi" xlink:type="simple">10.3897/phytokeys.200.71667.figure61</object-id><object-id xmlns:xlink="http://www.w3.org/1999/xlink" content-type="arpha" xlink:type="simple">04A98307-55A7-5913-90AB-B98470884D33</object-id><label>Figure 61.</label><caption><p>Distribution of <italic><tp:taxon-name><tp:taxon-name-part taxon-name-part-type="genus" reg="Capsicum">C.</tp:taxon-name-part><tp:taxon-name-part taxon-name-part-type="species" reg="eximium">eximium</tp:taxon-name-part></tp:taxon-name></italic> and <italic><tp:taxon-name><tp:taxon-name-part taxon-name-part-type="genus" reg="Capsicum">C.</tp:taxon-name-part><tp:taxon-name-part taxon-name-part-type="species" reg="flexuosum">flexuosum</tp:taxon-name-part></tp:taxon-name></italic>.</p></caption><graphic xmlns:xlink="http://www.w3.org/1999/xlink" xlink:href="phytokeys-200-001_article-71667__-g061.jpg" position="float" orientation="portrait" xlink:type="simple" id="oo_695476.jpg"><uri content-type="original_file" xlink:type="simple">https://binary.pensoft.net/fig/695476</uri></graphic></fig><table-wrap id="T2" position="float" orientation="portrait"><label>Table 2.</label><caption><p>Cytogenetic information on <italic><tp:taxon-name><tp:taxon-name-part taxon-name-part-type="genus" reg="Capsicum">Capsicum</tp:taxon-name-part></tp:taxon-name></italic> species.</p></caption><table id="TID0EOI6O" rules="all"><tbody><tr><th rowspan="1" colspan="1">Taxon and voucher number</th><th rowspan="1" colspan="1">n</th><th rowspan="1" colspan="1">2n</th><th rowspan="1" colspan="1">Haploid karyotype formula</th><th rowspan="1" colspan="1">Chromosomes with active NORs</th><th rowspan="1" colspan="1">Hc amount (HKL in µm)</th><th rowspan="1" colspan="1">1C DNA co ntent in pg</th><th rowspan="1" colspan="1">References</th></tr><tr><td rowspan="1" colspan="8">
                <tp:taxon-name><tp:taxon-name-part taxon-name-part-type="genus" reg="Capsicum">C.</tp:taxon-name-part><tp:taxon-name-part taxon-name-part-type="species" reg="annuum">annuum</tp:taxon-name-part><tp:taxon-name-part taxon-name-part-type="infraspecific-rank">var.</tp:taxon-name-part><tp:taxon-name-part taxon-name-part-type="variety" reg="annuum">annuum</tp:taxon-name-part></tp:taxon-name>
              </td></tr><tr><td rowspan="1" colspan="1">No voucher cited</td><td rowspan="1" colspan="1">-</td><td rowspan="1" colspan="1">24</td><td rowspan="1" colspan="1">-</td><td rowspan="1" colspan="1">-</td><td rowspan="1" colspan="1">-</td><td rowspan="1" colspan="1">-</td><td rowspan="1" colspan="1"><xref ref-type="bibr" rid="B368">Pickersgill 1971</xref>, <xref ref-type="bibr" rid="B369">1977</xref>, <xref ref-type="bibr" rid="B373">1991</xref></td></tr><tr><td rowspan="1" colspan="1">cytotype 1 EAM 193, 251, 203</td><td rowspan="1" colspan="1">-</td><td rowspan="1" colspan="1">24</td><td rowspan="1" colspan="1">10 m + 1 sm + 1 st</td><td rowspan="1" colspan="1">11 sm</td><td rowspan="1" colspan="1">1.80 (68.51)</td><td rowspan="1" colspan="1">3.41*</td><td rowspan="1" colspan="1"><xref ref-type="bibr" rid="B313">Moscone et al. 1993</xref>, <xref ref-type="bibr" rid="B314">1995</xref>, <xref ref-type="bibr" rid="B311">1996a</xref>, <xref ref-type="bibr" rid="B316">2003</xref>*, 2007</td></tr><tr><td rowspan="1" colspan="1">cytotype 2 EAM 204, 252; NMCA 10544, 10272</td><td rowspan="1" colspan="1">-</td><td rowspan="1" colspan="1">24</td><td rowspan="1" colspan="1">10 m + 1 sm + 1 st</td><td rowspan="1" colspan="1">11 sm, 12 st</td><td rowspan="1" colspan="1">2.88 (70.40)</td><td rowspan="1" colspan="1">3.32*</td><td rowspan="1" colspan="1"><xref ref-type="bibr" rid="B313">Moscone et al. 1993</xref>, <xref ref-type="bibr" rid="B314">1995</xref>, <xref ref-type="bibr" rid="B311">1996a</xref>, <xref ref-type="bibr" rid="B316">2003</xref>*, 2007</td></tr><tr><td rowspan="1" colspan="1">Cuneo w.no. Doux Long des Landes w.no.</td><td rowspan="1" colspan="1">-</td><td rowspan="1" colspan="1">-</td><td rowspan="1" colspan="1">-</td><td rowspan="1" colspan="1">-</td><td rowspan="1" colspan="1">-</td><td rowspan="1" colspan="1">3.83†</td><td rowspan="1" colspan="1"><xref ref-type="bibr" rid="B45">Belletti et al. 1998</xref>†</td></tr><tr><td rowspan="1" colspan="8">
                <tp:taxon-name><tp:taxon-name-part taxon-name-part-type="genus" reg="Capsicum">C.</tp:taxon-name-part><tp:taxon-name-part taxon-name-part-type="species" reg="annuum">annuum</tp:taxon-name-part><tp:taxon-name-part taxon-name-part-type="infraspecific-rank">var.</tp:taxon-name-part><tp:taxon-name-part taxon-name-part-type="variety" reg="glabriusculum">glabriusculum</tp:taxon-name-part></tp:taxon-name>
              </td></tr><tr><td rowspan="1" colspan="1">No voucher cited</td><td rowspan="1" colspan="1">-</td><td rowspan="1" colspan="1">24</td><td rowspan="1" colspan="1">-</td><td rowspan="1" colspan="1">-</td><td rowspan="1" colspan="1">-</td><td rowspan="1" colspan="1">-</td><td rowspan="1" colspan="1"><xref ref-type="bibr" rid="B368">Pickersgill 1971</xref> (as <tp:taxon-name><tp:taxon-name-part taxon-name-part-type="genus" reg="Capsicum">C.</tp:taxon-name-part><tp:taxon-name-part taxon-name-part-type="species" reg="annuum">annuum</tp:taxon-name-part><tp:taxon-name-part taxon-name-part-type="infraspecific-rank">var.</tp:taxon-name-part><tp:taxon-name-part taxon-name-part-type="variety" reg="minimum">minimum</tp:taxon-name-part></tp:taxon-name>), 1977, 1991</td></tr><tr><td rowspan="1" colspan="1">cytotype 1 NMCA 10955</td><td rowspan="1" colspan="1">-</td><td rowspan="1" colspan="1">24</td><td rowspan="1" colspan="1">10 m + 1 sm + 1 st</td><td rowspan="1" colspan="1">11 sm</td><td rowspan="1" colspan="1">2.26 (59.53)</td><td rowspan="1" colspan="1">-</td><td rowspan="1" colspan="1">
                <xref ref-type="bibr" rid="B317">Moscone et al. 2007</xref>
              </td></tr><tr><td rowspan="1" colspan="1">cytotype 2 NMCA 10983</td><td rowspan="1" colspan="1">-</td><td rowspan="1" colspan="1">24</td><td rowspan="1" colspan="1">11 m + 1 st</td><td rowspan="1" colspan="1">1 m, 5 m</td><td rowspan="1" colspan="1">3.54 (51.95)</td><td rowspan="1" colspan="1">-</td><td rowspan="1" colspan="1">
                <xref ref-type="bibr" rid="B317">Moscone et al. 2007</xref>
              </td></tr><tr><td rowspan="1" colspan="1">cytotype 3 LQ w. no</td><td rowspan="1" colspan="1">-</td><td rowspan="1" colspan="1">24</td><td rowspan="1" colspan="1">11 m + 1 st</td><td rowspan="1" colspan="1">11 m</td><td rowspan="1" colspan="1">2.33 (55.13)</td><td rowspan="1" colspan="1">-</td><td rowspan="1" colspan="1">
                <xref ref-type="bibr" rid="B428">Scaldaferro et al. 2013</xref>
              </td></tr><tr><td rowspan="1" colspan="1">cytotype 4 YSG w. no</td><td rowspan="1" colspan="1">-</td><td rowspan="1" colspan="1">24</td><td rowspan="1" colspan="1">11 m + 1 st</td><td rowspan="1" colspan="1">5 m, 12 st</td><td rowspan="1" colspan="1">6.33 (53.56)</td><td rowspan="1" colspan="1">-</td><td rowspan="1" colspan="1">
                <xref ref-type="bibr" rid="B428">Scaldaferro et al. 2013</xref>
              </td></tr><tr><td rowspan="1" colspan="1">cytotype 5 Neth 804750009</td><td rowspan="1" colspan="1">-</td><td rowspan="1" colspan="1">24</td><td rowspan="1" colspan="1">11 m + 1 sm</td><td rowspan="1" colspan="1">12 sm</td><td rowspan="1" colspan="1">3.37 (55.43)</td><td rowspan="1" colspan="1">-</td><td rowspan="1" colspan="1">
                <xref ref-type="bibr" rid="B428">Scaldaferro et al. 2013</xref>
              </td></tr><tr><td rowspan="1" colspan="1">cytotype 6 PI 511885</td><td rowspan="1" colspan="1">-</td><td rowspan="1" colspan="1">24</td><td rowspan="1" colspan="1">11 m + 1 st</td><td rowspan="1" colspan="1">1 m, 5 m, 6 m, 12 st</td><td rowspan="1" colspan="1">2.97 (80.38)</td><td rowspan="1" colspan="1">-</td><td rowspan="1" colspan="1">
                <xref ref-type="bibr" rid="B428">Scaldaferro et al. 2013</xref>
              </td></tr><tr><td rowspan="1" colspan="1">cytotype 7 PI 511886</td><td rowspan="1" colspan="1">-</td><td rowspan="1" colspan="1">24</td><td rowspan="1" colspan="1">11 m + 1 st</td><td rowspan="1" colspan="1">1 m, 2 m, 5 m, 8 m</td><td rowspan="1" colspan="1">3.83 (70.05)</td><td rowspan="1" colspan="1">-</td><td rowspan="1" colspan="1">
                <xref ref-type="bibr" rid="B428">Scaldaferro et al. 2013</xref>
              </td></tr><tr><td rowspan="1" colspan="8">
                <tp:taxon-name><tp:taxon-name-part taxon-name-part-type="genus" reg="Capsicum">C.</tp:taxon-name-part><tp:taxon-name-part taxon-name-part-type="species" reg="baccatum">baccatum</tp:taxon-name-part><tp:taxon-name-part taxon-name-part-type="infraspecific-rank">var.</tp:taxon-name-part><tp:taxon-name-part taxon-name-part-type="variety" reg="baccatum">baccatum</tp:taxon-name-part></tp:taxon-name>
              </td></tr><tr><td rowspan="1" colspan="1">Vouchers not cited</td><td rowspan="1" colspan="1">-</td><td rowspan="1" colspan="1">24</td><td rowspan="1" colspan="1">-</td><td rowspan="1" colspan="1">-</td><td rowspan="1" colspan="1">-</td><td rowspan="1" colspan="1">-</td><td rowspan="1" colspan="1">
                <xref ref-type="bibr" rid="B369">Pickersgill 1977</xref>
              </td></tr><tr><td rowspan="1" colspan="1">GEB 163</td><td rowspan="1" colspan="1">-</td><td rowspan="1" colspan="1">24</td><td rowspan="1" colspan="1">11 m + 1 st</td><td rowspan="1" colspan="1">1 m, 3 m, 10 m, 12 st</td><td rowspan="1" colspan="1">7.45 (66.84)</td><td rowspan="1" colspan="1">3.71*</td><td rowspan="1" colspan="1"><xref ref-type="bibr" rid="B316">Moscone et al. 2003</xref>*, 2007</td></tr><tr><td rowspan="1" colspan="1">Tuscia University, Italy w. no</td><td rowspan="1" colspan="1">-</td><td rowspan="1" colspan="1">-</td><td rowspan="1" colspan="1">-</td><td rowspan="1" colspan="1">-</td><td rowspan="1" colspan="1">-</td><td rowspan="1" colspan="1">4.22<sup>†</sup></td><td rowspan="1" colspan="1">
                <xref ref-type="bibr" rid="B45">Belletti et al. 1998</xref>
                <sup>†</sup>
              </td></tr><tr><td rowspan="1" colspan="8">
                <tp:taxon-name><tp:taxon-name-part taxon-name-part-type="genus" reg="Capsicum">C.</tp:taxon-name-part><tp:taxon-name-part taxon-name-part-type="species" reg="baccatum">baccatum</tp:taxon-name-part><tp:taxon-name-part taxon-name-part-type="infraspecific-rank">var.</tp:taxon-name-part><tp:taxon-name-part taxon-name-part-type="variety" reg="pendulum">pendulum</tp:taxon-name-part></tp:taxon-name>
              </td></tr><tr><td rowspan="1" colspan="1">No voucher cited</td><td rowspan="1" colspan="1">-</td><td rowspan="1" colspan="1">24</td><td rowspan="1" colspan="1">-</td><td rowspan="1" colspan="1">-</td><td rowspan="1" colspan="1">-</td><td rowspan="1" colspan="1">-</td><td rowspan="1" colspan="1"><xref ref-type="bibr" rid="B368">Pickersgill 1971</xref>, <xref ref-type="bibr" rid="B369">1977</xref></td></tr><tr><td rowspan="1" colspan="1">cytotype 1 EAM 192, 209</td><td rowspan="1" colspan="1">-</td><td rowspan="1" colspan="1">24</td><td rowspan="1" colspan="1">11 m + 1 st</td><td rowspan="1" colspan="1">1 m, 3 m, 12 st</td><td rowspan="1" colspan="1">7.30 (75.53)</td><td rowspan="1" colspan="1">3.71*</td><td rowspan="1" colspan="1"><xref ref-type="bibr" rid="B313">Moscone et al. 1993</xref>, <xref ref-type="bibr" rid="B314">1995</xref>, <xref ref-type="bibr" rid="B311">1996a</xref>, <xref ref-type="bibr" rid="B316">2003</xref>*, 2007</td></tr><tr><td rowspan="1" colspan="1">cytotype 2 EAM 205, 206, 247; ATH 25382; EAM &amp; RN 211</td><td rowspan="1" colspan="1">-</td><td rowspan="1" colspan="1">-</td><td rowspan="1" colspan="1">11 m + 1 st</td><td rowspan="1" colspan="1">1 m, 3 m, 10 m, 12 st</td><td rowspan="1" colspan="1">7.56 (74.31)</td><td rowspan="1" colspan="1">3.68*</td><td rowspan="1" colspan="1"><xref ref-type="bibr" rid="B313">Moscone et al. 1993</xref>, <xref ref-type="bibr" rid="B314">1995</xref>, <xref ref-type="bibr" rid="B311">1996a</xref>, <xref ref-type="bibr" rid="B316">2003</xref>*, 2007</td></tr><tr><td rowspan="1" colspan="1">Tuscia University, Italy w. no, Sao Paulo University w. no</td><td rowspan="1" colspan="1">74.92</td><td rowspan="1" colspan="1">-</td><td rowspan="1" colspan="1">-</td><td rowspan="1" colspan="1">-</td><td rowspan="1" colspan="1">-</td><td rowspan="1" colspan="1">4.20<sup>†</sup></td><td rowspan="1" colspan="1">
                <xref ref-type="bibr" rid="B45">Belletti et al. 1998</xref>
                <sup>†</sup>
              </td></tr><tr><td rowspan="1" colspan="8">
                <tp:taxon-name><tp:taxon-name-part taxon-name-part-type="genus" reg="Capsicum">C.</tp:taxon-name-part><tp:taxon-name-part taxon-name-part-type="species" reg="baccatum">baccatum</tp:taxon-name-part><tp:taxon-name-part taxon-name-part-type="infraspecific-rank">var.</tp:taxon-name-part><tp:taxon-name-part taxon-name-part-type="variety" reg="umbilicatum">umbilicatum</tp:taxon-name-part></tp:taxon-name>
              </td></tr><tr><td rowspan="1" colspan="1">EAM 197, 253</td><td rowspan="1" colspan="1">-</td><td rowspan="1" colspan="1">24</td><td rowspan="1" colspan="1">11 m + 1 st</td><td rowspan="1" colspan="1">1 m, 3 m, 10 m, 12 st</td><td rowspan="1" colspan="1">9.06 (74.27)</td><td rowspan="1" colspan="1">3.76*</td><td rowspan="1" colspan="1"><xref ref-type="bibr" rid="B310">Moscone 1999</xref>; <xref ref-type="bibr" rid="B316">Moscone et al. 2003</xref>*</td></tr><tr><td rowspan="1" colspan="8">
                <italic>
                  <tp:taxon-name><tp:taxon-name-part taxon-name-part-type="genus" reg="Capsicum">C.</tp:taxon-name-part><tp:taxon-name-part taxon-name-part-type="species" reg="caatingae">caatingae</tp:taxon-name-part></tp:taxon-name>
                </italic>
              </td></tr><tr><td rowspan="1" colspan="1">LBB 1560</td><td rowspan="1" colspan="1">12</td><td rowspan="1" colspan="1">-</td><td rowspan="1" colspan="1">-</td><td rowspan="1" colspan="1">-</td><td rowspan="1" colspan="1">-</td><td rowspan="1" colspan="1">-</td><td rowspan="1" colspan="1">
                <xref ref-type="bibr" rid="B381">Pozzobon and Schifino- Wittmann 2006</xref>
              </td></tr><tr><td rowspan="1" colspan="1">LBB 1560</td><td rowspan="1" colspan="1">12</td><td rowspan="1" colspan="1">24</td><td rowspan="1" colspan="1">-</td><td rowspan="1" colspan="1">-</td><td rowspan="1" colspan="1">-</td><td rowspan="1" colspan="1">-</td><td rowspan="1" colspan="1"><xref ref-type="bibr" rid="B382">Pozzobon et al. 2006</xref> (as <italic><tp:taxon-name><tp:taxon-name-part taxon-name-part-type="genus" reg="Capsicum">C.</tp:taxon-name-part><tp:taxon-name-part taxon-name-part-type="species" reg="parvifolium">parvifolium</tp:taxon-name-part></tp:taxon-name></italic>)</td></tr><tr><td rowspan="1" colspan="1">cytotype 1 ATH 25233</td><td rowspan="1" colspan="1">-</td><td rowspan="1" colspan="1">24</td><td rowspan="1" colspan="1">11 m + 1 st</td><td rowspan="1" colspan="1">12 st</td><td rowspan="1" colspan="1">5.52 (82.40)</td><td rowspan="1" colspan="1">-</td><td rowspan="1" colspan="1"><xref ref-type="bibr" rid="B309">Moscone 1993</xref>; <xref ref-type="bibr" rid="B313">Moscone et al. 1993</xref>a, 1995; 2007</td></tr><tr><td rowspan="1" colspan="1">cytotype 2 ATH 25233 bis</td><td rowspan="1" colspan="1">-</td><td rowspan="1" colspan="1">24</td><td rowspan="1" colspan="1">12 m</td><td rowspan="1" colspan="1">12 m</td><td rowspan="1" colspan="1">7.47 (77.60)</td><td rowspan="1" colspan="1">5.77*</td><td rowspan="1" colspan="1"><xref ref-type="bibr" rid="B316">Moscone et al. 2003</xref>*<break/> (as <italic><tp:taxon-name><tp:taxon-name-part taxon-name-part-type="genus" reg="Capsicum">C.</tp:taxon-name-part><tp:taxon-name-part taxon-name-part-type="species" reg="parvifolium">parvifolium</tp:taxon-name-part></tp:taxon-name></italic>)</td></tr><tr><td rowspan="1" colspan="8">
                <italic>
                  <tp:taxon-name><tp:taxon-name-part taxon-name-part-type="genus" reg="Capsicum">C.</tp:taxon-name-part><tp:taxon-name-part taxon-name-part-type="species" reg="caballeroi">caballeroi</tp:taxon-name-part></tp:taxon-name>
                </italic>
              </td></tr><tr><td rowspan="1" colspan="1">GEB et al. 3655</td><td rowspan="1" colspan="1">-</td><td rowspan="1" colspan="1">24</td><td rowspan="1" colspan="1">-</td><td rowspan="1" colspan="1">-</td><td rowspan="1" colspan="1">-</td><td rowspan="1" colspan="1">-</td><td rowspan="1" colspan="1">this monograph</td></tr><tr><td rowspan="1" colspan="8">
                <italic>
                  <tp:taxon-name><tp:taxon-name-part taxon-name-part-type="genus" reg="Capsicum">C.</tp:taxon-name-part><tp:taxon-name-part taxon-name-part-type="species" reg="campylopodium">campylopodium</tp:taxon-name-part></tp:taxon-name>
                </italic>
              </td></tr><tr><td rowspan="1" colspan="1">LBB 1566</td><td rowspan="1" colspan="1">13</td><td rowspan="1" colspan="1">-</td><td rowspan="1" colspan="1">-</td><td rowspan="1" colspan="1">-</td><td rowspan="1" colspan="1">-</td><td rowspan="1" colspan="1">-</td><td rowspan="1" colspan="1">
                <xref ref-type="bibr" rid="B381">Pozzobon and Schifino- Wittmann 2006</xref>
              </td></tr><tr><td rowspan="1" colspan="1">LBB 1566</td><td rowspan="1" colspan="1">13</td><td rowspan="1" colspan="1">26</td><td rowspan="1" colspan="1">-</td><td rowspan="1" colspan="1">-</td><td rowspan="1" colspan="1">-</td><td rowspan="1" colspan="1">-</td><td rowspan="1" colspan="1">
                <xref ref-type="bibr" rid="B382">Pozzobon et al. 2006</xref>
              </td></tr><tr><td rowspan="1" colspan="1">cytotype 1 ATH 25116</td><td rowspan="1" colspan="1">-</td><td rowspan="1" colspan="1">26</td><td rowspan="1" colspan="1">5 m + 6 sm + 1 st + 1 t</td><td rowspan="1" colspan="1">7 sm</td><td rowspan="1" colspan="1">32.49 (88.30)</td><td rowspan="1" colspan="1">5.74*</td><td rowspan="1" colspan="1"><xref ref-type="bibr" rid="B316">Moscone et al. 2003</xref>*, 2007</td></tr><tr><td rowspan="1" colspan="1">cytotype 2 ATH 25128, 25130, 25136</td><td rowspan="1" colspan="1">-</td><td rowspan="1" colspan="1">26</td><td rowspan="1" colspan="1">10 m + 2 sm + 1 st</td><td rowspan="1" colspan="1">11 sm</td><td rowspan="1" colspan="1">20.41 (87.95)</td><td rowspan="1" colspan="1">4.53*</td><td rowspan="1" colspan="1"><xref ref-type="bibr" rid="B316">Moscone et al. 2003</xref>*, 2007</td></tr><tr><td rowspan="1" colspan="8">
                <italic>
                  <tp:taxon-name><tp:taxon-name-part taxon-name-part-type="genus" reg="Capsicum">C.</tp:taxon-name-part><tp:taxon-name-part taxon-name-part-type="species" reg="cardenasii">cardenasii</tp:taxon-name-part></tp:taxon-name>
                </italic>
              </td></tr><tr><td rowspan="1" colspan="1">Heiser 4196</td><td rowspan="1" colspan="1">12</td><td rowspan="1" colspan="1">-</td><td rowspan="1" colspan="1">-</td><td rowspan="1" colspan="1">-</td><td rowspan="1" colspan="1">-</td><td rowspan="1" colspan="1">-</td><td rowspan="1" colspan="1">Heiser and Smith 1958</td></tr><tr><td rowspan="1" colspan="1">No voucher cited</td><td rowspan="1" colspan="1">-</td><td rowspan="1" colspan="1">24</td><td rowspan="1" colspan="1">-</td><td rowspan="1" colspan="1">-</td><td rowspan="1" colspan="1">-</td><td rowspan="1" colspan="1">-</td><td rowspan="1" colspan="1">
                <xref ref-type="bibr" rid="B369">Pickersgill 1977</xref>
              </td></tr><tr><td rowspan="1" colspan="1">CORD 135</td><td rowspan="1" colspan="1">-</td><td rowspan="1" colspan="1">24</td><td rowspan="1" colspan="1">-</td><td rowspan="1" colspan="1">-</td><td rowspan="1" colspan="1">-</td><td rowspan="1" colspan="1">-</td><td rowspan="1" colspan="1">
                <xref ref-type="bibr" rid="B317">Moscone et al. 2007</xref>
              </td></tr><tr><td rowspan="1" colspan="1">cytotype 1 Neth 904750136</td><td rowspan="1" colspan="1">-</td><td rowspan="1" colspan="1">24</td><td rowspan="1" colspan="1">11 m + 1 sm</td><td rowspan="1" colspan="1">7 m, 12 sm</td><td rowspan="1" colspan="1">6.91 (62.00)</td><td rowspan="1" colspan="1">-</td><td rowspan="1" colspan="1">
                <xref ref-type="bibr" rid="B429">Scaldaferro et al. 2016</xref>
              </td></tr><tr><td rowspan="1" colspan="1">cytotype 2 AAC w. no; GEB w. no</td><td rowspan="1" colspan="1">-</td><td rowspan="1" colspan="1">24</td><td rowspan="1" colspan="1">11 m + 1 sm</td><td rowspan="1" colspan="1">7 m, 12 sm</td><td rowspan="1" colspan="1">10.41 (76.01)</td><td rowspan="1" colspan="1">-</td><td rowspan="1" colspan="1"><xref ref-type="bibr" rid="B428">Scaldaferro et al. 2013</xref>, <xref ref-type="bibr" rid="B429">2016</xref></td></tr><tr><td rowspan="1" colspan="1">Budapest, Hungary w. no</td><td rowspan="1" colspan="1">-</td><td rowspan="1" colspan="1">-</td><td rowspan="1" colspan="1">-</td><td rowspan="1" colspan="1">-</td><td rowspan="1" colspan="1">-</td><td rowspan="1" colspan="1">4.49<sup>†</sup></td><td rowspan="1" colspan="1">
                <xref ref-type="bibr" rid="B45">Belletti et al. 1998</xref>
                <sup>†</sup>
              </td></tr><tr><td rowspan="1" colspan="8">
                <italic>
                  <tp:taxon-name><tp:taxon-name-part taxon-name-part-type="genus" reg="Capsicum">C.</tp:taxon-name-part><tp:taxon-name-part taxon-name-part-type="species" reg="chacoense">chacoense</tp:taxon-name-part></tp:taxon-name>
                </italic>
              </td></tr><tr><td rowspan="1" colspan="1">Argentina (Córdoba), no voucher cited</td><td rowspan="1" colspan="1">12</td><td rowspan="1" colspan="1">-</td><td rowspan="1" colspan="1">-</td><td rowspan="1" colspan="1">-</td><td rowspan="1" colspan="1">-</td><td rowspan="1" colspan="1">-</td><td rowspan="1" colspan="1"><xref ref-type="bibr" rid="B434">Schnack and Covas 1947</xref> (as <italic><tp:taxon-name><tp:taxon-name-part taxon-name-part-type="genus" reg="Capsicum">C.</tp:taxon-name-part><tp:taxon-name-part taxon-name-part-type="species" reg="microcarpum">microcarpum</tp:taxon-name-part></tp:taxon-name></italic>)</td></tr><tr><td rowspan="1" colspan="1">No voucher cited</td><td rowspan="1" colspan="1">-</td><td rowspan="1" colspan="1">24</td><td rowspan="1" colspan="1">-</td><td rowspan="1" colspan="1">-</td><td rowspan="1" colspan="1">-</td><td rowspan="1" colspan="1">-</td><td rowspan="1" colspan="1">
                <xref ref-type="bibr" rid="B369">Pickersgill 1977</xref>
              </td></tr><tr><td rowspan="1" colspan="1">LB et al. 498</td><td rowspan="1" colspan="1">12</td><td rowspan="1" colspan="1">-</td><td rowspan="1" colspan="1">-</td><td rowspan="1" colspan="1">1 m, 12 st</td><td rowspan="1" colspan="1">-</td><td rowspan="1" colspan="1">-</td><td rowspan="1" colspan="1">
                <xref ref-type="bibr" rid="B308">Moscone 1992</xref>
              </td></tr><tr><td rowspan="1" colspan="1">cytotype 1 EAM 104, 195, 207, 250; AAC et al. 973</td><td rowspan="1" colspan="1">-</td><td rowspan="1" colspan="1">24</td><td rowspan="1" colspan="1">11 m + 1 st</td><td rowspan="1" colspan="1">1 m, 12 st</td><td rowspan="1" colspan="1">2.94 (65.02)</td><td rowspan="1" colspan="1">3.34*</td><td rowspan="2" colspan="1"><xref ref-type="bibr" rid="B307">Moscone 1990</xref>; <xref ref-type="bibr" rid="B313">Moscone et al. 1993</xref>, <xref ref-type="bibr" rid="B314">1995</xref>, <xref ref-type="bibr" rid="B316">2003</xref>*, 2007; <xref ref-type="bibr" rid="B427">Scaldaferro et al. 2006</xref><xref ref-type="bibr" rid="B307">Moscone 1990</xref>; <xref ref-type="bibr" rid="B313">Moscone et al. 1993</xref>, <xref ref-type="bibr" rid="B314">1995</xref>, <xref ref-type="bibr" rid="B316">2003</xref>*, 2007</td></tr><tr><td rowspan="1" colspan="1">cytotype 2 LB &amp; LG 525</td><td rowspan="1" colspan="1">-</td><td rowspan="1" colspan="1">24</td><td rowspan="1" colspan="1">11 m + 1 st</td><td rowspan="1" colspan="1">-</td><td rowspan="1" colspan="1">2.44 (71.25)</td><td rowspan="1" colspan="1">3.36*</td></tr><tr><td rowspan="1" colspan="1">Tuscia University, Italy w. no</td><td rowspan="1" colspan="1">-</td><td rowspan="1" colspan="1">-</td><td rowspan="1" colspan="1">-</td><td rowspan="1" colspan="1">-</td><td rowspan="1" colspan="1">-</td><td rowspan="1" colspan="1">3.83<sup>†</sup></td><td rowspan="1" colspan="1">
                <xref ref-type="bibr" rid="B45">Belletti et al. 1998</xref>
                <sup>†</sup>
              </td></tr><tr><td rowspan="1" colspan="8">
                <italic>
                  <tp:taxon-name><tp:taxon-name-part taxon-name-part-type="genus" reg="Capsicum">C.</tp:taxon-name-part><tp:taxon-name-part taxon-name-part-type="species" reg="chinense">chinense</tp:taxon-name-part></tp:taxon-name>
                </italic>
              </td></tr><tr><td rowspan="1" colspan="1">C 323, C 324</td><td rowspan="1" colspan="1">12</td><td rowspan="1" colspan="1">-</td><td rowspan="1" colspan="1">-</td><td rowspan="1" colspan="1">-</td><td rowspan="1" colspan="1">-</td><td rowspan="1" colspan="1">-</td><td rowspan="1" colspan="1">
                <xref ref-type="bibr" rid="B365">Pickersgill 1966</xref>
              </td></tr><tr><td rowspan="1" colspan="1">No voucher cited</td><td rowspan="1" colspan="1">-</td><td rowspan="1" colspan="1">24</td><td rowspan="1" colspan="1">-</td><td rowspan="1" colspan="1">-</td><td rowspan="1" colspan="1">-</td><td rowspan="1" colspan="1">-</td><td rowspan="1" colspan="1">
                <xref ref-type="bibr" rid="B369">Pickersgill 1977</xref>
              </td></tr><tr><td rowspan="1" colspan="1">cytotype 1 GEB et al. 797; GEB 807</td><td rowspan="1" colspan="1">-</td><td rowspan="1" colspan="1">24</td><td rowspan="1" colspan="1">11 m + 1 st</td><td rowspan="1" colspan="1">12 st</td><td rowspan="1" colspan="1">3.91 (61.31)</td><td rowspan="1" colspan="1">3.43*</td><td rowspan="1" colspan="1"><xref ref-type="bibr" rid="B316">Moscone et al. 2003</xref>*, 2007</td></tr><tr><td rowspan="1" colspan="1">cytotype 2 EAM 201</td><td rowspan="1" colspan="1">-</td><td rowspan="1" colspan="1">24</td><td rowspan="1" colspan="1">11 m + 1 st</td><td rowspan="1" colspan="1">12 st</td><td rowspan="1" colspan="1">5.52 (61.36)</td><td rowspan="1" colspan="1">3.41*</td><td rowspan="1" colspan="1"><xref ref-type="bibr" rid="B316">Moscone et al. 2003</xref>*, 2007</td></tr><tr><td rowspan="1" colspan="1">LBB 1720</td><td rowspan="1" colspan="1">12</td><td rowspan="1" colspan="1">-</td><td rowspan="1" colspan="1">-</td><td rowspan="1" colspan="1">-</td><td rowspan="1" colspan="1">-</td><td rowspan="1" colspan="1">-</td><td rowspan="1" colspan="1">
                <xref ref-type="bibr" rid="B382">Pozzobon et al. 2006</xref>
              </td></tr><tr><td rowspan="1" colspan="1">MVR 9</td><td rowspan="1" colspan="1">-</td><td rowspan="1" colspan="1">24</td><td rowspan="1" colspan="1">11 + 1 st</td><td rowspan="1" colspan="1">12 st</td><td rowspan="1" colspan="1">-</td><td rowspan="1" colspan="1">-</td><td rowspan="1" colspan="1">
                <xref ref-type="bibr" rid="B403">Romero da Cruz and Forni Martins 2015</xref>
              </td></tr><tr><td rowspan="1" colspan="1">Sao Paulo University w. no, Reading University U. K. w. no, I.N.R.A. France w. no</td><td rowspan="1" colspan="1">-</td><td rowspan="1" colspan="1">-</td><td rowspan="1" colspan="1">-</td><td rowspan="1" colspan="1">-</td><td rowspan="1" colspan="1">-</td><td rowspan="1" colspan="1">4.02<sup>†</sup></td><td rowspan="1" colspan="1">
                <xref ref-type="bibr" rid="B45">Belletti et al. 1998</xref>
                <sup>†</sup>
              </td></tr><tr><td rowspan="1" colspan="8">
                <italic>
                  <tp:taxon-name><tp:taxon-name-part taxon-name-part-type="genus" reg="Capsicum">C.</tp:taxon-name-part><tp:taxon-name-part taxon-name-part-type="species" reg="cornutum">cornutum</tp:taxon-name-part></tp:taxon-name>
                </italic>
              </td></tr><tr><td rowspan="1" colspan="1">LBB 1542, 1546</td><td rowspan="1" colspan="1">13</td><td rowspan="1" colspan="1">-</td><td rowspan="1" colspan="1">-</td><td rowspan="1" colspan="1">-</td><td rowspan="1" colspan="1">-</td><td rowspan="1" colspan="1">-</td><td rowspan="1" colspan="1">
                <xref ref-type="bibr" rid="B381">Pozzobon and Schifino-Wittmann 2006</xref>
              </td></tr><tr><td rowspan="1" colspan="1">LBB 1546</td><td rowspan="1" colspan="1">-</td><td rowspan="1" colspan="1">26</td><td rowspan="1" colspan="1">-</td><td rowspan="1" colspan="1">-</td><td rowspan="1" colspan="1">-</td><td rowspan="1" colspan="1">-</td><td rowspan="1" colspan="1">
                <xref ref-type="bibr" rid="B382">Pozzobon et al. 2006</xref>
              </td></tr><tr><td rowspan="1" colspan="8">
                <italic>
                  <tp:taxon-name><tp:taxon-name-part taxon-name-part-type="genus" reg="Capsicum">C.</tp:taxon-name-part><tp:taxon-name-part taxon-name-part-type="species" reg="eshbaughii">eshbaughii</tp:taxon-name-part></tp:taxon-name>
                </italic>
              </td></tr><tr><td rowspan="1" colspan="1">CCG 91</td><td rowspan="1" colspan="1">-</td><td rowspan="1" colspan="1">24</td><td rowspan="1" colspan="1">-</td><td rowspan="1" colspan="1">-</td><td rowspan="1" colspan="1">-</td><td rowspan="1" colspan="1">-</td><td rowspan="1" colspan="1">
                <xref ref-type="bibr" rid="B81">Carrizo García et al. 2020</xref>
              </td></tr><tr><td rowspan="1" colspan="8">
                <italic>
                  <tp:taxon-name><tp:taxon-name-part taxon-name-part-type="genus" reg="Capsicum">C.</tp:taxon-name-part><tp:taxon-name-part taxon-name-part-type="species" reg="eximium">eximium</tp:taxon-name-part></tp:taxon-name>
                </italic>
              </td></tr><tr><td rowspan="1" colspan="1">No voucher cited</td><td rowspan="1" colspan="1">12</td><td rowspan="1" colspan="1">-</td><td rowspan="1" colspan="1">-</td><td rowspan="1" colspan="1">-</td><td rowspan="1" colspan="1">-</td><td rowspan="1" colspan="1">-</td><td rowspan="1" colspan="1">Heiser and Smith 1958</td></tr><tr><td rowspan="1" colspan="1">No voucher cited</td><td rowspan="1" colspan="1">-</td><td rowspan="1" colspan="1">24</td><td rowspan="1" colspan="1">-</td><td rowspan="1" colspan="1">-</td><td rowspan="1" colspan="1">-</td><td rowspan="1" colspan="1">-</td><td rowspan="1" colspan="1">
                <xref ref-type="bibr" rid="B369">Pickersgill 1977</xref>
              </td></tr><tr><td rowspan="1" colspan="1">cytotype 1 EAM 254</td><td rowspan="1" colspan="1">-</td><td rowspan="1" colspan="1">24</td><td rowspan="1" colspan="1">11 m + 1 sm</td><td rowspan="1" colspan="1">7 m, 12 sm</td><td rowspan="1" colspan="1">4.90 (68.89)</td><td rowspan="1" colspan="1">4.06*</td><td rowspan="1" colspan="1"><xref ref-type="bibr" rid="B316">Moscone et al. 2003</xref>*, 2007</td></tr><tr><td rowspan="1" colspan="1">cytotype 2 EAM 255</td><td rowspan="1" colspan="1">-</td><td rowspan="1" colspan="1">-</td><td rowspan="1" colspan="1">11 m + 1 sm</td><td rowspan="1" colspan="1">7 m, 12 sm</td><td rowspan="1" colspan="1">2.10 (69.65)</td><td rowspan="1" colspan="1">-</td><td rowspan="1" colspan="1"><xref ref-type="bibr" rid="B317">Moscone et al. 2007</xref>; <xref ref-type="bibr" rid="B428">Scaldaferro et al. 2013</xref>; <xref ref-type="bibr" rid="B117">Debat et al. 2017</xref></td></tr><tr><td rowspan="1" colspan="1">University of Reading, U. K. w. no, Budapest, Hungary w. no</td><td rowspan="1" colspan="1">-</td><td rowspan="1" colspan="1">-</td><td rowspan="1" colspan="1">-</td><td rowspan="1" colspan="1">-</td><td rowspan="1" colspan="1">-</td><td rowspan="1" colspan="1">4.35<sup>†</sup></td><td rowspan="1" colspan="1">
                <xref ref-type="bibr" rid="B45">Belletti et al. 1998</xref>
                <sup>†</sup>
              </td></tr><tr><td rowspan="1" colspan="8">
                <italic>
                  <tp:taxon-name><tp:taxon-name-part taxon-name-part-type="genus" reg="Capsicum">C.</tp:taxon-name-part><tp:taxon-name-part taxon-name-part-type="species" reg="flexuosum">flexuosum</tp:taxon-name-part></tp:taxon-name>
                </italic>
              </td></tr><tr><td rowspan="1" colspan="1">RSu, EAM 4133</td><td rowspan="1" colspan="1">12</td><td rowspan="1" colspan="1">-</td><td rowspan="1" colspan="1">-</td><td rowspan="1" colspan="1">-</td><td rowspan="1" colspan="1">-</td><td rowspan="1" colspan="1">-</td><td rowspan="1" colspan="1">
                <xref ref-type="bibr" rid="B308">Moscone 1992</xref>
              </td></tr><tr><td rowspan="1" colspan="1">LBB 1552</td><td rowspan="1" colspan="1">12</td><td rowspan="1" colspan="1">-</td><td rowspan="1" colspan="1">-</td><td rowspan="1" colspan="1">-</td><td rowspan="1" colspan="1">-</td><td rowspan="1" colspan="1">-</td><td rowspan="1" colspan="1">
                <xref ref-type="bibr" rid="B381">Pozzobon and Schifino-Wittmann 2006</xref>
              </td></tr><tr><td rowspan="1" colspan="1">LBB 1552</td><td rowspan="1" colspan="1">-</td><td rowspan="1" colspan="1">24</td><td rowspan="1" colspan="1">-</td><td rowspan="1" colspan="1">-</td><td rowspan="1" colspan="1">-</td><td rowspan="1" colspan="1">-</td><td rowspan="1" colspan="1">
                <xref ref-type="bibr" rid="B382">Pozzobon et al. 2006</xref>
              </td></tr><tr><td rowspan="1" colspan="1">GEB et al. 3631</td><td rowspan="1" colspan="1">-</td><td rowspan="1" colspan="1">24</td><td rowspan="1" colspan="1">-</td><td rowspan="1" colspan="1">-</td><td rowspan="1" colspan="1">-</td><td rowspan="1" colspan="1">-</td><td rowspan="1" colspan="1">this monograph</td></tr><tr><td rowspan="1" colspan="1">GEB et al. 1034; JD &amp; AIH 599</td><td rowspan="1" colspan="1">-</td><td rowspan="1" colspan="1">24</td><td rowspan="1" colspan="1">11 m + 1 st</td><td rowspan="1" colspan="1">2 m, 5 m</td><td rowspan="1" colspan="1">16.82 (103.69)</td><td rowspan="1" colspan="1">-</td><td rowspan="1" colspan="1"><xref ref-type="bibr" rid="B317">Moscone et al. 2007</xref>; <xref ref-type="bibr" rid="B428">Scaldaferro et al. 2013</xref>; <xref ref-type="bibr" rid="B116">Debat et al. 2016</xref></td></tr><tr><td rowspan="1" colspan="1">No voucher cited</td><td rowspan="1" colspan="1">-</td><td rowspan="1" colspan="1">-</td><td rowspan="1" colspan="1">-</td><td rowspan="1" colspan="1">-</td><td rowspan="1" colspan="1">-</td><td rowspan="1" colspan="1">7.2<sup>¤</sup></td><td rowspan="1" colspan="1">
                <xref ref-type="bibr" rid="B225">Jarret et al. 2019</xref>
                <sup>¤</sup>
              </td></tr><tr><td rowspan="1" colspan="8">
                <italic>
                  <tp:taxon-name><tp:taxon-name-part taxon-name-part-type="genus" reg="Capsicum">C.</tp:taxon-name-part><tp:taxon-name-part taxon-name-part-type="species" reg="friburgense">friburgense</tp:taxon-name-part></tp:taxon-name>
                </italic>
              </td></tr><tr><td rowspan="1" colspan="1">LBB 1565</td><td rowspan="1" colspan="1">13</td><td rowspan="1" colspan="1">-</td><td rowspan="1" colspan="1">-</td><td rowspan="1" colspan="1">-</td><td rowspan="1" colspan="1">-</td><td rowspan="1" colspan="1">-</td><td rowspan="1" colspan="1"><xref ref-type="bibr" rid="B381">Pozzobon and Schifino-Wittmann 2006</xref>; <xref ref-type="bibr" rid="B382">Pozzobon et al. 2006</xref></td></tr><tr><td rowspan="1" colspan="8">
                <italic>
                  <tp:taxon-name><tp:taxon-name-part taxon-name-part-type="genus" reg="Capsicum">C.</tp:taxon-name-part><tp:taxon-name-part taxon-name-part-type="species" reg="frutescens">frutescens</tp:taxon-name-part></tp:taxon-name>
                </italic>
              </td></tr><tr><td rowspan="1" colspan="1">No voucher cited</td><td rowspan="1" colspan="1">-</td><td rowspan="1" colspan="1">24</td><td rowspan="1" colspan="1">-</td><td rowspan="1" colspan="1">-</td><td rowspan="1" colspan="1">-</td><td rowspan="1" colspan="1">-</td><td rowspan="1" colspan="1">
                <xref ref-type="bibr" rid="B369">Pickersgill 1977</xref>
              </td></tr><tr><td rowspan="1" colspan="1">GEB et al. 795; EAM 200</td><td rowspan="1" colspan="1">-</td><td rowspan="1" colspan="1">24</td><td rowspan="1" colspan="1">11 m + 1 st</td><td rowspan="1" colspan="1">1 m, 12 st</td><td rowspan="1" colspan="1">5.55 (66.63)</td><td rowspan="1" colspan="1">3.40*</td><td rowspan="1" colspan="1">Moscone et al. 1996; <xref ref-type="bibr" rid="B316">2003</xref>*, 2007</td></tr><tr><td rowspan="1" colspan="1">Tuscia University, Italy w. no, Sao Paulo University w. no</td><td rowspan="1" colspan="1">-</td><td rowspan="1" colspan="1">-</td><td rowspan="1" colspan="1">-</td><td rowspan="1" colspan="1">-</td><td rowspan="1" colspan="1">-</td><td rowspan="1" colspan="1">3.97<sup>†</sup></td><td rowspan="1" colspan="1">
                <xref ref-type="bibr" rid="B45">Belletti et al. 1998</xref>
                <sup>†</sup>
              </td></tr><tr><td rowspan="1" colspan="8">
                <italic>
                  <tp:taxon-name><tp:taxon-name-part taxon-name-part-type="genus" reg="Capsicum">C.</tp:taxon-name-part><tp:taxon-name-part taxon-name-part-type="species" reg="galapagoense">galapagoense</tp:taxon-name-part></tp:taxon-name>
                </italic>
              </td></tr><tr><td rowspan="1" colspan="1">No voucher cited</td><td rowspan="1" colspan="1">12</td><td rowspan="1" colspan="1">-</td><td rowspan="1" colspan="1">-</td><td rowspan="1" colspan="1">-</td><td rowspan="1" colspan="1">-</td><td rowspan="1" colspan="1">-</td><td rowspan="1" colspan="1">Heiser and Smith 1958</td></tr><tr><td rowspan="1" colspan="1">No voucher cited</td><td rowspan="1" colspan="1">-</td><td rowspan="1" colspan="1">24</td><td rowspan="1" colspan="1">-</td><td rowspan="1" colspan="1">-</td><td rowspan="1" colspan="1">-</td><td rowspan="1" colspan="1">-</td><td rowspan="1" colspan="1">
                <xref ref-type="bibr" rid="B369">Pickersgill 1977</xref>
              </td></tr><tr><td rowspan="1" colspan="1">PI 639682</td><td rowspan="1" colspan="1">-</td><td rowspan="1" colspan="1">24</td><td rowspan="1" colspan="1">11 m + 1 st</td><td rowspan="1" colspan="1">12 st</td><td rowspan="1" colspan="1">2.24 (48.66)</td><td rowspan="1" colspan="1">-</td><td rowspan="1" colspan="1"><xref ref-type="bibr" rid="B317">Moscone et al. 2007</xref>; <xref ref-type="bibr" rid="B428">Scaldaferro et al. 2013</xref></td></tr><tr><td rowspan="1" colspan="8">
                <italic>
                  <tp:taxon-name><tp:taxon-name-part taxon-name-part-type="genus" reg="Capsicum">C.</tp:taxon-name-part><tp:taxon-name-part taxon-name-part-type="species" reg="hunzikerianum">hunzikerianum</tp:taxon-name-part></tp:taxon-name>
                </italic>
              </td></tr><tr><td rowspan="1" colspan="1">GEB et al. 5041</td><td rowspan="1" colspan="1">-</td><td rowspan="1" colspan="1">26</td><td rowspan="1" colspan="1">-</td><td rowspan="1" colspan="1">-</td><td rowspan="1" colspan="1">-</td><td rowspan="1" colspan="1">-</td><td rowspan="1" colspan="1">this monograph</td></tr><tr><td rowspan="1" colspan="8">
                <italic>
                  <tp:taxon-name><tp:taxon-name-part taxon-name-part-type="genus" reg="Capsicum">C.</tp:taxon-name-part><tp:taxon-name-part taxon-name-part-type="species" reg="lanceolatum">lanceolatum</tp:taxon-name-part></tp:taxon-name>
                </italic>
              </td></tr><tr><td rowspan="1" colspan="1">NMCA 90016</td><td rowspan="1" colspan="1">13</td><td rowspan="1" colspan="1">-</td><td rowspan="1" colspan="1">-</td><td rowspan="1" colspan="1">-</td><td rowspan="1" colspan="1">-</td><td rowspan="1" colspan="1">-</td><td rowspan="1" colspan="1">
                <xref ref-type="bibr" rid="B474">Tong and Bosland 2003</xref>
              </td></tr><tr><td rowspan="1" colspan="8">
                <italic>
                  <tp:taxon-name><tp:taxon-name-part taxon-name-part-type="genus" reg="Capsicum">C.</tp:taxon-name-part><tp:taxon-name-part taxon-name-part-type="species" reg="longidentatum">longidentatum</tp:taxon-name-part></tp:taxon-name>
                </italic>
              </td></tr><tr><td rowspan="1" colspan="1">MFA &amp; GEB 7086</td><td rowspan="1" colspan="1">-</td><td rowspan="1" colspan="1">24</td><td rowspan="1" colspan="1">12 m</td><td rowspan="1" colspan="1">12 m</td><td rowspan="1" colspan="1">-</td><td rowspan="1" colspan="1">-</td><td rowspan="1" colspan="1">
                <xref ref-type="bibr" rid="B37">Barboza et al. 2011</xref>
              </td></tr><tr><td rowspan="1" colspan="8">
                <italic>
                  <tp:taxon-name><tp:taxon-name-part taxon-name-part-type="genus" reg="Capsicum">C.</tp:taxon-name-part><tp:taxon-name-part taxon-name-part-type="species" reg="longifolium">longifolium</tp:taxon-name-part></tp:taxon-name>
                </italic>
              </td></tr><tr><td rowspan="1" colspan="1">GEB &amp; SLG 4821</td><td rowspan="1" colspan="1">-</td><td rowspan="1" colspan="1">26</td><td rowspan="1" colspan="1">9 m + 3 sm + 1 st</td><td rowspan="1" colspan="1">10 sm</td><td rowspan="1" colspan="1">3.77 (23.86)</td><td rowspan="1" colspan="1">-</td><td rowspan="1" colspan="1">
                <xref ref-type="bibr" rid="B38">Barboza et al. 2019</xref>
              </td></tr><tr><td rowspan="1" colspan="8">
                <italic>
                  <tp:taxon-name><tp:taxon-name-part taxon-name-part-type="genus" reg="Capsicum">C.</tp:taxon-name-part><tp:taxon-name-part taxon-name-part-type="species" reg="lycianthoides">lycianthoides</tp:taxon-name-part></tp:taxon-name>
                </italic>
              </td></tr><tr><td rowspan="1" colspan="1">GDB 85</td><td rowspan="1" colspan="1">-</td><td rowspan="1" colspan="1">26</td><td rowspan="1" colspan="1">9 m + 3 sm + 1 st</td><td rowspan="1" colspan="1">10 sm</td><td rowspan="1" colspan="1">-</td><td rowspan="1" colspan="1">-</td><td rowspan="1" colspan="1">
                <xref ref-type="bibr" rid="B426">Scaldaferro and Moscone 2019</xref>
              </td></tr><tr><td rowspan="1" colspan="8">
                <italic>
                  <tp:taxon-name><tp:taxon-name-part taxon-name-part-type="genus" reg="Capsicum">C.</tp:taxon-name-part><tp:taxon-name-part taxon-name-part-type="species" reg="mirabile">mirabile</tp:taxon-name-part></tp:taxon-name>
                </italic>
              </td></tr><tr><td rowspan="1" colspan="1">NMCA 50029</td><td rowspan="1" colspan="1">13</td><td rowspan="1" colspan="1">-</td><td rowspan="1" colspan="1">-</td><td rowspan="1" colspan="1">-</td><td rowspan="1" colspan="1">-</td><td rowspan="1" colspan="1">-</td><td rowspan="1" colspan="1">
                <xref ref-type="bibr" rid="B474">Tong and Bosland 2003</xref>
              </td></tr><tr><td rowspan="1" colspan="1">LBB 1559, 1564, 1568</td><td rowspan="1" colspan="1">13</td><td rowspan="1" colspan="1">-</td><td rowspan="1" colspan="1">-</td><td rowspan="1" colspan="1">-</td><td rowspan="1" colspan="1">-</td><td rowspan="1" colspan="1">-</td><td rowspan="1" colspan="1"><xref ref-type="bibr" rid="B381">Pozzobon and Schifino-Wittmann 2006</xref> (as <italic><tp:taxon-name><tp:taxon-name-part taxon-name-part-type="genus" reg="Capsicum">Capsicum</tp:taxon-name-part></tp:taxon-name></italic> sp 6)</td></tr><tr><td rowspan="1" colspan="1">LBB 1550, 1554</td><td rowspan="1" colspan="1">13</td><td rowspan="1" colspan="1">-</td><td rowspan="1" colspan="1">-</td><td rowspan="1" colspan="1">-</td><td rowspan="1" colspan="1">-</td><td rowspan="1" colspan="1">-</td><td rowspan="1" colspan="1"><xref ref-type="bibr" rid="B381">Pozzobon and Schifino-Wittmann 2006</xref> (as <italic><tp:taxon-name><tp:taxon-name-part taxon-name-part-type="genus" reg="Capsicum">C.</tp:taxon-name-part><tp:taxon-name-part taxon-name-part-type="species" reg="buforum">buforum</tp:taxon-name-part></tp:taxon-name></italic>)</td></tr><tr><td rowspan="1" colspan="1">cytotype 1 ATH 25238, 25251</td><td rowspan="1" colspan="1">-</td><td rowspan="1" colspan="1">26</td><td rowspan="1" colspan="1">9 m + 2 sm + 1 st + 1 t</td><td rowspan="1" colspan="1">7 m</td><td rowspan="1" colspan="1">29.64 (83.81)</td><td rowspan="1" colspan="1">-</td><td rowspan="1" colspan="1">
                <xref ref-type="bibr" rid="B317">Moscone et al. 2007</xref>
              </td></tr><tr><td rowspan="1" colspan="1">cytotype 2 ATH 25238, 25255</td><td rowspan="1" colspan="1">-</td><td rowspan="1" colspan="1">26</td><td rowspan="1" colspan="1">8 m + 3 sm + 1 st + 1 t</td><td rowspan="1" colspan="1">7 m</td><td rowspan="1" colspan="1">29.25 (93.72)</td><td rowspan="1" colspan="1">-</td><td rowspan="1" colspan="1">
                <xref ref-type="bibr" rid="B317">Moscone et al. 2007</xref>
              </td></tr><tr><td rowspan="1" colspan="1">cytotype 3 ATH 25238, 25267</td><td rowspan="1" colspan="1">-</td><td rowspan="1" colspan="1">26</td><td rowspan="1" colspan="1">9 m + 3 sm + 1 t</td><td rowspan="1" colspan="1">9 m</td><td rowspan="1" colspan="1">30.93 (103.4)</td><td rowspan="1" colspan="1">-</td><td rowspan="1" colspan="1">
                <xref ref-type="bibr" rid="B317">Moscone et al. 2007</xref>
              </td></tr><tr><td rowspan="1" colspan="8">
                <italic>
                  <tp:taxon-name><tp:taxon-name-part taxon-name-part-type="genus" reg="Capsicum">C.</tp:taxon-name-part><tp:taxon-name-part taxon-name-part-type="species" reg="parvifolium">parvifolium</tp:taxon-name-part></tp:taxon-name>
                </italic>
              </td></tr><tr><td rowspan="1" colspan="1">MFA &amp; GEB 7075</td><td rowspan="1" colspan="1">-</td><td rowspan="1" colspan="1">24</td><td rowspan="1" colspan="1">11 m + 1 sm</td><td rowspan="1" colspan="1">12 sm</td><td rowspan="1" colspan="1">-</td><td rowspan="1" colspan="1">-</td><td rowspan="1" colspan="1"><xref ref-type="bibr" rid="B37">Barboza et al. 2011</xref>; <xref ref-type="bibr" rid="B405">Romero da Cruz et al. 2017</xref></td></tr><tr><td rowspan="1" colspan="8">
                <italic>
                  <tp:taxon-name><tp:taxon-name-part taxon-name-part-type="genus" reg="Capsicum">C.</tp:taxon-name-part><tp:taxon-name-part taxon-name-part-type="species" reg="pereirae">pereirae</tp:taxon-name-part></tp:taxon-name>
                </italic>
              </td></tr><tr><td rowspan="1" colspan="1">LBB 1558</td><td rowspan="1" colspan="1">13</td><td rowspan="1" colspan="1">-</td><td rowspan="1" colspan="1">-</td><td rowspan="1" colspan="1">-</td><td rowspan="1" colspan="1">-</td><td rowspan="1" colspan="1">-</td><td rowspan="1" colspan="1">
                <xref ref-type="bibr" rid="B381">Pozzobon and Schifino-Wittmann 2006</xref>
              </td></tr><tr><td rowspan="1" colspan="1">LBB 1558</td><td rowspan="1" colspan="1">-</td><td rowspan="1" colspan="1">26</td><td rowspan="1" colspan="1">-</td><td rowspan="1" colspan="1">-</td><td rowspan="1" colspan="1">-</td><td rowspan="1" colspan="1">-</td><td rowspan="1" colspan="1"><xref ref-type="bibr" rid="B382">Pozzobon et al. 2006</xref> (as <italic><tp:taxon-name><tp:taxon-name-part taxon-name-part-type="genus" reg="Capsicum">Capsicum</tp:taxon-name-part></tp:taxon-name></italic> sp 7)</td></tr><tr><td rowspan="1" colspan="1">cytotype 1 ATH 26137</td><td rowspan="1" colspan="1">-</td><td rowspan="1" colspan="1">26</td><td rowspan="1" colspan="1">9 m + 1 sm + 2 st + 1 t</td><td rowspan="1" colspan="1">4 m, 11 st</td><td rowspan="1" colspan="1">11.42 (74.52)</td><td rowspan="1" colspan="1">-</td><td rowspan="1" colspan="1">
                <xref ref-type="bibr" rid="B317">Moscone et al. 2007</xref>
              </td></tr><tr><td rowspan="1" colspan="1">cytotype 2 ATH 25249</td><td rowspan="1" colspan="1">-</td><td rowspan="1" colspan="1">26</td><td rowspan="1" colspan="1">10 m + 2 st + 1 t</td><td rowspan="1" colspan="1">6 m, 11 st</td><td rowspan="1" colspan="1">16.04 (75.85)</td><td rowspan="1" colspan="1">-</td><td rowspan="1" colspan="1">
                <xref ref-type="bibr" rid="B317">Moscone et al. 2007</xref>
              </td></tr><tr><td rowspan="1" colspan="8">
                <italic>
                  <tp:taxon-name><tp:taxon-name-part taxon-name-part-type="genus" reg="Capsicum">C.</tp:taxon-name-part><tp:taxon-name-part taxon-name-part-type="species" reg="piuranum">piuranum</tp:taxon-name-part></tp:taxon-name>
                </italic>
              </td></tr><tr><td rowspan="1" colspan="1">GEB &amp; SLG 4841</td><td rowspan="1" colspan="1">-</td><td rowspan="1" colspan="1">26</td><td rowspan="1" colspan="1">9 m + 3 sm + 1 st</td><td rowspan="1" colspan="1">10 sm</td><td rowspan="1" colspan="1">2.84 (22.97)</td><td rowspan="1" colspan="1">-</td><td rowspan="1" colspan="1">
                <xref ref-type="bibr" rid="B38">Barboza et al. 2019</xref>
              </td></tr><tr><td rowspan="1" colspan="8">
                <italic>
                  <tp:taxon-name><tp:taxon-name-part taxon-name-part-type="genus" reg="Capsicum">C.</tp:taxon-name-part><tp:taxon-name-part taxon-name-part-type="species" reg="pubescens">pubescens</tp:taxon-name-part></tp:taxon-name>
                </italic>
              </td></tr><tr><td rowspan="1" colspan="1">No voucher cited</td><td rowspan="1" colspan="1">-</td><td rowspan="1" colspan="1">24</td><td rowspan="1" colspan="1">-</td><td rowspan="1" colspan="1">-</td><td rowspan="1" colspan="1">-</td><td rowspan="1" colspan="1">-</td><td rowspan="1" colspan="1"><xref ref-type="bibr" rid="B369">Pickersgill 1977</xref>, <xref ref-type="bibr" rid="B373">1991</xref></td></tr><tr><td rowspan="1" colspan="1">GEB 79; EAM 198, 202, 208, 256, 257</td><td rowspan="1" colspan="1">-</td><td rowspan="1" colspan="1">24</td><td rowspan="1" colspan="1">11 m + 1 st</td><td rowspan="1" colspan="1">10 m, 12 st</td><td rowspan="1" colspan="1">18.95 (80.53)</td><td rowspan="1" colspan="1">4.47*</td><td rowspan="1" colspan="1"><xref ref-type="bibr" rid="B313">Moscone et al. 1993</xref>, <xref ref-type="bibr" rid="B314">1995</xref>, <xref ref-type="bibr" rid="B311">1996a</xref>, <xref ref-type="bibr" rid="B316">2003</xref>*, 2007</td></tr><tr><td rowspan="1" colspan="1">Budapest, Hungary w. no</td><td rowspan="1" colspan="1">-</td><td rowspan="1" colspan="1">-</td><td rowspan="1" colspan="1">-</td><td rowspan="1" colspan="1">-</td><td rowspan="1" colspan="1">-</td><td rowspan="1" colspan="1">4.86<sup>†</sup></td><td rowspan="1" colspan="1">
                <xref ref-type="bibr" rid="B45">Belletti et al. 1998</xref>
                <sup>†</sup>
              </td></tr><tr><td rowspan="1" colspan="8">
                <italic>
                  <tp:taxon-name><tp:taxon-name-part taxon-name-part-type="genus" reg="Capsicum">C.</tp:taxon-name-part><tp:taxon-name-part taxon-name-part-type="species" reg="rabenii">rabenii</tp:taxon-name-part></tp:taxon-name>
                </italic>
              </td></tr><tr><td rowspan="1" colspan="1">No voucher cited</td><td rowspan="1" colspan="1">12</td><td rowspan="1" colspan="1">-</td><td rowspan="1" colspan="1">-</td><td rowspan="1" colspan="1">-</td><td rowspan="1" colspan="1">-</td><td rowspan="1" colspan="1">-</td><td rowspan="1" colspan="1">Heiser and Smith 1958</td></tr><tr><td rowspan="1" colspan="1">No voucher cited</td><td rowspan="1" colspan="1">-</td><td rowspan="1" colspan="1">24</td><td rowspan="1" colspan="1">-</td><td rowspan="1" colspan="1">-</td><td rowspan="1" colspan="1">-</td><td rowspan="1" colspan="1">-</td><td rowspan="1" colspan="1">
                <xref ref-type="bibr" rid="B369">Pickersgill 1977</xref>
              </td></tr><tr><td rowspan="1" colspan="1">LBB 1553, 1555</td><td rowspan="1" colspan="1">12</td><td rowspan="1" colspan="1">-</td><td rowspan="1" colspan="1">-</td><td rowspan="1" colspan="1">-</td><td rowspan="1" colspan="1">-</td><td rowspan="1" colspan="1">-</td><td rowspan="1" colspan="1">
                <xref ref-type="bibr" rid="B381">Pozzobon and Schifino-Wittmann 2006</xref>
              </td></tr><tr><td rowspan="1" colspan="1">LBB 1524, 1553, 1555</td><td rowspan="1" colspan="1">-</td><td rowspan="1" colspan="1">24</td><td rowspan="1" colspan="1">-</td><td rowspan="1" colspan="1">-</td><td rowspan="1" colspan="1">-</td><td rowspan="1" colspan="1">-</td><td rowspan="1" colspan="1"><xref ref-type="bibr" rid="B382">Pozzobon et al. 2006</xref> (as <tp:taxon-name><tp:taxon-name-part taxon-name-part-type="genus" reg="Capsicum">C.</tp:taxon-name-part><tp:taxon-name-part taxon-name-part-type="species" reg="baccatum">baccatum</tp:taxon-name-part><tp:taxon-name-part taxon-name-part-type="infraspecific-rank">var.</tp:taxon-name-part><tp:taxon-name-part taxon-name-part-type="variety" reg="praetermissum">praetermissum</tp:taxon-name-part></tp:taxon-name>)</td></tr><tr><td rowspan="1" colspan="1">cytotype 1 PI 441654</td><td rowspan="1" colspan="1">-</td><td rowspan="1" colspan="1">24</td><td rowspan="1" colspan="1">11 m + 1 st</td><td rowspan="1" colspan="1">7 m, 12 st</td><td rowspan="1" colspan="1">10.96 (72.55)</td><td rowspan="1" colspan="1">-</td><td rowspan="1" colspan="1">
                <xref ref-type="bibr" rid="B317">Moscone et al. 2007</xref>
              </td></tr><tr><td rowspan="1" colspan="1">cytotype 2 EFM 05-17</td><td rowspan="1" colspan="1">-</td><td rowspan="1" colspan="1">24</td><td rowspan="1" colspan="1">11 m + 1 sm</td><td rowspan="1" colspan="1">6 m, 12 sm</td><td rowspan="1" colspan="1">14.92 (76.20)</td><td rowspan="1" colspan="1">-</td><td rowspan="1" colspan="1"><xref ref-type="bibr" rid="B174">Grabiele et al. 2014</xref>; <xref ref-type="bibr" rid="B429">Scaldaferro et al. 2016</xref></td></tr><tr><td rowspan="1" colspan="1">Budapest, Hungary w. no, Gatersleben, Germany w. no</td><td rowspan="1" colspan="1">-</td><td rowspan="1" colspan="1">-</td><td rowspan="1" colspan="1">-</td><td rowspan="1" colspan="1">-</td><td rowspan="1" colspan="1">-</td><td rowspan="1" colspan="1">4.57<sup>†</sup></td><td rowspan="1" colspan="1">
                <xref ref-type="bibr" rid="B45">Belletti et al. 1998</xref>
                <sup>†</sup>
              </td></tr><tr><td rowspan="1" colspan="8">
                <italic>
                  <tp:taxon-name><tp:taxon-name-part taxon-name-part-type="genus" reg="Capsicum">C.</tp:taxon-name-part><tp:taxon-name-part taxon-name-part-type="species" reg="recurvatum">recurvatum</tp:taxon-name-part></tp:taxon-name>
                </italic>
              </td></tr><tr><td rowspan="1" colspan="1">LBB 1523</td><td rowspan="1" colspan="1">13</td><td rowspan="1" colspan="1">-</td><td rowspan="1" colspan="1">-</td><td rowspan="1" colspan="1">-</td><td rowspan="1" colspan="1">-</td><td rowspan="1" colspan="1">-</td><td rowspan="1" colspan="1">
                <xref ref-type="bibr" rid="B381">Pozzobon and Schifino- Wittmann 2006</xref>
              </td></tr><tr><td rowspan="1" colspan="1">LBB 1523</td><td rowspan="1" colspan="1">-</td><td rowspan="1" colspan="1">26</td><td rowspan="1" colspan="1">-</td><td rowspan="1" colspan="1">-</td><td rowspan="1" colspan="1">-</td><td rowspan="1" colspan="1">-</td><td rowspan="1" colspan="1"><xref ref-type="bibr" rid="B382">Pozzobon et al. 2006</xref> (as <italic><tp:taxon-name><tp:taxon-name-part taxon-name-part-type="genus" reg="Capsicum">Capsicum</tp:taxon-name-part></tp:taxon-name></italic> sp. 2)</td></tr><tr><td rowspan="1" colspan="1">GEB et al. 915; GEB et al. 1629, 1632</td><td rowspan="1" colspan="1">-</td><td rowspan="1" colspan="1">26</td><td rowspan="1" colspan="1">10 m + 2 sm + 1 st</td><td rowspan="1" colspan="1">12 sm</td><td rowspan="1" colspan="1">5.73 (68.55)</td><td rowspan="1" colspan="1">-</td><td rowspan="1" colspan="1"><xref ref-type="bibr" rid="B317">Moscone et al. 2007</xref>; <xref ref-type="bibr" rid="B426">Scaldaferro and Moscone 2019</xref></td></tr><tr><td rowspan="1" colspan="8">
                <italic>
                  <tp:taxon-name><tp:taxon-name-part taxon-name-part-type="genus" reg="Capsicum">C.</tp:taxon-name-part><tp:taxon-name-part taxon-name-part-type="species" reg="regale">regale</tp:taxon-name-part></tp:taxon-name>
                </italic>
              </td></tr><tr><td rowspan="1" colspan="1">AOR et al. 3034</td><td rowspan="1" colspan="1">-</td><td rowspan="1" colspan="1">26</td><td rowspan="1" colspan="1">-</td><td rowspan="1" colspan="1">-</td><td rowspan="1" colspan="1">-</td><td rowspan="1" colspan="1">-</td><td rowspan="1" colspan="1">
                <xref ref-type="bibr" rid="B40">Barboza et al. 2020b</xref>
              </td></tr><tr><td rowspan="1" colspan="8">
                <italic>
                  <tp:taxon-name><tp:taxon-name-part taxon-name-part-type="genus" reg="Capsicum">C.</tp:taxon-name-part><tp:taxon-name-part taxon-name-part-type="species" reg="rhomboideum">rhomboideum</tp:taxon-name-part></tp:taxon-name>
                </italic>
              </td></tr><tr><td rowspan="1" colspan="1">No voucher cited</td><td rowspan="1" colspan="1">-</td><td rowspan="1" colspan="1">26</td><td rowspan="1" colspan="1">-</td><td rowspan="1" colspan="1">-</td><td rowspan="1" colspan="1">-</td><td rowspan="1" colspan="1">-</td><td rowspan="1" colspan="1"><xref ref-type="bibr" rid="B369">Pickersgill 1977</xref> (as <italic><tp:taxon-name><tp:taxon-name-part taxon-name-part-type="genus" reg="Capsicum">C.</tp:taxon-name-part><tp:taxon-name-part taxon-name-part-type="species" reg="ciliatum">ciliatum</tp:taxon-name-part></tp:taxon-name></italic>)</td></tr><tr><td rowspan="1" colspan="1">YSG 19, 20</td><td rowspan="1" colspan="1">-</td><td rowspan="1" colspan="1">26</td><td rowspan="1" colspan="1">10 m + 1 sm + 2 st</td><td rowspan="1" colspan="1">9 m</td><td rowspan="1" colspan="1">4.88 (42.13)</td><td rowspan="1" colspan="1">-</td><td rowspan="1" colspan="1"><xref ref-type="bibr" rid="B317">Moscone et al. 2007</xref>; <xref ref-type="bibr" rid="B428">Scaldaferro et al. 2013</xref>; <xref ref-type="bibr" rid="B5">Aguilera et al. 2014</xref></td></tr><tr><td rowspan="1" colspan="1">No voucher cited</td><td rowspan="1" colspan="1">-</td><td rowspan="1" colspan="1">-</td><td rowspan="1" colspan="1">-</td><td rowspan="1" colspan="1">-</td><td rowspan="1" colspan="1">-</td><td rowspan="1" colspan="1">2.08<sup>¤</sup></td><td rowspan="1" colspan="1">
                <xref ref-type="bibr" rid="B225">Jarret et al. 2019</xref>
                <sup>¤</sup>
              </td></tr><tr><td rowspan="1" colspan="8">
                <italic>
                  <tp:taxon-name><tp:taxon-name-part taxon-name-part-type="genus" reg="Capsicum">C.</tp:taxon-name-part><tp:taxon-name-part taxon-name-part-type="species" reg="schottianum">schottianum</tp:taxon-name-part></tp:taxon-name>
                </italic>
              </td></tr><tr><td rowspan="1" colspan="1">LBB 1535, 1536, 1540, 1544, 1545</td><td rowspan="1" colspan="1">13</td><td rowspan="1" colspan="1">-</td><td rowspan="1" colspan="1">-</td><td rowspan="1" colspan="1">-</td><td rowspan="1" colspan="1">-</td><td rowspan="1" colspan="1">-</td><td rowspan="1" colspan="1">
                <xref ref-type="bibr" rid="B381">Pozzobon and Schifino-Wittmann 2006</xref>
              </td></tr><tr><td rowspan="1" colspan="1">LBB 1535, 1540</td><td rowspan="1" colspan="1">-</td><td rowspan="1" colspan="1">26</td><td rowspan="1" colspan="1">-</td><td rowspan="1" colspan="1">-</td><td rowspan="1" colspan="1">-</td><td rowspan="1" colspan="1">-</td><td rowspan="1" colspan="1">
                <xref ref-type="bibr" rid="B382">Pozzobon et al. 2006</xref>
              </td></tr><tr><td rowspan="1" colspan="1">ATH 25160</td><td rowspan="1" colspan="1">-</td><td rowspan="1" colspan="1">26</td><td rowspan="1" colspan="1">9 m + 2 sm + 1 st + 1 t</td><td rowspan="1" colspan="1">11 sm</td><td rowspan="1" colspan="1">23.28 (93.71)</td><td rowspan="1" colspan="1">-</td><td rowspan="1" colspan="1">
                <xref ref-type="bibr" rid="B317">Moscone et al. 2007</xref>
              </td></tr><tr><td rowspan="1" colspan="8">
                <italic>
                  <tp:taxon-name><tp:taxon-name-part taxon-name-part-type="genus" reg="Capsicum">C.</tp:taxon-name-part><tp:taxon-name-part taxon-name-part-type="species" reg="tovarii">tovarii</tp:taxon-name-part></tp:taxon-name>
                </italic>
              </td></tr><tr><td rowspan="1" colspan="1">No voucher cited</td><td rowspan="1" colspan="1">12</td><td rowspan="1" colspan="1">-</td><td rowspan="1" colspan="1">-</td><td rowspan="1" colspan="1">-</td><td rowspan="1" colspan="1">-</td><td rowspan="1" colspan="1">-</td><td rowspan="1" colspan="1">
                <xref ref-type="bibr" rid="B148">Eshbaugh et al. 1983</xref>
              </td></tr><tr><td rowspan="1" colspan="1">cytotype 1 ATH &amp; GEB 25653</td><td rowspan="1" colspan="1">-</td><td rowspan="1" colspan="1">24</td><td rowspan="1" colspan="1">11 m + 1 sm</td><td rowspan="1" colspan="1">10 m, 12 sm</td><td rowspan="1" colspan="1">38.91 (70.32)</td><td rowspan="1" colspan="1">-</td><td rowspan="1" colspan="1">
                <xref ref-type="bibr" rid="B317">Moscone et al. 2007</xref>
              </td></tr><tr><td rowspan="1" colspan="1">cytotype 2 NMCA 90008</td><td rowspan="1" colspan="1">-</td><td rowspan="1" colspan="1">24</td><td rowspan="1" colspan="1">11 m + 1 sm</td><td rowspan="1" colspan="1">6 m, 7 m, 12 sm</td><td rowspan="1" colspan="1">4.89 (67.02)</td><td rowspan="1" colspan="1">-</td><td rowspan="1" colspan="1">
                <xref ref-type="bibr" rid="B429">Scaldaferro et al. 2016</xref>
              </td></tr><tr><td rowspan="1" colspan="1">The Netherlands w. no</td><td rowspan="1" colspan="1">-</td><td rowspan="1" colspan="1">-</td><td rowspan="1" colspan="1">-</td><td rowspan="1" colspan="1">-</td><td rowspan="1" colspan="1">-</td><td rowspan="1" colspan="1">3.97 <sup>†</sup></td><td rowspan="1" colspan="1">
                <xref ref-type="bibr" rid="B45">Belletti et al. 1998</xref>
                <sup>†</sup>
              </td></tr><tr><td rowspan="1" colspan="8">
                <italic>
                  <tp:taxon-name><tp:taxon-name-part taxon-name-part-type="genus" reg="Capsicum">C.</tp:taxon-name-part><tp:taxon-name-part taxon-name-part-type="species" reg="villosum">villosum</tp:taxon-name-part></tp:taxon-name>
                </italic>
              </td></tr><tr><td rowspan="1" colspan="1">LBB 1538, 1539, 1543, 1557</td><td rowspan="1" colspan="1">13</td><td rowspan="1" colspan="1">-</td><td rowspan="1" colspan="1">-</td><td rowspan="1" colspan="1">-</td><td rowspan="1" colspan="1">-</td><td rowspan="1" colspan="1">-</td><td rowspan="1" colspan="1">
                <xref ref-type="bibr" rid="B381">Pozzobon and Schifino-Wittmann 2006</xref>
              </td></tr><tr><td rowspan="1" colspan="1">LBB 1538, 1543, 1557</td><td rowspan="1" colspan="1">-</td><td rowspan="1" colspan="1">26</td><td rowspan="1" colspan="1">-</td><td rowspan="1" colspan="1">-</td><td rowspan="1" colspan="1">-</td><td rowspan="1" colspan="1">-</td><td rowspan="1" colspan="1">
                <xref ref-type="bibr" rid="B382">Pozzobon et al. 2006</xref>
              </td></tr><tr><td rowspan="1" colspan="1">ATH 25169; GEB et al. 1653</td><td rowspan="1" colspan="1">-</td><td rowspan="1" colspan="1">26</td><td rowspan="1" colspan="1">9 m + 3 sm + 1 t</td><td rowspan="1" colspan="1">12 sm</td><td rowspan="1" colspan="1">9.74 (75.89)</td><td rowspan="1" colspan="1">-</td><td rowspan="1" colspan="1"><xref ref-type="bibr" rid="B317">Moscone et al. 2007</xref>; <xref ref-type="bibr" rid="B426">Scaldaferro and Moscone 2019</xref></td></tr></tbody></table><table-wrap-foot><fn><p>Abbreviations of collector’s name: MFA MF Agra; AA A Anton; GEB GE Barboza; LBB L de Bem Bianchetti; GDB GD Beltrán; LB L Bernardello; LB L Bohs; CCG C Carrizo García; AAC AA Cocucci; JD J Daviña; EFM E Forni Martins; LG L Galetto; AIH AI Honfi; ATH AT Hunziker; SLG S Leiva González; LQ Llatas Quiroz; EAM EA Moscone; RN R Neumann; AR A Romanutti; MVR María V. Romero; AOR A Orejuela; YSG Y Sanchez García; GS G Sierra; RSu R Subils; Neth collection number of Nijmegen University, the Netherlands; NMCA collection number of the College of Agriculture, New Mexico State University; PI collection number of the United States Department of Agriculture (Griffin, GA). Abbreviations: - unknown data; Hc heterochromatin amount; HKL haploid karyotype length; var. variety; w. no. without number; m metacentric; sm submetacentric; st subtelocentric; t telocentric; w.no. without number.</p></fn></table-wrap-foot></table-wrap><supplementary-material xmlns:xlink="http://www.w3.org/1999/xlink" id="S4" position="float" orientation="portrait" xlink:type="simple"><object-id content-type="doi" xlink:type="simple">10.3897/phytokeys.200.71667.suppl4</object-id><object-id content-type="zenodo_dep_id" xlink:type="simple">7077091</object-id><object-id content-type="arpha" xlink:type="simple">2B21878C-9A4C-545F-9C67-441D4D944C74</object-id><label>Supplementary material 4</label><caption><p>Appendix 4. Specimens examined</p></caption><statement content-type="dataType"><label>Data type</label><p>Occurences (PDF file)</p></statement><statement content-type="notes"><label>Explanation note</label><p>Full information of the specimens examined for each <italic><tp:taxon-name><tp:taxon-name-part taxon-name-part-type="genus" reg="Capsicum">Capsicum</tp:taxon-name-part></tp:taxon-name></italic> species.</p></statement><media xlink:href="phytokeys-200-001_article-71667__-s004.pdf" mimetype="application" mime-subtype="pdf" position="float" orientation="portrait" xlink:type="simple" id="oo_695540.pdf"><uri content-type="original_file" xlink:type="simple">https://binary.pensoft.net/file/695540</uri></media><permissions><license xlink:type="simple"><license-p>This dataset is made available under the Open Database License (http://opendatacommons.org/licenses/odbl/1.0/). The Open Database License (ODbL) is a license agreement intended to allow users to freely share, modify, and use this Dataset while maintaining this same freedom for others, provided that the original source and author(s) are credited.</license-p></license></permissions><attrib specific-use="authors">Gloria E. Barboza, Carolina Carrizo García, Luciano de Bem Bianchetti, María V. Romero, Marisel Scaldaferro</attrib></supplementary-material></tp:treatment-sec><ref-list><ref id="B33"><mixed-citation xmlns:xlink="http://www.w3.org/1999/xlink" xlink:type="simple"><person-group><name name-style="western"><surname>Barboza</surname><given-names>GE</given-names></name></person-group> (<year>2013</year>) <italic><tp:taxon-name><tp:taxon-name-part taxon-name-part-type="genus">Capsicum</tp:taxon-name-part></tp:taxon-name></italic>. In: Barboza GE (Coord.) <tp:taxon-name><tp:taxon-name-part taxon-name-part-type="family">Solanaceae</tp:taxon-name-part></tp:taxon-name>. Flora Argentina. Vol. 13. IBODA-IMBIV, CONICET, Buenos Aires, 21–25.</mixed-citation></ref><ref id="B32"><mixed-citation xmlns:xlink="http://www.w3.org/1999/xlink" xlink:type="simple"><person-group><name name-style="western"><surname>Barboza</surname><given-names>GE</given-names></name></person-group> (<year>2011</year>) <article-title>Lectotypifications, synonymy, and a new name in <italic><tp:taxon-name><tp:taxon-name-part taxon-name-part-type="genus">Capsicum</tp:taxon-name-part></tp:taxon-name></italic> (<tp:taxon-name><tp:taxon-name-part taxon-name-part-type="subfamily">Solanoideae</tp:taxon-name-part></tp:taxon-name>, <tp:taxon-name><tp:taxon-name-part taxon-name-part-type="family">Solanaceae</tp:taxon-name-part></tp:taxon-name>).</article-title><source>PhytoKeys</source><volume>2</volume>: <fpage>23</fpage>–<lpage>38</lpage>. <ext-link xlink:href="10.3897/phytokeys.2.730" ext-link-type="doi" xlink:type="simple">https://doi.org/10.3897/phytokeys.2.730</ext-link></mixed-citation></ref><ref id="B308"><mixed-citation xmlns:xlink="http://www.w3.org/1999/xlink" xlink:type="simple"><person-group><name name-style="western"><surname>Moscone</surname><given-names>EA</given-names></name></person-group> (<year>1992</year>) <article-title>Estudios de cromosomas meióticos en <tp:taxon-name><tp:taxon-name-part taxon-name-part-type="family">Solanaceae</tp:taxon-name-part></tp:taxon-name> de Argentina.</article-title><source>Darwiniana</source><volume>31</volume>: <fpage>261</fpage>–<lpage>297</lpage>.</mixed-citation></ref><ref id="B381"><mixed-citation xmlns:xlink="http://www.w3.org/1999/xlink" xlink:type="simple"><person-group><name name-style="western"><surname>Pozzobon</surname><given-names>MT</given-names></name><name name-style="western"><surname>Schifino-Wittmann</surname><given-names>MT</given-names></name></person-group> (<year>2006</year>) <article-title>A meiotic study of the wild and semi-domesticated Brazilian species of genus <italic><tp:taxon-name><tp:taxon-name-part taxon-name-part-type="genus">Capsicum</tp:taxon-name-part></tp:taxon-name></italic> L. (<tp:taxon-name><tp:taxon-name-part taxon-name-part-type="family">Solanaceae</tp:taxon-name-part></tp:taxon-name>).</article-title><source>Cytologia</source><volume>71</volume>(<issue>3</issue>): <fpage>275</fpage>–<lpage>287</lpage>. <ext-link xlink:href="10.1508/cytologia.71.275" ext-link-type="doi" xlink:type="simple">https://doi.org/10.1508/cytologia.71.275</ext-link></mixed-citation></ref><ref id="B382"><mixed-citation xmlns:xlink="http://www.w3.org/1999/xlink" xlink:type="simple"><person-group><name name-style="western"><surname>Pozzobon</surname><given-names>MT</given-names></name><name name-style="western"><surname>Schifino-Wittmann</surname><given-names>MT</given-names></name><name name-style="western"><surname>Bianchetti</surname><given-names>L</given-names></name></person-group> (<year>2006</year>) Chromosome numbers in wild and semidomesticated Brazilian <italic><tp:taxon-name><tp:taxon-name-part taxon-name-part-type="genus">Capsicum</tp:taxon-name-part></tp:taxon-name></italic> L. (<tp:taxon-name><tp:taxon-name-part taxon-name-part-type="family">Solanaceae</tp:taxon-name-part></tp:taxon-name>) species: do x = 12 and x = 13 represent two evolutionary lines? Botanical Journal of the Linnean Society 151: 259–269. <ext-link xlink:href="10.1111/j.1095-8339.2006.00503.x" ext-link-type="doi" xlink:type="simple">https://doi.org/10.1111/j.1095-8339.2006.00503.x</ext-link></mixed-citation></ref><ref id="B317"><mixed-citation xmlns:xlink="http://www.w3.org/1999/xlink" xlink:type="simple"><person-group><name name-style="western"><surname>Moscone</surname><given-names>EA</given-names></name><name name-style="western"><surname>Scaldaferro</surname><given-names>MA</given-names></name><name name-style="western"><surname>Grabiele</surname><given-names>M</given-names></name><name name-style="western"><surname>Cecchini</surname><given-names>NM</given-names></name><name name-style="western"><surname>Sanchez García</surname><given-names>Y</given-names></name><name name-style="western"><surname>Jarret</surname><given-names>R</given-names></name><name name-style="western"><surname>Daviña</surname><given-names>JR</given-names></name><name name-style="western"><surname>Ducasse</surname><given-names>DA</given-names></name><name name-style="western"><surname>Barboza</surname><given-names>GE</given-names></name><name name-style="western"><surname>Ehrendorfer</surname><given-names>F</given-names></name></person-group> (<year>2007</year>) <article-title>The evolution of chili peppers (<italic><tp:taxon-name><tp:taxon-name-part taxon-name-part-type="genus">Capsicum</tp:taxon-name-part></tp:taxon-name></italic>-<tp:taxon-name><tp:taxon-name-part taxon-name-part-type="family">Solanaceae</tp:taxon-name-part></tp:taxon-name>): a cytogenetic perspective.</article-title><source>Acta Horticulturae (ISHS)</source><volume>745</volume>: <fpage>137</fpage>–<lpage>170</lpage>. <ext-link xlink:href="10.17660/ActaHortic.2007.745.5" ext-link-type="doi" xlink:type="simple">https://doi.org/10.17660/ActaHortic.2007.745.5</ext-link></mixed-citation></ref><ref id="B79"><mixed-citation xmlns:xlink="http://www.w3.org/1999/xlink" xlink:type="simple"><person-group><name name-style="western"><surname>Carrizo García</surname><given-names>C</given-names></name><name name-style="western"><surname>Barfuss</surname><given-names>MHJ</given-names></name><name name-style="western"><surname>Sehr</surname><given-names>EM</given-names></name><name name-style="western"><surname>Barboza</surname><given-names>GE</given-names></name><name name-style="western"><surname>Samuel</surname><given-names>R</given-names></name><name name-style="western"><surname>Moscone</surname><given-names>EA</given-names></name><name name-style="western"><surname>Ehrendorfer</surname><given-names>F</given-names></name></person-group> (<year>2016</year>) <article-title>Phylogenetic relationships, diversification and expansion of chili peppers (<italic><tp:taxon-name><tp:taxon-name-part taxon-name-part-type="genus">Capsicum</tp:taxon-name-part></tp:taxon-name></italic>, <tp:taxon-name><tp:taxon-name-part taxon-name-part-type="family">Solanaceae</tp:taxon-name-part></tp:taxon-name>).</article-title><source>Annals of Botany</source><volume>118</volume>: <fpage>35</fpage>–<lpage>51</lpage>. <ext-link xlink:href="10.1093/aob/mcw079" ext-link-type="doi" xlink:type="simple">https://doi.org/10.1093/aob/mcw079</ext-link></mixed-citation></ref><ref id="B368"><mixed-citation xmlns:xlink="http://www.w3.org/1999/xlink" xlink:type="simple"><person-group><name name-style="western"><surname>Pickersgill</surname><given-names>B</given-names></name></person-group> (<year>1971</year>) <article-title>Relationships between weedy and cultivated forms of chili peppers (genus <italic><tp:taxon-name><tp:taxon-name-part taxon-name-part-type="genus">Capsicum</tp:taxon-name-part></tp:taxon-name></italic>).</article-title><source>Evolution</source><volume>25</volume>: <fpage>683</fpage>–<lpage>691</lpage>. <ext-link xlink:href="10.1111/j.1558-5646.1971.tb01926.x" ext-link-type="doi" xlink:type="simple">https://doi.org/10.1111/j.1558-5646.1971.tb01926.x</ext-link></mixed-citation></ref><ref id="B369"><mixed-citation xmlns:xlink="http://www.w3.org/1999/xlink" xlink:type="simple"><person-group><name name-style="western"><surname>Pickersgill</surname><given-names>B</given-names></name></person-group> (<year>1977</year>) <article-title>Chromosomes and evolution in <italic><tp:taxon-name><tp:taxon-name-part taxon-name-part-type="genus">Capsicum</tp:taxon-name-part></tp:taxon-name></italic>.</article-title> In: <person-group><name name-style="western"><surname>Pochard</surname><given-names>E</given-names></name></person-group> (<role>Ed.</role>) <issue-title>Capsicum 77.</issue-title><source>Comptes Rèndues 3ème Congrès Eucarpia Piment. INRA (Institut National de la Recherche Agronomique), Montfavet-Avignon</source>, <fpage>27</fpage>–<lpage>37</lpage>.</mixed-citation></ref><ref id="B373"><mixed-citation xmlns:xlink="http://www.w3.org/1999/xlink" xlink:type="simple"><person-group><name name-style="western"><surname>Pickersgill</surname><given-names>B</given-names></name></person-group> (<year>1991</year>) <article-title>Cytogenetics and evolution of <italic><tp:taxon-name><tp:taxon-name-part taxon-name-part-type="genus">Capsicum</tp:taxon-name-part></tp:taxon-name></italic> L.</article-title> In: <person-group><name name-style="western"><surname>Tsuchiya</surname><given-names>T</given-names></name><name name-style="western"><surname>Gupta</surname><given-names>PK</given-names></name></person-group> (<role>Eds</role>) <issue-title>Chromosome engineering in plants: Genetics, breeding, evolution.</issue-title><source>Part B. Elsevier, Amsterdam</source>, <fpage>139</fpage>–<lpage>160</lpage>. <ext-link xlink:href="10.1016/B978-0-444-88260-8.50013-6" ext-link-type="doi" xlink:type="simple">https://doi.org/10.1016/B978-0-444-88260-8.50013-6</ext-link></mixed-citation></ref><ref id="B313"><mixed-citation xmlns:xlink="http://www.w3.org/1999/xlink" xlink:type="simple"><person-group><name name-style="western"><surname>Moscone</surname><given-names>EA</given-names></name><name name-style="western"><surname>Lambrou</surname><given-names>M</given-names></name><name name-style="western"><surname>Hunziker</surname><given-names>AT</given-names></name><name name-style="western"><surname>Ehrendorfer</surname><given-names>F</given-names></name></person-group> (<year>1993</year>) <article-title>Giemsa C-banded karyotypes in <italic><tp:taxon-name><tp:taxon-name-part taxon-name-part-type="genus">Capsicum</tp:taxon-name-part></tp:taxon-name></italic> (<tp:taxon-name><tp:taxon-name-part taxon-name-part-type="family">Solanaceae</tp:taxon-name-part></tp:taxon-name>).</article-title><source>Plant Systematics and Evolution</source><volume>186</volume>: <fpage>213</fpage>–<lpage>229</lpage>. <ext-link xlink:href="10.1007/BF00940799" ext-link-type="doi" xlink:type="simple">https://doi.org/10.1007/BF00940799</ext-link></mixed-citation></ref><ref id="B314"><mixed-citation xmlns:xlink="http://www.w3.org/1999/xlink" xlink:type="simple"><person-group><name name-style="western"><surname>Moscone</surname><given-names>EA</given-names></name><name name-style="western"><surname>Loidl</surname><given-names>J</given-names></name><name name-style="western"><surname>Ehrendorfer</surname><given-names>F</given-names></name><name name-style="western"><surname>Hunziker</surname><given-names>AT</given-names></name></person-group> (<year>1995</year>) <article-title>Analysis of active nucleolus organizing regions in <italic><tp:taxon-name><tp:taxon-name-part taxon-name-part-type="genus">Capsicum</tp:taxon-name-part></tp:taxon-name></italic> (<tp:taxon-name><tp:taxon-name-part taxon-name-part-type="family">Solanaceae</tp:taxon-name-part></tp:taxon-name>) by silver staining.</article-title><source>American Journal of Botany</source><volume>82</volume>: <fpage>276</fpage>–<lpage>287</lpage>. <ext-link xlink:href="10.1002/j.1537-2197.1995.tb11495.x" ext-link-type="doi" xlink:type="simple">https://doi.org/10.1002/j.1537-2197.1995.tb11495.x</ext-link></mixed-citation></ref><ref id="B311"><mixed-citation xmlns:xlink="http://www.w3.org/1999/xlink" xlink:type="simple"><person-group><name name-style="western"><surname>Moscone</surname><given-names>EA</given-names></name><name name-style="western"><surname>Lambrou</surname><given-names>M</given-names></name><name name-style="western"><surname>Ehrendorfer</surname><given-names>F</given-names></name></person-group> (<year>1996a</year>) <article-title>Fluorescent chromosome banding in the cultivated species of <italic><tp:taxon-name><tp:taxon-name-part taxon-name-part-type="genus">Capsicum</tp:taxon-name-part></tp:taxon-name></italic> (<tp:taxon-name><tp:taxon-name-part taxon-name-part-type="family">Solanaceae</tp:taxon-name-part></tp:taxon-name>).</article-title><source>Plant Systematics and Evolution</source><volume>202</volume>: <fpage>37</fpage>–<lpage>63</lpage>. <ext-link xlink:href="10.1007/BF00985817" ext-link-type="doi" xlink:type="simple">https://doi.org/10.1007/BF00985817</ext-link></mixed-citation></ref><ref id="B316"><mixed-citation xmlns:xlink="http://www.w3.org/1999/xlink" xlink:type="simple"><person-group><name name-style="western"><surname>Moscone</surname><given-names>EA</given-names></name><name name-style="western"><surname>Baranyi</surname><given-names>M</given-names></name><name name-style="western"><surname>Ebert</surname><given-names>I</given-names></name><name name-style="western"><surname>Greilhuber</surname><given-names>J</given-names></name><name name-style="western"><surname>Ehrendorfer</surname><given-names>F</given-names></name><name name-style="western"><surname>Hunziker</surname><given-names>AT</given-names></name></person-group> (<year>2003</year>) <article-title>Analysis of nuclear DNA content in <italic><tp:taxon-name><tp:taxon-name-part taxon-name-part-type="genus">Capsicum</tp:taxon-name-part></tp:taxon-name></italic> (<tp:taxon-name><tp:taxon-name-part taxon-name-part-type="family">Solanaceae</tp:taxon-name-part></tp:taxon-name>) by flow cytometry and Feulgen densitometry.</article-title><source>Annals of Botany</source><volume>92</volume>: <fpage>21</fpage>–<lpage>29</lpage>. <ext-link xlink:href="10.1093/aob/mcg105" ext-link-type="doi" xlink:type="simple">https://doi.org/10.1093/aob/mcg105</ext-link></mixed-citation></ref><ref id="B45"><mixed-citation xmlns:xlink="http://www.w3.org/1999/xlink" xlink:type="simple"><person-group><name name-style="western"><surname>Belletti</surname><given-names>P</given-names></name><name name-style="western"><surname>Marzachi</surname><given-names>C</given-names></name><name name-style="western"><surname>Lanteri</surname><given-names>S</given-names></name></person-group> (<year>1998</year>) <article-title>Flow cytometric measurement of nuclear DNA content in <italic><tp:taxon-name><tp:taxon-name-part taxon-name-part-type="genus">Capsicum</tp:taxon-name-part></tp:taxon-name></italic> (<tp:taxon-name><tp:taxon-name-part taxon-name-part-type="family">Solanaceae</tp:taxon-name-part></tp:taxon-name>).</article-title><source>Plant Systematics and Evolution</source><volume>209</volume>: <fpage>85</fpage>–<lpage>91</lpage>. <ext-link xlink:href="10.1007/BF00991526" ext-link-type="doi" xlink:type="simple">https://doi.org/10.1007/BF00991526</ext-link></mixed-citation></ref><ref id="B428"><mixed-citation xmlns:xlink="http://www.w3.org/1999/xlink" xlink:type="simple"><person-group><name name-style="western"><surname>Scaldaferro</surname><given-names>MA</given-names></name><name name-style="western"><surname>Grabiele</surname><given-names>M</given-names></name><name name-style="western"><surname>Moscone</surname><given-names>EA</given-names></name></person-group> (<year>2013</year>) <article-title>Heterochromatin type, amount and distribution in wild species of chili peppers (<italic><tp:taxon-name><tp:taxon-name-part taxon-name-part-type="genus">Capsicum</tp:taxon-name-part></tp:taxon-name></italic>-<tp:taxon-name><tp:taxon-name-part taxon-name-part-type="family">Solanaceae</tp:taxon-name-part></tp:taxon-name>).</article-title><source>Genetic Resources and Crop Evolution</source><volume>60</volume>(<issue>2</issue>): <fpage>693</fpage>–<lpage>709</lpage>. <ext-link xlink:href="10.1007/s10722-012-9867-x" ext-link-type="doi" xlink:type="simple">https://doi.org/10.1007/s10722-012-9867-x</ext-link></mixed-citation></ref><ref id="B310"><mixed-citation xmlns:xlink="http://www.w3.org/1999/xlink" xlink:type="simple"><person-group><name name-style="western"><surname>Moscone</surname><given-names>EA</given-names></name></person-group> (<year>1999</year>) <article-title>Análisis cariotípico en <tp:taxon-name><tp:taxon-name-part taxon-name-part-type="genus">Capsicum</tp:taxon-name-part><tp:taxon-name-part taxon-name-part-type="species">baccatum</tp:taxon-name-part><tp:taxon-name-part taxon-name-part-type="infraspecific-rank">var.</tp:taxon-name-part><tp:taxon-name-part taxon-name-part-type="variety">umbilicatum</tp:taxon-name-part></tp:taxon-name> (<tp:taxon-name><tp:taxon-name-part taxon-name-part-type="family">Solanaceae</tp:taxon-name-part></tp:taxon-name>) mediante bandeos AgNOR y de fluorescencia.</article-title><source>Kurtziana</source><volume>27</volume>: <fpage>225</fpage>–<lpage>232</lpage>.</mixed-citation></ref><ref id="B309"><mixed-citation xmlns:xlink="http://www.w3.org/1999/xlink" xlink:type="simple"><person-group><name name-style="western"><surname>Moscone</surname><given-names>EA</given-names></name></person-group> (<year>1993</year>) <article-title>Estudios cromosómicos en <italic><tp:taxon-name><tp:taxon-name-part taxon-name-part-type="genus">Capsicum</tp:taxon-name-part></tp:taxon-name></italic> (<tp:taxon-name><tp:taxon-name-part taxon-name-part-type="family">Solanaceae</tp:taxon-name-part></tp:taxon-name>) II. Análisis cariotípico en <italic><tp:taxon-name><tp:taxon-name-part taxon-name-part-type="genus">C.</tp:taxon-name-part><tp:taxon-name-part taxon-name-part-type="species">parvifolium</tp:taxon-name-part></tp:taxon-name></italic> y <tp:taxon-name><tp:taxon-name-part taxon-name-part-type="genus">C.</tp:taxon-name-part><tp:taxon-name-part taxon-name-part-type="species">annuum</tp:taxon-name-part><tp:taxon-name-part taxon-name-part-type="infraspecific-rank">var.</tp:taxon-name-part><tp:taxon-name-part taxon-name-part-type="variety">annuum</tp:taxon-name-part></tp:taxon-name>.</article-title><source>Kurtziana</source><volume>22</volume>: <fpage>9</fpage>–<lpage>18</lpage>.</mixed-citation></ref><ref id="B429"><mixed-citation xmlns:xlink="http://www.w3.org/1999/xlink" xlink:type="simple"><person-group><name name-style="western"><surname>Scaldaferro</surname><given-names>MA</given-names></name><name name-style="western"><surname>Romero da Cruz</surname><given-names>MV</given-names></name><name name-style="western"><surname>Cecchini</surname><given-names>NM</given-names></name><name name-style="western"><surname>Moscone</surname><given-names>EA</given-names></name></person-group> (<year>2016</year>) <article-title>FISH and AgNor-mapping of the 45S and 5S rRNA genes in wild and cultivated <italic><tp:taxon-name><tp:taxon-name-part taxon-name-part-type="genus">Capsicum</tp:taxon-name-part></tp:taxon-name></italic> species (<tp:taxon-name><tp:taxon-name-part taxon-name-part-type="family">Solanaceae</tp:taxon-name-part></tp:taxon-name>).</article-title><source>Genome</source><volume>59</volume>: <fpage>95</fpage>–<lpage>113</lpage>. <ext-link xlink:href="10.1139/gen-2015-0099" ext-link-type="doi" xlink:type="simple">https://doi.org/10.1139/gen-2015-0099</ext-link></mixed-citation></ref><ref id="B434"><mixed-citation xmlns:xlink="http://www.w3.org/1999/xlink" xlink:type="simple"><person-group><name name-style="western"><surname>Schnack</surname><given-names>B</given-names></name><name name-style="western"><surname>Covas</surname><given-names>G</given-names></name></person-group> (<year>1947</year>) <article-title>Karyological studies in flowering plants.</article-title><source>Haumania</source><volume>1</volume>: <fpage>32</fpage>–<lpage>41</lpage>.</mixed-citation></ref><ref id="B307"><mixed-citation xmlns:xlink="http://www.w3.org/1999/xlink" xlink:type="simple"><person-group><name name-style="western"><surname>Moscone</surname><given-names>EA</given-names></name></person-group> (<year>1990</year>) <article-title>Chromosome studies on <italic><tp:taxon-name><tp:taxon-name-part taxon-name-part-type="genus">Capsicum</tp:taxon-name-part></tp:taxon-name></italic> (<tp:taxon-name><tp:taxon-name-part taxon-name-part-type="family">Solanaceae</tp:taxon-name-part></tp:taxon-name>) I. Karyotype analysis in <italic>C. chacöense</italic>.</article-title><source>Brittonia</source><volume>42</volume>(<issue>2</issue>): <fpage>147</fpage>–<lpage>154</lpage>. <ext-link xlink:href="10.2307/2807632" ext-link-type="doi" xlink:type="simple">https://doi.org/10.2307/2807632</ext-link></mixed-citation></ref><ref id="B427"><mixed-citation xmlns:xlink="http://www.w3.org/1999/xlink" xlink:type="simple"><person-group><name name-style="western"><surname>Scaldaferro</surname><given-names>MA</given-names></name><name name-style="western"><surname>Seijo</surname><given-names>JG</given-names></name><name name-style="western"><surname>Acosta</surname><given-names>MC</given-names></name><name name-style="western"><surname>Barboza</surname><given-names>GE</given-names></name><name name-style="western"><surname>Ducasse</surname><given-names>DA</given-names></name><name name-style="western"><surname>Moscone</surname><given-names>EA</given-names></name></person-group> (<year>2006</year>) <article-title>Genomic characterization of the germplasm in peppers (<italic><tp:taxon-name><tp:taxon-name-part taxon-name-part-type="genus">Capsicum</tp:taxon-name-part></tp:taxon-name></italic>-<tp:taxon-name><tp:taxon-name-part taxon-name-part-type="family">Solanaceae</tp:taxon-name-part></tp:taxon-name>) by fluorescent <italic>in situ</italic> hybridization.</article-title><source>Plant Science</source><volume>43</volume>: <fpage>291</fpage>–<lpage>297</lpage>.</mixed-citation></ref><ref id="B365"><mixed-citation xmlns:xlink="http://www.w3.org/1999/xlink" xlink:type="simple"><person-group><name name-style="western"><surname>Pickersgill</surname><given-names>B</given-names></name></person-group> (<year>1966</year>) The variability and relationships of <italic><tp:taxon-name><tp:taxon-name-part taxon-name-part-type="genus">Capsicum</tp:taxon-name-part><tp:taxon-name-part taxon-name-part-type="species">chinense</tp:taxon-name-part></tp:taxon-name></italic> Jacq. PhD Thesis, Indiana University, University Microfilms, Inc., Michigan.</mixed-citation></ref><ref id="B403"><mixed-citation xmlns:xlink="http://www.w3.org/1999/xlink" xlink:type="simple"><person-group><name name-style="western"><surname>Romero da Cruz</surname><given-names>MV</given-names></name><name name-style="western"><surname>Forni-Martins</surname><given-names>ER</given-names></name></person-group> (<year>2015</year>) IAPT chromosome data 20. Taxon 64(6): 1344–1350[E34–E36]. <ext-link xlink:href="10.12705/646.42" ext-link-type="doi" xlink:type="simple">https://doi.org/10.12705/646.42</ext-link></mixed-citation></ref><ref id="B81"><mixed-citation xmlns:xlink="http://www.w3.org/1999/xlink" xlink:type="simple"><person-group><name name-style="western"><surname>Carrizo García</surname><given-names>C</given-names></name><name name-style="western"><surname>Fernández</surname><given-names>L</given-names></name><name name-style="western"><surname>Kapetanovic</surname><given-names>V</given-names></name><name name-style="western"><surname>Reyes</surname><given-names>X</given-names></name></person-group> (<year>2020</year>) Rare Bolivian wild chile <italic><tp:taxon-name><tp:taxon-name-part taxon-name-part-type="genus">Capsicum</tp:taxon-name-part><tp:taxon-name-part taxon-name-part-type="species">eshbaughii</tp:taxon-name-part></tp:taxon-name></italic> (<tp:taxon-name><tp:taxon-name-part taxon-name-part-type="family">Solanaceae</tp:taxon-name-part></tp:taxon-name>) located again: Open ending on its identity and conservation. Plant Systematics and Evolution 306: e85. <ext-link xlink:href="10.1007/s00606-020-01712-5" ext-link-type="doi" xlink:type="simple">https://doi.org/10.1007/s00606-020-01712-5</ext-link></mixed-citation></ref><ref id="B117"><mixed-citation xmlns:xlink="http://www.w3.org/1999/xlink" xlink:type="simple"><person-group><name name-style="western"><surname>Debat</surname><given-names>HJ</given-names></name><name name-style="western"><surname>Aguilera</surname><given-names>PM</given-names></name><name name-style="western"><surname>Grabiele</surname><given-names>M</given-names></name></person-group> (<year>2017</year>) IAPT chromosome data 26. Taxon 66(6): 1487–1499[E4–E6]. <ext-link xlink:href="10.12705/666.30" ext-link-type="doi" xlink:type="simple">https://doi.org/10.12705/666.30</ext-link></mixed-citation></ref><ref id="B116"><mixed-citation xmlns:xlink="http://www.w3.org/1999/xlink" xlink:type="simple"><person-group><name name-style="western"><surname>Debat</surname><given-names>HJ</given-names></name><name name-style="western"><surname>Aguilera</surname><given-names>PM</given-names></name><name name-style="western"><surname>Grabiele</surname><given-names>M</given-names></name></person-group> (<year>2016</year>) IAPT chromosome data 23. Taxon 65(6): 1455–1458[E4–E5].</mixed-citation></ref><ref id="B225"><mixed-citation xmlns:xlink="http://www.w3.org/1999/xlink" xlink:type="simple"><person-group><name name-style="western"><surname>Jarret</surname><given-names>RL</given-names></name><name name-style="western"><surname>Barboza</surname><given-names>GE</given-names></name><name name-style="western"><surname>da Costa Batista</surname><given-names>FR</given-names></name><name name-style="western"><surname>Berke</surname><given-names>T</given-names></name><name name-style="western"><surname>Chou</surname><given-names>Y-Y</given-names></name><name name-style="western"><surname>Hulse-Kemp</surname><given-names>A</given-names></name><name name-style="western"><surname>Ochoa-Alejo</surname><given-names>N</given-names></name><name name-style="western"><surname>Tripodi</surname><given-names>P</given-names></name><name name-style="western"><surname>Veres</surname><given-names>A</given-names></name><name name-style="western"><surname>Carrizo García</surname><given-names>C</given-names></name><name name-style="western"><surname>Csillery</surname><given-names>G</given-names></name><name name-style="western"><surname>Huang</surname><given-names>Y-K</given-names></name><name name-style="western"><surname>Kiss</surname><given-names>E</given-names></name><name name-style="western"><surname>Kovacs</surname><given-names>Z</given-names></name><name name-style="western"><surname>Kondrak</surname><given-names>M</given-names></name><name name-style="western"><surname>Arce-Rodriguez</surname><given-names>ML</given-names></name><name name-style="western"><surname>Scaldaferro</surname><given-names>MA</given-names></name><name name-style="western"><surname>Szoke</surname><given-names>A</given-names></name></person-group> (<year>2019</year>) <article-title><italic><tp:taxon-name><tp:taxon-name-part taxon-name-part-type="genus">Capsicum</tp:taxon-name-part></tp:taxon-name></italic>. An Abbreviated Compendium.</article-title><source>Journal of the American Society for Horticultural Science</source><volume>144</volume>(<issue>1</issue>): <fpage>3</fpage>–<lpage>22</lpage>. <ext-link xlink:href="10.21273/JASHS04446-18" ext-link-type="doi" xlink:type="simple">https://doi.org/10.21273/JASHS04446-18</ext-link></mixed-citation></ref><ref id="B474"><mixed-citation xmlns:xlink="http://www.w3.org/1999/xlink" xlink:type="simple"><person-group><name name-style="western"><surname>Tong</surname><given-names>N</given-names></name><name name-style="western"><surname>Bosland</surname><given-names>PW</given-names></name></person-group> (<year>2003</year>) <article-title>Observations on interspeciﬁc compatibility and meiotic chromosome behavior of <italic><tp:taxon-name><tp:taxon-name-part taxon-name-part-type="genus">Capsicum</tp:taxon-name-part><tp:taxon-name-part taxon-name-part-type="species">buforum</tp:taxon-name-part></tp:taxon-name></italic> and <italic><tp:taxon-name><tp:taxon-name-part taxon-name-part-type="genus">C.</tp:taxon-name-part><tp:taxon-name-part taxon-name-part-type="species">lanceolatum</tp:taxon-name-part></tp:taxon-name></italic>.</article-title><source>Genetic Resources and Crop Evolution</source><volume>50</volume>: <fpage>193</fpage>–<lpage>199</lpage>. <ext-link xlink:href="10.1023/A:1022986615694" ext-link-type="doi" xlink:type="simple">https://doi.org/10.1023/A:1022986615694</ext-link></mixed-citation></ref><ref id="B37"><mixed-citation xmlns:xlink="http://www.w3.org/1999/xlink" xlink:type="simple"><person-group><name name-style="western"><surname>Barboza</surname><given-names>GE</given-names></name><name name-style="western"><surname>Agra</surname><given-names>MF</given-names></name><name name-style="western"><surname>Romero</surname><given-names>MV</given-names></name><name name-style="western"><surname>Scaldaferro</surname><given-names>MA</given-names></name><name name-style="western"><surname>Moscone</surname><given-names>EA</given-names></name></person-group> (<year>2011</year>) <article-title>New endemic species of <italic><tp:taxon-name><tp:taxon-name-part taxon-name-part-type="genus">Capsicum</tp:taxon-name-part></tp:taxon-name></italic> (<tp:taxon-name><tp:taxon-name-part taxon-name-part-type="family">Solanaceae</tp:taxon-name-part></tp:taxon-name>) from the Brazilian caatinga: comparison with the re-circumscribed <italic><tp:taxon-name><tp:taxon-name-part taxon-name-part-type="genus">C.</tp:taxon-name-part><tp:taxon-name-part taxon-name-part-type="species">parvifolium</tp:taxon-name-part></tp:taxon-name></italic>.</article-title><source>Systematic Botany</source><volume>36</volume>(<issue>3</issue>): <fpage>768</fpage>–<lpage>781</lpage>. <ext-link xlink:href="10.1600/036364411X583718" ext-link-type="doi" xlink:type="simple">https://doi.org/10.1600/036364411X583718</ext-link></mixed-citation></ref><ref id="B38"><mixed-citation xmlns:xlink="http://www.w3.org/1999/xlink" xlink:type="simple"><person-group><name name-style="western"><surname>Barboza</surname><given-names>GE</given-names></name><name name-style="western"><surname>Carrizo García</surname><given-names>C</given-names></name><name name-style="western"><surname>Leiva González</surname><given-names>S</given-names></name><name name-style="western"><surname>Scaldaferro</surname><given-names>M</given-names></name><name name-style="western"><surname>Reyes</surname><given-names>X</given-names></name></person-group> (<year>2019</year>) Four new species of <italic><tp:taxon-name><tp:taxon-name-part taxon-name-part-type="genus">Capsicum</tp:taxon-name-part></tp:taxon-name></italic> (<tp:taxon-name><tp:taxon-name-part taxon-name-part-type="family">Solanaceae</tp:taxon-name-part></tp:taxon-name>) from the tropical Andes and an update on the phylogeny of the genus. PLoS ONE 14(1): e0209792. <ext-link xlink:href="10.1371/journal.pone.0209792" ext-link-type="doi" xlink:type="simple">https://doi.org/10.1371/journal.pone.0209792</ext-link></mixed-citation></ref><ref id="B426"><mixed-citation xmlns:xlink="http://www.w3.org/1999/xlink" xlink:type="simple"><person-group><name name-style="western"><surname>Scaldaferro</surname><given-names>MA</given-names></name><name name-style="western"><surname>Moscone</surname><given-names>EA</given-names></name></person-group> (<year>2019</year>) <article-title>Cytology and DNA content variation of <italic><tp:taxon-name><tp:taxon-name-part taxon-name-part-type="genus">Capsicum</tp:taxon-name-part></tp:taxon-name></italic> genomes.</article-title> In: <person-group><name name-style="western"><surname>Ramchiary</surname><given-names>N</given-names></name><name name-style="western"><surname>Kole</surname><given-names>C</given-names></name></person-group> (<role>Eds</role>) <issue-title>Compendium of Plant Genomes.</issue-title><source>The <italic><tp:taxon-name><tp:taxon-name-part taxon-name-part-type="genus">Capsicum</tp:taxon-name-part></tp:taxon-name></italic> Genome. Springer Nature Switzerland AG, Cham</source>, <fpage>57</fpage>–<lpage>84</lpage>. <ext-link xlink:href="10.1007/978-3-319-97217-6_4" ext-link-type="doi" xlink:type="simple">https://doi.org/10.1007/978-3-319-97217-6_4</ext-link></mixed-citation></ref><ref id="B405"><mixed-citation xmlns:xlink="http://www.w3.org/1999/xlink" xlink:type="simple"><person-group><name name-style="western"><surname>Romero da Cruz</surname><given-names>MV</given-names></name><name name-style="western"><surname>Forni-Martins</surname><given-names>ER</given-names></name><name name-style="western"><surname>Urdampilleta</surname><given-names>JD</given-names></name></person-group> (<year>2017</year>) IAPT chromosome data 24. Taxon 66(1): 275–277[E16–E17].</mixed-citation></ref><ref id="B174"><mixed-citation xmlns:xlink="http://www.w3.org/1999/xlink" xlink:type="simple"><person-group><name name-style="western"><surname>Grabiele</surname><given-names>M</given-names></name><name name-style="western"><surname>Aguilera</surname><given-names>PM</given-names></name><name name-style="western"><surname>Debat</surname><given-names>HJ</given-names></name><name name-style="western"><surname>Forni-Martins</surname><given-names>ER</given-names></name><name name-style="western"><surname>Martí</surname><given-names>DA</given-names></name></person-group> (<year>2014</year>) IAPT chromosome data 18. Taxon 63(6): 1387–1393[E6–E8]. <ext-link xlink:href="10.12705/636.37" ext-link-type="doi" xlink:type="simple">https://doi.org/10.12705/636.37</ext-link></mixed-citation></ref><ref id="B40"><mixed-citation xmlns:xlink="http://www.w3.org/1999/xlink" xlink:type="simple"><person-group><name name-style="western"><surname>Barboza</surname><given-names>GE</given-names></name><name name-style="western"><surname>Carrizo García</surname><given-names>C</given-names></name><name name-style="western"><surname>Scaldaferro</surname><given-names>M</given-names></name><name name-style="western"><surname>Bohs</surname><given-names>L</given-names></name></person-group> (<year>2020b</year>) <article-title>An amazing new <italic><tp:taxon-name><tp:taxon-name-part taxon-name-part-type="genus">Capsicum</tp:taxon-name-part></tp:taxon-name></italic> (<tp:taxon-name><tp:taxon-name-part taxon-name-part-type="family">Solanaceae</tp:taxon-name-part></tp:taxon-name>) species from the Andean-Amazonian Piedmont.</article-title><source>PhytoKeys</source><volume>167</volume>: <fpage>13</fpage>–<lpage>29</lpage>. <ext-link xlink:href="10.3897/phytokeys.167.57751" ext-link-type="doi" xlink:type="simple">https://doi.org/10.3897/phytokeys.167.57751</ext-link></mixed-citation></ref><ref id="B5"><mixed-citation xmlns:xlink="http://www.w3.org/1999/xlink" xlink:type="simple"><person-group><name name-style="western"><surname>Aguilera</surname><given-names>PM</given-names></name><name name-style="western"><surname>Debat</surname><given-names>HJ</given-names></name><name name-style="western"><surname>Sánchez García</surname><given-names>Y</given-names></name><name name-style="western"><surname>Martí</surname><given-names>DA</given-names></name><name name-style="western"><surname>Grabiele</surname><given-names>M</given-names></name></person-group> (<year>2014</year>) IAPT chromosome data 18. Taxon 63(6): 1387–1393[E1–E3]. <ext-link xlink:href="10.12705/636.37" ext-link-type="doi" xlink:type="simple">https://doi.org/10.12705/636.37</ext-link></mixed-citation></ref><ref id="B148"><mixed-citation xmlns:xlink="http://www.w3.org/1999/xlink" xlink:type="simple"><person-group><name name-style="western"><surname>Eshbaugh</surname><given-names>WH</given-names></name><name name-style="western"><surname>Smith</surname><given-names>PG</given-names></name><name name-style="western"><surname>Nickrent</surname><given-names>DL</given-names></name></person-group> (<year>1983</year>) <article-title><italic><tp:taxon-name><tp:taxon-name-part taxon-name-part-type="genus">Capsicum</tp:taxon-name-part><tp:taxon-name-part taxon-name-part-type="species">tovarii</tp:taxon-name-part></tp:taxon-name></italic> (<tp:taxon-name><tp:taxon-name-part taxon-name-part-type="family">Solanaceae</tp:taxon-name-part></tp:taxon-name>), a new species of pepper from Peru.</article-title><source>Brittonia</source><volume>35</volume>(<issue>1</issue>): <fpage>55</fpage>–<lpage>60</lpage>. <ext-link xlink:href="10.2307/2806051" ext-link-type="doi" xlink:type="simple">https://doi.org/10.2307/2806051</ext-link></mixed-citation></ref><ref id="B87"><mixed-citation xmlns:xlink="http://www.w3.org/1999/xlink" xlink:type="simple"><person-group><name name-style="western"><surname>Chodat</surname><given-names>R</given-names></name></person-group> (<year>1902</year>) <tp:taxon-name><tp:taxon-name-part taxon-name-part-type="kingdom">Plantae</tp:taxon-name-part></tp:taxon-name> Hasslerianae I. Bulletin de l’Herbier Boissier, sér. 2, 2(9): 811–815.</mixed-citation></ref><ref id="B88"><mixed-citation xmlns:xlink="http://www.w3.org/1999/xlink" xlink:type="simple"><person-group><name name-style="western"><surname>Chodat</surname><given-names>R</given-names></name><name name-style="western"><surname>Hassler</surname><given-names>E</given-names></name></person-group> (<year>1903</year>) <tp:taxon-name><tp:taxon-name-part taxon-name-part-type="kingdom">Plantae</tp:taxon-name-part></tp:taxon-name> Hasslerianae II. Bulletin de l’Herbier Boissier, sér. 2, 4(1): 77–92.</mixed-citation></ref><ref id="B196"><mixed-citation xmlns:xlink="http://www.w3.org/1999/xlink" xlink:type="simple"><person-group><name name-style="western"><surname>Hunziker</surname><given-names>AT</given-names></name></person-group> (<year>1950</year>) <article-title>Estudios sobre <tp:taxon-name><tp:taxon-name-part taxon-name-part-type="family">Solanaceae</tp:taxon-name-part></tp:taxon-name>. I: Sinopsis de las especies silvestres de <italic><tp:taxon-name><tp:taxon-name-part taxon-name-part-type="genus">Capsicum</tp:taxon-name-part></tp:taxon-name></italic> de Argentina y Paraguay.</article-title><source>Darwiniana</source><volume>9</volume>: <fpage>225</fpage>–<lpage>247</lpage>.</mixed-citation></ref><ref id="B206"><mixed-citation xmlns:xlink="http://www.w3.org/1999/xlink" xlink:type="simple"><person-group><name name-style="western"><surname>Hunziker</surname><given-names>AT</given-names></name></person-group> (<year>1998</year>) <article-title>Estudios sobre <tp:taxon-name><tp:taxon-name-part taxon-name-part-type="family">Solanaceae</tp:taxon-name-part></tp:taxon-name>. XLVI. Los ajíes silvestres de Argentina (<italic><tp:taxon-name><tp:taxon-name-part taxon-name-part-type="genus">Capsicum</tp:taxon-name-part></tp:taxon-name></italic>).</article-title><source>Darwiniana</source><volume>36</volume>: <fpage>201</fpage>–<lpage>203</lpage>.</mixed-citation></ref><ref id="B207"><mixed-citation xmlns:xlink="http://www.w3.org/1999/xlink" xlink:type="simple"><person-group><name name-style="western"><surname>Hunziker</surname><given-names>AT</given-names></name></person-group> (<year>2001</year>) <source>Genera Solanacearum. The genera of <tp:taxon-name><tp:taxon-name-part taxon-name-part-type="family">Solanaceae</tp:taxon-name-part></tp:taxon-name> illustrated, arranged according to a new system. A. R. G. Gantner Verlag K.</source><publisher-name>-G</publisher-name>, <publisher-loc>Ruggell</publisher-loc>, <size units="page">500 pp</size>.</mixed-citation></ref><ref id="B157"><mixed-citation xmlns:xlink="http://www.w3.org/1999/xlink" xlink:type="simple"><person-group><name name-style="western"><surname>Freire de Carvalho</surname><given-names>L</given-names></name></person-group> (<year>1985</year>) <article-title>Flora Fanerogámica da Reserva do Parque Estadual das Fontes do Ipiranga (São Paulo, Brasil).</article-title><source>Hoehnea</source><volume>12</volume>: <fpage>67</fpage>–<lpage>85</lpage>.</mixed-citation></ref><ref id="B435"><mixed-citation xmlns:xlink="http://www.w3.org/1999/xlink" xlink:type="simple"><person-group><name name-style="western"><surname>Sendtner</surname><given-names>O</given-names></name></person-group> (<year>1846</year>) <article-title><tp:taxon-name><tp:taxon-name-part taxon-name-part-type="family">Solanaceae</tp:taxon-name-part></tp:taxon-name> et <tp:taxon-name><tp:taxon-name-part taxon-name-part-type="tribe">Cestrineae</tp:taxon-name-part></tp:taxon-name>.</article-title><source>Flora Brasiliensis</source><volume>10</volume>(<issue>1</issue>): <fpage>1</fpage>–<lpage>231</lpage>.</mixed-citation></ref><ref id="B132"><mixed-citation xmlns:xlink="http://www.w3.org/1999/xlink" xlink:type="simple"><person-group><name name-style="western"><surname>Dunal</surname><given-names>MF</given-names></name></person-group> (<year>1852</year>) <article-title><tp:taxon-name><tp:taxon-name-part taxon-name-part-type="family">Solanaceae</tp:taxon-name-part></tp:taxon-name>. In: Candolle AP de (Ed.</article-title><source>) <tp:taxon-name><tp:taxon-name-part taxon-name-part-type="genus">Prodromus</tp:taxon-name-part></tp:taxon-name> systematis naturalis regni vegetabilis</source><volume>13</volume>(<issue>1</issue>): <fpage>1</fpage>–<lpage>690</lpage>.</mixed-citation></ref><ref id="B499"><mixed-citation xmlns:xlink="http://www.w3.org/1999/xlink" xlink:type="simple"><person-group><name name-style="western"><surname>Witasek</surname><given-names>J</given-names></name></person-group> (<year>1910</year>) <article-title><tp:taxon-name><tp:taxon-name-part taxon-name-part-type="family">Solanaceae</tp:taxon-name-part></tp:taxon-name>.</article-title><source>Akademie der Wissenschaften in Wien Mathematisch-Naturwissenschaftliche Klasse</source><volume>79</volume>(<issue>2</issue>): <fpage>313</fpage>–<lpage>375</lpage>.</mixed-citation></ref></ref-list></tp:taxon-treatment>
