# Supplementary material for: ﻿Monograph of wild and cultivated chili peppers (Capsicum L., Solanaceae)
Source: PhytoKeys. 2022 Jun 14;200:1–423. doi: 10.3897/phytokeys.200.71667 (PMC9881532; doi:10.3897/phytokeys.200.71667)
Supplement: XML Treatment for Capsicum friburgense [file phytokeys.200.71667-treatment24.xml]

<!DOCTYPE tp:taxon-treatment
  PUBLIC "-//TaxonX//DTD Taxonomic Treatment Publishing DTD v0 20100105//EN" "tax-treatment-NSO.dtd">
<tp:taxon-treatment xmlns:tp="http://www.plazi.org/taxpub"><tp:treatment-meta><kwd-group><label>Taxon classification</label><kwd>
              <named-content content-type="kingdom">Plantae</named-content>
            </kwd><kwd>
              <named-content content-type="order">Solanales</named-content>
            </kwd><kwd>
              <named-content content-type="family">Solanaceae</named-content>
            </kwd></kwd-group><mixed-citation publication-type="journal"><person-group><name><surname>Barboza</surname><given-names>Gloria E.</given-names></name><name><surname>García</surname><given-names>Carolina Carrizo</given-names></name><name><surname>Bianchetti</surname><given-names>Luciano de Bem</given-names></name><name><surname>Romero</surname><given-names>María V.</given-names></name><name><surname>Scaldaferro</surname><given-names>Marisel</given-names></name></person-group><article-title>﻿Monograph of wild and cultivated chili peppers (<italic><tp:taxon-name><tp:taxon-name-part taxon-name-part-type="genus" reg="Capsicum">Capsicum</tp:taxon-name-part></tp:taxon-name></italic> L., <tp:taxon-name><tp:taxon-name-part taxon-name-part-type="family">Solanaceae</tp:taxon-name-part></tp:taxon-name>)</article-title><source>PhytoKeys</source><day>14</day><month>06</month><year>2022</year><volume>200</volume><fpage>1</fpage><lpage>423</lpage><pub-id pub-id-type="doi">10.3897/phytokeys.200.71667</pub-id></mixed-citation></tp:treatment-meta><tp:nomenclature><label>﻿18.</label><tp:taxon-name>
            <object-id xmlns:xlink="http://www.w3.org/1999/xlink" content-type="arpha" xlink:type="simple">F1C8339C-182B-52D7-8150-DC0CADD55BE3</object-id>
            <tp:taxon-name-part taxon-name-part-type="genus" reg="Capsicum">Capsicum</tp:taxon-name-part>
            <tp:taxon-name-part taxon-name-part-type="species" reg="friburgense">friburgense</tp:taxon-name-part>
          </tp:taxon-name><tp:taxon-authority>Bianch. &amp; Barboza, Syst. Bot. 30(4): 865. 2005.</tp:taxon-authority><xref ref-type="fig" rid="F64">Figs 64</xref><xref ref-type="fig" rid="F65">, 65</xref></tp:nomenclature><tp:treatment-sec sec-type="material" id="SECID0E65JO"><title>Type.</title><p>Brazil. Rio de Janeiro: Mun. Nova Friburgo, subindo o Morro da Caledônia, a 6.45 km do Camping Club do Brasil (RJ.2), <named-content xmlns:xlink="http://www.w3.org/1999/xlink" content-type="dwc:verbatimCoordinates" xlink:type="simple"><named-content content-type="geo-json" specific-use="{&#34;type&#34;:&#34;Point&#34;,&#34;coordinates&#34;:[-42.533333,-22.283333]}" id="NCID0EO6JO" xlink:type="simple">22°17'S, 42°32'W</named-content></named-content>, 1800 m elev., 6 Apr 1986, <italic>L. Bianchetti, A.T. Hunziker, V. Casali &amp; G.P. Silva 393</italic> (holotype: CEN [CEN00010214]; isotypes: CORD [CORD00003939, CORD00003940, CORD00004164]).</p></tp:treatment-sec><tp:treatment-sec sec-type="description" id="SECID0EV6JO"><title>Description.</title><p>Erect shrubs 0.8–2.5 (–3) m tall, with the main stem 0.8–1.5 cm in diameter at base, few to much branched above, the branches pendulous dichotomously spreading in a typical “zig-zag” appearance. Young stems angled, fragile, green, glabrescent, with sparse appressed-antrorse, simple, uniseriate, 2–3-celled, eglandular trichomes 0.2–0.5 mm long and abundant minute glandular trichomes (stalk translucent, unicellular, head dark and multicellular); nodes solid, green or slightly purple; bark of older stems dark brown, smooth, glabrous; lenticels absent. Sympodial units difoliate, the leaves geminate; leaf pair unequal in size, similar in shape. Leaves membranous, concolorous to slightly discolorous, glabrescent on both sides, especially on the margins and veins, with antrorse, curved, 3–5-celled, eglandular trichomes 0.3–0.7 mm long; blades of major leaves (5.5–) 8.5–13 (–21) cm long, (1.5–) 2.5–4.5 (–7.5) cm wide, ovate to elliptic, the major veins 6–7 on each side of mid-vein, the base short-attenuate or attenuate, unequal, the margins entire, the apex acuminate; petioles 0.6–1.2 (–1.5) cm, glabrescent; blades of minor leaves (1.8–) 2.2–3.3 (–5) cm long, 0.9–2 (–2.5) cm wide, elliptic or ovate, the major veins 3–5 on each side of mid-vein, the base rounded, the margins entire, the apex acute; petioles 0.2–0.5 cm, glabrescent. Inflorescences axillary, 2-flowered or flowers solitary; flowering pedicels (17–) 21–49 (–65) mm long, angled, erect or slightly spreading, geniculate at anthesis, green, glabrous or glabrescent, the eglandular trichomes minute, antrorse; pedicels scars inconspicuous. Buds ovoid, entirely purple or fuchsia. Flowers 5-merous. Calyx 2–3 mm long, 3–4 mm wide, cup-shaped, green, thin, strongly 5-nerved, glabrescent with short, uniseriate, eglandular trichomes on the margin and minute glandular trichomes on the tube similar to those of the stem and leaves, the calyx appendages five, 1.2–3 (–3.5) mm long, subequal, erect or spreading, glabrescent. Corolla (7–) 9–12 (–15) mm long, 7.5–10.5 mm in diameter, entirely violet or fuchsia at anthesis; campanulate-urceolate without interpetalar membrane, lobed at the apex, glabrous adaxially and abaxially, the tube 4–6 mm long, the lobes (1.5–) 2–3 (–4) mm long, (1.5–) 2–3 (–4) mm wide, broadly triangular, spreading to strongly recurved at anthesis, the margins and tips densely papillate or with short eglandular trichomes, the tips cucullate. Stamens five, equal; filaments (4–) 5–6 (–7) mm long, lilac, inserted on the corolla 1.5–1.75 mm from the base, with auricles fused to the corolla at the point of insertion; anthers 1.5–2 (–2.5) mm, ellipsoid, yellowish-white, grey-purple post-dehiscent, not connivent at anthesis. Gynoecium with ovary ca. 1.8 mm long, 1.2 mm in diameter, light green, globose to ovoid; ovules more than two per locule; nectary ca. 0.3 mm tall; styles homomorphic, (5–6) 8–11 mm, barely exserted beyond the anthers, white, clavate; stigma ca. 0.3 mm long, 1 mm wide, discoid-depressed, pale green. Berry (4–) 6–10 mm in diameter, globose or globose-depressed, light green and pungent when immature, dark green to greenish-golden yellow and scarcely pungent to rather sweet at maturity, deciduous, the pericarp thin, translucent, with giant cells (endocarp alveolate); stone cells absent; fruiting pedicels 35–65 mm long, pendent, angled, widened distally, green, the receptacle inflated and forming a weak annular constriction in the limit with the calyx; fruiting calyx 4–4.5 mm in diameter, persistent, not accrescent, green, discoid, the appendages 2–4 mm long, spreading or slightly reflexed. Seeds (2–) 4–9 per fruit, 2.5–3.2 mm long, 2–2.5 mm wide, C-shaped, brownish-black to black, the seed coat reticulate and tuberculate at margins (<abbrev xmlns:xlink="http://www.w3.org/1999/xlink" xlink:title="stereomicroscope" id="ABBRID0E26JO" xlink:type="simple">SM</abbrev>), reticulate-cerebelloid with pillar-like outgrowths at margins (<abbrev xmlns:xlink="http://www.w3.org/1999/xlink" xlink:title="scanning electron microscope" id="ABBRID0E66JO" xlink:type="simple">SEM</abbrev>), the cells polygonal in seed body and elongate at hilum zone, the lateral walls straight, sometimes wavy in seed body; embryo imbricate.</p><fig id="F64" position="float" orientation="portrait"><object-id xmlns:xlink="http://www.w3.org/1999/xlink" content-type="doi" xlink:type="simple">10.3897/phytokeys.200.71667.figure64</object-id><object-id xmlns:xlink="http://www.w3.org/1999/xlink" content-type="arpha" xlink:type="simple">8CF678AC-EBF6-56E9-8179-3E5A627013CD</object-id><label>Figure 64.</label><caption><p><italic><tp:taxon-name><tp:taxon-name-part taxon-name-part-type="genus" reg="Capsicum">Capsicum</tp:taxon-name-part><tp:taxon-name-part taxon-name-part-type="species" reg="friburgense">friburgense</tp:taxon-name-part></tp:taxon-name></italic><bold>A</bold> flowering branch <bold>B</bold> flower <bold>C</bold> calyx <bold>D</bold> sector of opened corolla <bold>E</bold> gynoecium <bold>F</bold> fruit <bold>G</bold> seed. From <italic>Bianchetti et al. 393</italic>. Drawn by L. Sánchez. Published in <xref ref-type="bibr" rid="B35">Barboza and Bianchetti (2005)</xref>, reproduced with permission.</p></caption><graphic xmlns:xlink="http://www.w3.org/1999/xlink" xlink:href="phytokeys-200-001_article-71667__-g064.jpg" position="float" orientation="portrait" xlink:type="simple" id="oo_695479.jpg"><uri content-type="original_file" xlink:type="simple">https://binary.pensoft.net/fig/695479</uri></graphic></fig><fig id="F65" position="float" orientation="portrait"><object-id xmlns:xlink="http://www.w3.org/1999/xlink" content-type="doi" xlink:type="simple">10.3897/phytokeys.200.71667.figure65</object-id><object-id xmlns:xlink="http://www.w3.org/1999/xlink" content-type="arpha" xlink:type="simple">F1A19AE3-D0AC-5C7F-95F1-E85C876CB954</object-id><label>Figure 65.</label><caption><p><italic><tp:taxon-name><tp:taxon-name-part taxon-name-part-type="genus" reg="Capsicum">Capsicum</tp:taxon-name-part><tp:taxon-name-part taxon-name-part-type="species" reg="friburgense">friburgense</tp:taxon-name-part></tp:taxon-name></italic><bold>A</bold> plant <bold>B</bold> flower buds <bold>C</bold> flower, in lateral view <bold>D</bold> flower, seen from behind <bold>E</bold> immature fruit <bold>A, B</bold> from <italic>Barboza et al. 2048</italic>, photo by G.E. Barboza <bold>C–E</bold> no specimen vouchers, photos taken <italic>in situ</italic> by C. dal Zovo (Associazione PepperFriends).</p></caption><graphic xmlns:xlink="http://www.w3.org/1999/xlink" xlink:href="phytokeys-200-001_article-71667__-g065.jpg" position="float" orientation="portrait" xlink:type="simple" id="oo_695480.jpg"><uri content-type="original_file" xlink:type="simple">https://binary.pensoft.net/fig/695480</uri></graphic></fig></tp:treatment-sec><tp:treatment-sec sec-type="distribution" id="SECID0EZCKO"><title>Distribution.</title><p><italic><tp:taxon-name><tp:taxon-name-part taxon-name-part-type="genus" reg="Capsicum">Capsicum</tp:taxon-name-part><tp:taxon-name-part taxon-name-part-type="species" reg="friburgense">friburgense</tp:taxon-name-part></tp:taxon-name></italic> is an endemic species restricted to a narrow area in the centre of Rio de Janeiro State (Brazil) (Fig. <xref ref-type="fig" rid="F66">66</xref>).</p><fig id="F66" position="float" orientation="portrait"><object-id xmlns:xlink="http://www.w3.org/1999/xlink" content-type="doi" xlink:type="simple">10.3897/phytokeys.200.71667.figure66</object-id><object-id xmlns:xlink="http://www.w3.org/1999/xlink" content-type="arpha" xlink:type="simple">0D0CAEF0-2492-5705-954C-B0433C37A2F4</object-id><label>Figure 66.</label><caption><p>Distribution of <italic><tp:taxon-name><tp:taxon-name-part taxon-name-part-type="genus" reg="Capsicum">C.</tp:taxon-name-part><tp:taxon-name-part taxon-name-part-type="species" reg="friburgense">friburgense</tp:taxon-name-part></tp:taxon-name></italic>, <italic><tp:taxon-name><tp:taxon-name-part taxon-name-part-type="genus" reg="Capsicum">C.</tp:taxon-name-part><tp:taxon-name-part taxon-name-part-type="species" reg="galapagoense">galapagoense</tp:taxon-name-part></tp:taxon-name></italic> and <italic><tp:taxon-name><tp:taxon-name-part taxon-name-part-type="genus" reg="Capsicum">C.</tp:taxon-name-part><tp:taxon-name-part taxon-name-part-type="species" reg="geminifolium">geminifolium</tp:taxon-name-part></tp:taxon-name></italic>.</p></caption><graphic xmlns:xlink="http://www.w3.org/1999/xlink" xlink:href="phytokeys-200-001_article-71667__-g066.jpg" position="float" orientation="portrait" xlink:type="simple" id="oo_695481.jpg"><uri content-type="original_file" xlink:type="simple">https://binary.pensoft.net/fig/695481</uri></graphic></fig></tp:treatment-sec><tp:treatment-sec sec-type="ecology" id="SECID0E3EKO"><title>Ecology.</title><p><italic><tp:taxon-name><tp:taxon-name-part taxon-name-part-type="genus" reg="Capsicum">Capsicum</tp:taxon-name-part><tp:taxon-name-part taxon-name-part-type="species" reg="friburgense">friburgense</tp:taxon-name-part></tp:taxon-name></italic> grows in one of the most protected areas of the Atlantic Forest (Mata Atlântica), which has the highest elevations of the Serra do Mar. It is found in the understorey of primary forests of the Floresta Pluvial Montana (Floresta Ombrófila Densa Altomontana), from 1,750 to 1,950 m elevation.</p></tp:treatment-sec><tp:treatment-sec sec-type="phenology" id="SECID0ENFKO"><title>Phenology.</title><p>Flowering from December to May. Fruiting from February to May.</p></tp:treatment-sec><tp:treatment-sec sec-type="Chromosome number" id="SECID0ESFKO"><title>Chromosome number.</title><p><italic>n</italic> = 13 (<xref ref-type="bibr" rid="B381">Pozzobon and Schifino-Wittmann 2006</xref>; <xref ref-type="bibr" rid="B382">Pozzobon et al. 2006</xref>, <italic>as <tp:taxon-name><tp:taxon-name-part taxon-name-part-type="genus" reg="Capsicum">Capsicum</tp:taxon-name-part></tp:taxon-name></italic> sp. 8).</p></tp:treatment-sec><tp:treatment-sec sec-type="Common names" id="SECID0EKGKO"><title>Common names.</title><p>None recorded.</p></tp:treatment-sec><tp:treatment-sec sec-type="Uses" id="SECID0EPGKO"><title>Uses.</title><p>None recorded.</p></tp:treatment-sec><tp:treatment-sec sec-type="Preliminary conservation assessment" id="SECID0EUGKO"><title>Preliminary conservation assessment.</title><p><abbrev xmlns:xlink="http://www.w3.org/1999/xlink" xlink:title="extent of occurrence" id="ABBRID0E1GKO" xlink:type="simple">EOO</abbrev> (123.163 km<sup>2</sup>); <abbrev xmlns:xlink="http://www.w3.org/1999/xlink" xlink:title="area of occupancy" id="ABBRID0EAHKO" xlink:type="simple">AOO</abbrev> (24 km<sup>2</sup>). <italic><tp:taxon-name><tp:taxon-name-part taxon-name-part-type="genus" reg="Capsicum">Capsicum</tp:taxon-name-part><tp:taxon-name-part taxon-name-part-type="species" reg="friburgense">friburgense</tp:taxon-name-part></tp:taxon-name></italic> grows in two forested areas that have been set aside as Environmental Protection Areas in Rio de Janeiro, the APA do Caledônia (Maciço da Caledônia) and the Parque Estadual dos Três Picos. It has a small population (&lt; 250 mature individuals) with not more than 10 subpopulations per site. Observers are seeing a continuing decline of subpopulations size, due to serious environmental pressures caused by deforestation, development and changes in hydrology. In recent years, these protected areas faced important natural disasters, including forest fires (2007, 2011 and 2019), great floods and mudslides (2011, see <xref ref-type="bibr" rid="B406">Rosi et al. 2019</xref>), all of which caused a loss of biodiversity. Due to all these factors, we assign <italic><tp:taxon-name><tp:taxon-name-part taxon-name-part-type="genus" reg="Capsicum">C.</tp:taxon-name-part><tp:taxon-name-part taxon-name-part-type="species" reg="friburgense">friburgense</tp:taxon-name-part></tp:taxon-name></italic> the threat status of Critically Endangered (CR; C2a(i)).</p></tp:treatment-sec><tp:treatment-sec sec-type="discussion" id="SECID0EAIKO"><title>Discussion.</title><p><italic><tp:taxon-name><tp:taxon-name-part taxon-name-part-type="genus" reg="Capsicum">Capsicum</tp:taxon-name-part><tp:taxon-name-part taxon-name-part-type="species" reg="friburgense">friburgense</tp:taxon-name-part></tp:taxon-name></italic> is a beautiful species of the Brazilian Atlantic Forest clade (<xref ref-type="bibr" rid="B79">Carrizo García et al. 2016</xref>) with one of the narrowest ranges in the genus. It stands out from other species of the genus in its combination of a distinctive, campanulate-urceolate, entirely pink or lilac corollas with recurved lobes at anthesis and fruiting pedicels up to 65 mm long, the longest of all the Brazilian species (Fig. <xref ref-type="fig" rid="F65">65C–E</xref>).</p><p><italic><tp:taxon-name><tp:taxon-name-part taxon-name-part-type="genus" reg="Capsicum">Capsicum</tp:taxon-name-part><tp:taxon-name-part taxon-name-part-type="species" reg="friburgense">friburgense</tp:taxon-name-part></tp:taxon-name></italic> is sympatric in Nova Friburgo (Rio de Janeiro) with <italic><tp:taxon-name><tp:taxon-name-part taxon-name-part-type="genus" reg="Capsicum">C.</tp:taxon-name-part><tp:taxon-name-part taxon-name-part-type="species" reg="mirabile">mirabile</tp:taxon-name-part></tp:taxon-name></italic>; both species have a calyx with five appendages and geniculate pedicels and they have similar colour and morphology of fruit and seeds. <italic><tp:taxon-name><tp:taxon-name-part taxon-name-part-type="genus" reg="Capsicum">Capsicum</tp:taxon-name-part><tp:taxon-name-part taxon-name-part-type="species" reg="friburgense">friburgense</tp:taxon-name-part></tp:taxon-name></italic> differs from <italic><tp:taxon-name><tp:taxon-name-part taxon-name-part-type="genus" reg="Capsicum">C.</tp:taxon-name-part><tp:taxon-name-part taxon-name-part-type="species" reg="mirabile">mirabile</tp:taxon-name-part></tp:taxon-name></italic> in having one or two flowers per node, campanulate-urceolate corollas without spots and fruiting pedicels up to 65 mm long (vs. 2–5 flowers per node, multi-coloured stellate corollas and fruiting pedicels up to 32 mm long in <italic><tp:taxon-name><tp:taxon-name-part taxon-name-part-type="genus" reg="Capsicum">C.</tp:taxon-name-part><tp:taxon-name-part taxon-name-part-type="species" reg="mirabile">mirabile</tp:taxon-name-part></tp:taxon-name></italic>).</p></tp:treatment-sec><tp:treatment-sec sec-type="material" id="SECID0ESKKO"><title>Specimens examined.</title><p>See Suppl. material <xref ref-type="supplementary-material" rid="S4">4</xref>: Appendix 4.</p></tp:treatment-sec><tp:treatment-sec><!--Section generated to contain objects referenced in tp:taxon-treatment.--><supplementary-material xmlns:xlink="http://www.w3.org/1999/xlink" id="S4" position="float" orientation="portrait" xlink:type="simple"><object-id content-type="doi" xlink:type="simple">10.3897/phytokeys.200.71667.suppl4</object-id><object-id content-type="zenodo_dep_id" xlink:type="simple">7077091</object-id><object-id content-type="arpha" xlink:type="simple">2B21878C-9A4C-545F-9C67-441D4D944C74</object-id><label>Supplementary material 4</label><caption><p>Appendix 4. Specimens examined</p></caption><statement content-type="dataType"><label>Data type</label><p>Occurences (PDF file)</p></statement><statement content-type="notes"><label>Explanation note</label><p>Full information of the specimens examined for each <italic><tp:taxon-name><tp:taxon-name-part taxon-name-part-type="genus" reg="Capsicum">Capsicum</tp:taxon-name-part></tp:taxon-name></italic> species.</p></statement><media xlink:href="phytokeys-200-001_article-71667__-s004.pdf" mimetype="application" mime-subtype="pdf" position="float" orientation="portrait" xlink:type="simple" id="oo_695540.pdf"><uri content-type="original_file" xlink:type="simple">https://binary.pensoft.net/file/695540</uri></media><permissions><license xlink:type="simple"><license-p>This dataset is made available under the Open Database License (http://opendatacommons.org/licenses/odbl/1.0/). The Open Database License (ODbL) is a license agreement intended to allow users to freely share, modify, and use this Dataset while maintaining this same freedom for others, provided that the original source and author(s) are credited.</license-p></license></permissions><attrib specific-use="authors">Gloria E. Barboza, Carolina Carrizo García, Luciano de Bem Bianchetti, María V. Romero, Marisel Scaldaferro</attrib></supplementary-material></tp:treatment-sec><ref-list><ref id="B35"><mixed-citation xmlns:xlink="http://www.w3.org/1999/xlink" xlink:type="simple"><person-group><name name-style="western"><surname>Barboza</surname><given-names>GE</given-names></name><name name-style="western"><surname>Bianchetti</surname><given-names>L</given-names></name></person-group> (<year>2005</year>) <article-title>Three new species of <italic><tp:taxon-name><tp:taxon-name-part taxon-name-part-type="genus">Capsicum</tp:taxon-name-part></tp:taxon-name></italic> (<tp:taxon-name><tp:taxon-name-part taxon-name-part-type="family">Solanaceae</tp:taxon-name-part></tp:taxon-name>) and a key to the wild species from Brazil.</article-title><source>Systematic Botany</source><volume>30</volume>(<issue>4</issue>): <fpage>863</fpage>–<lpage>871</lpage>. <ext-link xlink:href="10.1600/036364405775097905" ext-link-type="doi" xlink:type="simple">https://doi.org/10.1600/036364405775097905</ext-link></mixed-citation></ref><ref id="B381"><mixed-citation xmlns:xlink="http://www.w3.org/1999/xlink" xlink:type="simple"><person-group><name name-style="western"><surname>Pozzobon</surname><given-names>MT</given-names></name><name name-style="western"><surname>Schifino-Wittmann</surname><given-names>MT</given-names></name></person-group> (<year>2006</year>) <article-title>A meiotic study of the wild and semi-domesticated Brazilian species of genus <italic><tp:taxon-name><tp:taxon-name-part taxon-name-part-type="genus">Capsicum</tp:taxon-name-part></tp:taxon-name></italic> L. (<tp:taxon-name><tp:taxon-name-part taxon-name-part-type="family">Solanaceae</tp:taxon-name-part></tp:taxon-name>).</article-title><source>Cytologia</source><volume>71</volume>(<issue>3</issue>): <fpage>275</fpage>–<lpage>287</lpage>. <ext-link xlink:href="10.1508/cytologia.71.275" ext-link-type="doi" xlink:type="simple">https://doi.org/10.1508/cytologia.71.275</ext-link></mixed-citation></ref><ref id="B382"><mixed-citation xmlns:xlink="http://www.w3.org/1999/xlink" xlink:type="simple"><person-group><name name-style="western"><surname>Pozzobon</surname><given-names>MT</given-names></name><name name-style="western"><surname>Schifino-Wittmann</surname><given-names>MT</given-names></name><name name-style="western"><surname>Bianchetti</surname><given-names>L</given-names></name></person-group> (<year>2006</year>) Chromosome numbers in wild and semidomesticated Brazilian <italic><tp:taxon-name><tp:taxon-name-part taxon-name-part-type="genus">Capsicum</tp:taxon-name-part></tp:taxon-name></italic> L. (<tp:taxon-name><tp:taxon-name-part taxon-name-part-type="family">Solanaceae</tp:taxon-name-part></tp:taxon-name>) species: do x = 12 and x = 13 represent two evolutionary lines? Botanical Journal of the Linnean Society 151: 259–269. <ext-link xlink:href="10.1111/j.1095-8339.2006.00503.x" ext-link-type="doi" xlink:type="simple">https://doi.org/10.1111/j.1095-8339.2006.00503.x</ext-link></mixed-citation></ref><ref id="B406"><mixed-citation xmlns:xlink="http://www.w3.org/1999/xlink" xlink:type="simple"><person-group><name name-style="western"><surname>Rosi</surname><given-names>A</given-names></name><name name-style="western"><surname>Canavesi</surname><given-names>V</given-names></name><name name-style="western"><surname>Segoni</surname><given-names>S</given-names></name><name name-style="western"><surname>Dias Nery</surname><given-names>T</given-names></name><name name-style="western"><surname>Catani</surname><given-names>F</given-names></name><name name-style="western"><surname>Casagli</surname><given-names>N</given-names></name></person-group> (<year>2019</year>) Landslides in the Mountain Region of Rio de Janeiro: A proposal for the semi-automated definition of multiple rainfall thresholds. Geosciences 9(5): e203. <ext-link xlink:href="10.3390/geosciences9050203" ext-link-type="doi" xlink:type="simple">https://doi.org/10.3390/geosciences9050203</ext-link></mixed-citation></ref><ref id="B79"><mixed-citation xmlns:xlink="http://www.w3.org/1999/xlink" xlink:type="simple"><person-group><name name-style="western"><surname>Carrizo García</surname><given-names>C</given-names></name><name name-style="western"><surname>Barfuss</surname><given-names>MHJ</given-names></name><name name-style="western"><surname>Sehr</surname><given-names>EM</given-names></name><name name-style="western"><surname>Barboza</surname><given-names>GE</given-names></name><name name-style="western"><surname>Samuel</surname><given-names>R</given-names></name><name name-style="western"><surname>Moscone</surname><given-names>EA</given-names></name><name name-style="western"><surname>Ehrendorfer</surname><given-names>F</given-names></name></person-group> (<year>2016</year>) <article-title>Phylogenetic relationships, diversification and expansion of chili peppers (<italic><tp:taxon-name><tp:taxon-name-part taxon-name-part-type="genus">Capsicum</tp:taxon-name-part></tp:taxon-name></italic>, <tp:taxon-name><tp:taxon-name-part taxon-name-part-type="family">Solanaceae</tp:taxon-name-part></tp:taxon-name>).</article-title><source>Annals of Botany</source><volume>118</volume>: <fpage>35</fpage>–<lpage>51</lpage>. <ext-link xlink:href="10.1093/aob/mcw079" ext-link-type="doi" xlink:type="simple">https://doi.org/10.1093/aob/mcw079</ext-link></mixed-citation></ref></ref-list></tp:taxon-treatment>
