# Supplementary material for: ﻿Monograph of wild and cultivated chili peppers (Capsicum L., Solanaceae)
Source: PhytoKeys. 2022 Jun 14;200:1–423. doi: 10.3897/phytokeys.200.71667 (PMC9881532; doi:10.3897/phytokeys.200.71667)
Supplement: XML Treatment for Capsicum frutescens [file phytokeys.200.71667-treatment25.xml]

<!DOCTYPE tp:taxon-treatment
  PUBLIC "-//TaxonX//DTD Taxonomic Treatment Publishing DTD v0 20100105//EN" "tax-treatment-NSO.dtd">
<tp:taxon-treatment xmlns:tp="http://www.plazi.org/taxpub"><tp:treatment-meta><kwd-group><label>Taxon classification</label><kwd>
              <named-content content-type="kingdom">Plantae</named-content>
            </kwd><kwd>
              <named-content content-type="order">Solanales</named-content>
            </kwd><kwd>
              <named-content content-type="family">Solanaceae</named-content>
            </kwd></kwd-group><mixed-citation publication-type="journal"><person-group><name><surname>Barboza</surname><given-names>Gloria E.</given-names></name><name><surname>García</surname><given-names>Carolina Carrizo</given-names></name><name><surname>Bianchetti</surname><given-names>Luciano de Bem</given-names></name><name><surname>Romero</surname><given-names>María V.</given-names></name><name><surname>Scaldaferro</surname><given-names>Marisel</given-names></name></person-group><article-title>﻿Monograph of wild and cultivated chili peppers (<italic><tp:taxon-name><tp:taxon-name-part taxon-name-part-type="genus" reg="Capsicum">Capsicum</tp:taxon-name-part></tp:taxon-name></italic> L., <tp:taxon-name><tp:taxon-name-part taxon-name-part-type="family">Solanaceae</tp:taxon-name-part></tp:taxon-name>)</article-title><source>PhytoKeys</source><day>14</day><month>06</month><year>2022</year><volume>200</volume><fpage>1</fpage><lpage>423</lpage><pub-id pub-id-type="doi">10.3897/phytokeys.200.71667</pub-id></mixed-citation></tp:treatment-meta><tp:nomenclature><label>﻿19.</label><tp:taxon-name>
            <object-id xmlns:xlink="http://www.w3.org/1999/xlink" content-type="arpha" xlink:type="simple">D685CB65-1634-56E0-9AB6-E9319899CE83</object-id>
            <tp:taxon-name-part taxon-name-part-type="genus" reg="Capsicum">Capsicum</tp:taxon-name-part>
            <tp:taxon-name-part taxon-name-part-type="species" reg="frutescens">frutescens</tp:taxon-name-part>
          </tp:taxon-name><tp:taxon-authority>L., Sp. Pl. 1: 189. 1753.</tp:taxon-authority><xref ref-type="fig" rid="F67">Figs 67</xref><xref ref-type="fig" rid="F68">, 68</xref><tp:nomenclature-citation-list><tp:nomenclature-citation><tp:taxon-name>
                <tp:taxon-name-part taxon-name-part-type="genus" reg="Capsicum">Capsicum</tp:taxon-name-part>
                <tp:taxon-name-part taxon-name-part-type="species" reg="conoide">conoide</tp:taxon-name-part>
              </tp:taxon-name><comment>Mill., Gard. Dict. ed. 8, <tp:taxon-name><tp:taxon-name-part taxon-name-part-type="genus" reg="Capsicum">Capsicum</tp:taxon-name-part></tp:taxon-name> no. 8. 1768. Type. Cultivated at the Chelsea Physic Garden (England), seeds from Antigua (Antilles) (no specimens cited).</comment></tp:nomenclature-citation><tp:nomenclature-citation><tp:taxon-name>
                <tp:taxon-name-part taxon-name-part-type="genus" reg="Capsicum">Capsicum</tp:taxon-name-part>
                <tp:taxon-name-part taxon-name-part-type="species" reg="conicum">conicum</tp:taxon-name-part>
              </tp:taxon-name><comment>G.Mey., Prim. Fl. Esseq.: 112. 1818, nom. illeg., non <tp:taxon-name><tp:taxon-name-part taxon-name-part-type="genus" reg="Capsicum">Capsicum</tp:taxon-name-part><tp:taxon-name-part taxon-name-part-type="species" reg="conicum">conicum</tp:taxon-name-part></tp:taxon-name> Lam. (1794). Type. “In plantationibus” (no specimens cited) [Guyana]. Rio Essequebo, Sept, <italic>E.K. Rodschied 30</italic> (lectotype, designated here: GOET [GOET003418]).</comment></tp:nomenclature-citation><tp:nomenclature-citation><tp:taxon-name>
                <tp:taxon-name-part taxon-name-part-type="genus" reg="Capsicum">Capsicum</tp:taxon-name-part>
                <tp:taxon-name-part taxon-name-part-type="species" reg="minimum">minimum</tp:taxon-name-part>
              </tp:taxon-name><comment>Roxb., Fl. Ind., ed. Carey &amp; Wall. 2: 261. 1824, nom. illeg., not <tp:taxon-name><tp:taxon-name-part taxon-name-part-type="genus" reg="Capsicum">C.</tp:taxon-name-part><tp:taxon-name-part taxon-name-part-type="species" reg="minimum">minimum</tp:taxon-name-part></tp:taxon-name> Mill. (1768). Type. India. “East India” (no specimens cited), 18 Dec 1814, W. Roxburgh s.n. [Wallich Cat. No. 2641A) (lectotype, designated here: K [K001116724]).</comment></tp:nomenclature-citation><tp:nomenclature-citation><tp:taxon-name>
                <tp:taxon-name-part taxon-name-part-type="genus" reg="Capsicum">Capsicum</tp:taxon-name-part>
                <tp:taxon-name-part taxon-name-part-type="species" reg="fastigiatum">fastigiatum</tp:taxon-name-part>
              </tp:taxon-name><comment>Blume, Bijdr. Fl. Ned. Ind. 13: 705. 1826. Type. “<tp:taxon-name><tp:taxon-name-part taxon-name-part-type="genus" reg="Crescit">Crescit</tp:taxon-name-part></tp:taxon-name>: in hortis et locis incultis … <italic>Nomen</italic>: Tjabe rawiet” [Indonesia]. Java, C.L. Blume s.n. (lectotype, designated here: L [L 0003564, acc. # 202560]).</comment></tp:nomenclature-citation><tp:nomenclature-citation><tp:taxon-name>
                <tp:taxon-name-part taxon-name-part-type="genus" reg="Capsicum">Capsicum</tp:taxon-name-part>
                <tp:taxon-name-part taxon-name-part-type="species" reg="indicum">indicum</tp:taxon-name-part>
                <tp:taxon-name-part taxon-name-part-type="authority">Dierb.</tp:taxon-name-part>
                <tp:taxon-name-part taxon-name-part-type="infraspecific-rank">var.</tp:taxon-name-part>
                <tp:taxon-name-part taxon-name-part-type="variety" reg="conoide">conoide</tp:taxon-name-part>
              </tp:taxon-name><comment>(Mill.) Dierb., Arch. Apotheker-Vereins Nördl. Teutschl. 30(1): 28. 1829. Type. Based on <tp:taxon-name><tp:taxon-name-part taxon-name-part-type="genus" reg="Capsicum">Capsicum</tp:taxon-name-part><tp:taxon-name-part taxon-name-part-type="species" reg="conoide">conoide</tp:taxon-name-part></tp:taxon-name> Mill.</comment></tp:nomenclature-citation><tp:nomenclature-citation><tp:taxon-name>
                <tp:taxon-name-part taxon-name-part-type="genus" reg="Capsicum">Capsicum</tp:taxon-name-part>
                <tp:taxon-name-part taxon-name-part-type="species" reg="indicum">indicum</tp:taxon-name-part>
                <tp:taxon-name-part taxon-name-part-type="authority">Dierb.</tp:taxon-name-part>
                <tp:taxon-name-part taxon-name-part-type="infraspecific-rank">var.</tp:taxon-name-part>
                <tp:taxon-name-part taxon-name-part-type="variety" reg="berberideum">berberideum</tp:taxon-name-part>
              </tp:taxon-name><comment>Dierb., Arch. Apotheker-Vereins Nördl. Teutschl. 30(1): 29. 1829. Type. Based on <tp:taxon-name><tp:taxon-name-part taxon-name-part-type="genus" reg="Capsicum">Capsicum</tp:taxon-name-part><tp:taxon-name-part taxon-name-part-type="species" reg="frutescens">frutescens</tp:taxon-name-part></tp:taxon-name> Mill. (= <tp:taxon-name><tp:taxon-name-part taxon-name-part-type="genus" reg="Capsicum">C.</tp:taxon-name-part><tp:taxon-name-part taxon-name-part-type="species" reg="frutescens">frutescens</tp:taxon-name-part></tp:taxon-name> L.)</comment></tp:nomenclature-citation><tp:nomenclature-citation><tp:taxon-name>
                <tp:taxon-name-part taxon-name-part-type="genus" reg="Capsicum">Capsicum</tp:taxon-name-part>
                <tp:taxon-name-part taxon-name-part-type="species" reg="baccatum">baccatum</tp:taxon-name-part>
              </tp:taxon-name><comment>Vell., Fl. Flumin.: 60. 1829 (“1825”); Fl. Flumin. Icon. 2: t. 3. 1831 (“1827”), nom. illeg., non <tp:taxon-name><tp:taxon-name-part taxon-name-part-type="genus" reg="Capsicum">Capsicum</tp:taxon-name-part><tp:taxon-name-part taxon-name-part-type="species" reg="baccatum">baccatum</tp:taxon-name-part></tp:taxon-name> L. (1753). Type. Brazil. [Rio de Janeiro]: “Sponte crescit, et colitur hortis” (lectotype, designated by <xref ref-type="bibr" rid="B236">Knapp et al. 2015</xref>, pg. 824: [illustration] Original parchment plate of Flora Fluminensis in the Manuscript Section of the Biblioteca Nacional, Rio de Janeiro [cat. no.: mss1198651_006] and later published in Vellozo, Fl. Flumin. Icon. 2: t. 3. 1831).</comment></tp:nomenclature-citation><tp:nomenclature-citation><tp:taxon-name>
                <tp:taxon-name-part taxon-name-part-type="genus" reg="Capsicum">Capsicum</tp:taxon-name-part>
                <tp:taxon-name-part taxon-name-part-type="species" reg="conoide">conoide</tp:taxon-name-part>
                <tp:taxon-name-part taxon-name-part-type="authority">Mill.</tp:taxon-name-part>
                <tp:taxon-name-part taxon-name-part-type="infraspecific-rank">var.</tp:taxon-name-part>
                <tp:taxon-name-part taxon-name-part-type="variety" reg="sulcatum">sulcatum</tp:taxon-name-part>
              </tp:taxon-name><comment>Fingerh., Monogr. Capsic.: 15. 1832. Type. No locality cited (no specimens cited; lectotype, designated here: [illustration] Fingerhuth, Monogr. Capsic. Tab. III c. 1832]).</comment></tp:nomenclature-citation><tp:nomenclature-citation><tp:taxon-name>
                <tp:taxon-name-part taxon-name-part-type="genus" reg="Capsicum">Capsicum</tp:taxon-name-part>
                <tp:taxon-name-part taxon-name-part-type="species" reg="conoide">conoide</tp:taxon-name-part>
                <tp:taxon-name-part taxon-name-part-type="authority">Mill.</tp:taxon-name-part>
                <tp:taxon-name-part taxon-name-part-type="infraspecific-rank">var.</tp:taxon-name-part>
                <tp:taxon-name-part taxon-name-part-type="variety" reg="chordale">chordale</tp:taxon-name-part>
              </tp:taxon-name><comment>Fingerh., Monogr. Capsic.: 15. 1832. Type. “<tp:taxon-name><tp:taxon-name-part taxon-name-part-type="genus" reg="Crescit">Crescit</tp:taxon-name-part></tp:taxon-name> in America et Indiis”; no specimens cited; lectotype, designated here: [illustration] Fingerhuth, Monogr. Capsic. Tab. III d. 1832]).</comment></tp:nomenclature-citation><tp:nomenclature-citation><tp:taxon-name>
                <tp:taxon-name-part taxon-name-part-type="genus" reg="Capsicum">Capsicum</tp:taxon-name-part>
                <tp:taxon-name-part taxon-name-part-type="species" reg="flexuosum">flexuosum</tp:taxon-name-part>
                <tp:taxon-name-part taxon-name-part-type="authority">Sendtn.</tp:taxon-name-part>
                <tp:taxon-name-part taxon-name-part-type="infraspecific-rank">var.</tp:taxon-name-part>
                <tp:taxon-name-part taxon-name-part-type="variety" reg="perrottetti">perrottetti</tp:taxon-name-part>
              </tp:taxon-name><comment>Dunal, Prodr. [A. P. de Candolle] 13(1): 413. 1852. Type. French Guiana. Sin. loc., 1820, <italic>S. Perrottet 218</italic> (holotype: G-DC [G00131855]).</comment></tp:nomenclature-citation><tp:nomenclature-citation><tp:taxon-name>
                <tp:taxon-name-part taxon-name-part-type="genus" reg="Capsicum">Capsicum</tp:taxon-name-part>
                <tp:taxon-name-part taxon-name-part-type="species" reg="frutescens">frutescens</tp:taxon-name-part>
                <tp:taxon-name-part taxon-name-part-type="authority">L.</tp:taxon-name-part>
                <tp:taxon-name-part taxon-name-part-type="infraspecific-rank">var.</tp:taxon-name-part>
                <tp:taxon-name-part taxon-name-part-type="variety" reg="multilobatum">multilobatum</tp:taxon-name-part>
              </tp:taxon-name><comment>Dunal, Prodr. [A. P. de Candolle] 13(1): 413. 1852. Type. No locality indicated, possibly from plants in cultivation (holotype: G-DC [G00131856]).</comment></tp:nomenclature-citation><tp:nomenclature-citation><tp:taxon-name>
                <tp:taxon-name-part taxon-name-part-type="genus" reg="Capsicum">Capsicum</tp:taxon-name-part>
                <tp:taxon-name-part taxon-name-part-type="species" reg="conicum">conicum</tp:taxon-name-part>
                <tp:taxon-name-part taxon-name-part-type="authority">G.Mey.</tp:taxon-name-part>
                <tp:taxon-name-part taxon-name-part-type="infraspecific-rank">var.</tp:taxon-name-part>
                <tp:taxon-name-part taxon-name-part-type="variety" reg="orientale">orientale</tp:taxon-name-part>
              </tp:taxon-name><comment>Dunal, Prodr. [A. P. de Candolle] 13(1): 415. 1852. Type. Sudan. [Kurdufan] “ad pagum Cordofan in Milbes”, 4 Dec 1839, <italic>G.C.T. Kotschy 292</italic> (lectotype, designated here: G-DC [G00131905]; isolectotypes: BM [BM001016438, BM001016449], E [E00687052], G [G00442768], LE).).</comment></tp:nomenclature-citation><tp:nomenclature-citation><tp:taxon-name>
                <tp:taxon-name-part taxon-name-part-type="genus" reg="Capsicum">Capsicum</tp:taxon-name-part>
                <tp:taxon-name-part taxon-name-part-type="species" reg="conicum">conicum</tp:taxon-name-part>
              </tp:taxon-name><comment>G.Mey. [unranked “variat”] <tp:taxon-name><tp:taxon-name-part taxon-name-part-type="genus" reg="Capsicum"/><tp:taxon-name-part taxon-name-part-type="species" reg="latifolium">latifolium</tp:taxon-name-part></tp:taxon-name> Dunal, Prodr. [A. P. de Candolle] 13(1): 415. 1852. Type. Sudan. “Senaar”, 1831, G. Acerbi s.n. (lectotype, designated here: G-DC [G00131885]).</comment></tp:nomenclature-citation><tp:nomenclature-citation><tp:taxon-name>
                <tp:taxon-name-part taxon-name-part-type="genus" reg="Capsicum">Capsicum</tp:taxon-name-part>
                <tp:taxon-name-part taxon-name-part-type="species" reg="conicum">conicum</tp:taxon-name-part>
              </tp:taxon-name><comment>G.Mey. [unranked “variat”] <tp:taxon-name><tp:taxon-name-part taxon-name-part-type="genus" reg="Capsicum"/><tp:taxon-name-part taxon-name-part-type="species" reg="angustifolium">angustifolium</tp:taxon-name-part></tp:taxon-name> Dunal, Prodr. [A. P. de Candolle] 13(1): 415. 1852. Type. Oman. Muscat “in horto Mascate”, <italic>P.M.R. Aucher-Eloy 5039</italic> (lectotype, designated here: G [G00390279]; isolectotype: G [G00390280]).</comment></tp:nomenclature-citation><tp:nomenclature-citation><tp:taxon-name>
                <tp:taxon-name-part taxon-name-part-type="genus" reg="Capsicum">Capsicum</tp:taxon-name-part>
                <tp:taxon-name-part taxon-name-part-type="species" reg="crispum">crispum</tp:taxon-name-part>
              </tp:taxon-name><comment>Dunal, Prodr. [A. P. de Candolle] 13(1): 415. 1852. Type. Republic of Mauritius. “Cult. au Jardin des Pamplemousses”, 1839, L. Bouton s.n. (holotype: G-DC [G00131904]; isotype: MPU [MPU023045]).</comment></tp:nomenclature-citation><tp:nomenclature-citation><tp:taxon-name>
                <tp:taxon-name-part taxon-name-part-type="genus" reg="Capsicum">Capsicum</tp:taxon-name-part>
                <tp:taxon-name-part taxon-name-part-type="species" reg="crispum">crispum</tp:taxon-name-part>
                <tp:taxon-name-part taxon-name-part-type="authority">Dunal</tp:taxon-name-part>
                <tp:taxon-name-part taxon-name-part-type="infraspecific-rank">var.</tp:taxon-name-part>
                <tp:taxon-name-part taxon-name-part-type="variety" reg="piper-rabiosum">piper-rabiosum</tp:taxon-name-part>
              </tp:taxon-name><comment>Dunal, Prodr. [A. P. de Candolle] 13(1): 416. 1852. Type. France. Île de Bourbon [= Réunion Island], 1821, Anonymous s.n. (holotype: G-DC [G00131903]; isotype: MPU [MPU023044]).</comment></tp:nomenclature-citation><tp:nomenclature-citation><tp:taxon-name>
                <tp:taxon-name-part taxon-name-part-type="genus" reg="Capsicum">Capsicum</tp:taxon-name-part>
                <tp:taxon-name-part taxon-name-part-type="species" reg="conoide">conoide</tp:taxon-name-part>
                <tp:taxon-name-part taxon-name-part-type="authority">Mill.</tp:taxon-name-part>
                <tp:taxon-name-part taxon-name-part-type="infraspecific-rank">var.</tp:taxon-name-part>
                <tp:taxon-name-part taxon-name-part-type="variety" reg="oblongoconicum">oblongoconicum</tp:taxon-name-part>
              </tp:taxon-name><comment>Dunal, Prodr. [A. P. de Candolle] 13(1): 415. 1852. Type. No locality cited (no specimens cited; lectotype designated here: [illustration] Fingerhuth, Monogr. Capsic. Tab. III, b. 1832).</comment></tp:nomenclature-citation><tp:nomenclature-citation><tp:taxon-name>
                <tp:taxon-name-part taxon-name-part-type="genus" reg="Capsicum">Capsicum</tp:taxon-name-part>
                <tp:taxon-name-part taxon-name-part-type="species" reg="curvipes">curvipes</tp:taxon-name-part>
              </tp:taxon-name><comment>Dunal, Prodr. [A. P. de Candolle] 13(1): 423. 1852. Type: French Guiana. “In Guianâ (h. Moric.)”, Anonymous s.n. (holotype: G [G00390275]; isotype: MPU [MPU023048].</comment></tp:nomenclature-citation><tp:nomenclature-citation><tp:taxon-name>
                <tp:taxon-name-part taxon-name-part-type="genus" reg="Capsicum">Capsicum</tp:taxon-name-part>
                <tp:taxon-name-part taxon-name-part-type="species" reg="annuum">annuum</tp:taxon-name-part>
                <tp:taxon-name-part taxon-name-part-type="authority">L.</tp:taxon-name-part>
                <tp:taxon-name-part taxon-name-part-type="infraspecific-rank">var.</tp:taxon-name-part>
                <tp:taxon-name-part taxon-name-part-type="variety" reg="frutescens">frutescens</tp:taxon-name-part>
              </tp:taxon-name><comment>(L.) Kuntze, Revis. Gen. Pl. 2: 449. 1891. Type: Based on <tp:taxon-name><tp:taxon-name-part taxon-name-part-type="genus" reg="Capsicum">Capsicum</tp:taxon-name-part><tp:taxon-name-part taxon-name-part-type="species" reg="frutescens">frutescens</tp:taxon-name-part></tp:taxon-name> L.</comment></tp:nomenclature-citation><tp:nomenclature-citation><tp:taxon-name>
                <tp:taxon-name-part taxon-name-part-type="genus" reg="Capsicum">Capsicum</tp:taxon-name-part>
                <tp:taxon-name-part taxon-name-part-type="species" reg="annuum">annuum</tp:taxon-name-part>
                <tp:taxon-name-part taxon-name-part-type="authority">L.</tp:taxon-name-part>
                <tp:taxon-name-part taxon-name-part-type="infraspecific-rank">var.</tp:taxon-name-part>
                <tp:taxon-name-part taxon-name-part-type="variety" reg="conicum">conicum</tp:taxon-name-part>
              </tp:taxon-name><comment>(G.Mey.) Alef., Landw. Fl.: 132. 1866. Type: Based on <tp:taxon-name><tp:taxon-name-part taxon-name-part-type="genus" reg="Capsicum">Capsicum</tp:taxon-name-part><tp:taxon-name-part taxon-name-part-type="species" reg="conicum">conicum</tp:taxon-name-part></tp:taxon-name> G.Mey.</comment></tp:nomenclature-citation><tp:nomenclature-citation><tp:taxon-name>
                <tp:taxon-name-part taxon-name-part-type="genus" reg="Capsicum">Capsicum</tp:taxon-name-part>
                <tp:taxon-name-part taxon-name-part-type="species" reg="annuum">annuum</tp:taxon-name-part>
                <tp:taxon-name-part taxon-name-part-type="authority">L.</tp:taxon-name-part>
                <tp:taxon-name-part taxon-name-part-type="infraspecific-rank">var.</tp:taxon-name-part>
                <tp:taxon-name-part taxon-name-part-type="variety" reg="subconicum">subconicum</tp:taxon-name-part>
              </tp:taxon-name><comment>Alef., Landw. Fl.: 133. 1866. Type: Based on <tp:taxon-name><tp:taxon-name-part taxon-name-part-type="genus" reg="Capsicum">Capsicum</tp:taxon-name-part><tp:taxon-name-part taxon-name-part-type="species" reg="conoide">conoide</tp:taxon-name-part></tp:taxon-name> Mill.</comment></tp:nomenclature-citation><tp:nomenclature-citation><tp:taxon-name>
                <tp:taxon-name-part taxon-name-part-type="genus" reg="Capsicum">Capsicum</tp:taxon-name-part>
                <tp:taxon-name-part taxon-name-part-type="species" reg="annuum">annuum</tp:taxon-name-part>
                <tp:taxon-name-part taxon-name-part-type="authority">L.</tp:taxon-name-part>
                <tp:taxon-name-part taxon-name-part-type="infraspecific-rank">var.</tp:taxon-name-part>
                <tp:taxon-name-part taxon-name-part-type="variety" reg="conoide">conoide</tp:taxon-name-part>
              </tp:taxon-name><comment>(Mill.) Irish, Rep. (Annual) Missouri Bot. Gard. 9: 65. 1898, as “<tp:taxon-name><tp:taxon-name-part taxon-name-part-type="genus" reg="Capsicum"/><tp:taxon-name-part taxon-name-part-type="species" reg="conoides">conoides</tp:taxon-name-part></tp:taxon-name>”. Type: Based on <tp:taxon-name><tp:taxon-name-part taxon-name-part-type="genus" reg="Capsicum">Capsicum</tp:taxon-name-part><tp:taxon-name-part taxon-name-part-type="species" reg="conoide">conoide</tp:taxon-name-part></tp:taxon-name> Mill.</comment></tp:nomenclature-citation><tp:nomenclature-citation><tp:taxon-name>
                <tp:taxon-name-part taxon-name-part-type="genus" reg="Capsicum">Capsicum</tp:taxon-name-part>
                <tp:taxon-name-part taxon-name-part-type="species" reg="frutescens">frutescens</tp:taxon-name-part>
                <tp:taxon-name-part taxon-name-part-type="authority">L.</tp:taxon-name-part>
                <tp:taxon-name-part taxon-name-part-type="infraspecific-rank">var.</tp:taxon-name-part>
                <tp:taxon-name-part taxon-name-part-type="variety" reg="conoide">conoide</tp:taxon-name-part>
              </tp:taxon-name><comment>(Mill.) L.H.Bailey, Gentes Herbarum 1: 129. 1923. Type: Based on <tp:taxon-name><tp:taxon-name-part taxon-name-part-type="genus" reg="Capsicum">Capsicum</tp:taxon-name-part><tp:taxon-name-part taxon-name-part-type="species" reg="conoide">conoide</tp:taxon-name-part></tp:taxon-name> Mill.</comment></tp:nomenclature-citation><tp:nomenclature-citation><tp:taxon-name>
                <tp:taxon-name-part taxon-name-part-type="genus" reg="Capsicum">Capsicum</tp:taxon-name-part>
                <tp:taxon-name-part taxon-name-part-type="species" reg="annuum">annuum</tp:taxon-name-part>
                <tp:taxon-name-part taxon-name-part-type="authority">L.</tp:taxon-name-part>
                <tp:taxon-name-part taxon-name-part-type="infraspecific-rank">var.</tp:taxon-name-part>
                <tp:taxon-name-part taxon-name-part-type="variety" reg="parvo-acuminatum">parvo-acuminatum</tp:taxon-name-part>
              </tp:taxon-name><comment>Makino, J. Jap. Bot. 3(8): 30. 1926. Type. Cultivated in Japan “Hab. JAPAN, cultivated” (no specimens cited, no original material located).</comment></tp:nomenclature-citation><tp:nomenclature-citation><tp:taxon-name>
                <tp:taxon-name-part taxon-name-part-type="genus" reg="Capsicum">Capsicum</tp:taxon-name-part>
                <tp:taxon-name-part taxon-name-part-type="species" reg="frutescens">frutescens</tp:taxon-name-part>
                <tp:taxon-name-part taxon-name-part-type="authority">L.</tp:taxon-name-part>
                <tp:taxon-name-part taxon-name-part-type="infraspecific-rank">var.</tp:taxon-name-part>
                <tp:taxon-name-part taxon-name-part-type="variety" reg="queenslandicum">queenslandicum</tp:taxon-name-part>
              </tp:taxon-name><comment>Domin, Biblioth. Bot. 89: 572. 1928. Type: Australia. Queensland: “Nordost-Queensland: Harweys Creek”, Jan 1910, <italic>K. Domin 8247</italic> (holotype: PR [acc. # 530853]).</comment></tp:nomenclature-citation><tp:nomenclature-citation><tp:taxon-name>
                <tp:taxon-name-part taxon-name-part-type="genus" reg="Capsicum">Capsicum</tp:taxon-name-part>
                <tp:taxon-name-part taxon-name-part-type="species" reg="annuum">annuum</tp:taxon-name-part>
                <tp:taxon-name-part taxon-name-part-type="authority">L.</tp:taxon-name-part>
                <tp:taxon-name-part taxon-name-part-type="infraspecific-rank">var.</tp:taxon-name-part>
                <tp:taxon-name-part taxon-name-part-type="variety" reg="oblongo-conicum">oblongo-conicum</tp:taxon-name-part>
              </tp:taxon-name><comment>(Dunal) Cufod., Bull. Jard. Bot. État Bruxelles 33 (Suppl.): 860. 1963. Type: Based on <tp:taxon-name><tp:taxon-name-part taxon-name-part-type="genus" reg="Capsicum">Capsicum</tp:taxon-name-part><tp:taxon-name-part taxon-name-part-type="species" reg="conoide">conoide</tp:taxon-name-part><tp:taxon-name-part taxon-name-part-type="authority">Mill.</tp:taxon-name-part><tp:taxon-name-part taxon-name-part-type="infraspecific-rank">var.</tp:taxon-name-part><tp:taxon-name-part taxon-name-part-type="variety" reg="oblongo-conicum">oblongo-conicum</tp:taxon-name-part></tp:taxon-name> Dunal.</comment></tp:nomenclature-citation></tp:nomenclature-citation-list></tp:nomenclature><tp:treatment-sec sec-type="material" id="SECID0E1DLO"><title>Type.</title><p>“Habitat in India” Herb. A. van Royen n. 908.244–150 (lectotype, designated by Heiser and Pickersgill 1969, pg. 280: L [L 0053043, acc. # 902560, branch in the lower half of the sheet]).</p></tp:treatment-sec><tp:treatment-sec sec-type="description" id="SECID0E6DLO"><title>Description.</title><p>Low subshrubs or shrubs, herbaceous or woody at the base, 0.3–1.5 (–2.5) m tall, much branched from near the base. Young stems slightly angled, fragile, green or purple or green with purple ridges, glabrous to sparsely pubescent with simple, uniseriate, 4–9 (–11)-celled, eglandular trichomes 0.3–1.4 mm long; nodes solid, green or purple; bark of older stems brown; lenticels absent. Sympodial units difoliate, the leaves geminate; leaf pair more or less similar in size and shape. Leaves membranous, concolorous or slightly discolorous, glabrescent or glabrous on both surfaces, sometimes with eglandular trichomes on the main veins or a tuft of trichomes in the vein axils abaxially; blades of all leaves (4–) 4.4–8.2 (–12.5) cm long, 2–4.5 (–6) cm wide, ovate or narrowly elliptic, the major veins 5–7 on each side of mid-vein, the base asymmetric, cuneate or attenuate, the margins entire, the apex acuminate to long-acuminate; petioles 0.5–3 cm, glabrescent or glabrous. Inflorescences axillary, 2–4 (–5) flowers per axil, rarely flowers solitary; flowering pedicels 9–30 (–40) mm long, erect, geniculate at anthesis, glabrous or sparsely pubescent; the eglandular trichomes minute, antrorse; pedices scars inconspicuous. Buds ovoid, cream or greenish-white. Flowers 5–7-merous, spreading or pendent. Calyx 1.2–2.5 mm long, cup-shaped, thick, green, glabrous or sparsely pubescent, the calyx appendages absent or five, ca. 0.5 mm long. Corolla 3.75–6.5 mm long, 5–15 mm in diameter, usually dull white or greenish-white outside and within, stellate with interpetalar membrane, lobed nearly the halfway to the base, pubescent adaxially with small glandular trichomes (stalk 1–2-celled; head unicellular) in the throat and base of the lobes, glabrous abaxially, the tube 3–4 mm long, the lobes 3–5 mm long, 2–3.5 mm wide, the margins finely ciliate, the tips acute, papillate. Stamens five (–seven), equal; filaments 1–1.5 mm long, cream or purple, inserted on the corolla 1–1.6 mm from the base, with auricles fused to the corolla at the point of insertion; anthers 1.5–2.85 mm long, ellipsoid, bluish-grey or purplish or (rarely) dark green or yellow, connivent at anthesis. Gynoecium with ovary 2.5–4 mm long, 1.3–1.8 mm in diameter, oblong-ovoid, pale green; ovules more than two per locule; nectary ca. 0.3 mm tall; styles homomorphic, 3–4 mm, exserted 1.5–2 mm beyond the anthers, cream or purple, cylindrical; stigma 0.1 mm long, 0.25 mm wide, discoid, light green. Berry usually 9–30 (–60) mm long, 4–12 (–15) mm in diameter, usually elongate and narrowly triangular, with the apex pointed or blunt and the base narrowed, usually green and yellowish-green when immature with transitions to yellow, orange-red, orange-yellow, orange to red at maturity, deciduous or persistent, pungent, rarely non-pungent, pericarp thick and opaque, with giant cells (endocarp alveolate); stone cells absent; fruiting pedicels 16–35 (–50) mm long, usually erect, sometimes pendent, terete to strongly angled, widened distally, green; fruiting calyx (3–) 4–6 (–7) mm in diameter, persistent, somewhat accrescent, deeply cup-shaped, without an evident constriction in its base and the junction with the pedicel, sometimes the margin ripped, green. Seeds 10–52 per fruit, 2–4 mm long, 2.2–3.3 (–4) mm wide, C-shaped to subglobose, pale yellow, the seed coat smooth to obscurely reticulate (<abbrev xmlns:xlink="http://www.w3.org/1999/xlink" xlink:title="stereomicroscope" id="ABBRID0EOELO" xlink:type="simple">SM</abbrev>), reticulate-cerebelloid (<abbrev xmlns:xlink="http://www.w3.org/1999/xlink" xlink:title="scanning electron microscope" id="ABBRID0ESELO" xlink:type="simple">SEM</abbrev>), the cells irregular in shape, the lateral walls slightly to strongly sinuate; embryo imbricate.</p><fig id="F67" position="float" orientation="portrait"><object-id xmlns:xlink="http://www.w3.org/1999/xlink" content-type="doi" xlink:type="simple">10.3897/phytokeys.200.71667.figure67</object-id><object-id xmlns:xlink="http://www.w3.org/1999/xlink" content-type="arpha" xlink:type="simple">EB14C3E9-44A8-50C2-91AA-F976FCD8440B</object-id><label>Figure 67.</label><caption><p><italic><tp:taxon-name><tp:taxon-name-part taxon-name-part-type="genus" reg="Capsicum">Capsicum</tp:taxon-name-part><tp:taxon-name-part taxon-name-part-type="species" reg="frutescens">frutescens</tp:taxon-name-part></tp:taxon-name></italic><bold>A</bold> reproductive branch <bold>B</bold> eglandular trichome of the leaf <bold>C</bold> flower <bold>D</bold> section of the calyx showing the venation <bold>E</bold> glandular trichome of the abaxial surface of the calyx <bold>F</bold> opened corolla <bold>G</bold> glandular trichome of the abaxial surface of the corolla <bold>H, I</bold> anthers, dorsal and ventral views, respectively <bold>J</bold> gynoecium <bold>K</bold> anatomical detail of the pericarp (note the giant cells in the mesocarp) <bold>L</bold> seed <bold>M</bold> seed, in cross section <bold>N</bold> structure of seed coat at the seed margin <bold>O</bold> structure of seed coat at the seed body <bold>P</bold> embryo. From <italic>Hunziker 25489.</italic> Drawn by N. de Flury.</p></caption><graphic xmlns:xlink="http://www.w3.org/1999/xlink" xlink:href="phytokeys-200-001_article-71667__-g067.jpg" position="float" orientation="portrait" xlink:type="simple" id="oo_695482.jpg"><uri content-type="original_file" xlink:type="simple">https://binary.pensoft.net/fig/695482</uri></graphic></fig><fig id="F68" position="float" orientation="portrait"><object-id xmlns:xlink="http://www.w3.org/1999/xlink" content-type="doi" xlink:type="simple">10.3897/phytokeys.200.71667.figure68</object-id><object-id xmlns:xlink="http://www.w3.org/1999/xlink" content-type="arpha" xlink:type="simple">A7C07166-66E7-5550-84BF-E7B7622F7CF8</object-id><label>Figure 68.</label><caption><p><italic><tp:taxon-name><tp:taxon-name-part taxon-name-part-type="genus" reg="Capsicum">Capsicum</tp:taxon-name-part><tp:taxon-name-part taxon-name-part-type="species" reg="frutescens">frutescens</tp:taxon-name-part></tp:taxon-name></italic><bold>A</bold> plant <bold>B</bold> flower buds <bold>C</bold> flower showing the calyx <bold>D</bold> flower, in lateral view <bold>E</bold> flower, in front view (note the connivent anthers) <bold>F</bold> flower after anthers dehiscence <bold>G</bold> immature (green) and mature (red) fruits <bold>H</bold> fruit, in longitudinal section showing the seeds <bold>A, B, E–G</bold> from <italic>Barboza &amp; Leiva González 4829</italic><bold>C, D, H</bold> from <italic>Barboza et al. 2041</italic>. Photos by G.E. Barboza.</p></caption><graphic xmlns:xlink="http://www.w3.org/1999/xlink" xlink:href="phytokeys-200-001_article-71667__-g068.jpg" position="float" orientation="portrait" xlink:type="simple" id="oo_695483.jpg"><uri content-type="original_file" xlink:type="simple">https://binary.pensoft.net/fig/695483</uri></graphic></fig></tp:treatment-sec><tp:treatment-sec sec-type="distribution" id="SECID0E5HLO"><title>Distribution.</title><p><italic><tp:taxon-name><tp:taxon-name-part taxon-name-part-type="genus" reg="Capsicum">Capsicum</tp:taxon-name-part><tp:taxon-name-part taxon-name-part-type="species" reg="frutescens">frutescens</tp:taxon-name-part></tp:taxon-name></italic> has a broad distribution in lowland tropical America (Fig. <xref ref-type="fig" rid="F69">69</xref>), ranging from Brazil to Central America and the West Indies. It is not found in Chile, Argentina and Uruguay in the field, but it is sold in local markets (<xref ref-type="bibr" rid="B359">Peralta and Liverotti 2018</xref>). The species has increased its worldwide distribution more as a weed than as a cultivated plant. In the Old World, it has been introduced and established as a weedy component or it has escaped from cultivation into the flora of Papua New Guinea (<xref ref-type="bibr" rid="B372">Pickersgill 1989</xref>), Nepal (<xref ref-type="bibr" rid="B26">Baral and Bosland 2002</xref>), Philippines (<xref ref-type="bibr" rid="B504">Yamamoto and Nawata 2009</xref>) and Africa. It is cultivated in many countries around the world (<xref ref-type="bibr" rid="B64">Bosland and Votava 2000</xref>; <xref ref-type="bibr" rid="B503">Yamamoto and Nawata 2005</xref>, <xref ref-type="bibr" rid="B504">2009</xref>), especially in the United States of America (Louisiana), where the cultivar Tabasco is grown commercially (<xref ref-type="bibr" rid="B368">Pickersgill 1971</xref>; <xref ref-type="bibr" rid="B120">DeWitt and Bosland 1997</xref>) and in Brazil, where the cultivar Malagueta is very popular (<xref ref-type="bibr" rid="B64">Bosland and Votava 2000</xref>).</p><fig id="F69" position="float" orientation="portrait"><object-id xmlns:xlink="http://www.w3.org/1999/xlink" content-type="doi" xlink:type="simple">10.3897/phytokeys.200.71667.figure69</object-id><object-id xmlns:xlink="http://www.w3.org/1999/xlink" content-type="arpha" xlink:type="simple">72B7EA1B-F82A-529C-893F-910CA3ECC7D5</object-id><label>Figure 69.</label><caption><p>Distribution of <italic><tp:taxon-name><tp:taxon-name-part taxon-name-part-type="genus" reg="Capsicum">C.</tp:taxon-name-part><tp:taxon-name-part taxon-name-part-type="species" reg="frutescens">frutescens</tp:taxon-name-part></tp:taxon-name></italic>.</p></caption><graphic xmlns:xlink="http://www.w3.org/1999/xlink" xlink:href="phytokeys-200-001_article-71667__-g069.jpg" position="float" orientation="portrait" xlink:type="simple" id="oo_695484.jpg"><uri content-type="original_file" xlink:type="simple">https://binary.pensoft.net/fig/695484</uri></graphic></fig></tp:treatment-sec><tp:treatment-sec sec-type="ecology" id="SECID0ETKLO"><title>Ecology.</title><p><italic><tp:taxon-name><tp:taxon-name-part taxon-name-part-type="genus" reg="Capsicum">Capsicum</tp:taxon-name-part><tp:taxon-name-part taxon-name-part-type="species" reg="frutescens">frutescens</tp:taxon-name-part></tp:taxon-name></italic> grows in low semi-deciduous forests or in disturbed areas and agricultural clearings; it is commonly cultivated near homesites and in the chakras of many local communities, between 10 and 1,500 (2,000) m elevation.</p></tp:treatment-sec><tp:treatment-sec sec-type="phenology" id="SECID0EELLO"><title>Phenology.</title><p>Flowering and fruiting all year in different parts of its range.</p></tp:treatment-sec><tp:treatment-sec sec-type="Chromosome number" id="SECID0EJLLO"><title>Chromosome number.</title><p>2<italic>n</italic> = 2x = 24 (<xref ref-type="bibr" rid="B369">Pickersgill 1977</xref>, Moscone et al. 1996, <xref ref-type="bibr" rid="B317">2007</xref>).</p></tp:treatment-sec><tp:treatment-sec sec-type="Common names" id="SECID0EZLLO"><title>Common names.</title><p><bold>Argentina</bold>: Tabasco (Salta, <italic>Hunziker 25489</italic>); <bold>Antilles</bold>: Bird pepper (<xref ref-type="bibr" rid="B370">Pickersgill 1984</xref>); <bold>Belize</bold>: Bird pepper (Cayo, <italic>Atha et al. 1022</italic>), Chile (Cayo, <italic>Balick et al. 2272</italic>), Chili del monte (Cayo, <italic>Arvigo et al. 148</italic>); <bold>Bolivia</bold>: Ají (Beni, <italic>Williams 933</italic>), Arivivi (Santa Cruz: <italic>Krapovickas &amp; Schinini 36348</italic>), Aribibi chico (La Paz, <italic>Williams 764</italic>), Aribibi silvestre (Beni, <italic>Scolnik &amp; Luti 672</italic>); <bold>Brazil</bold>: Malagueta (Amazonas, <italic>Hill et al. 12996</italic>; Bahia, <italic>Thomas et al. 9080</italic>; Goiás, <italic>Vieira 709</italic>; Mato Grosso do Sul, <italic>Pott et al. 5562</italic>; Piauí, <italic>Pickersgill RU72-140</italic>; Rio Grande do Norte, <italic>Pickersgill RU72-357</italic>; Rondonia, <italic>Walter et al. 581</italic>), Malaguetinha, malaguetão (Roraima, <xref ref-type="bibr" rid="B29">Barbosa et al. 2006</xref>), Olho-de-caranguejo (Paraná, <italic>Leitão s.n.</italic>), Pimenta camari (Minas Gerais, <italic>Grandi 261</italic>), Pimenta malaguêta (Amazonas, <italic>Hill 12996</italic>; Bahia, <italic>André et al. 6863</italic>; Espírito Santo, <italic>Folli 2995</italic>; Mato Grosso do Sul, <italic>Bortolotto &amp; Rodrigues B-615</italic>; Minas Gerais, <italic>Pereira 3219</italic>; Paraíba, <italic>Agra 625</italic>; Tocantins, <italic>Eiten &amp; Eiten 10140</italic>), Pimenta malaguetinha (Amapá, <italic>Pereira &amp; Severino 1855</italic>), Pimenta malaguetão (Amapá, <italic>Pereira et al. 1836</italic>), Pimenta malagueta doce (Rondonia, <italic>Walter et al. 575</italic>); <bold>Colombia</bold>: Ají (Amazonas, <italic>Henao 167</italic>; Bolívar, <italic>Bro. Heriberto 231</italic>; Guainía, <italic>Triana 18</italic>; Magdalena, <italic>de Romero 72</italic>; Vaupes, <italic>Zarucchi 2173</italic>), Chivatillo (Nariño, <italic>de Benavides 4692</italic>), Ají Ajuja (Guainía, <italic>Marín &amp; Rodríguez 508</italic>), Ají clavito (Amazonas, <italic>Torres &amp; Rodríguez 2020</italic>), Ají chivatillo (Nariño, <italic>Caballero 40</italic>), Ají churere (Guainía, <italic>Marín &amp; Rodríguez 509</italic>), Ají malagueta (Amazonas, <italic>Cárdenas et al. 9441</italic>), Aji pequeñito (Caquetá, <italic>Cárdenas 9307</italic>; Guainía, <italic>Rodriguez 2</italic>), Ají largo (Bolívar, <italic>Espina 586</italic>), Ají Quiñapira (Guaviare, <italic>Rodríguez &amp; Coy s.n.</italic>), Ají de ajoja (Vaupés, <italic>Rodríguez 112</italic>), Ají de blancos (Amazonas, <italic>La Rotta 273</italic>), Ají diente, chiche (Amazonas, <italic>Cárdenas et al. 9413</italic>), Ají pico de pájaro (Bolívar, <italic>Espina 571</italic>), Diente de chucha (Amazonas, <italic>Cárdenas et al. 9412</italic>; Caquetá, <italic>Cárdenas et al. 9325</italic>); <bold>Costa Rica</bold>: Chili (Puntarenas,<italic>Tonduz 7255</italic>); <bold>Ecuador</bold>: Ají (Esmeralda, <italic>Yañez et al. 1407</italic>; Pichincha, <italic>Kvist 40201</italic>), Ají chivatillo (Esmeralda, <italic>Acosta Solías 13937</italic>; Pichincha, <italic>Acosta Solís 13927</italic>), Ají clavo, ají gallinazo (El Oro, <italic>van den Eynden &amp; Cueva 654</italic>; Esmeraldas, <italic>Cerón 14561</italic>), Ají patate (Chimborazo, <italic>Angulo 007</italic>), Ají silvestre (Loja, <italic>Vivar C. 4003</italic>), Ají de ratón (Manabí, Deanna 53); <bold>El Salvador</bold>: Chiltepe (El Salvador, <italic>Velasco 8925</italic>), Chilpepe, Chile de zope (Sonsonate, <italic>Standley 22237</italic>), Chile chocolate (San Salvador, <italic>Calderón 1198</italic>), <bold>Guatemala</bold>: Chili (Izabal, <italic>Standley</italic> 25055; Peten, <italic>Lundell 16480</italic>), Chile largo (Izabal, <italic>Standley 24297</italic>), Chile chiltepe (Izabal, <italic>Standley 23755</italic>); <bold>Haiti</bold>: Piment-chien (Ile La Tortue, <italic>Ekman s.n.</italic>); <bold>Honduras</bold>: Chile bravo (Atlántida, <italic>Standley 53392</italic>), Pico de Pájaro (Morazán, <italic>Molina R. 1177</italic>); <bold>Mexico</bold>: Chilpaya o Chilayate (Veracruz, <italic>Martínez A. 346</italic>), Chile chocolate (Chiapas, <italic>Matuda 17642</italic>), Chile picapalo (Tabasco, <italic>Becerril Pérez &amp; Ortiz Cornejo 7</italic>), Chile tabaquero (Oaxaca, <italic>Alcocer &amp; Morales s.n.</italic>), Pico Paloma (Tabasco, <italic>Ortega et al. 876</italic>), Chile del monte (Yucatán, <italic>Gaumer 864</italic>), Chile pico paloma (Tabasco, <italic>Alegría O. 47</italic>), Diente de perro (Chiquimula, <italic>Kufer 100</italic>); <bold>Panamá</bold>: Ají (Balboa, <italic>Standley 25504</italic>); <bold>Peru</bold>: Arnaucho, Aji arnaucho (Peru, <xref ref-type="bibr" rid="B132">Dunal 1852</xref>), Malageta (Loreto, <italic>Martin &amp; Lau-Cam 1242</italic>), Malaguete (San Martín, <xref ref-type="bibr" rid="B261">Libreros et al. 2013</xref>), Ají chuncho (Junín, <italic>Smith s.n.</italic>), Ají mono, Ají pinguita de mono (Lambayeque, <italic>Llatas Quiroz 3452</italic>), Mala guctí (Huánuco, <italic>Schunke V. 1397</italic>), Pipí de mono (Loreto, <xref ref-type="bibr" rid="B261">Libreros et al. 2013</xref>); <bold>Trinidad and Tobago</bold>: Bird pepper (Tobago, <italic>Broadway 4498</italic>; Trinidad, <italic>Heiser C 259</italic>); <bold>United States of America</bold>: Tabasco (Louisiana, <italic>Meyer &amp; Mazzeo 11988</italic>); <bold>Panamá</bold>: Ají (Balboa, <italic>Standley 26493</italic>); <bold>Venezuela</bold>: Chirel (Margarita Island, <italic>Smith-Davis Ac 1495</italic>), Chirere (Carabobo, <italic>Pittier 7909</italic>), Aji pico pájaro (Margarita Island, <italic>Smith-Davis Ac 1498</italic>).</p></tp:treatment-sec><tp:treatment-sec sec-type="Indigenous names" id="SECID0ERVLO"><title>Indigenous names.</title><p><bold>Belize</bold>: Mash-ík (Mayal, Cayo, <italic>Balick et al. 2272</italic>), Smash-ík (Cayo, <italic>Balick et al. 2391</italic>); <bold>Bolivia</bold>: Bido (Tacana, La Paz, <italic>Williams 764</italic>), Naris (Chiquitano, Santa Cruz, <italic>Del Aguila et al. 662</italic>); <bold>Colombia</bold>: Bee-a’ (Tucano, Amazonas, <italic>Schultes &amp; Cabrera 13046</italic>), Biaá (Yucana, Amazonas, <italic>Cárdenas 9405</italic>), Cog (Puinave, Guainía, <italic>Triana 18</italic>), Eviviaa (Tucano, Guainía, <italic>Marín &amp; Rodríguez 508</italic>), Fekorai (Huitoto-Mɨnɨka, Amazonas, <italic>Henao 167</italic>), Ferocoi (Huitoto, Caquetá, <italic>Cárdenas et al. 9300</italic>), Ichiriay (Matapi, Amazonas, <italic>Cárdenas et al. 9413</italic>), Jibirai (Caquetá, <italic>Cárdenas 9345</italic>), Jichiri (Yucuna, Amazonas, <italic>Cárdenas et al. 9441</italic>), Lehirihay (Yucuma, Caquetá, <italic>Cárdenas et al. 9325</italic>), Meniray (Huitoto, Caquetá, <italic>Cárdenas 9307</italic>), Mèe (Colona, Amazonas, <italic>Torres &amp; Rodríguez 2020</italic>), Pidootú (And, Amazonas, <italic>Castro &amp; Andoke 608</italic>), Pipitatu (And, Amazonas, <italic>Castro &amp; Andoke 606</italic>), Pxrxtú (And, Amazonas, <italic>Castro &amp; Andoke 597</italic>), Tsirrerreji (Sikuare guahibo, Guainía, <italic>Rodriguez 2</italic>), Viaa (Kuboes, Guainía, <italic>Marín &amp; Rodríguez 509</italic>); <bold>Ecuador</bold>: Aatyu (Chapalaachi, Esmeraldas, <italic>Yañez et al. 1407</italic>), Ampy (Shuar, Zamora-Chinchipe, <italic>Ortega et al. 51</italic>), Chimidu dio (Cayapa, Esmeralda, <italic>Kvist &amp; E. Asanza</italic> 40456), Ma pipi pia (Siona and Secoya Indians, Napo, <italic>Vickers 208</italic>), Ocoma (Cofán, Napo, <italic>Cerón 194</italic>), Panduchu (Achuar Jívaro, Pastaza, <italic>Lewis et al. 14011</italic>), Pía (Secoya, Sucumbíos, <italic>Miranda-Moyano 225</italic>), Pipetio (Cayapa, Esmeraldas, <italic>Kvist 40565</italic>), Pucuitape (Cayapa, Esmeraldas, <italic>Kvist &amp; Asanza 40356</italic>), Sun’nyo pipi pia (Siona &amp; Secoya Indians, Napo, <italic>Vickers 226</italic>), Tun (Colorado, Pichincha, <italic>Kvist 40201</italic>), Uchu (Pastaza, <italic>Lewis et al. 14011</italic>); <bold>Guatemala</bold>: Ich (Ch’orti, Chiquimula, <italic>Kufer 100</italic>); <bold>Paraguay</bold>: Ki’ï (Central, <italic>Schinini &amp; Bordas 24511</italic>); <bold>Peru</bold>: Shunaru’ca (Chayahuita, Loreto, <italic>Odonne 641</italic>), Tsukagka (Amazonas, <italic>Salaün 177</italic>), Yancuru’ca (Chayahuita, Loreto, <italic>Odonne 664</italic>). <bold>Mexico</bold>: Guiiña xcuuchu (Zapoteco, Oaxaca, <italic>Sánchez L. et al. 953</italic>).</p></tp:treatment-sec><tp:treatment-sec sec-type="Uses" id="SECID0E2YLO"><title>Uses.</title><p><italic><tp:taxon-name><tp:taxon-name-part taxon-name-part-type="genus" reg="Capsicum">Capsicum</tp:taxon-name-part><tp:taxon-name-part taxon-name-part-type="species" reg="frutescens">frutescens</tp:taxon-name-part></tp:taxon-name></italic> has medicinal, ornamental, ritual and food applications. The fresh or cooked fruits are an important component of daily meals in India (soups, sauces, jams, pepper powder). The famous hot Tabasco sauce is made from tabasco peppers, a varietal of <italic><tp:taxon-name><tp:taxon-name-part taxon-name-part-type="genus" reg="Capsicum">C.</tp:taxon-name-part><tp:taxon-name-part taxon-name-part-type="species" reg="frutescens">frutescens</tp:taxon-name-part></tp:taxon-name></italic>. In the Brazilian Amazon, herbarium labels report plants with sweet fruits (<italic>Walter et al. 575</italic>) that are used for decorating dishes and salads and in smoking rituals (<xref ref-type="bibr" rid="B28">Barbosa et al. 2002</xref>, <xref ref-type="bibr" rid="B29">2006</xref>). The leaves and fruits have many reported medicinal uses (see Table <xref ref-type="table" rid="T3">3</xref>).</p></tp:treatment-sec><tp:treatment-sec sec-type="Preliminary conservation assessment" id="SECID0EF1LO"><title>Preliminary conservation assessment.</title><p><abbrev xmlns:xlink="http://www.w3.org/1999/xlink" xlink:title="extent of occurrence" id="ABBRID0EL1LO" xlink:type="simple">EOO</abbrev> (19,757,841 km<sup>2</sup>); <abbrev xmlns:xlink="http://www.w3.org/1999/xlink" xlink:title="area of occupancy" id="ABBRID0ER1LO" xlink:type="simple">AOO</abbrev> (1,336 km<sup>2</sup>). <italic><tp:taxon-name><tp:taxon-name-part taxon-name-part-type="genus" reg="Capsicum">Capsicum</tp:taxon-name-part><tp:taxon-name-part taxon-name-part-type="species" reg="frutescens">frutescens</tp:taxon-name-part></tp:taxon-name></italic> is a widespread cultivated species across the Americas and can be assigned the Least Concern (LC) status.</p></tp:treatment-sec><tp:treatment-sec sec-type="discussion" id="SECID0EC2LO"><title>Discussion.</title><p><italic><tp:taxon-name><tp:taxon-name-part taxon-name-part-type="genus" reg="Capsicum">Capsicum</tp:taxon-name-part><tp:taxon-name-part taxon-name-part-type="species" reg="frutescens">frutescens</tp:taxon-name-part></tp:taxon-name></italic> belongs to the Annuum clade (<xref ref-type="bibr" rid="B79">Carrizo García et al. 2016</xref>); it is a shrubby plant with 2–5 flowers per node, dull white or greenish-white corollas, bluish-grey or purplish anthers, upright elongate and narrowly triangular pungent fruits, a deeply cup-shaped fruiting calyx enclosing the narrowed fruit base and smooth, pale yellow seeds. It does not have as many cultivars as <italic><tp:taxon-name><tp:taxon-name-part taxon-name-part-type="genus" reg="Capsicum">C.</tp:taxon-name-part><tp:taxon-name-part taxon-name-part-type="species" reg="annuum">annuum</tp:taxon-name-part></tp:taxon-name></italic> and <italic><tp:taxon-name><tp:taxon-name-part taxon-name-part-type="genus" reg="Capsicum">C.</tp:taxon-name-part><tp:taxon-name-part taxon-name-part-type="species" reg="chinense">chinense</tp:taxon-name-part></tp:taxon-name></italic> (<xref ref-type="bibr" rid="B64">Bosland and Votava 2000</xref>).</p><p>Morphoagronomic and molecular characterisation studies have been carried out on many accessions of <italic><tp:taxon-name><tp:taxon-name-part taxon-name-part-type="genus" reg="Capsicum">C.</tp:taxon-name-part><tp:taxon-name-part taxon-name-part-type="species" reg="frutescens">frutescens</tp:taxon-name-part></tp:taxon-name></italic> from different germplasm banks (<xref ref-type="bibr" rid="B77">Carvalho et al. 2017</xref>; <xref ref-type="bibr" rid="B476">Tripodi and Greco 2018</xref>; <xref ref-type="bibr" rid="B69">Brilhante et al. 2021</xref>), as well as on commercial crops (<xref ref-type="bibr" rid="B358">Peñuela et al. 2020</xref>), with differing results as to the most useful morphological diagnostic descriptors for the species. <xref ref-type="bibr" rid="B77">Carvalho et al. (2017)</xref> identified three morphological patterns of fruits: malagueta type (the most common type with detailed characterisation), Tabasco type and malaquetinha type, based on qualitative and quantitative morphological descriptors and SSR markers in 103 accessions of <italic><tp:taxon-name><tp:taxon-name-part taxon-name-part-type="genus" reg="Capsicum">C.</tp:taxon-name-part><tp:taxon-name-part taxon-name-part-type="species" reg="frutescens">frutescens</tp:taxon-name-part></tp:taxon-name></italic> from Brazil. Molecular results in the samae study recovered six groups with genetic variability between and within each group.</p><p>Many authors have recognised close affinities between <italic><tp:taxon-name><tp:taxon-name-part taxon-name-part-type="genus" reg="Capsicum">C.</tp:taxon-name-part><tp:taxon-name-part taxon-name-part-type="species" reg="annuum">annuum</tp:taxon-name-part></tp:taxon-name></italic>, <italic><tp:taxon-name><tp:taxon-name-part taxon-name-part-type="genus" reg="Capsicum">C.</tp:taxon-name-part><tp:taxon-name-part taxon-name-part-type="species" reg="frutescens">frutescens</tp:taxon-name-part></tp:taxon-name></italic> and <italic><tp:taxon-name><tp:taxon-name-part taxon-name-part-type="genus" reg="Capsicum">C.</tp:taxon-name-part><tp:taxon-name-part taxon-name-part-type="species" reg="chinense">chinense</tp:taxon-name-part></tp:taxon-name></italic> (e.g. <xref ref-type="bibr" rid="B226">Jensen et al. 1979</xref>; <xref ref-type="bibr" rid="B286">McLeod et al. 1983b</xref>; <xref ref-type="bibr" rid="B383">Prince et al. 1995</xref>; <xref ref-type="bibr" rid="B27">Baral and Bosland 2004</xref>; <xref ref-type="bibr" rid="B211">Ibiza et al. 2012</xref>; <xref ref-type="bibr" rid="B79">Carrizo García et al. 2016</xref>; <xref ref-type="bibr" rid="B96">D’Agostino et al. 2018</xref>). Together, these species constitute the <italic><tp:taxon-name><tp:taxon-name-part taxon-name-part-type="genus" reg="Capsicum">Capsicum</tp:taxon-name-part><tp:taxon-name-part taxon-name-part-type="species" reg="annuum">annuum</tp:taxon-name-part></tp:taxon-name></italic> primary gene pool (<xref ref-type="bibr" rid="B482">van Zonneveld et al. 2015</xref>).</p><p>Flowering specimens of <italic><tp:taxon-name><tp:taxon-name-part taxon-name-part-type="genus" reg="Capsicum">C.</tp:taxon-name-part><tp:taxon-name-part taxon-name-part-type="species" reg="frutescens">frutescens</tp:taxon-name-part></tp:taxon-name></italic> and <italic><tp:taxon-name><tp:taxon-name-part taxon-name-part-type="genus" reg="Capsicum">C.</tp:taxon-name-part><tp:taxon-name-part taxon-name-part-type="species" reg="chinense">chinense</tp:taxon-name-part></tp:taxon-name></italic> are sometimes difficult to distinguish in herbaria when fruits are missing. Venation of flowering calyx is a good distinguishing feature between both species since, in <italic><tp:taxon-name><tp:taxon-name-part taxon-name-part-type="genus" reg="Capsicum">C.</tp:taxon-name-part><tp:taxon-name-part taxon-name-part-type="species" reg="frutescens">frutescens</tp:taxon-name-part></tp:taxon-name></italic>, the main nerves are often completely immersed in the calyx surface (Fig. <xref ref-type="fig" rid="F68">68C, G</xref>), while in <italic><tp:taxon-name><tp:taxon-name-part taxon-name-part-type="genus" reg="Capsicum">C.</tp:taxon-name-part><tp:taxon-name-part taxon-name-part-type="species" reg="chinense">chinense</tp:taxon-name-part></tp:taxon-name></italic>, they protrude conspicuously from the calyx (Fig. <xref ref-type="fig" rid="F47">47C, J, L</xref>) or may protrude distally. In fruit, the distinction between these two taxa is remarkable; <italic><tp:taxon-name><tp:taxon-name-part taxon-name-part-type="genus" reg="Capsicum">C.</tp:taxon-name-part><tp:taxon-name-part taxon-name-part-type="species" reg="frutescens">frutescens</tp:taxon-name-part></tp:taxon-name></italic> has deeply cup-shaped calyx enclosing the narrowed base of the elongate fruit (Fig. <xref ref-type="fig" rid="F68">68G, H</xref>), the pedicels are usually erect and a constriction at the junction calyx-pedicel is totally absent. <italic><tp:taxon-name><tp:taxon-name-part taxon-name-part-type="genus" reg="Capsicum">Capsicum</tp:taxon-name-part><tp:taxon-name-part taxon-name-part-type="species" reg="chinense">chinense</tp:taxon-name-part></tp:taxon-name></italic> has a flat discoid calyx appressed or reflexed to the fruit base, the pedicels are usually pendent and a noticeable circular constriction at the junction with the fruiting calyx is present.</p><p><italic><tp:taxon-name><tp:taxon-name-part taxon-name-part-type="genus" reg="Capsicum">Capsicum</tp:taxon-name-part><tp:taxon-name-part taxon-name-part-type="species" reg="conoide">conoide</tp:taxon-name-part></tp:taxon-name></italic> was coined by <xref ref-type="bibr" rid="B298">Miller (1768)</xref> for shrubby plants with conical, erect red fruits “about one half inch” long that he grew from seeds received from Antigua under the name “Hen Pepper”. The identity of <italic><tp:taxon-name><tp:taxon-name-part taxon-name-part-type="genus" reg="Capsicum">C.</tp:taxon-name-part><tp:taxon-name-part taxon-name-part-type="species" reg="conoide">conoide</tp:taxon-name-part></tp:taxon-name></italic> has been controversial in literature. <xref ref-type="bibr" rid="B124">Dierbach (1829)</xref> considered <italic><tp:taxon-name><tp:taxon-name-part taxon-name-part-type="genus" reg="Capsicum">C.</tp:taxon-name-part><tp:taxon-name-part taxon-name-part-type="species" reg="conoide">conoide</tp:taxon-name-part></tp:taxon-name></italic> an infraspecific category of <italic><tp:taxon-name><tp:taxon-name-part taxon-name-part-type="genus" reg="Capsicum">C.</tp:taxon-name-part><tp:taxon-name-part taxon-name-part-type="species" reg="indicum">indicum</tp:taxon-name-part></tp:taxon-name></italic> and it was submerged under <tp:taxon-name><tp:taxon-name-part taxon-name-part-type="genus" reg="Capsicum">C.</tp:taxon-name-part><tp:taxon-name-part taxon-name-part-type="species" reg="annuum">annuum</tp:taxon-name-part><tp:taxon-name-part taxon-name-part-type="infraspecific-rank">var.</tp:taxon-name-part><tp:taxon-name-part taxon-name-part-type="variety" reg="glabriusculum">glabriusculum</tp:taxon-name-part></tp:taxon-name> by <xref ref-type="bibr" rid="B103">D’Arcy and Eshbaugh (1974)</xref>, due to the size of the fruit. <xref ref-type="bibr" rid="B154">Fingerhuth (1832)</xref> accepted <italic><tp:taxon-name><tp:taxon-name-part taxon-name-part-type="genus" reg="Capsicum">C.</tp:taxon-name-part><tp:taxon-name-part taxon-name-part-type="species" reg="conoide">conoide</tp:taxon-name-part></tp:taxon-name></italic>, added two varietal names (<tp:taxon-name><tp:taxon-name-part taxon-name-part-type="genus" reg="Capsicum">C.</tp:taxon-name-part><tp:taxon-name-part taxon-name-part-type="species" reg="conoide">conoide</tp:taxon-name-part><tp:taxon-name-part taxon-name-part-type="infraspecific-rank">var.</tp:taxon-name-part><tp:taxon-name-part taxon-name-part-type="variety" reg="sulcatum">sulcatum</tp:taxon-name-part><tp:taxon-name-part taxon-name-part-type="authority">and</tp:taxon-name-part><tp:taxon-name-part taxon-name-part-type="infraspecific-rank">var.</tp:taxon-name-part><tp:taxon-name-part taxon-name-part-type="variety" reg="chordale">chordale</tp:taxon-name-part></tp:taxon-name>) and provided illustrations for all of them. <xref ref-type="bibr" rid="B215">Irish (1898)</xref> recognised <italic><tp:taxon-name><tp:taxon-name-part taxon-name-part-type="genus" reg="Capsicum">C.</tp:taxon-name-part><tp:taxon-name-part taxon-name-part-type="species" reg="conoide">conoide</tp:taxon-name-part></tp:taxon-name></italic> as a variety of <italic><tp:taxon-name><tp:taxon-name-part taxon-name-part-type="genus" reg="Capsicum">C.</tp:taxon-name-part><tp:taxon-name-part taxon-name-part-type="species" reg="annuum">annuum</tp:taxon-name-part></tp:taxon-name></italic>, assuming a wide concept for this latter taxon with the inclusion of garden cultivars currently accepted in different species (Heiser and Pickersgill 1975). We found no original material for <italic><tp:taxon-name><tp:taxon-name-part taxon-name-part-type="genus" reg="Capsicum">C.</tp:taxon-name-part><tp:taxon-name-part taxon-name-part-type="species" reg="conoide">conoide</tp:taxon-name-part></tp:taxon-name></italic>, but we interpret this name (and Fingerhuth’s varieties) as synonyms of <italic><tp:taxon-name><tp:taxon-name-part taxon-name-part-type="genus" reg="Capsicum">C.</tp:taxon-name-part><tp:taxon-name-part taxon-name-part-type="species" reg="frutescens">frutescens</tp:taxon-name-part></tp:taxon-name></italic>, based on the descriptions.</p><p>For <italic><tp:taxon-name><tp:taxon-name-part taxon-name-part-type="genus" reg="Capsicum">C.</tp:taxon-name-part><tp:taxon-name-part taxon-name-part-type="species" reg="conicum">conicum</tp:taxon-name-part></tp:taxon-name></italic>, Georg <xref ref-type="bibr" rid="B294">Meyer (1818)</xref> cited no specimens in his “Florae Essequeboensis” (Guyana). At GOET, we found original material in Herbarium Meyer (<italic>Rodschied 30</italic>) with ‘<tp:taxon-name><tp:taxon-name-part taxon-name-part-type="genus" reg="Capsicum">Capsicum</tp:taxon-name-part><tp:taxon-name-part taxon-name-part-type="species" reg="frutescens">frutescens</tp:taxon-name-part></tp:taxon-name>’ written in Rodschied’s hand. This matches the text stated in the protologue of <italic><tp:taxon-name><tp:taxon-name-part taxon-name-part-type="genus" reg="Capsicum">C.</tp:taxon-name-part><tp:taxon-name-part taxon-name-part-type="species" reg="conicum">conicum</tp:taxon-name-part></tp:taxon-name></italic>. We select this sheet (GOET003418) as the lectotype.</p><p>When Roxburgh used the name <italic><tp:taxon-name><tp:taxon-name-part taxon-name-part-type="genus" reg="Capsicum">Capsicum</tp:taxon-name-part><tp:taxon-name-part taxon-name-part-type="species" reg="minimum">minimum</tp:taxon-name-part></tp:taxon-name></italic> for the first time (<xref ref-type="bibr" rid="B409">Roxburgh 1814</xref>: 17), he provided no descriptions, but he stated that the plant was from India. Later, the name was validly published (<xref ref-type="bibr" rid="B410">Roxburgh 1824</xref>), accompanied by a short description and the vernacular names “East Indian Bird chilly or Cayenne-pepper capsicum”. In the Wallich Herbarium at Kew, there are two sheets, one from Francis Buchanan-Hamilton’s Herbarium (K001116724) labelled with the Wallich catalogue number 2641A and the other from “hort. Bot. Calcutta” with the Wallich catalogue number 2641B (K001116725). These are not duplicates (see discussion of Wallich’s catalogue numbering system at <ext-link xmlns:xlink="http://www.w3.org/1999/xlink" xlink:href="http://wallich.rbge.info/" ext-link-type="uri" xlink:type="simple">http://wallich.rbge.info/</ext-link>). The sheet from Buchanan-Hamilton’s Herbarium (K001116724) has several labels, the upper left of which is in Roxburgh’s handwriting (see <xref ref-type="bibr" rid="B156">Forman 1997</xref>), stating “<tp:taxon-name><tp:taxon-name-part taxon-name-part-type="genus" reg="Capsicum">Capsicum</tp:taxon-name-part><tp:taxon-name-part taxon-name-part-type="species" reg="minimum">minimum</tp:taxon-name-part></tp:taxon-name>/Botanical garden 18 Decr 1814”. The other sheet in the Wallich Herbarium (K001116725) has no specific label with either the scientific name or place of origin; this sheet is not likely to be a duplicate and should not be considered original material. A sheet in G-DC (G00131883) is a good match for the centre stem on Wallich Cat. No. 2461B and is potentially a duplicate. We consider the sheet from the Buchanan-Hamilton herbarium (K00116724) to be the only authentic original material that we have seen and we here designate it the lectotype for <italic><tp:taxon-name><tp:taxon-name-part taxon-name-part-type="genus" reg="Capsicum">C.</tp:taxon-name-part><tp:taxon-name-part taxon-name-part-type="species" reg="minimum">minimum</tp:taxon-name-part></tp:taxon-name></italic>.</p><p>The description of <italic><tp:taxon-name><tp:taxon-name-part taxon-name-part-type="genus" reg="Capsicum">C.</tp:taxon-name-part><tp:taxon-name-part taxon-name-part-type="species" reg="fastigiatum">fastigiatum</tp:taxon-name-part></tp:taxon-name></italic> (<xref ref-type="bibr" rid="B58">Blume 1826</xref>) cited no herbarium material. A specimen at L collected by Blume in Java with the handwritten inscription <italic><tp:taxon-name><tp:taxon-name-part taxon-name-part-type="genus" reg="Capsicum">Capsicum</tp:taxon-name-part><tp:taxon-name-part taxon-name-part-type="species" reg="fastigiatum">fastigiatum</tp:taxon-name-part></tp:taxon-name></italic> is here considered original material, since many of Blume’s collections are housed at L (<xref ref-type="bibr" rid="B451">Stafleu and Mennega 1993</xref>). Heiser and Pickersgill (1969) commented that they examined the lectotype of <italic><tp:taxon-name><tp:taxon-name-part taxon-name-part-type="genus" reg="Capsicum">C.</tp:taxon-name-part><tp:taxon-name-part taxon-name-part-type="species" reg="fastigiatum">fastigiatum</tp:taxon-name-part></tp:taxon-name></italic>, probably alluding to the specimen at L, but they were not specific. We designate here the sheet in Leiden (L 0003564) (presumably the sheet referred to by others) as the lectotype for <italic><tp:taxon-name><tp:taxon-name-part taxon-name-part-type="genus" reg="Capsicum">C.</tp:taxon-name-part><tp:taxon-name-part taxon-name-part-type="species" reg="fastigiatum">fastigiatum</tp:taxon-name-part></tp:taxon-name></italic>.</p><p><tp:taxon-name><tp:taxon-name-part taxon-name-part-type="genus" reg="Capsicum">Capsicum</tp:taxon-name-part><tp:taxon-name-part taxon-name-part-type="species" reg="conoide">conoide</tp:taxon-name-part><tp:taxon-name-part taxon-name-part-type="infraspecific-rank">var.</tp:taxon-name-part><tp:taxon-name-part taxon-name-part-type="variety" reg="sulcatum">sulcatum</tp:taxon-name-part><tp:taxon-name-part taxon-name-part-type="authority">and</tp:taxon-name-part><tp:taxon-name-part taxon-name-part-type="infraspecific-rank">var.</tp:taxon-name-part><tp:taxon-name-part taxon-name-part-type="variety" reg="chordale">chordale</tp:taxon-name-part></tp:taxon-name> were both coined by <xref ref-type="bibr" rid="B154">Fingerhuth (1832)</xref>, with no specific herbarium material cited. However, illustrations were provided for each variety that depict small fruiting branches with the elongate fruit typical of <italic><tp:taxon-name><tp:taxon-name-part taxon-name-part-type="genus" reg="Capsicum">C.</tp:taxon-name-part><tp:taxon-name-part taxon-name-part-type="species" reg="frutescens">frutescens</tp:taxon-name-part></tp:taxon-name></italic>. We have selected these illustrations as the lectotypes for both of these varietal names.</p><p>In describing <tp:taxon-name><tp:taxon-name-part taxon-name-part-type="genus" reg="Capsicum">C.</tp:taxon-name-part><tp:taxon-name-part taxon-name-part-type="species" reg="frutescens">frutescens</tp:taxon-name-part><tp:taxon-name-part taxon-name-part-type="infraspecific-rank">var.</tp:taxon-name-part><tp:taxon-name-part taxon-name-part-type="variety" reg="multilobatum">multilobatum</tp:taxon-name-part></tp:taxon-name>, <xref ref-type="bibr" rid="B132">Dunal (1852)</xref> based its description on a specimen “v. s. in h. DC”, with no additional information. A sheet in G-DC (G00131856) has no locality label, but is annotated “<tp:taxon-name><tp:taxon-name-part taxon-name-part-type="genus" reg="Capsicum">Capsicum</tp:taxon-name-part><tp:taxon-name-part taxon-name-part-type="species" reg="frutescens">frutescens</tp:taxon-name-part></tp:taxon-name> β <tp:taxon-name><tp:taxon-name-part taxon-name-part-type="genus" reg="Capsicum"/><tp:taxon-name-part taxon-name-part-type="species" reg="multilobatum">multilobatum</tp:taxon-name-part></tp:taxon-name>” in Dunal’s hand; we interpret this as the holotype.</p><p><xref ref-type="bibr" rid="B132">Dunal (1852)</xref> described an infraspecific category for <italic><tp:taxon-name><tp:taxon-name-part taxon-name-part-type="genus" reg="Capsicum">C.</tp:taxon-name-part><tp:taxon-name-part taxon-name-part-type="species" reg="conicum">conicum</tp:taxon-name-part></tp:taxon-name></italic> G. Mey. named β [var.] <italic><tp:taxon-name><tp:taxon-name-part taxon-name-part-type="genus" reg="Capsicum"/><tp:taxon-name-part taxon-name-part-type="species" reg="orientale">orientale</tp:taxon-name-part></tp:taxon-name></italic> that he distinguished by its woody branches and smaller leaves. Within it, he recognised two unranked categories (“Variat”, that is, it varies) <italic><tp:taxon-name><tp:taxon-name-part taxon-name-part-type="genus" reg="Capsicum"/><tp:taxon-name-part taxon-name-part-type="species" reg="latifolium">latifolium</tp:taxon-name-part></tp:taxon-name></italic> and <italic><tp:taxon-name><tp:taxon-name-part taxon-name-part-type="genus" reg="Capsicum"/><tp:taxon-name-part taxon-name-part-type="species" reg="angustifolium">angustifolium</tp:taxon-name-part></tp:taxon-name></italic>, for which he cited specimens. The two specimens, cited for the unranked <italic><tp:taxon-name><tp:taxon-name-part taxon-name-part-type="genus" reg="Capsicum"/><tp:taxon-name-part taxon-name-part-type="species" reg="latifolium">latifolium</tp:taxon-name-part></tp:taxon-name></italic> (<italic>Kotschy 292</italic> and <italic>Acerbi  s.n</italic>.), are mounted on a same sheet and they unequivocally belong to <italic><tp:taxon-name><tp:taxon-name-part taxon-name-part-type="genus" reg="Capsicum">C.</tp:taxon-name-part><tp:taxon-name-part taxon-name-part-type="species" reg="frutescens">frutescens</tp:taxon-name-part></tp:taxon-name></italic>, based on the shape of the fruit and morphology of the fruiting calyx. We select <italic>Kotschy 292</italic> (G00131905) as the lectotype for var. <tp:taxon-name><tp:taxon-name-part taxon-name-part-type="genus" reg="Capsicum"/><tp:taxon-name-part taxon-name-part-type="species" reg="frutescens"/><tp:taxon-name-part taxon-name-part-type="variety" reg="orientale">orientale</tp:taxon-name-part></tp:taxon-name>, because it has duplicates in many herbaria. In order to avoid homotypy for [unranked “Variat”] <italic><tp:taxon-name><tp:taxon-name-part taxon-name-part-type="genus" reg="Capsicum"/><tp:taxon-name-part taxon-name-part-type="species" reg="latifolium">latifolium</tp:taxon-name-part></tp:taxon-name></italic>, we select the other collection Dunal used for this name (<italic>Acerbi s.n.</italic> G00131885), mounted on the same sheet as the Kotschy collection, as the lectotype. For [unranked “Variat”] <italic><tp:taxon-name><tp:taxon-name-part taxon-name-part-type="genus" reg="Capsicum"/><tp:taxon-name-part taxon-name-part-type="species" reg="angustifolium">angustifolium</tp:taxon-name-part></tp:taxon-name></italic>, Dunal cited a collection made in Muscat by P.M.R. Aucher-Eloy in “h. Boiss.”; two sheets of <italic>Aucher-Eloy 5039</italic> are held in the general herbarium at G and we select the better of these (G00390279) as the lectotype.</p><p>In describing <tp:taxon-name><tp:taxon-name-part taxon-name-part-type="genus" reg="Capsicum">C.</tp:taxon-name-part><tp:taxon-name-part taxon-name-part-type="species" reg="conoide">conoide</tp:taxon-name-part><tp:taxon-name-part taxon-name-part-type="infraspecific-rank">var.</tp:taxon-name-part><tp:taxon-name-part taxon-name-part-type="variety" reg="oblong-conicum">oblong-conicum</tp:taxon-name-part></tp:taxon-name>, Dunal cited no herbarium material, but he referred to the Fingerhuth’s illustration “Tab 3, f. b” as the element he has seen. Therefore, he is clearly differentiating this illustration from <italic><tp:taxon-name><tp:taxon-name-part taxon-name-part-type="genus" reg="Capsicum">C.</tp:taxon-name-part><tp:taxon-name-part taxon-name-part-type="species" reg="conoides">conoides</tp:taxon-name-part></tp:taxon-name></italic> and it is the original material for the varietal name. We select this illustration as the lectotype.</p></tp:treatment-sec><tp:treatment-sec sec-type="material" id="SECID0EJUMO"><title>Specimens examined.</title><p>See Suppl. material <xref ref-type="supplementary-material" rid="S4">4</xref>: Appendix 4.</p></tp:treatment-sec><tp:treatment-sec><!--Section generated to contain objects referenced in tp:taxon-treatment.--><table-wrap id="T3" position="float" orientation="portrait"><label>Table 3.</label><caption><p>Medicinal uses attributed to <italic><tp:taxon-name><tp:taxon-name-part taxon-name-part-type="genus" reg="Capsicum">Capsicum</tp:taxon-name-part></tp:taxon-name></italic> species.</p></caption><table id="TID0E3UDQ" rules="all"><tbody><tr><th rowspan="1" colspan="1">Taxa</th><th rowspan="1" colspan="1">Organ</th><th rowspan="1" colspan="1">Use</th><th rowspan="1" colspan="1">Country</th><th rowspan="1" colspan="1"><italic>Voucher</italic>/Reference</th></tr><tr><td rowspan="6" colspan="1">
                  <italic><tp:taxon-name><tp:taxon-name-part taxon-name-part-type="genus" reg="Capsicum">C.</tp:taxon-name-part><tp:taxon-name-part taxon-name-part-type="species" reg="annuum">annuum</tp:taxon-name-part></tp:taxon-name> var. <tp:taxon-name><tp:taxon-name-part taxon-name-part-type="genus" reg="Capsicum"/><tp:taxon-name-part taxon-name-part-type="species" reg="annuum"/><tp:taxon-name-part taxon-name-part-type="variety" reg="annuum">annuum</tp:taxon-name-part></tp:taxon-name></italic>
                </td><td rowspan="1" colspan="1"/><td rowspan="1" colspan="1"/><td rowspan="1" colspan="1">Colombia</td><td rowspan="1" colspan="1"/></tr><tr><td rowspan="1" colspan="1">Leaf, fruit</td><td rowspan="1" colspan="1">Medicinal (no specification)</td><td rowspan="1" colspan="1">Amazonas</td><td rowspan="1" colspan="1">
                  <italic>Alvarado C. 198</italic>
                </td></tr><tr><td rowspan="1" colspan="1"/><td rowspan="1" colspan="1"/><td rowspan="1" colspan="1">Ecuador</td><td rowspan="1" colspan="1"/></tr><tr><td rowspan="1" colspan="1">Fruit</td><td rowspan="1" colspan="1">For snake bite</td><td rowspan="1" colspan="1">Morona-Santiago</td><td rowspan="1" colspan="1">
                  <italic>Evans 4384</italic>
                </td></tr><tr><td rowspan="1" colspan="1"/><td rowspan="1" colspan="1"/><td rowspan="1" colspan="1">Peru</td><td rowspan="1" colspan="1"/></tr><tr><td rowspan="1" colspan="1">Leaf (juice)</td><td rowspan="1" colspan="1">For pregnant women to help birth easily</td><td rowspan="1" colspan="1">Loreto</td><td rowspan="1" colspan="1">
                  <italic>Williams et al. 10922</italic>
                </td></tr><tr><td rowspan="19" colspan="1">
                  <tp:taxon-name><tp:taxon-name-part taxon-name-part-type="genus" reg="Capsicum">C.</tp:taxon-name-part><tp:taxon-name-part taxon-name-part-type="species" reg="annuum">annuum</tp:taxon-name-part><tp:taxon-name-part taxon-name-part-type="infraspecific-rank">var.</tp:taxon-name-part><tp:taxon-name-part taxon-name-part-type="variety" reg="glabriusculum">glabriusculum</tp:taxon-name-part></tp:taxon-name>
                </td><td rowspan="1" colspan="1"/><td rowspan="1" colspan="1"/><td rowspan="1" colspan="1">Brazil</td><td rowspan="1" colspan="1"/></tr><tr><td rowspan="1" colspan="1">Leaf</td><td rowspan="1" colspan="1">To cure acne</td><td rowspan="1" colspan="1">Amapá</td><td rowspan="1" colspan="1">
                  <xref ref-type="bibr" rid="B361">Pereira et al. 2011</xref>
                </td></tr><tr><td rowspan="1" colspan="1"/><td rowspan="1" colspan="1"/><td rowspan="1" colspan="1">Colombia</td><td rowspan="1" colspan="1"/></tr><tr><td rowspan="1" colspan="1">Fruit</td><td rowspan="1" colspan="1">To increase body temperature and for the skin fungi</td><td rowspan="1" colspan="1">Huila</td><td rowspan="1" colspan="1">
                  <italic>Buendía 2</italic>
                </td></tr><tr><td rowspan="1" colspan="1">Fruit</td><td rowspan="1" colspan="1">To soothe haemorrhoid pains</td><td rowspan="1" colspan="1">Valle del Cauca</td><td rowspan="1" colspan="1">
                  <italic>Duque Jaramillo 4083-A</italic>
                </td></tr><tr><td rowspan="1" colspan="1"/><td rowspan="1" colspan="1"/><td rowspan="1" colspan="1">Ecuador</td><td rowspan="1" colspan="1"/></tr><tr><td rowspan="1" colspan="1">Leaf</td><td rowspan="1" colspan="1">To reduce body temperature</td><td rowspan="1" colspan="1">Orellana</td><td rowspan="1" colspan="1">
                  <italic>Carrillo &amp; Reyes 434</italic>
                </td></tr><tr><td rowspan="1" colspan="1">Fruit</td><td rowspan="1" colspan="1">Stomach medicine (for sore belly)</td><td rowspan="1" colspan="1">Napo</td><td rowspan="1" colspan="1">
                  <italic>Davis &amp; Yost 994</italic>
                </td></tr><tr><td rowspan="1" colspan="1">Fruit</td><td rowspan="1" colspan="1">To kill parasites</td><td rowspan="1" colspan="1">Morona-Santiago</td><td rowspan="1" colspan="1">
                  <italic>Bedoya 2</italic>
                </td></tr><tr><td rowspan="1" colspan="1">Fruit</td><td rowspan="1" colspan="1">For skin diseases (measles, pox)</td><td rowspan="1" colspan="1">Zamora-Chinchipe</td><td rowspan="1" colspan="1">
                  <italic>Santín et al. 100</italic>
                </td></tr><tr><td rowspan="1" colspan="1">Fruit</td><td rowspan="1" colspan="1">For conjunctivitis</td><td rowspan="1" colspan="1">Guatemala</td><td rowspan="1" colspan="1">
                  <italic>Kufer 99</italic>
                </td></tr><tr><td rowspan="1" colspan="1"/><td rowspan="1" colspan="1"/><td rowspan="1" colspan="1">Mexico</td><td rowspan="1" colspan="1"/></tr><tr><td rowspan="1" colspan="1">Leaf</td><td rowspan="1" colspan="1">To relieve rashes in children (warm bath)</td><td rowspan="1" colspan="1">Quintana Roo</td><td rowspan="1" colspan="1">
                  <italic>Serralta P. 104</italic>
                </td></tr><tr><td rowspan="1" colspan="1">Fruit</td><td rowspan="1" colspan="1">For infected wounds</td><td rowspan="1" colspan="1">Querétaro</td><td rowspan="1" colspan="1">
                  <italic>Martínez Torres 82</italic>
                </td></tr><tr><td rowspan="1" colspan="1">Fruit</td><td rowspan="1" colspan="1">To treat ulcers</td><td rowspan="1" colspan="1">Tabasco</td><td rowspan="1" colspan="1">
                  <italic>Orozco-Segovia 368</italic>
                </td></tr><tr><td rowspan="1" colspan="1">Fruit</td><td rowspan="1" colspan="1">For skin wounds</td><td rowspan="1" colspan="1">Yucatán</td><td rowspan="1" colspan="1">
                  <italic>Ucan 4617</italic>
                </td></tr><tr><td rowspan="1" colspan="1">Fruit</td><td rowspan="1" colspan="1">Medicinal</td><td rowspan="1" colspan="1">Yucatán</td><td rowspan="1" colspan="1">
                  <italic>Simá 517</italic>
                </td></tr><tr><td rowspan="1" colspan="1"/><td rowspan="1" colspan="1"/><td rowspan="1" colspan="1">U.S.A.</td><td rowspan="1" colspan="1"/></tr><tr><td rowspan="1" colspan="1">Fruit</td><td rowspan="1" colspan="1">Stimulant</td><td rowspan="1" colspan="1">Texas</td><td rowspan="1" colspan="1">
                  <italic>Chávez Jr. s.n.</italic>
                </td></tr><tr><td rowspan="5" colspan="1">
                  <italic>
                    <tp:taxon-name><tp:taxon-name-part taxon-name-part-type="genus" reg="Capsicum">C.</tp:taxon-name-part><tp:taxon-name-part taxon-name-part-type="species" reg="chacoense">chacoense</tp:taxon-name-part></tp:taxon-name>
                  </italic>
                </td><td rowspan="1" colspan="1">Fruit</td><td rowspan="1" colspan="1">Anti-rheumatic</td><td rowspan="4" colspan="1">Argentina</td><td rowspan="1" colspan="1"><xref ref-type="bibr" rid="B275">Martínez Crovetto (1981)</xref>; <xref ref-type="bibr" rid="B119">Del Vitto et al. (1997)</xref></td></tr><tr><td rowspan="1" colspan="1">Fruit</td><td rowspan="1" colspan="1">Digestive</td><td rowspan="1" colspan="1">
                  <xref ref-type="bibr" rid="B431">Scarpa (2002)</xref>
                </td></tr><tr><td rowspan="1" colspan="1">Fruit</td><td rowspan="1" colspan="1">Anti-spasmodic, vermifuge, stomach pain</td><td rowspan="1" colspan="1">
                  <xref ref-type="bibr" rid="B152">Filipov (1994)</xref>
                </td></tr><tr><td rowspan="1" colspan="1">Fruit extract</td><td rowspan="1" colspan="1">Anti-inflammatory activity (mice)</td><td rowspan="1" colspan="1">
                  <xref ref-type="bibr" rid="B269">López et al. (2012)</xref>
                </td></tr><tr><td rowspan="1" colspan="1">Fruit</td><td rowspan="1" colspan="1">Anti-parasitic</td><td rowspan="1" colspan="1">Paraguay</td><td rowspan="1" colspan="1">
                  <xref ref-type="bibr" rid="B161">Friesen Ratzlaff (2017)</xref>
                </td></tr><tr><td rowspan="11" colspan="1">
                  <italic>
                    <tp:taxon-name><tp:taxon-name-part taxon-name-part-type="genus" reg="Capsicum">C.</tp:taxon-name-part><tp:taxon-name-part taxon-name-part-type="species" reg="chinense">chinense</tp:taxon-name-part></tp:taxon-name>
                  </italic>
                </td><td rowspan="1" colspan="1"/><td rowspan="1" colspan="1"/><td rowspan="1" colspan="1">Colombia</td><td rowspan="1" colspan="1"/></tr><tr><td rowspan="1" colspan="1">Seedling</td><td rowspan="1" colspan="1">For haemorrhoids</td><td rowspan="1" colspan="1">Meta</td><td rowspan="1" colspan="1">
                  <italic>Quevedo et al. 1816</italic>
                </td></tr><tr><td rowspan="1" colspan="1"/><td rowspan="1" colspan="1"/><td rowspan="1" colspan="1">Ecuador</td><td rowspan="1" colspan="1"/></tr><tr><td rowspan="1" colspan="1">Leaf</td><td rowspan="1" colspan="1">To treat joint pains</td><td rowspan="1" colspan="1">Sucumbíos</td><td rowspan="1" colspan="1">
                  <italic>Reyes &amp; Moya 234</italic>
                </td></tr><tr><td rowspan="1" colspan="1">-</td><td rowspan="1" colspan="1">Anti-parasitic</td><td rowspan="1" colspan="1">Napo</td><td rowspan="1" colspan="1">
                  <italic>Bolotin 21</italic>
                </td></tr><tr><td rowspan="1" colspan="1">Fruit</td><td rowspan="1" colspan="1">For stomach ache</td><td rowspan="1" colspan="1">Napo</td><td rowspan="1" colspan="1">
                  <italic>Davis &amp; Yost 993</italic>
                </td></tr><tr><td rowspan="1" colspan="1">Fruit</td><td rowspan="1" colspan="1">For eye infections and coughing</td><td rowspan="1" colspan="1">Napo</td><td rowspan="1" colspan="1">
                  <italic>Miller et al. 2404</italic>
                </td></tr><tr><td rowspan="1" colspan="1">Fruit</td><td rowspan="1" colspan="1">For dysentery</td><td rowspan="1" colspan="1">Orellana</td><td rowspan="1" colspan="1">
                  <italic>Herrera &amp; Guerrero 186</italic>
                </td></tr><tr><td rowspan="1" colspan="1">Fruit</td><td rowspan="1" colspan="1">Medicinal: cardiotonic</td><td rowspan="1" colspan="1">Sucumbíos</td><td rowspan="1" colspan="1"><italic>Moya &amp; Reyes 20</italic>6</td></tr><tr><td rowspan="1" colspan="1"/><td rowspan="1" colspan="1"/><td rowspan="1" colspan="1">Mexico</td><td rowspan="1" colspan="1"/></tr><tr><td rowspan="1" colspan="1">Leaf</td><td rowspan="1" colspan="1">To treat wounds</td><td rowspan="1" colspan="1">Yucatán</td><td rowspan="1" colspan="1">
                  <italic>Ucan Ek 4652</italic>
                </td></tr><tr><td rowspan="2" colspan="1">
                  <italic>
                    <tp:taxon-name><tp:taxon-name-part taxon-name-part-type="genus" reg="Capsicum">C.</tp:taxon-name-part><tp:taxon-name-part taxon-name-part-type="species" reg="coccineum">coccineum</tp:taxon-name-part></tp:taxon-name>
                  </italic>
                </td><td rowspan="1" colspan="1"/><td rowspan="1" colspan="1"/><td rowspan="1" colspan="1">Bolivia</td><td rowspan="1" colspan="1"/></tr><tr><td rowspan="1" colspan="1">Entire plant</td><td rowspan="1" colspan="1">In baths to relieve stomach pain</td><td rowspan="1" colspan="1">La Paz</td><td rowspan="1" colspan="1">
                  <italic>Vargas 1310</italic>
                </td></tr><tr><td rowspan="3" colspan="1">
                  <italic>
                    <tp:taxon-name><tp:taxon-name-part taxon-name-part-type="genus" reg="Capsicum">C.</tp:taxon-name-part><tp:taxon-name-part taxon-name-part-type="species" reg="frutescens">frutescens</tp:taxon-name-part></tp:taxon-name>
                  </italic>
                </td><td rowspan="1" colspan="1"/><td rowspan="1" colspan="1"/><td rowspan="1" colspan="1">Brazil</td><td rowspan="1" colspan="1"/></tr><tr><td rowspan="1" colspan="1">Leaf (infusion)</td><td rowspan="1" colspan="1">Used for dizziness</td><td rowspan="1" colspan="1">Minas Gerais</td><td rowspan="1" colspan="1">
                  <italic>Pereira 3219</italic>
                </td></tr><tr><td rowspan="1" colspan="1">Immature fruits</td><td rowspan="1" colspan="1">For flu</td><td rowspan="1" colspan="1">Minas Gerais</td><td rowspan="1" colspan="1">
                  <italic>Pereira 3219</italic>
                </td></tr><tr><td rowspan="11" colspan="1">
                  <italic>
                    <tp:taxon-name><tp:taxon-name-part taxon-name-part-type="genus" reg="Capsicum">C.</tp:taxon-name-part><tp:taxon-name-part taxon-name-part-type="species" reg="frutescens">frutescens</tp:taxon-name-part></tp:taxon-name>
                  </italic>
                </td><td rowspan="1" colspan="1"/><td rowspan="1" colspan="1"/><td rowspan="1" colspan="1">Colombia</td><td rowspan="1" colspan="1"/></tr><tr><td rowspan="1" colspan="1">Root (infusion)</td><td rowspan="1" colspan="1">To facilitate childbirth</td><td rowspan="1" colspan="1">Guaviare</td><td rowspan="1" colspan="1">
                  <italic>Garzón et al. 3214</italic>
                </td></tr><tr><td rowspan="1" colspan="1">Buds</td><td rowspan="1" colspan="1">To cure hand infection</td><td rowspan="1" colspan="1">Guaviare</td><td rowspan="1" colspan="1">
                  <italic>Garzón et al. 3214</italic>
                </td></tr><tr><td rowspan="1" colspan="1">Fruit</td><td rowspan="1" colspan="1">Medicinal</td><td rowspan="1" colspan="1">Cundinamarca</td><td rowspan="1" colspan="1">
                  <italic>García Barriga 20315A</italic>
                </td></tr><tr><td rowspan="1" colspan="1"/><td rowspan="1" colspan="1"/><td rowspan="1" colspan="1">Ecuador</td><td rowspan="1" colspan="1"/></tr><tr><td rowspan="1" colspan="1">Leaf</td><td rowspan="1" colspan="1">For fungal diseases</td><td rowspan="1" colspan="1">Esmerlada</td><td rowspan="1" colspan="1">
                  <italic>Kvist 40356</italic>
                </td></tr><tr><td rowspan="1" colspan="1">Leaf, fruit</td><td rowspan="1" colspan="1">To facilitate the fall of the baby’s umbilical cord</td><td rowspan="1" colspan="1">Napo</td><td rowspan="1" colspan="1">
                  <italic>Siquihua 4</italic>
                </td></tr><tr><td rowspan="1" colspan="1">Fruit</td><td rowspan="1" colspan="1">For snake bites</td><td rowspan="1" colspan="1">Morona-Santiago</td><td rowspan="1" colspan="1">
                  <italic>van Asdall 82-59</italic>
                </td></tr><tr><td rowspan="1" colspan="1">Fruit</td><td rowspan="1" colspan="1">For snake bites</td><td rowspan="1" colspan="1">Zamora-Chinchipe</td><td rowspan="1" colspan="1">
                  <italic>Ortega 51</italic>
                </td></tr><tr><td rowspan="1" colspan="1"/><td rowspan="1" colspan="1"/><td rowspan="1" colspan="1">Guatemala</td><td rowspan="1" colspan="1"/></tr><tr><td rowspan="1" colspan="1">Fruit</td><td rowspan="1" colspan="1">To treat conjunctivitis</td><td rowspan="1" colspan="1">Chiquimula</td><td rowspan="1" colspan="1">
                  <italic>Kufer 100</italic>
                </td></tr><tr><td rowspan="5" colspan="1">
                  <italic>
                    <tp:taxon-name><tp:taxon-name-part taxon-name-part-type="genus" reg="Capsicum">C.</tp:taxon-name-part><tp:taxon-name-part taxon-name-part-type="species" reg="pubescens">pubescens</tp:taxon-name-part></tp:taxon-name>
                  </italic>
                </td><td rowspan="1" colspan="1"/><td rowspan="1" colspan="1"/><td rowspan="1" colspan="1">Ecuador</td><td rowspan="1" colspan="1"/></tr><tr><td rowspan="1" colspan="1">Leaf</td><td rowspan="1" colspan="1">For bites of dogs</td><td rowspan="1" colspan="1">Loja</td><td rowspan="1" colspan="1">
                  <italic>Ellemann 66689</italic>
                </td></tr><tr><td rowspan="1" colspan="1">Fruit</td><td rowspan="1" colspan="1">For headache, weakness and cold</td><td rowspan="1" colspan="1">Loja</td><td rowspan="1" colspan="1">
                  <italic>Ellemann 66689</italic>
                </td></tr><tr><td rowspan="2" colspan="1">Fruit?</td><td rowspan="2" colspan="1">Veterinary: to treat “moquillo” (catarrhal disease in dogs and cats) and “tos de nermo” (cough in horses)</td><td rowspan="1" colspan="1">Peru</td><td rowspan="1" colspan="1"/></tr><tr><td rowspan="1" colspan="1">Oxapampa</td><td rowspan="1" colspan="1">
                  <italic>Chuck 137</italic>
                </td></tr><tr><td rowspan="2" colspan="1">
                  <italic>
                    <tp:taxon-name><tp:taxon-name-part taxon-name-part-type="genus" reg="Capsicum">C.</tp:taxon-name-part><tp:taxon-name-part taxon-name-part-type="species" reg="rhomboideum">rhomboideum</tp:taxon-name-part></tp:taxon-name>
                  </italic>
                </td><td rowspan="1" colspan="1"/><td rowspan="1" colspan="1"/><td rowspan="1" colspan="1">Ecuador</td><td rowspan="1" colspan="1"/></tr><tr><td rowspan="1" colspan="1">-</td><td rowspan="1" colspan="1">To heal skin eruptions</td><td rowspan="1" colspan="1">Pichincha</td><td rowspan="1" colspan="1">
                  <italic>Cerón 6953</italic>
                </td></tr></tbody></table></table-wrap><fig id="F47" position="float" orientation="portrait"><object-id xmlns:xlink="http://www.w3.org/1999/xlink" content-type="doi" xlink:type="simple">10.3897/phytokeys.200.71667.figure47</object-id><object-id xmlns:xlink="http://www.w3.org/1999/xlink" content-type="arpha" xlink:type="simple">2E322F25-9040-53F3-A998-AEB24DF61C97</object-id><label>Figure 47.</label><caption><p><italic><tp:taxon-name><tp:taxon-name-part taxon-name-part-type="genus" reg="Capsicum">Capsicum</tp:taxon-name-part><tp:taxon-name-part taxon-name-part-type="species" reg="chinense">chinense</tp:taxon-name-part></tp:taxon-name></italic> (<bold>A–H</bold> from wild plants <bold>I–M</bold> from domesticated plants) <bold>A</bold> plant <bold>B</bold> flower buds <bold>C</bold> flower on geniculate pedicel <bold>D</bold> flower, in front view <bold>E</bold> flower, in full anthesis <bold>F</bold> immature fruit <bold>G</bold> fruiting pedicel <bold>H</bold> mature fruit <bold>I</bold> flowering branch <bold>J</bold> flowers on pendent pedicels <bold>K, L</bold> immature fruits <bold>M</bold> mature fruit <bold>A–H</bold> no specimen vouchers (cult. in Banco de Germoplasma de Hortaliças, Embrapa/Hortaliças, Brasília-DF, Brazil), photos taken <italic>in situ</italic> by L. Bianchetti <bold>I–M</bold> no specimen vouchers (cult. in Pairumani, Cochabamba-Bolivia), photos taken <italic>in situ</italic> by G.E. Barboza.</p></caption><graphic xmlns:xlink="http://www.w3.org/1999/xlink" xlink:href="phytokeys-200-001_article-71667__-g047.jpg" position="float" orientation="portrait" xlink:type="simple" id="oo_695462.jpg"><uri content-type="original_file" xlink:type="simple">https://binary.pensoft.net/fig/695462</uri></graphic></fig><supplementary-material xmlns:xlink="http://www.w3.org/1999/xlink" id="S4" position="float" orientation="portrait" xlink:type="simple"><object-id content-type="doi" xlink:type="simple">10.3897/phytokeys.200.71667.suppl4</object-id><object-id content-type="zenodo_dep_id" xlink:type="simple">7077091</object-id><object-id content-type="arpha" xlink:type="simple">2B21878C-9A4C-545F-9C67-441D4D944C74</object-id><label>Supplementary material 4</label><caption><p>Appendix 4. Specimens examined</p></caption><statement content-type="dataType"><label>Data type</label><p>Occurences (PDF file)</p></statement><statement content-type="notes"><label>Explanation note</label><p>Full information of the specimens examined for each <italic><tp:taxon-name><tp:taxon-name-part taxon-name-part-type="genus" reg="Capsicum">Capsicum</tp:taxon-name-part></tp:taxon-name></italic> species.</p></statement><media xlink:href="phytokeys-200-001_article-71667__-s004.pdf" mimetype="application" mime-subtype="pdf" position="float" orientation="portrait" xlink:type="simple" id="oo_695540.pdf"><uri content-type="original_file" xlink:type="simple">https://binary.pensoft.net/file/695540</uri></media><permissions><license xlink:type="simple"><license-p>This dataset is made available under the Open Database License (http://opendatacommons.org/licenses/odbl/1.0/). The Open Database License (ODbL) is a license agreement intended to allow users to freely share, modify, and use this Dataset while maintaining this same freedom for others, provided that the original source and author(s) are credited.</license-p></license></permissions><attrib specific-use="authors">Gloria E. Barboza, Carolina Carrizo García, Luciano de Bem Bianchetti, María V. Romero, Marisel Scaldaferro</attrib></supplementary-material></tp:treatment-sec><ref-list><ref id="B236"><mixed-citation xmlns:xlink="http://www.w3.org/1999/xlink" xlink:type="simple"><person-group><name name-style="western"><surname>Knapp</surname><given-names>S</given-names></name><name name-style="western"><surname>Barboza</surname><given-names>GE</given-names></name><name name-style="western"><surname>Romero</surname><given-names>MV</given-names></name><name name-style="western"><surname>Vignoli-Silva</surname><given-names>M</given-names></name><name name-style="western"><surname>Giacomin</surname><given-names>LL</given-names></name><name name-style="western"><surname>Stehmann</surname><given-names>JR</given-names></name></person-group> (<year>2015</year>) <article-title>Identification and lectotypification of the <tp:taxon-name><tp:taxon-name-part taxon-name-part-type="family">Solanaceae</tp:taxon-name-part></tp:taxon-name> from Vellozo’s Flora Fluminensis.</article-title><source>Taxon</source><volume>64</volume>(<issue>4</issue>): <fpage>822</fpage>–<lpage>836</lpage>. <ext-link xlink:href="10.12705/644.14" ext-link-type="doi" xlink:type="simple">https://doi.org/10.12705/644.14</ext-link></mixed-citation></ref><ref id="B359"><mixed-citation xmlns:xlink="http://www.w3.org/1999/xlink" xlink:type="simple"><person-group><name name-style="western"><surname>Peralta</surname><given-names>M</given-names></name><name name-style="western"><surname>Liverotti</surname><given-names>O</given-names></name></person-group> (<year>2018</year>) <article-title>Pimientos picantes (<italic><tp:taxon-name><tp:taxon-name-part taxon-name-part-type="genus">Capsicum</tp:taxon-name-part></tp:taxon-name></italic> sp.) en el Mercado Central de Buenos Aires).</article-title><source>Boletín de Frutas y Hortalizas/Convenio INTA-CMCBA</source><volume>81</volume>: <fpage>1</fpage>–<lpage>12</lpage>.</mixed-citation></ref><ref id="B372"><mixed-citation xmlns:xlink="http://www.w3.org/1999/xlink" xlink:type="simple"><person-group><name name-style="western"><surname>Pickersgill</surname><given-names>B</given-names></name></person-group> (<year>1989</year>) <article-title>Genetic resources of <italic><tp:taxon-name><tp:taxon-name-part taxon-name-part-type="genus">Capsicum</tp:taxon-name-part></tp:taxon-name></italic> for tropical regions.</article-title> In: <person-group><name name-style="western"><surname>Green</surname><given-names>SK</given-names></name></person-group> (<role>Ed.</role>) <issue-title>Tomato and pepper production in the tropics.</issue-title><source>Proceedings of the International Symposium on Integrated Management Practices. Asian Vegetable Research and Development Center, Shanhua, Tainan</source>, <fpage>2</fpage>–<lpage>8</lpage>.</mixed-citation></ref><ref id="B26"><mixed-citation xmlns:xlink="http://www.w3.org/1999/xlink" xlink:type="simple"><person-group><name name-style="western"><surname>Baral</surname><given-names>JB</given-names></name><name name-style="western"><surname>Bosland</surname><given-names>PW</given-names></name></person-group> (<year>2002</year>) <article-title>Genetic diversity of a <italic><tp:taxon-name><tp:taxon-name-part taxon-name-part-type="genus">Capsicum</tp:taxon-name-part></tp:taxon-name></italic> germplasm collection from Nepal as determined by Randomly Amplified Polymorphic DNA markers.</article-title><source>Journal of the American Society for Horticultural Science</source><volume>127</volume>(<issue>3</issue>): <fpage>316</fpage>–<lpage>324</lpage>. <ext-link xlink:href="10.21273/JASHS.127.3.318" ext-link-type="doi" xlink:type="simple">https://doi.org/10.21273/JASHS.127.3.318</ext-link></mixed-citation></ref><ref id="B504"><mixed-citation xmlns:xlink="http://www.w3.org/1999/xlink" xlink:type="simple"><person-group><name name-style="western"><surname>Yamamoto</surname><given-names>S</given-names></name><name name-style="western"><surname>Nawata</surname><given-names>E</given-names></name></person-group> (<year>2009</year>) <article-title>Use of <italic><tp:taxon-name><tp:taxon-name-part taxon-name-part-type="genus">Capsicum</tp:taxon-name-part><tp:taxon-name-part taxon-name-part-type="species">frutescens</tp:taxon-name-part></tp:taxon-name></italic> L. by the indigenous peoples of Taiwan and the Batanes Islands.</article-title><source>Economic Botany</source><volume>63</volume>(<issue>1</issue>): <fpage>43</fpage>–<lpage>59</lpage>. <ext-link xlink:href="10.1007/s12231-008-9052-5" ext-link-type="doi" xlink:type="simple">https://doi.org/10.1007/s12231-008-9052-5</ext-link></mixed-citation></ref><ref id="B64"><mixed-citation xmlns:xlink="http://www.w3.org/1999/xlink" xlink:type="simple"><person-group><name name-style="western"><surname>Bosland</surname><given-names>PW</given-names></name><name name-style="western"><surname>Votava</surname><given-names>EJ</given-names></name></person-group> (<year>2000</year>) <source>Peppers: Vegetable and Spice <tp:taxon-name><tp:taxon-name-part taxon-name-part-type="genus">Capsicums</tp:taxon-name-part></tp:taxon-name>.</source><publisher-name>CABI Publishing</publisher-name>, <publisher-loc>Wallingford</publisher-loc>, <size units="page">204 pp</size>.</mixed-citation></ref><ref id="B503"><mixed-citation xmlns:xlink="http://www.w3.org/1999/xlink" xlink:type="simple"><person-group><name name-style="western"><surname>Yamamoto</surname><given-names>S</given-names></name><name name-style="western"><surname>Nawata</surname><given-names>E</given-names></name></person-group> (<year>2005</year>) <italic><tp:taxon-name><tp:taxon-name-part taxon-name-part-type="genus">Capsicum</tp:taxon-name-part><tp:taxon-name-part taxon-name-part-type="species">frutescens</tp:taxon-name-part></tp:taxon-name></italic> L. in Southeast and East Asia, and its dispersal routes into Japan. Economic Botany 59: 18–28. <ext-link xlink:href="10.1663/0013-0001(2005)059%5B0018:CFLISA%5D2.0.CO;2" ext-link-type="doi" xlink:type="simple">https://doi.org/10.1663/0013-0001(2005)059[0018:CFLISA]2.0.CO;2</ext-link></mixed-citation></ref><ref id="B368"><mixed-citation xmlns:xlink="http://www.w3.org/1999/xlink" xlink:type="simple"><person-group><name name-style="western"><surname>Pickersgill</surname><given-names>B</given-names></name></person-group> (<year>1971</year>) <article-title>Relationships between weedy and cultivated forms of chili peppers (genus <italic><tp:taxon-name><tp:taxon-name-part taxon-name-part-type="genus">Capsicum</tp:taxon-name-part></tp:taxon-name></italic>).</article-title><source>Evolution</source><volume>25</volume>: <fpage>683</fpage>–<lpage>691</lpage>. <ext-link xlink:href="10.1111/j.1558-5646.1971.tb01926.x" ext-link-type="doi" xlink:type="simple">https://doi.org/10.1111/j.1558-5646.1971.tb01926.x</ext-link></mixed-citation></ref><ref id="B120"><mixed-citation xmlns:xlink="http://www.w3.org/1999/xlink" xlink:type="simple"><person-group><name name-style="western"><surname>DeWitt</surname><given-names>D</given-names></name><name name-style="western"><surname>Bosland</surname><given-names>PW</given-names></name></person-group> (<year>1997</year>) <source>Peppers of the World: An Identification Guide.</source><publisher-name>Ten Speed Press</publisher-name>, <publisher-loc>Portland</publisher-loc>, <size units="page">256 pp</size>.</mixed-citation></ref><ref id="B369"><mixed-citation xmlns:xlink="http://www.w3.org/1999/xlink" xlink:type="simple"><person-group><name name-style="western"><surname>Pickersgill</surname><given-names>B</given-names></name></person-group> (<year>1977</year>) <article-title>Chromosomes and evolution in <italic><tp:taxon-name><tp:taxon-name-part taxon-name-part-type="genus">Capsicum</tp:taxon-name-part></tp:taxon-name></italic>.</article-title> In: <person-group><name name-style="western"><surname>Pochard</surname><given-names>E</given-names></name></person-group> (<role>Ed.</role>) <issue-title>Capsicum 77.</issue-title><source>Comptes Rèndues 3ème Congrès Eucarpia Piment. INRA (Institut National de la Recherche Agronomique), Montfavet-Avignon</source>, <fpage>27</fpage>–<lpage>37</lpage>.</mixed-citation></ref><ref id="B317"><mixed-citation xmlns:xlink="http://www.w3.org/1999/xlink" xlink:type="simple"><person-group><name name-style="western"><surname>Moscone</surname><given-names>EA</given-names></name><name name-style="western"><surname>Scaldaferro</surname><given-names>MA</given-names></name><name name-style="western"><surname>Grabiele</surname><given-names>M</given-names></name><name name-style="western"><surname>Cecchini</surname><given-names>NM</given-names></name><name name-style="western"><surname>Sanchez García</surname><given-names>Y</given-names></name><name name-style="western"><surname>Jarret</surname><given-names>R</given-names></name><name name-style="western"><surname>Daviña</surname><given-names>JR</given-names></name><name name-style="western"><surname>Ducasse</surname><given-names>DA</given-names></name><name name-style="western"><surname>Barboza</surname><given-names>GE</given-names></name><name name-style="western"><surname>Ehrendorfer</surname><given-names>F</given-names></name></person-group> (<year>2007</year>) <article-title>The evolution of chili peppers (<italic><tp:taxon-name><tp:taxon-name-part taxon-name-part-type="genus">Capsicum</tp:taxon-name-part></tp:taxon-name></italic>-<tp:taxon-name><tp:taxon-name-part taxon-name-part-type="family">Solanaceae</tp:taxon-name-part></tp:taxon-name>): a cytogenetic perspective.</article-title><source>Acta Horticulturae (ISHS)</source><volume>745</volume>: <fpage>137</fpage>–<lpage>170</lpage>. <ext-link xlink:href="10.17660/ActaHortic.2007.745.5" ext-link-type="doi" xlink:type="simple">https://doi.org/10.17660/ActaHortic.2007.745.5</ext-link></mixed-citation></ref><ref id="B370"><mixed-citation xmlns:xlink="http://www.w3.org/1999/xlink" xlink:type="simple"><person-group><name name-style="western"><surname>Pickersgill</surname><given-names>B</given-names></name></person-group> (<year>1984</year>) <article-title>Migration of chili peppers, <italic><tp:taxon-name><tp:taxon-name-part taxon-name-part-type="genus">Capsicum</tp:taxon-name-part></tp:taxon-name></italic> spp. in the Americas.</article-title> In: <person-group><name name-style="western"><surname>Stone</surname><given-names>D</given-names></name></person-group> (<role>Ed.</role>) <issue-title>Pre-Columbian Plant Migration.</issue-title><source>Papers of the Peabody Museum of Archeology and Ethnology</source><volume>76</volume>: <fpage>105</fpage>–<lpage>123</lpage>.</mixed-citation></ref><ref id="B29"><mixed-citation xmlns:xlink="http://www.w3.org/1999/xlink" xlink:type="simple"><person-group><name name-style="western"><surname>Barbosa</surname><given-names>RI</given-names></name><name name-style="western"><surname>Luz</surname><given-names>FJF</given-names></name><name name-style="western"><surname>Nascimento-Filho</surname><given-names>HR</given-names></name><name name-style="western"><surname>Maduro</surname><given-names>CB</given-names></name></person-group> (<year>2006</year>) <source>Pimentas de Roraima (Catálogo de Referência).</source><publisher-name>EDUA/Editora INPA (Série Biblioteca Científica da Amazônia)</publisher-name>, <publisher-loc>Manaus</publisher-loc>, <size units="page">93 pp</size>.</mixed-citation></ref><ref id="B132"><mixed-citation xmlns:xlink="http://www.w3.org/1999/xlink" xlink:type="simple"><person-group><name name-style="western"><surname>Dunal</surname><given-names>MF</given-names></name></person-group> (<year>1852</year>) <article-title><tp:taxon-name><tp:taxon-name-part taxon-name-part-type="family">Solanaceae</tp:taxon-name-part></tp:taxon-name>. In: Candolle AP de (Ed.</article-title><source>) <tp:taxon-name><tp:taxon-name-part taxon-name-part-type="genus">Prodromus</tp:taxon-name-part></tp:taxon-name> systematis naturalis regni vegetabilis</source><volume>13</volume>(<issue>1</issue>): <fpage>1</fpage>–<lpage>690</lpage>.</mixed-citation></ref><ref id="B261"><mixed-citation xmlns:xlink="http://www.w3.org/1999/xlink" xlink:type="simple"><person-group><name name-style="western"><surname>Libreros</surname><given-names>D</given-names></name><name name-style="western"><surname>van Zonneveld</surname><given-names>M</given-names></name><name name-style="western"><surname>Petz</surname><given-names>M</given-names></name><name name-style="western"><surname>Meckelmann</surname><given-names>SW</given-names></name><name name-style="western"><surname>Ríos</surname><given-names>L</given-names></name><name name-style="western"><surname>Peña</surname><given-names>K</given-names></name><name name-style="western"><surname>Amaya</surname><given-names>K</given-names></name><name name-style="western"><surname>Ramírez</surname><given-names>M</given-names></name></person-group> (<year>2013</year>) <source>Catálogo de ajíes (<italic><tp:taxon-name><tp:taxon-name-part taxon-name-part-type="genus">Capsicum</tp:taxon-name-part></tp:taxon-name></italic> spp.) peruanos promisorios conservados en el banco de semillas del INIA, Perú.</source><publisher-name>Bioversity International</publisher-name>, <publisher-loc>Cali</publisher-loc>, <size units="page">49 pp</size>.</mixed-citation></ref><ref id="B28"><mixed-citation xmlns:xlink="http://www.w3.org/1999/xlink" xlink:type="simple"><person-group><name name-style="western"><surname>Barbosa</surname><given-names>RI</given-names></name><name name-style="western"><surname>Luz</surname><given-names>FJF</given-names></name><name name-style="western"><surname>Nascimento-Filho</surname><given-names>HR</given-names></name><name name-style="western"><surname>Maduro</surname><given-names>CB</given-names></name></person-group> (<year>2002</year>) <article-title>Pimentas do gênero <italic><tp:taxon-name><tp:taxon-name-part taxon-name-part-type="genus">Capsicum</tp:taxon-name-part></tp:taxon-name></italic> cultivadas em Roraima, Amazônia Brasileira. I. Espécies domesticadas.</article-title><source>Acta Amazonica</source><volume>32</volume>(<issue>2</issue>): <fpage>177</fpage>–<lpage>192</lpage>. <ext-link xlink:href="10.1590/1809-43922002322192" ext-link-type="doi" xlink:type="simple">https://doi.org/10.1590/1809-43922002322192</ext-link></mixed-citation></ref><ref id="B361"><mixed-citation xmlns:xlink="http://www.w3.org/1999/xlink" xlink:type="simple"><person-group><name name-style="western"><surname>Pereira</surname><given-names>LA</given-names></name><name name-style="western"><surname>Barboza</surname><given-names>GE</given-names></name><name name-style="western"><surname>Bovini</surname><given-names>MG</given-names></name><name name-style="western"><surname>Zélia de Almeida</surname><given-names>M</given-names></name><name name-style="western"><surname>Guimarães</surname><given-names>EF</given-names></name></person-group> (<year>2011</year>) <article-title>Caracterización y uso de “pimientas” en una comunidad quilombola de la Amazonía Oriental (Brasil).</article-title><source>Journal of the Botanical Research Institute of Texas</source><volume>5</volume>(<issue>1</issue>): <fpage>255</fpage>–<lpage>272</lpage>.</mixed-citation></ref><ref id="B275"><mixed-citation xmlns:xlink="http://www.w3.org/1999/xlink" xlink:type="simple"><person-group><name name-style="western"><surname>Martínez Crovetto</surname><given-names>RN</given-names></name></person-group> (<year>1981</year>) <article-title>Plantas utilizadas en medicina en el noroeste de Corrientes.</article-title><source>Miscelanea (Fundación Miguel Lillo)</source><volume>69</volume>: <fpage>7</fpage>–<lpage>139</lpage>.</mixed-citation></ref><ref id="B119"><mixed-citation xmlns:xlink="http://www.w3.org/1999/xlink" xlink:type="simple"><person-group><name name-style="western"><surname>Del Vitto</surname><given-names>LA</given-names></name><name name-style="western"><surname>Petenatti</surname><given-names>EM</given-names></name><name name-style="western"><surname>Petenatti</surname><given-names>ME</given-names></name></person-group> (<year>1997</year>) <article-title>Recursos Herbolarios de San Luis (República Argentina). Primera Parte: Plantas Nativas.</article-title><source>Multequina</source><volume>6</volume>: <fpage>49</fpage>–<lpage>66</lpage>.</mixed-citation></ref><ref id="B431"><mixed-citation xmlns:xlink="http://www.w3.org/1999/xlink" xlink:type="simple"><person-group><name name-style="western"><surname>Scarpa</surname><given-names>GF</given-names></name></person-group> (<year>2002</year>) <article-title>Plantas empleadas contra trastornos digestivos en la medicina tradicional criolla del Chaco Noroccidental.</article-title><source>Dominguezia</source><volume>18</volume>(<issue>1</issue>): <fpage>36</fpage>–<lpage>50</lpage>.</mixed-citation></ref><ref id="B152"><mixed-citation xmlns:xlink="http://www.w3.org/1999/xlink" xlink:type="simple"><person-group><name name-style="western"><surname>Filipov</surname><given-names>A</given-names></name></person-group> (<year>1994</year>) <article-title>Medicinal plants of the Pilagá of Central Chaco.</article-title><source>Journal of Ethnopharmacology</source><volume>44</volume>: <fpage>181</fpage>–<lpage>193</lpage>. <ext-link xlink:href="10.1016/0378-8741(94)01185-0" ext-link-type="doi" xlink:type="simple">https://doi.org/10.1016/0378-8741(94)01185-0</ext-link></mixed-citation></ref><ref id="B269"><mixed-citation xmlns:xlink="http://www.w3.org/1999/xlink" xlink:type="simple"><person-group><name name-style="western"><surname>López</surname><given-names>P</given-names></name><name name-style="western"><surname>Gorzalczany</surname><given-names>S</given-names></name><name name-style="western"><surname>Acevedo</surname><given-names>C</given-names></name><name name-style="western"><surname>Alonso</surname><given-names>R</given-names></name><name name-style="western"><surname>Ferraro</surname><given-names>G</given-names></name></person-group> (<year>2012</year>) <article-title>Chemical study and anti-inflammatory activity of <italic><tp:taxon-name><tp:taxon-name-part taxon-name-part-type="genus">Capsicum</tp:taxon-name-part><tp:taxon-name-part taxon-name-part-type="species">chacoense</tp:taxon-name-part></tp:taxon-name></italic> and <italic><tp:taxon-name><tp:taxon-name-part taxon-name-part-type="genus">C.</tp:taxon-name-part><tp:taxon-name-part taxon-name-part-type="species">baccatum</tp:taxon-name-part></tp:taxon-name></italic>.</article-title><source>Brazilian Journal of Pharmacognosy</source><volume>22</volume>(<issue>2</issue>): <fpage>455</fpage>–<lpage>458</lpage>. <ext-link xlink:href="10.1590/S0102-695X2011005000187" ext-link-type="doi" xlink:type="simple">https://doi.org/10.1590/S0102-695X2011005000187</ext-link></mixed-citation></ref><ref id="B161"><mixed-citation xmlns:xlink="http://www.w3.org/1999/xlink" xlink:type="simple"><person-group><name name-style="western"><surname>Friesen Ratzlaff</surname><given-names>V</given-names></name></person-group> (<year>2017</year>) <source>Plantas medicinales del Gran Chaco.</source><publisher-name>Facultad de Ciencias Agrarias</publisher-name>, <publisher-loc>Universidad Nacional de Asunción, San Lorenzo-Paraguay</publisher-loc>, <size units="page">128 pp</size>.</mixed-citation></ref><ref id="B79"><mixed-citation xmlns:xlink="http://www.w3.org/1999/xlink" xlink:type="simple"><person-group><name name-style="western"><surname>Carrizo García</surname><given-names>C</given-names></name><name name-style="western"><surname>Barfuss</surname><given-names>MHJ</given-names></name><name name-style="western"><surname>Sehr</surname><given-names>EM</given-names></name><name name-style="western"><surname>Barboza</surname><given-names>GE</given-names></name><name name-style="western"><surname>Samuel</surname><given-names>R</given-names></name><name name-style="western"><surname>Moscone</surname><given-names>EA</given-names></name><name name-style="western"><surname>Ehrendorfer</surname><given-names>F</given-names></name></person-group> (<year>2016</year>) <article-title>Phylogenetic relationships, diversification and expansion of chili peppers (<italic><tp:taxon-name><tp:taxon-name-part taxon-name-part-type="genus">Capsicum</tp:taxon-name-part></tp:taxon-name></italic>, <tp:taxon-name><tp:taxon-name-part taxon-name-part-type="family">Solanaceae</tp:taxon-name-part></tp:taxon-name>).</article-title><source>Annals of Botany</source><volume>118</volume>: <fpage>35</fpage>–<lpage>51</lpage>. <ext-link xlink:href="10.1093/aob/mcw079" ext-link-type="doi" xlink:type="simple">https://doi.org/10.1093/aob/mcw079</ext-link></mixed-citation></ref><ref id="B77"><mixed-citation xmlns:xlink="http://www.w3.org/1999/xlink" xlink:type="simple"><person-group><name name-style="western"><surname>Carvalho</surname><given-names>S</given-names></name><name name-style="western"><surname>Bianchetti</surname><given-names>L</given-names></name><name name-style="western"><surname>Ragassi</surname><given-names>C</given-names></name><name name-style="western"><surname>Ribeiro</surname><given-names>C</given-names></name><name name-style="western"><surname>Reifschneider</surname><given-names>F</given-names></name><name name-style="western"><surname>Buso</surname><given-names>G</given-names></name><name name-style="western"><surname>Faleiro</surname><given-names>F</given-names></name></person-group> (<year>2017</year>) Genetic variability of a Brazilian <italic><tp:taxon-name><tp:taxon-name-part taxon-name-part-type="genus">Capsicum</tp:taxon-name-part><tp:taxon-name-part taxon-name-part-type="species">frutescens</tp:taxon-name-part></tp:taxon-name></italic> germplasm collection using morphological characteristics and SSR markers. Genetics and Molecular Research 16(3): gmr16039689. [18 pp] <ext-link xlink:href="10.4238/gmr16039689" ext-link-type="doi" xlink:type="simple">https://doi.org/10.4238/gmr16039689</ext-link></mixed-citation></ref><ref id="B476"><mixed-citation xmlns:xlink="http://www.w3.org/1999/xlink" xlink:type="simple"><person-group><name name-style="western"><surname>Tripodi</surname><given-names>P</given-names></name><name name-style="western"><surname>Greco</surname><given-names>B</given-names></name></person-group> (<year>2018</year>) Large scale phenotyping provides insight into the diversity of vegetative and reproductive organs in a wide collection of wild and domesticated peppers (<italic><tp:taxon-name><tp:taxon-name-part taxon-name-part-type="genus">Capsicum</tp:taxon-name-part></tp:taxon-name></italic> spp.). Plants 7(4): e103. <ext-link xlink:href="10.3390/plants7040103" ext-link-type="doi" xlink:type="simple">https://doi.org/10.3390/plants7040103</ext-link></mixed-citation></ref><ref id="B69"><mixed-citation xmlns:xlink="http://www.w3.org/1999/xlink" xlink:type="simple"><person-group><name name-style="western"><surname>Brilhante</surname><given-names>BDG</given-names></name><name name-style="western"><surname>Santos</surname><given-names>T de O</given-names></name><name name-style="western"><surname>Santos</surname><given-names>PHAD</given-names></name><name name-style="western"><surname>Kamphorst</surname><given-names>SH</given-names></name><name name-style="western"><surname>Neto</surname><given-names>JDS</given-names></name><name name-style="western"><surname>Rangel</surname><given-names>LH</given-names></name><name name-style="western"><surname>Valadares</surname><given-names>FV</given-names></name><name name-style="western"><surname>de Almeida</surname><given-names>RN</given-names></name><name name-style="western"><surname>Rodrigues</surname><given-names>R</given-names></name><name name-style="western"><surname>Júnior</surname><given-names>ACS</given-names></name><name name-style="western"><surname>Moulin</surname><given-names>MM</given-names></name></person-group> (<year>2021</year>) Phenotypic and molecular characterization of Brazilian <italic><tp:taxon-name><tp:taxon-name-part taxon-name-part-type="genus">Capsicum</tp:taxon-name-part></tp:taxon-name></italic> germplasm. Agronomy 11(5): e854. <ext-link xlink:href="10.3390/agronomy11050854" ext-link-type="doi" xlink:type="simple">https://doi.org/10.3390/agronomy11050854</ext-link></mixed-citation></ref><ref id="B358"><mixed-citation xmlns:xlink="http://www.w3.org/1999/xlink" xlink:type="simple"><person-group><name name-style="western"><surname>Peñuela</surname><given-names>M</given-names></name><name name-style="western"><surname>Arias</surname><given-names>LL</given-names></name><name name-style="western"><surname>Viáfara-Vega</surname><given-names>R</given-names></name><name name-style="western"><surname>Rivera Franco</surname><given-names>N</given-names></name><name name-style="western"><surname>Cárdenas</surname><given-names>H</given-names></name></person-group> (<year>2020</year>) <article-title>Morphological and molecular description of three commercial <italic><tp:taxon-name><tp:taxon-name-part taxon-name-part-type="genus">Capsicum</tp:taxon-name-part></tp:taxon-name></italic> varieties: a look at the correlation of traits and genetic distancing.</article-title><source>Genetic Resources and Crop Evolution</source><volume>68</volume>: <fpage>261</fpage>–<lpage>277</lpage>. <ext-link xlink:href="10.1007/s10722-020-00983-8" ext-link-type="doi" xlink:type="simple">https://doi.org/10.1007/s10722-020-00983-8</ext-link></mixed-citation></ref><ref id="B226"><mixed-citation xmlns:xlink="http://www.w3.org/1999/xlink" xlink:type="simple"><person-group><name name-style="western"><surname>Jensen</surname><given-names>RJ</given-names></name><name name-style="western"><surname>McLeod</surname><given-names>MJ</given-names></name><name name-style="western"><surname>Eshbaugh</surname><given-names>WH</given-names></name><name name-style="western"><surname>Guttman</surname><given-names>SI</given-names></name></person-group> (<year>1979</year>) <article-title>Numerical taxonomic analyses of allozymic variation in <italic><tp:taxon-name><tp:taxon-name-part taxon-name-part-type="genus">Capsicum</tp:taxon-name-part></tp:taxon-name></italic> (<tp:taxon-name><tp:taxon-name-part taxon-name-part-type="family">Solanaceae</tp:taxon-name-part></tp:taxon-name>).</article-title><source>Taxon</source><volume>28</volume>(<issue>4</issue>): <fpage>315</fpage>–<lpage>327</lpage>. <ext-link xlink:href="10.2307/1219739" ext-link-type="doi" xlink:type="simple">https://doi.org/10.2307/1219739</ext-link></mixed-citation></ref><ref id="B286"><mixed-citation xmlns:xlink="http://www.w3.org/1999/xlink" xlink:type="simple"><person-group><name name-style="western"><surname>McLeod</surname><given-names>MJ</given-names></name><name name-style="western"><surname>Guttman</surname><given-names>SI</given-names></name><name name-style="western"><surname>Eshbaugh</surname><given-names>WH</given-names></name><name name-style="western"><surname>Rayle</surname><given-names>RE</given-names></name></person-group> (<year>1983b</year>) <article-title>An electrophoretic study of evolution in <italic><tp:taxon-name><tp:taxon-name-part taxon-name-part-type="genus">Capsicum</tp:taxon-name-part></tp:taxon-name></italic> (<tp:taxon-name><tp:taxon-name-part taxon-name-part-type="family">Solanaceae</tp:taxon-name-part></tp:taxon-name>).</article-title><source>Evolution</source><volume>37</volume>(<issue>3</issue>): <fpage>562</fpage>–<lpage>574</lpage>. <ext-link xlink:href="10.1111/j.1558-5646.1983.tb05573.x" ext-link-type="doi" xlink:type="simple">https://doi.org/10.1111/j.1558-5646.1983.tb05573.x</ext-link></mixed-citation></ref><ref id="B383"><mixed-citation xmlns:xlink="http://www.w3.org/1999/xlink" xlink:type="simple"><person-group><name name-style="western"><surname>Prince</surname><given-names>JP</given-names></name><name name-style="western"><surname>Lackney</surname><given-names>VK</given-names></name><name name-style="western"><surname>Angeles</surname><given-names>C</given-names></name><name name-style="western"><surname>Blauth</surname><given-names>JR</given-names></name><name name-style="western"><surname>Kyle</surname><given-names>MM</given-names></name></person-group> (<year>1995</year>) <article-title>A survey of DNA polymorphism within the genus <italic><tp:taxon-name><tp:taxon-name-part taxon-name-part-type="genus">Capsicum</tp:taxon-name-part></tp:taxon-name></italic> and the fingerprinting of pepper cultivars.</article-title><source>Genome</source><volume>38</volume>(<issue>2</issue>): <fpage>224</fpage>–<lpage>231</lpage>. <ext-link xlink:href="10.1139/g95-027" ext-link-type="doi" xlink:type="simple">https://doi.org/10.1139/g95-027</ext-link></mixed-citation></ref><ref id="B27"><mixed-citation xmlns:xlink="http://www.w3.org/1999/xlink" xlink:type="simple"><person-group><name name-style="western"><surname>Baral</surname><given-names>JB</given-names></name><name name-style="western"><surname>Bosland</surname><given-names>PW</given-names></name></person-group> (<year>2004</year>) <article-title>Unraveling the species dilemma in <italic><tp:taxon-name><tp:taxon-name-part taxon-name-part-type="genus">Capsicum</tp:taxon-name-part><tp:taxon-name-part taxon-name-part-type="species">frutescens</tp:taxon-name-part></tp:taxon-name></italic> and <italic><tp:taxon-name><tp:taxon-name-part taxon-name-part-type="genus">C.</tp:taxon-name-part><tp:taxon-name-part taxon-name-part-type="species">chinense</tp:taxon-name-part></tp:taxon-name></italic> (<tp:taxon-name><tp:taxon-name-part taxon-name-part-type="family">Solanaceae</tp:taxon-name-part></tp:taxon-name>): A multiple evidence approach using morphology, molecular analysis, and sexual compatibility.</article-title><source>Journal of the American Society for Horticultural Science</source><volume>129</volume>(<issue>6</issue>): <fpage>826</fpage>–<lpage>832</lpage>. <ext-link xlink:href="10.21273/JASHS.129.6.0826" ext-link-type="doi" xlink:type="simple">https://doi.org/10.21273/JASHS.129.6.0826</ext-link></mixed-citation></ref><ref id="B211"><mixed-citation xmlns:xlink="http://www.w3.org/1999/xlink" xlink:type="simple"><person-group><name name-style="western"><surname>Ibiza</surname><given-names>VP</given-names></name><name name-style="western"><surname>Blanca</surname><given-names>J</given-names></name><name name-style="western"><surname>Cañizares</surname><given-names>J</given-names></name><name name-style="western"><surname>Nuez</surname><given-names>F</given-names></name></person-group> (<year>2012</year>) <article-title>Taxonomy and genetic diversity of domesticated <italic><tp:taxon-name><tp:taxon-name-part taxon-name-part-type="genus">Capsicum</tp:taxon-name-part></tp:taxon-name></italic> species in the Andean region.</article-title><source>Genetic Resources and Crop Evolution</source><volume>59</volume>: <fpage>1077</fpage>–<lpage>1088</lpage>. <ext-link xlink:href="10.1007/s10722-011-9744-z" ext-link-type="doi" xlink:type="simple">https://doi.org/10.1007/s10722-011-9744-z</ext-link></mixed-citation></ref><ref id="B96"><mixed-citation xmlns:xlink="http://www.w3.org/1999/xlink" xlink:type="simple"><person-group><name name-style="western"><surname>D’Agostino</surname><given-names>N</given-names></name><name name-style="western"><surname>Tamburino</surname><given-names>R</given-names></name><name name-style="western"><surname>Cantarella</surname><given-names>C</given-names></name><name name-style="western"><surname>De Carluccio</surname><given-names>V</given-names></name><name name-style="western"><surname>Sannino</surname><given-names>L</given-names></name><name name-style="western"><surname>Cozzolino</surname><given-names>S</given-names></name><name name-style="western"><surname>Cardi</surname><given-names>T</given-names></name><name name-style="western"><surname>Scotti</surname><given-names>N</given-names></name></person-group> (<year>2018</year>) The complete plastome sequences of eleven <italic><tp:taxon-name><tp:taxon-name-part taxon-name-part-type="genus">Capsicum</tp:taxon-name-part></tp:taxon-name></italic> genotypes: Insights into DNA variation and molecular evolution. Genes 9(10): e503. <ext-link xlink:href="10.3390/genes9100503" ext-link-type="doi" xlink:type="simple">https://doi.org/10.3390/genes9100503</ext-link></mixed-citation></ref><ref id="B482"><mixed-citation xmlns:xlink="http://www.w3.org/1999/xlink" xlink:type="simple"><person-group><name name-style="western"><surname>van Zonneveld</surname><given-names>M</given-names></name><name name-style="western"><surname>Ramirez</surname><given-names>M</given-names></name><name name-style="western"><surname>Williams</surname><given-names>DE</given-names></name><name name-style="western"><surname>Petz</surname><given-names>M</given-names></name><name name-style="western"><surname>Meckelmann</surname><given-names>S</given-names></name><name name-style="western"><surname>Avila</surname><given-names>T</given-names></name><name name-style="western"><surname>Bejarano</surname><given-names>C</given-names></name><name name-style="western"><surname>Ríos</surname><given-names>L</given-names></name><name name-style="western"><surname>Peña</surname><given-names>K</given-names></name><name name-style="western"><surname>Jäger</surname><given-names>M</given-names></name><name name-style="western"><surname>Libreros</surname><given-names>D</given-names></name><name name-style="western"><surname>Amaya</surname><given-names>K</given-names></name><name name-style="western"><surname>Scheldeman</surname><given-names>X</given-names></name></person-group> (<year>2015</year>) Screening genetic resources of <italic><tp:taxon-name><tp:taxon-name-part taxon-name-part-type="genus">Capsicum</tp:taxon-name-part></tp:taxon-name></italic> peppers in their primary center of diversity in Bolivia and Peru. PLoS ONE 10(9): e0134663. <ext-link xlink:href="10.1371/journal.pone.0134663" ext-link-type="doi" xlink:type="simple">https://doi.org/10.1371/journal.pone.0134663</ext-link></mixed-citation></ref><ref id="B298"><mixed-citation xmlns:xlink="http://www.w3.org/1999/xlink" xlink:type="simple"><person-group><name name-style="western"><surname>Miller</surname><given-names>P</given-names></name></person-group> (<year>1768</year>) The Gardeners Dictionary, 8<sup>th</sup> edn. Printed for the author, London.</mixed-citation></ref><ref id="B124"><mixed-citation xmlns:xlink="http://www.w3.org/1999/xlink" xlink:type="simple"><person-group><name name-style="western"><surname>Dierbach</surname><given-names>JH</given-names></name></person-group> (<year>1829</year>) <article-title>Uebersicht der bekannten Arten des Spanischen Pfeffers.</article-title><source>Archive des Apotheker-Vereins im Nordlichen Teutschland</source><volume>30</volume>(<issue>1</issue>): <fpage>19</fpage>–<lpage>31</lpage>. <ext-link xlink:href="10.1002/ardp.18290300103" ext-link-type="doi" xlink:type="simple">https://doi.org/10.1002/ardp.18290300103</ext-link></mixed-citation></ref><ref id="B103"><mixed-citation xmlns:xlink="http://www.w3.org/1999/xlink" xlink:type="simple"><person-group><name name-style="western"><surname>D’Arcy</surname><given-names>WG</given-names></name><name name-style="western"><surname>Eshbaugh</surname><given-names>WH</given-names></name></person-group> (<year>1974</year>) <article-title>New World Peppers (<italic><tp:taxon-name><tp:taxon-name-part taxon-name-part-type="genus">Capsicum</tp:taxon-name-part></tp:taxon-name></italic>-<tp:taxon-name><tp:taxon-name-part taxon-name-part-type="family">Solanaceae</tp:taxon-name-part></tp:taxon-name>) North of Colombia: A Résumé.</article-title><source>Baileya</source><volume>19</volume>(<issue>3</issue>): <fpage>93</fpage>–<lpage>105</lpage>.</mixed-citation></ref><ref id="B154"><mixed-citation xmlns:xlink="http://www.w3.org/1999/xlink" xlink:type="simple"><person-group><name name-style="western"><surname>Fingerhuth</surname><given-names>A</given-names></name></person-group> (<year>1832</year>) <source>Monographia generis Capsici.</source><publisher-name>Arnz &amp; Comp.</publisher-name>, <publisher-loc>Düsseldorf</publisher-loc>, <size units="page">36 pp</size>.</mixed-citation></ref><ref id="B215"><mixed-citation xmlns:xlink="http://www.w3.org/1999/xlink" xlink:type="simple"><person-group><name name-style="western"><surname>Irish</surname><given-names>HC</given-names></name></person-group> (<year>1898</year>) <article-title>Revision of the genus <italic><tp:taxon-name><tp:taxon-name-part taxon-name-part-type="genus">Capsicum</tp:taxon-name-part></tp:taxon-name></italic> with special reference to garden varieties.</article-title><source>Annual Report of the Missouri Botanical Garden</source><volume>9</volume>: <fpage>53</fpage>–<lpage>110</lpage>. <ext-link xlink:href="10.2307/2992137" ext-link-type="doi" xlink:type="simple">https://doi.org/10.2307/2992137</ext-link></mixed-citation></ref><ref id="B294"><mixed-citation xmlns:xlink="http://www.w3.org/1999/xlink" xlink:type="simple"><person-group><name name-style="western"><surname>Meyer</surname><given-names>GFW</given-names></name></person-group> (<year>1818</year>) <source>Primitiae florae essequeboensis. H.</source><publisher-name>Dieterich</publisher-name>, <publisher-loc>Göttingen</publisher-loc>, <size units="page">318 pp</size>.</mixed-citation></ref><ref id="B409"><mixed-citation xmlns:xlink="http://www.w3.org/1999/xlink" xlink:type="simple"><person-group><name name-style="western"><surname>Roxburgh</surname><given-names>W</given-names></name></person-group> (<year>1814</year>) <source>Hortus Bengalensis.</source><publisher-name>Mission Press</publisher-name>, <publisher-loc>Serampore</publisher-loc>, <size units="page">105 pp</size>.</mixed-citation></ref><ref id="B410"><mixed-citation xmlns:xlink="http://www.w3.org/1999/xlink" xlink:type="simple"><person-group><name name-style="western"><surname>Roxburgh</surname><given-names>W</given-names></name></person-group> (<year>1824</year>) <source>Flora indica, or descriptions of Indian plants. Vol. 2.</source><publisher-name>Mission Press</publisher-name>, <publisher-loc>Serampore</publisher-loc>, <size units="page">588 pp</size>.</mixed-citation></ref><ref id="B156"><mixed-citation xmlns:xlink="http://www.w3.org/1999/xlink" xlink:type="simple"><person-group><name name-style="western"><surname>Forman</surname><given-names>LL</given-names></name></person-group> (<year>1997</year>) <article-title>Notes concerning the typification of names of William Roxburgh’s species of Phanerogams.</article-title><source>Kew Bulletin</source><volume>52</volume>(<issue>3</issue>): <fpage>513</fpage>–<lpage>534</lpage>. <ext-link xlink:href="https://www.jstor.org/stable/4110285" ext-link-type="uri" xlink:type="simple">https://www.jstor.org/stable/4110285</ext-link></mixed-citation></ref><ref id="B58"><mixed-citation xmlns:xlink="http://www.w3.org/1999/xlink" xlink:type="simple"><person-group><name name-style="western"><surname>Blume</surname><given-names>CL</given-names></name></person-group> (<year>1826</year>) <article-title><tp:taxon-name><tp:taxon-name-part taxon-name-part-type="family">Solanaceae</tp:taxon-name-part></tp:taxon-name>.</article-title><source>In: Bijdragen tot de Flora van Nederlandsch Indië</source><volume>13</volume>: <fpage>694</fpage>–<lpage>708</lpage>. <ext-link xlink:href="10.5962/bhl.title.115427" ext-link-type="doi" xlink:type="simple">https://doi.org/10.5962/bhl.title.115427</ext-link></mixed-citation></ref><ref id="B451"><mixed-citation xmlns:xlink="http://www.w3.org/1999/xlink" xlink:type="simple"><person-group><name name-style="western"><surname>Stafleu</surname><given-names>FA</given-names></name><name name-style="western"><surname>Mennega</surname><given-names>EA</given-names></name></person-group> (<year>1993</year>) <source>Taxonomic literature: a selective guide to botanical publications and collections with dates, commentaries and types, Supp. II: Be-Bo.</source><publisher-name>Koeltz Scientific Books</publisher-name>, <publisher-loc>Königstein</publisher-loc>, <size units="page">464 pp</size>.</mixed-citation></ref></ref-list></tp:taxon-treatment>
