# Supplementary material for: ﻿Monograph of wild and cultivated chili peppers (Capsicum L., Solanaceae)
Source: PhytoKeys. 2022 Jun 14;200:1–423. doi: 10.3897/phytokeys.200.71667 (PMC9881532; doi:10.3897/phytokeys.200.71667)
Supplement: XML Treatment for Capsicum galapagoense [file phytokeys.200.71667-treatment26.xml]

<!DOCTYPE tp:taxon-treatment
  PUBLIC "-//TaxonX//DTD Taxonomic Treatment Publishing DTD v0 20100105//EN" "tax-treatment-NSO.dtd">
<tp:taxon-treatment xmlns:tp="http://www.plazi.org/taxpub"><tp:treatment-meta><kwd-group><label>Taxon classification</label><kwd>
              <named-content content-type="kingdom">Plantae</named-content>
            </kwd><kwd>
              <named-content content-type="order">Solanales</named-content>
            </kwd><kwd>
              <named-content content-type="family">Solanaceae</named-content>
            </kwd></kwd-group><mixed-citation publication-type="journal"><person-group><name><surname>Barboza</surname><given-names>Gloria E.</given-names></name><name><surname>García</surname><given-names>Carolina Carrizo</given-names></name><name><surname>Bianchetti</surname><given-names>Luciano de Bem</given-names></name><name><surname>Romero</surname><given-names>María V.</given-names></name><name><surname>Scaldaferro</surname><given-names>Marisel</given-names></name></person-group><article-title>﻿Monograph of wild and cultivated chili peppers (<italic><tp:taxon-name><tp:taxon-name-part taxon-name-part-type="genus" reg="Capsicum">Capsicum</tp:taxon-name-part></tp:taxon-name></italic> L., <tp:taxon-name><tp:taxon-name-part taxon-name-part-type="family">Solanaceae</tp:taxon-name-part></tp:taxon-name>)</article-title><source>PhytoKeys</source><day>14</day><month>06</month><year>2022</year><volume>200</volume><fpage>1</fpage><lpage>423</lpage><pub-id pub-id-type="doi">10.3897/phytokeys.200.71667</pub-id></mixed-citation></tp:treatment-meta><tp:nomenclature><label>﻿20.</label><tp:taxon-name>
            <object-id xmlns:xlink="http://www.w3.org/1999/xlink" content-type="arpha" xlink:type="simple">B3598069-E963-575D-812A-A2754EB076F0</object-id>
            <tp:taxon-name-part taxon-name-part-type="genus" reg="Capsicum">Capsicum</tp:taxon-name-part>
            <tp:taxon-name-part taxon-name-part-type="species" reg="galapagoense">galapagoense</tp:taxon-name-part>
          </tp:taxon-name><tp:taxon-authority>Hunz., Huitième Congr. Int. Bot. Paris, Comptes Rend. Séances Rapp. &amp; Commun. 1954, sect.4: 73. 1956.</tp:taxon-authority><xref ref-type="fig" rid="F70">Fig. 70</xref><tp:nomenclature-citation-list><tp:nomenclature-citation><tp:taxon-name>
                <tp:taxon-name-part taxon-name-part-type="genus" reg="Brachistus">Brachistus</tp:taxon-name-part>
                <tp:taxon-name-part taxon-name-part-type="species" reg="pubescens">pubescens</tp:taxon-name-part>
              </tp:taxon-name><comment>Stewart, Proc. Calif. Acad. Sci., ser. 4, 1: 137. 1911. Type. Ecuador. Galápagos: Albemarle Island [= Isabela], Villamil, 450–600 ft elev., 3 Jan 1906, <italic>A. Stewart 3352</italic> (lectotype, designated by <xref ref-type="bibr" rid="B32">Barboza 2011</xref>, pg. 26: CAS [0001526, acc. # 1244]; isolectotypes: B [B10-0176773], GH [00076931], US [01108008, acc. # 921602]).</comment></tp:nomenclature-citation><tp:nomenclature-citation><tp:taxon-name>
                <tp:taxon-name-part taxon-name-part-type="genus" reg="Capsicum">Capsicum</tp:taxon-name-part>
                <tp:taxon-name-part taxon-name-part-type="species" reg="galapagense">galapagense</tp:taxon-name-part>
              </tp:taxon-name><comment>Heiser &amp; P.G.Sm., Brittonia 10: 200. 1958, nom. illeg., not <tp:taxon-name><tp:taxon-name-part taxon-name-part-type="genus" reg="Capsicum">Capsicum</tp:taxon-name-part><tp:taxon-name-part taxon-name-part-type="species" reg="galapagoense">galapagoense</tp:taxon-name-part></tp:taxon-name> Hunz. (1956). Type. Based on <tp:taxon-name><tp:taxon-name-part taxon-name-part-type="genus" reg="Brachistus">Brachistus</tp:taxon-name-part><tp:taxon-name-part taxon-name-part-type="species" reg="pubescens">pubescens</tp:taxon-name-part></tp:taxon-name> Stewart</comment></tp:nomenclature-citation></tp:nomenclature-citation-list></tp:nomenclature><tp:treatment-sec sec-type="material" id="SECID0ERXMO"><title>Type.</title><p>Based on <italic><tp:taxon-name><tp:taxon-name-part taxon-name-part-type="genus" reg="Brachistus">Brachistus</tp:taxon-name-part><tp:taxon-name-part taxon-name-part-type="species" reg="pubescens">pubescens</tp:taxon-name-part></tp:taxon-name></italic> Stewart.</p></tp:treatment-sec><tp:treatment-sec sec-type="description" id="SECID0ECYMO"><title>Description.</title><p>Erect low shrubs, 0.5–1 m tall, much branched from near the base. Young stems terete to slightly 2–3-angled, fragile, densely white or yellowish-white (when dry) pubescent, with spreading, simple, uniseriate, 3–7-celled, eglandular trichomes 0.3–1.5 mm long; nodes green; bark of older stems brown, glabrescent; lenticels absent. Sympodial units difoliate, the leaves geminate; leaf pair unequal in size, similar in shape. Leaves membranous, slightly discolorous, densely pubescent on both surfaces, especially on the veins, with similar eglandular trichomes to the stems, plus sparse small glandular trichomes and occasionally furcate eglandular trichomes; blades of major leaves 2–6 (–8) cm long, 0.9–2.8 (–3.5) cm wide, ovate, the major veins 3–5 on each side of mid-vein, the base cuneate or truncate and asymmetric, the margins entire, the apex slightly acuminate; petioles 0.5–1.5 cm long, densely pubescent; blades of minor leaves 1.1–1.95 cm long, 0.3–0.7 cm wide, ovate, the major veins 3–4 on each side of mid-vein, the base cuneate or truncate and asymmetric, the margins entire, the apex acute or obtuse; petioles 0.2–0.7 cm long, densely pubescent. Inflorescences axillary, 1–2-flowered; flowering pedicels 6–8 mm long, short, angled, erect to slightly spreading, geniculate at anthesis, densely pubescent, the eglandular trichomes long, spreading; pedicel scars conspicuous. Buds ovoid, white. Flowers 5-merous. Calyx 1.3–1.6 (–2) mm long, 1.8–2 mm wide, cup-shaped, circular in outline, thin, green, densely pubescent with the same trichomes as stems and leaves, the calyx appendages absent. Corolla 4–5 mm long, ca. 6 mm in diameter, entirely white or dull white outside and within, stellate without interpetalar membrane, lobed nearly halfway to the base, the tube 2–2.5 mm long, pubescent adaxially with sparse short glandular trichomes (stalk unicellular; head globose, unicellular), glabrous abaxially, the lobes 2.3–2.5 mm long, ca. 2.5 mm wide, ovate, spreading, glabrous adaxially and abaxially, the margins papillate, the tips acute, papillate. Stamens five, equal; filaments 1–1.3 mm long, white, inserted on the corolla ca. 0.7–1 mm from the base, with auricles fused to the corolla at point of insertion; anthers 0.9–1.3 mm long, ellipsoid, yellow, connivent at anthesis. Gynoeciumm with ovary 0.9–1.3 mm long, 0.8–1 mm in diameter, ovoid; ovules more than two per locule; nectary ca. 0.3 mm tall; styles homomorphic, 2.25–2.5 mm long, exserted 0.5–0.8 mm beyond the anthers, cylindrical, white; stigma 0.09 mm long, ca. 0.24 mm wide, discoid. Berry 5–7 mm in diameter, globose or somewhat ellipsoid, dark green when immature, red-orange or bright red at maturity, deciduous, pungent, the pericarp thick, opaque, with giant cells (endocarp alveolate); stone cells absent; fruiting pedicels 8–18 (–22) mm long, erect, slightly angled or terete, widened distally, green; fruiting calyx 2.8–4 mm in diameter, persistent, not accrescent, discoid, green. Seeds 8–9 per fruit, 3.5–4 mm long, 2.5–3 mm wide, flattened, C-shaped to reniform, pale yellow, the seed coat smooth (<abbrev xmlns:xlink="http://www.w3.org/1999/xlink" xlink:title="stereomicroscope" id="ABBRID0EIYMO" xlink:type="simple">SM</abbrev>), cerebelloid (<abbrev xmlns:xlink="http://www.w3.org/1999/xlink" xlink:title="scanning electron microscope" id="ABBRID0EMYMO" xlink:type="simple">SEM</abbrev>), the cells irregular in seed body and polygonal at superior margin, the lateral walls sinuate in seed body, wavy at margins; embryo annular or imbricate.</p></tp:treatment-sec><tp:treatment-sec sec-type="distribution" id="SECID0EQYMO"><title>Distribution.</title><p><italic><tp:taxon-name><tp:taxon-name-part taxon-name-part-type="genus" reg="Capsicum">Capsicum</tp:taxon-name-part><tp:taxon-name-part taxon-name-part-type="species" reg="galapagoense">galapagoense</tp:taxon-name-part></tp:taxon-name></italic> is endemic to the Galápagos Archipelago of Ecuador (Islands of Bartolomé, Fernandina, Isabela, Santa Cruz, Santiago, Rabida and Pinta) (Fig. <xref ref-type="fig" rid="F66">66</xref>).</p></tp:treatment-sec><tp:treatment-sec sec-type="ecology" id="SECID0EFZMO"><title>Ecology.</title><p><italic><tp:taxon-name><tp:taxon-name-part taxon-name-part-type="genus" reg="Capsicum">Capsicum</tp:taxon-name-part><tp:taxon-name-part taxon-name-part-type="species" reg="galapagoense">galapagoense</tp:taxon-name-part></tp:taxon-name></italic> grows in shade under shrubs or small trees in the arid lowlands to moist uplands of the islands (<italic><tp:taxon-name><tp:taxon-name-part taxon-name-part-type="genus" reg="Pisonia">Pisonia</tp:taxon-name-part></tp:taxon-name></italic>, <italic><tp:taxon-name><tp:taxon-name-part taxon-name-part-type="genus" reg="Scalesia">Scalesia</tp:taxon-name-part></tp:taxon-name></italic> or <italic><tp:taxon-name><tp:taxon-name-part taxon-name-part-type="genus" reg="Croton">Croton</tp:taxon-name-part></tp:taxon-name></italic> forests); 15–900 m elevation.</p></tp:treatment-sec><tp:treatment-sec sec-type="phenology" id="SECID0EL1MO"><title>Phenology.</title><p>Flowering and fruiting from December to August and likely all year.</p></tp:treatment-sec><tp:treatment-sec sec-type="Chromosome number" id="SECID0EQ1MO"><title>Chromosome number.</title><p><italic>n</italic> = 12 (Heiser and Smith 1958); 2<italic>n</italic> = 2x = 24 (<xref ref-type="bibr" rid="B369">Pickersgill 1977</xref>; <xref ref-type="bibr" rid="B317">Moscone et al. 2007</xref>).</p></tp:treatment-sec><tp:treatment-sec sec-type="Common names" id="SECID0EC2MO"><title>Common names.</title><p>None recorded.</p></tp:treatment-sec><tp:treatment-sec sec-type="Uses" id="SECID0EH2MO"><title>Uses.</title><p>None recorded.</p></tp:treatment-sec><tp:treatment-sec sec-type="Preliminary conservation assessment" id="SECID0EM2MO"><title>Preliminary conservation assessment.</title><p><abbrev xmlns:xlink="http://www.w3.org/1999/xlink" xlink:title="extent of occurrence" id="ABBRID0ES2MO" xlink:type="simple">EOO</abbrev> (ca. 8000 km<sup>2</sup>); <abbrev xmlns:xlink="http://www.w3.org/1999/xlink" xlink:title="area of occupancy" id="ABBRID0EY2MO" xlink:type="simple">AOO</abbrev> (56 km<sup>2</sup>). Based on the number of locations and the area of occupancy, these suggest an Endangered (EN; B2ab(iii)) category for <italic><tp:taxon-name><tp:taxon-name-part taxon-name-part-type="genus" reg="Capsicum">Capsicum</tp:taxon-name-part><tp:taxon-name-part taxon-name-part-type="species" reg="galapagoense">galapagoense</tp:taxon-name-part></tp:taxon-name></italic>. The threats in the Galápagos, such as land-use activities, introduced alien plants in the inhabited islands and the population explosion of goats and pigs in the uninhabited ones (e.g. Islas Bartolomé, Fernandina or Rabida), have caused serious ecological problems that need to be addressed urgently to protect the rare and endemic species of the islands (<xref ref-type="bibr" rid="B3">Adsersen 1989</xref>).</p></tp:treatment-sec><tp:treatment-sec sec-type="discussion" id="SECID0EN3MO"><title>Discussion.</title><p><italic><tp:taxon-name><tp:taxon-name-part taxon-name-part-type="genus" reg="Capsicum">Capsicum</tp:taxon-name-part><tp:taxon-name-part taxon-name-part-type="species" reg="galapagoense">galapagoense</tp:taxon-name-part></tp:taxon-name></italic> belongs to the Annuum clade (<xref ref-type="bibr" rid="B79">Carrizo García et al. 2016</xref>). It is the only wild native species found in the Galapagos Islands. It is unique in having dense pubescence throughout and the smallest flowers in the genus (Fig. <xref ref-type="fig" rid="F70">70A, C</xref>). It is superficially similar to <tp:taxon-name><tp:taxon-name-part taxon-name-part-type="genus" reg="Capsicum">C.</tp:taxon-name-part><tp:taxon-name-part taxon-name-part-type="species" reg="annuum">annuum</tp:taxon-name-part><tp:taxon-name-part taxon-name-part-type="infraspecific-rank">var.</tp:taxon-name-part><tp:taxon-name-part taxon-name-part-type="variety" reg="glabriusculum">glabriusculum</tp:taxon-name-part></tp:taxon-name> in its habit, lack of calyx appendages (Fig. <xref ref-type="fig" rid="F70">70C, D</xref>), white corollas, small, red, pungent fruits and pale yellow seeds. The two taxa are not sympatric. Three other <italic><tp:taxon-name><tp:taxon-name-part taxon-name-part-type="genus" reg="Capsicum">Capsicum</tp:taxon-name-part></tp:taxon-name></italic> species grow in the Galápagos (<xref ref-type="bibr" rid="B287">McMullen 1999</xref>): 1) <italic><tp:taxon-name><tp:taxon-name-part taxon-name-part-type="genus" reg="Capsicum">C.</tp:taxon-name-part><tp:taxon-name-part taxon-name-part-type="species" reg="frutescens">frutescens</tp:taxon-name-part></tp:taxon-name></italic> is cultivated or escaped from cultivation and can be distinguished from <italic><tp:taxon-name><tp:taxon-name-part taxon-name-part-type="genus" reg="Capsicum">C.</tp:taxon-name-part><tp:taxon-name-part taxon-name-part-type="species" reg="galapagoense">galapagoense</tp:taxon-name-part></tp:taxon-name></italic> in its sparse general pubescence, larger greenish-white to greenish-yellow corollas and elongate, conical fruits; 2) the commonly cultivated <tp:taxon-name><tp:taxon-name-part taxon-name-part-type="genus" reg="Capsicum">C.</tp:taxon-name-part><tp:taxon-name-part taxon-name-part-type="species" reg="annuum">annuum</tp:taxon-name-part><tp:taxon-name-part taxon-name-part-type="infraspecific-rank">var.</tp:taxon-name-part><tp:taxon-name-part taxon-name-part-type="variety" reg="annuum">annuum</tp:taxon-name-part></tp:taxon-name> can be distinguished by its larger white corollas and diversely-shaped fruits; and 3) <tp:taxon-name><tp:taxon-name-part taxon-name-part-type="genus" reg="Capsicum">C.</tp:taxon-name-part><tp:taxon-name-part taxon-name-part-type="species" reg="baccatum">baccatum</tp:taxon-name-part><tp:taxon-name-part taxon-name-part-type="infraspecific-rank">var.</tp:taxon-name-part><tp:taxon-name-part taxon-name-part-type="variety" reg="pendulum">pendulum</tp:taxon-name-part></tp:taxon-name> distinguished by its white corollas with greenish-yellow spots within and large pendent fruits.</p><fig id="F70" position="float" orientation="portrait"><object-id xmlns:xlink="http://www.w3.org/1999/xlink" content-type="doi" xlink:type="simple">10.3897/phytokeys.200.71667.figure70</object-id><object-id xmlns:xlink="http://www.w3.org/1999/xlink" content-type="arpha" xlink:type="simple">5308819E-B48D-50DD-9D8B-F5744F0362F8</object-id><label>Figure 70.</label><caption><p><italic><tp:taxon-name><tp:taxon-name-part taxon-name-part-type="genus" reg="Capsicum">Capsicum</tp:taxon-name-part><tp:taxon-name-part taxon-name-part-type="species" reg="galapagoense">galapagoense</tp:taxon-name-part></tp:taxon-name></italic><bold>A</bold> flowering branch <bold>B</bold> eglandular trichome of the leaf <bold>C</bold> flower <bold>D</bold> calyx <bold>E</bold> section of the calyx showing the venation <bold>F</bold> sector of opened corolla <bold>G</bold> gynoecium <bold>H</bold> fruit <bold>I</bold> anatomical detail of the pericarp (note the giant cell in the mesocarp) <bold>J</bold> seed <bold>K</bold> seed, in cross section <bold>L</bold> structure of seed coat at the seed margin <bold>M</bold> structure of seed coat at the seed body <bold>N</bold> embryo <bold>A, B</bold> from <italic>Stewart 3351</italic><bold>C–G</bold> from <italic>Taylor G11</italic><bold>H–N</bold> from <italic>Schimpf 20</italic>. Drawn by L. Ochoa.</p></caption><graphic xmlns:xlink="http://www.w3.org/1999/xlink" xlink:href="phytokeys-200-001_article-71667__-g070.jpg" position="float" orientation="portrait" xlink:type="simple" id="oo_695485.jpg"><uri content-type="original_file" xlink:type="simple">https://binary.pensoft.net/fig/695485</uri></graphic></fig><p><italic><tp:taxon-name><tp:taxon-name-part taxon-name-part-type="genus" reg="Capsicum">Capsicum</tp:taxon-name-part><tp:taxon-name-part taxon-name-part-type="species" reg="galapagoense">galapagoense</tp:taxon-name-part></tp:taxon-name></italic> is self-compatible and has been experimentally crossed with members of the Annuum clade (<italic><tp:taxon-name><tp:taxon-name-part taxon-name-part-type="genus" reg="Capsicum">C.</tp:taxon-name-part><tp:taxon-name-part taxon-name-part-type="species" reg="annuum">annuum</tp:taxon-name-part></tp:taxon-name></italic>, <italic><tp:taxon-name><tp:taxon-name-part taxon-name-part-type="genus" reg="Capsicum">C.</tp:taxon-name-part><tp:taxon-name-part taxon-name-part-type="species" reg="chinense">chinense</tp:taxon-name-part></tp:taxon-name></italic>, <italic><tp:taxon-name><tp:taxon-name-part taxon-name-part-type="genus" reg="Capsicum">C.</tp:taxon-name-part><tp:taxon-name-part taxon-name-part-type="species" reg="frutescens">frutescens</tp:taxon-name-part></tp:taxon-name></italic>) and the Baccatum clade (<italic><tp:taxon-name><tp:taxon-name-part taxon-name-part-type="genus" reg="Capsicum">C.</tp:taxon-name-part><tp:taxon-name-part taxon-name-part-type="species" reg="baccatum">baccatum</tp:taxon-name-part></tp:taxon-name></italic> wild, <italic><tp:taxon-name><tp:taxon-name-part taxon-name-part-type="genus" reg="Capsicum">C.</tp:taxon-name-part><tp:taxon-name-part taxon-name-part-type="species" reg="rabenii">rabenii</tp:taxon-name-part></tp:taxon-name></italic>, <italic><tp:taxon-name><tp:taxon-name-part taxon-name-part-type="genus" reg="Capsicum">C.</tp:taxon-name-part><tp:taxon-name-part taxon-name-part-type="species" reg="chacoense">chacoense</tp:taxon-name-part></tp:taxon-name></italic>); no incompatibilities were found in any direction. Based on this breeding evidence, there is the potential for hybridisation between <italic><tp:taxon-name><tp:taxon-name-part taxon-name-part-type="genus" reg="Capsicum">C.</tp:taxon-name-part><tp:taxon-name-part taxon-name-part-type="species" reg="annuum">annuum</tp:taxon-name-part></tp:taxon-name></italic> or <italic><tp:taxon-name><tp:taxon-name-part taxon-name-part-type="genus" reg="Capsicum">C.</tp:taxon-name-part><tp:taxon-name-part taxon-name-part-type="species" reg="frutescens">frutescens</tp:taxon-name-part></tp:taxon-name></italic> and <italic><tp:taxon-name><tp:taxon-name-part taxon-name-part-type="genus" reg="Capsicum">C.</tp:taxon-name-part><tp:taxon-name-part taxon-name-part-type="species" reg="galapagoense">galapagoense</tp:taxon-name-part></tp:taxon-name></italic>, although <xref ref-type="bibr" rid="B287">McMullen (1999)</xref> considered this unlikely.</p></tp:treatment-sec><tp:treatment-sec sec-type="material" id="SECID0ESFNO"><title>Specimens examined.</title><p>See Suppl. material <xref ref-type="supplementary-material" rid="S4">4</xref>: Appendix 4.</p></tp:treatment-sec><tp:treatment-sec><!--Section generated to contain objects referenced in tp:taxon-treatment.--><fig id="F66" position="float" orientation="portrait"><object-id xmlns:xlink="http://www.w3.org/1999/xlink" content-type="doi" xlink:type="simple">10.3897/phytokeys.200.71667.figure66</object-id><object-id xmlns:xlink="http://www.w3.org/1999/xlink" content-type="arpha" xlink:type="simple">0D0CAEF0-2492-5705-954C-B0433C37A2F4</object-id><label>Figure 66.</label><caption><p>Distribution of <italic><tp:taxon-name><tp:taxon-name-part taxon-name-part-type="genus" reg="Capsicum">C.</tp:taxon-name-part><tp:taxon-name-part taxon-name-part-type="species" reg="friburgense">friburgense</tp:taxon-name-part></tp:taxon-name></italic>, <italic><tp:taxon-name><tp:taxon-name-part taxon-name-part-type="genus" reg="Capsicum">C.</tp:taxon-name-part><tp:taxon-name-part taxon-name-part-type="species" reg="galapagoense">galapagoense</tp:taxon-name-part></tp:taxon-name></italic> and <italic><tp:taxon-name><tp:taxon-name-part taxon-name-part-type="genus" reg="Capsicum">C.</tp:taxon-name-part><tp:taxon-name-part taxon-name-part-type="species" reg="geminifolium">geminifolium</tp:taxon-name-part></tp:taxon-name></italic>.</p></caption><graphic xmlns:xlink="http://www.w3.org/1999/xlink" xlink:href="phytokeys-200-001_article-71667__-g066.jpg" position="float" orientation="portrait" xlink:type="simple" id="oo_695481.jpg"><uri content-type="original_file" xlink:type="simple">https://binary.pensoft.net/fig/695481</uri></graphic></fig><supplementary-material xmlns:xlink="http://www.w3.org/1999/xlink" id="S4" position="float" orientation="portrait" xlink:type="simple"><object-id content-type="doi" xlink:type="simple">10.3897/phytokeys.200.71667.suppl4</object-id><object-id content-type="zenodo_dep_id" xlink:type="simple">7077091</object-id><object-id content-type="arpha" xlink:type="simple">2B21878C-9A4C-545F-9C67-441D4D944C74</object-id><label>Supplementary material 4</label><caption><p>Appendix 4. Specimens examined</p></caption><statement content-type="dataType"><label>Data type</label><p>Occurences (PDF file)</p></statement><statement content-type="notes"><label>Explanation note</label><p>Full information of the specimens examined for each <italic><tp:taxon-name><tp:taxon-name-part taxon-name-part-type="genus" reg="Capsicum">Capsicum</tp:taxon-name-part></tp:taxon-name></italic> species.</p></statement><media xlink:href="phytokeys-200-001_article-71667__-s004.pdf" mimetype="application" mime-subtype="pdf" position="float" orientation="portrait" xlink:type="simple" id="oo_695540.pdf"><uri content-type="original_file" xlink:type="simple">https://binary.pensoft.net/file/695540</uri></media><permissions><license xlink:type="simple"><license-p>This dataset is made available under the Open Database License (http://opendatacommons.org/licenses/odbl/1.0/). The Open Database License (ODbL) is a license agreement intended to allow users to freely share, modify, and use this Dataset while maintaining this same freedom for others, provided that the original source and author(s) are credited.</license-p></license></permissions><attrib specific-use="authors">Gloria E. Barboza, Carolina Carrizo García, Luciano de Bem Bianchetti, María V. Romero, Marisel Scaldaferro</attrib></supplementary-material></tp:treatment-sec><ref-list><ref id="B32"><mixed-citation xmlns:xlink="http://www.w3.org/1999/xlink" xlink:type="simple"><person-group><name name-style="western"><surname>Barboza</surname><given-names>GE</given-names></name></person-group> (<year>2011</year>) <article-title>Lectotypifications, synonymy, and a new name in <italic><tp:taxon-name><tp:taxon-name-part taxon-name-part-type="genus">Capsicum</tp:taxon-name-part></tp:taxon-name></italic> (<tp:taxon-name><tp:taxon-name-part taxon-name-part-type="subfamily">Solanoideae</tp:taxon-name-part></tp:taxon-name>, <tp:taxon-name><tp:taxon-name-part taxon-name-part-type="family">Solanaceae</tp:taxon-name-part></tp:taxon-name>).</article-title><source>PhytoKeys</source><volume>2</volume>: <fpage>23</fpage>–<lpage>38</lpage>. <ext-link xlink:href="10.3897/phytokeys.2.730" ext-link-type="doi" xlink:type="simple">https://doi.org/10.3897/phytokeys.2.730</ext-link></mixed-citation></ref><ref id="B369"><mixed-citation xmlns:xlink="http://www.w3.org/1999/xlink" xlink:type="simple"><person-group><name name-style="western"><surname>Pickersgill</surname><given-names>B</given-names></name></person-group> (<year>1977</year>) <article-title>Chromosomes and evolution in <italic><tp:taxon-name><tp:taxon-name-part taxon-name-part-type="genus">Capsicum</tp:taxon-name-part></tp:taxon-name></italic>.</article-title> In: <person-group><name name-style="western"><surname>Pochard</surname><given-names>E</given-names></name></person-group> (<role>Ed.</role>) <issue-title>Capsicum 77.</issue-title><source>Comptes Rèndues 3ème Congrès Eucarpia Piment. INRA (Institut National de la Recherche Agronomique), Montfavet-Avignon</source>, <fpage>27</fpage>–<lpage>37</lpage>.</mixed-citation></ref><ref id="B317"><mixed-citation xmlns:xlink="http://www.w3.org/1999/xlink" xlink:type="simple"><person-group><name name-style="western"><surname>Moscone</surname><given-names>EA</given-names></name><name name-style="western"><surname>Scaldaferro</surname><given-names>MA</given-names></name><name name-style="western"><surname>Grabiele</surname><given-names>M</given-names></name><name name-style="western"><surname>Cecchini</surname><given-names>NM</given-names></name><name name-style="western"><surname>Sanchez García</surname><given-names>Y</given-names></name><name name-style="western"><surname>Jarret</surname><given-names>R</given-names></name><name name-style="western"><surname>Daviña</surname><given-names>JR</given-names></name><name name-style="western"><surname>Ducasse</surname><given-names>DA</given-names></name><name name-style="western"><surname>Barboza</surname><given-names>GE</given-names></name><name name-style="western"><surname>Ehrendorfer</surname><given-names>F</given-names></name></person-group> (<year>2007</year>) <article-title>The evolution of chili peppers (<italic><tp:taxon-name><tp:taxon-name-part taxon-name-part-type="genus">Capsicum</tp:taxon-name-part></tp:taxon-name></italic>-<tp:taxon-name><tp:taxon-name-part taxon-name-part-type="family">Solanaceae</tp:taxon-name-part></tp:taxon-name>): a cytogenetic perspective.</article-title><source>Acta Horticulturae (ISHS)</source><volume>745</volume>: <fpage>137</fpage>–<lpage>170</lpage>. <ext-link xlink:href="10.17660/ActaHortic.2007.745.5" ext-link-type="doi" xlink:type="simple">https://doi.org/10.17660/ActaHortic.2007.745.5</ext-link></mixed-citation></ref><ref id="B3"><mixed-citation xmlns:xlink="http://www.w3.org/1999/xlink" xlink:type="simple"><person-group><name name-style="western"><surname>Adsersen</surname><given-names>H</given-names></name></person-group> (<year>1989</year>) <article-title>The rare plants of the Galápagos Islands and their conservation.</article-title><source>Biological Conservation</source><volume>47</volume>: <fpage>49</fpage>–<lpage>77</lpage>. <ext-link xlink:href="10.1016/0006-3207(89)90019-0" ext-link-type="doi" xlink:type="simple">https://doi.org/10.1016/0006-3207(89)90019-0</ext-link></mixed-citation></ref><ref id="B79"><mixed-citation xmlns:xlink="http://www.w3.org/1999/xlink" xlink:type="simple"><person-group><name name-style="western"><surname>Carrizo García</surname><given-names>C</given-names></name><name name-style="western"><surname>Barfuss</surname><given-names>MHJ</given-names></name><name name-style="western"><surname>Sehr</surname><given-names>EM</given-names></name><name name-style="western"><surname>Barboza</surname><given-names>GE</given-names></name><name name-style="western"><surname>Samuel</surname><given-names>R</given-names></name><name name-style="western"><surname>Moscone</surname><given-names>EA</given-names></name><name name-style="western"><surname>Ehrendorfer</surname><given-names>F</given-names></name></person-group> (<year>2016</year>) <article-title>Phylogenetic relationships, diversification and expansion of chili peppers (<italic><tp:taxon-name><tp:taxon-name-part taxon-name-part-type="genus">Capsicum</tp:taxon-name-part></tp:taxon-name></italic>, <tp:taxon-name><tp:taxon-name-part taxon-name-part-type="family">Solanaceae</tp:taxon-name-part></tp:taxon-name>).</article-title><source>Annals of Botany</source><volume>118</volume>: <fpage>35</fpage>–<lpage>51</lpage>. <ext-link xlink:href="10.1093/aob/mcw079" ext-link-type="doi" xlink:type="simple">https://doi.org/10.1093/aob/mcw079</ext-link></mixed-citation></ref><ref id="B287"><mixed-citation xmlns:xlink="http://www.w3.org/1999/xlink" xlink:type="simple"><person-group><name name-style="western"><surname>McMullen</surname><given-names>CK</given-names></name></person-group> (<year>1999</year>) <source>Flowering Plants of the Galápagos.</source><publisher-name>Cornell University Press</publisher-name>, <publisher-loc>Ithaca and London</publisher-loc>, <size units="page">370 pp</size>. <ext-link xlink:href="10.7591/9781501728761" ext-link-type="doi" xlink:type="simple">https://doi.org/10.7591/9781501728761</ext-link></mixed-citation></ref></ref-list></tp:taxon-treatment>
