# Supplementary material for: ﻿Monograph of wild and cultivated chili peppers (Capsicum L., Solanaceae)
Source: PhytoKeys. 2022 Jun 14;200:1–423. doi: 10.3897/phytokeys.200.71667 (PMC9881532; doi:10.3897/phytokeys.200.71667)
Supplement: XML Treatment for Capsicum geminifolium [file phytokeys.200.71667-treatment27.xml]

<!DOCTYPE tp:taxon-treatment
  PUBLIC "-//TaxonX//DTD Taxonomic Treatment Publishing DTD v0 20100105//EN" "tax-treatment-NSO.dtd">
<tp:taxon-treatment xmlns:tp="http://www.plazi.org/taxpub"><tp:treatment-meta><kwd-group><label>Taxon classification</label><kwd>
              <named-content content-type="kingdom">Plantae</named-content>
            </kwd><kwd>
              <named-content content-type="order">Solanales</named-content>
            </kwd><kwd>
              <named-content content-type="family">Solanaceae</named-content>
            </kwd></kwd-group><mixed-citation publication-type="journal"><person-group><name><surname>Barboza</surname><given-names>Gloria E.</given-names></name><name><surname>García</surname><given-names>Carolina Carrizo</given-names></name><name><surname>Bianchetti</surname><given-names>Luciano de Bem</given-names></name><name><surname>Romero</surname><given-names>María V.</given-names></name><name><surname>Scaldaferro</surname><given-names>Marisel</given-names></name></person-group><article-title>﻿Monograph of wild and cultivated chili peppers (<italic><tp:taxon-name><tp:taxon-name-part taxon-name-part-type="genus" reg="Capsicum">Capsicum</tp:taxon-name-part></tp:taxon-name></italic> L., <tp:taxon-name><tp:taxon-name-part taxon-name-part-type="family">Solanaceae</tp:taxon-name-part></tp:taxon-name>)</article-title><source>PhytoKeys</source><day>14</day><month>06</month><year>2022</year><volume>200</volume><fpage>1</fpage><lpage>423</lpage><pub-id pub-id-type="doi">10.3897/phytokeys.200.71667</pub-id></mixed-citation></tp:treatment-meta><tp:nomenclature><label>﻿21.</label><tp:taxon-name>
            <object-id xmlns:xlink="http://www.w3.org/1999/xlink" content-type="arpha" xlink:type="simple">5331EFDD-1C37-517E-8B46-E27AB37AD079</object-id>
            <tp:taxon-name-part taxon-name-part-type="genus" reg="Capsicum">Capsicum</tp:taxon-name-part>
            <tp:taxon-name-part taxon-name-part-type="species" reg="geminifolium">geminifolium</tp:taxon-name-part>
          </tp:taxon-name><tp:taxon-authority>(Dammer) Hunz., Huitième Congr. Int. Bot. Paris, Comptes Rend. Séances Rapp. &amp; Commun. sect.4: 73 (1954). 1956.</tp:taxon-authority><xref ref-type="fig" rid="F71">Figs 71</xref><xref ref-type="fig" rid="F72">, 72</xref><tp:nomenclature-citation-list><tp:nomenclature-citation><tp:taxon-name>
                <tp:taxon-name-part taxon-name-part-type="genus" reg="Acnistus">Acnistus</tp:taxon-name-part>
                <tp:taxon-name-part taxon-name-part-type="species" reg="geminifolius">geminifolius</tp:taxon-name-part>
              </tp:taxon-name><comment>Dammer, Bot. Jahrb. 36(4): 384. 1905. Type. Ecuador. Pichincha: “in silv. Monte Corazón”, Sep 1873, <italic>P.L. Sodiro 114/84</italic> (lectotype, designated by <xref ref-type="bibr" rid="B32">Barboza 2011</xref>, pg. 25: P [P00410128]; isolectotype: CORD [CORD00087960, fragment ex P]).</comment></tp:nomenclature-citation><tp:nomenclature-citation><tp:taxon-name>
                <tp:taxon-name-part taxon-name-part-type="genus" reg="Capsicum">Capsicum</tp:taxon-name-part>
                <tp:taxon-name-part taxon-name-part-type="species" reg="scolnikianum">scolnikianum</tp:taxon-name-part>
              </tp:taxon-name><comment>Hunz., Kurtziana 1: 213. 1961. Type. Peru. Piura: Canchaque, en el camino de Piura a Huancabamba, 1200 m elev., 1 Dec 1948, <italic>R. Scolnik 1389</italic> (lectotype, designated here: CORD [CORD00006647]; isolectotype: CORD [CORD00006648]).</comment></tp:nomenclature-citation></tp:nomenclature-citation-list></tp:nomenclature><tp:treatment-sec sec-type="material" id="SECID0EMINO"><title>Type.</title><p>Based on <italic><tp:taxon-name><tp:taxon-name-part taxon-name-part-type="genus" reg="Acnistus">Acnistus</tp:taxon-name-part><tp:taxon-name-part taxon-name-part-type="species" reg="geminifolius">geminifolius</tp:taxon-name-part></tp:taxon-name></italic> Dammer.</p></tp:treatment-sec><tp:treatment-sec sec-type="description" id="SECID0E4INO"><title>Description.</title><p>Erect shrubs or subshrubs, 1–4 (–6) m tall, with the main stem 1–1.5 cm in diameter at base, profusely branched above, rarely herbs 0.30–0.80 m, the branches sometimes scandent. Young stems angled, fragile, green, sometimes with purple ridges, glabrous or sparsely to moderately pubescent with spreading or antrorse, white to yellowish-white, simple, uniseriate, 4–6-celled, eglandular trichomes 0.3–0.6 mm long, sometimes sparse branched trichomes; nodes solid, green; bark of older stems dark brown or greyish, glabrous or moderately pubescent; lenticels abundant, light brown. Sympodial units difoliate, the leaves geminate; leaf pair markedly unequal in size and similar or dissimilar in shape. Leaves membranous, concolorous or discolorous, deep green above, pale green or purple below, with sparse or abundant, simple, eglandular trichomes 0.5–1.2 mm long adaxially and abaxially, sometimes also branched trichomes along mid-vein and occasionally a tuft of simple and branched trichomes in the main vein axils abaxially; blades of major leaves 4–13 cm long, 0.4–2.2 (–3.57) cm wide, elliptic to narrowly elliptic, sometimes ovate or falcate, the major veins 4–6 on each side of mid-vein, the base attenuate, somewhat asymmetric, the margins entire, the apex acuminate or long-acuminate; petioles 0.4–0.8 cm long, moderately pubescent or glabrescent with simple trichomes; blades of minor leaves 0.8–5 (–5.5) cm long, 0.4–1.5 (–2.7) cm wide, ovate or elliptic, the major veins 3–5 on each side of mid-vein, the base short attenuate, rarely asymmetric, the margins entire, the apex obtuse; petioles 0.1–0.5 cm, glabrescent. Inflorescences axillary, 2–5 (–6) flowers per axil, rarely flowers solitary; flowering pedicels (10–) 15–25 (–27) mm, thin, terete, pendent, non-geniculate at anthesis, green or purple-tinged, glabrous to moderately pubescent, the eglandular trichomes short or long, antrorse; pedicels scars inconspicuous. Buds ovoid, yellow or dark purple. Flowers 5-merous. Calyx 1.5–3 mm long, 2–2.5 mm wide, cup-shaped, thin or somewhat fleshy, green, greenish-purple or dark purple (nearly black), glabrescent to moderately pubescent with antrorse eglandular trichomes 0.3–0.7 mm long, the calyx appendages (2–) 3–5, 3–6.5 mm long, 0.3–0.6 mm wide, subequal, erect or spreading, subulate. Corolla 7–12 (–15) mm long, 13–18 mm in diameter, dull yellow or yellow with sparse to abundant maroon or purple spots within and outside or nearly completely purple outside, campanulate, stellate in outline, with a thin interpetalar membrane connecting the lobes in the proximal half, lobed nearly 1/3 of the way to the base, glabrous abaxially and adaxially, the tube 6–7 mm long, 8–10 mm in diameter, the lobes (3–) 5–8 mm long, (3–) 4.5–5.5 mm wide, ovate, erect or spreading at anthesis, the margins and tips papillate. Stamens five, equal; filaments 2–3 mm long, pale green, white or lilac, glabrous, inserted on the corolla ca. 2 mm from the base, with auricles fused to the corolla at the point of insertion; anthers (1.6–) 2–2.5 mm long, ovoid, cream, yellow or rarely white, slightly connivent at anthesis. Gynoecium with ovary (1.5–) 1.8–2 mm long, ca. 1.5 mm in diameter, light green or cream, ovoid; ovules more than two per locule; nectary 0.5–0.8 mm tall, cream; styles homomorphic, 5–7 mm long, exserted 0.8–1.3 mm beyond the anthers, slightly curved distally, cream, clavate; stigma 0.2–0.3 mm long, ca. 0.8 mm wide, usually discoid, sometimes slightly bilobed, light green. Berry 7–12 mm in diameter, globose or globose-depressed, light green when immature, pale orange or orange at maturity, deciduous, non-pungent, the pericarp thick, opaque, lacking giant cells (endocarp smooth); stone cells 1–5 or absent, subglobose or irregular, 1–1.5 mm in diameter; fruiting pedicels 18–30 mm long, pendent, terete or distally ribbed, scarce to strongly widened distally, green, greenish-purple or purple; fruiting calyx 4–5 mm in diameter, persistent, not accrescent, discoid, greenish-purple or green, the appendages 3–8 mm long, 1 mm wide, spreading or reflexed, green, greenish-purple or purple. Seeds (8–) 12–70 per fruit, 1.8–2.3 mm long, 1.3–1.5 mm wide, teardrop-shaped, black, the seed coat reticulate (<abbrev xmlns:xlink="http://www.w3.org/1999/xlink" xlink:title="stereomicroscope" id="ABBRID0EDJNO" xlink:type="simple">SM</abbrev> and <abbrev xmlns:xlink="http://www.w3.org/1999/xlink" xlink:title="scanning electron microscope" id="ABBRID0EHJNO" xlink:type="simple">SEM</abbrev>), the cells polygonal or irregular in shape, the lateral walls straight or wavy; embryo annular.</p></tp:treatment-sec><tp:treatment-sec sec-type="distribution" id="SECID0ELJNO"><title>Distribution.</title><p><italic><tp:taxon-name><tp:taxon-name-part taxon-name-part-type="genus" reg="Capsicum">Capsicum</tp:taxon-name-part><tp:taxon-name-part taxon-name-part-type="species" reg="geminifolium">geminifolium</tp:taxon-name-part></tp:taxon-name></italic> is widely distributed over north-western South America, from Colombia and Ecuador to central Peru (Fig. <xref ref-type="fig" rid="F66">66</xref>).</p></tp:treatment-sec><tp:treatment-sec sec-type="ecology" id="SECID0EAKNO"><title>Ecology.</title><p><italic><tp:taxon-name><tp:taxon-name-part taxon-name-part-type="genus" reg="Capsicum">Capsicum</tp:taxon-name-part><tp:taxon-name-part taxon-name-part-type="species" reg="geminifolium">geminifolium</tp:taxon-name-part></tp:taxon-name></italic> grows in margins or interior of primary or secondary Andean to sub-Andean montane rain forests, somewhat exposed to light, at (100–) 950–3,500 m elevation.</p></tp:treatment-sec><tp:treatment-sec sec-type="phenology" id="SECID0ERKNO"><title>Phenology.</title><p>Flowering and fruiting all year.</p></tp:treatment-sec><tp:treatment-sec sec-type="Chromosome number" id="SECID0EWKNO"><title>Chromosome number.</title><p>Not known.</p></tp:treatment-sec><tp:treatment-sec sec-type="Common names" id="SECID0E2KNO"><title>Common names.</title><p>None recorded.</p></tp:treatment-sec><tp:treatment-sec sec-type="Uses" id="SECID0EALNO"><title>Uses.</title><p>None recorded.</p></tp:treatment-sec><tp:treatment-sec sec-type="Preliminary conservation assessment" id="SECID0EFLNO"><title>Preliminary conservation assessment.</title><p><abbrev xmlns:xlink="http://www.w3.org/1999/xlink" xlink:title="extent of occurrence" id="ABBRID0ELLNO" xlink:type="simple">EOO</abbrev> (1,120,997.593 km<sup>2</sup>); <abbrev xmlns:xlink="http://www.w3.org/1999/xlink" xlink:title="area of occupancy" id="ABBRID0ERLNO" xlink:type="simple">AOO</abbrev> (380 km<sup>2</sup>). <italic><tp:taxon-name><tp:taxon-name-part taxon-name-part-type="genus" reg="Capsicum">Capsicum</tp:taxon-name-part><tp:taxon-name-part taxon-name-part-type="species" reg="geminifolium">geminifolium</tp:taxon-name-part></tp:taxon-name></italic> is very common across its range and it is also found in many protected areas. We assign the status of Least Concern (LC).</p></tp:treatment-sec><tp:treatment-sec sec-type="discussion" id="SECID0ECMNO"><title>Discussion.</title><p><italic><tp:taxon-name><tp:taxon-name-part taxon-name-part-type="genus" reg="Capsicum">Capsicum</tp:taxon-name-part><tp:taxon-name-part taxon-name-part-type="species" reg="geminifolium">geminifolium</tp:taxon-name-part></tp:taxon-name></italic> is a member of the Andean clade (<xref ref-type="bibr" rid="B79">Carrizo García et al. 2016</xref>, as <italic><tp:taxon-name><tp:taxon-name-part taxon-name-part-type="genus" reg="Capsicum">C.</tp:taxon-name-part><tp:taxon-name-part taxon-name-part-type="species" reg="scolnikianum">scolnikianum</tp:taxon-name-part></tp:taxon-name></italic>; <xref ref-type="bibr" rid="B38">Barboza et al. 2019</xref>). It is recognised by its 2–5 somewhat fleshy calyx appendages and yellow corollas that may or may not have maroon or purple spots (Fig. <xref ref-type="fig" rid="F72">72E–I</xref>). It is commonly confused with the partially sympatric species <italic><tp:taxon-name><tp:taxon-name-part taxon-name-part-type="genus" reg="Capsicum">C.</tp:taxon-name-part><tp:taxon-name-part taxon-name-part-type="species" reg="lycianthoides">lycianthoides</tp:taxon-name-part></tp:taxon-name></italic>, both in herbaria and literature. The long flowering pedicels (15–27 mm), campanulate (stellate in outline) corollas, membranous elliptic or narrowly elliptic leaves and general pubescence distinguish <italic><tp:taxon-name><tp:taxon-name-part taxon-name-part-type="genus" reg="Capsicum">C.</tp:taxon-name-part><tp:taxon-name-part taxon-name-part-type="species" reg="geminifolium">geminifolium</tp:taxon-name-part></tp:taxon-name></italic> from <italic><tp:taxon-name><tp:taxon-name-part taxon-name-part-type="genus" reg="Capsicum">C.</tp:taxon-name-part><tp:taxon-name-part taxon-name-part-type="species" reg="lycianthoides">lycianthoides</tp:taxon-name-part></tp:taxon-name></italic>, which usually has shorter pedicels (8–15 mm), broadly campanulate (pentagonal in outline) corollas, large ovate to broadly ovate coriaceous leaves and is glabrous or very sparsely pubescent (Fig. <xref ref-type="fig" rid="F85">85</xref>).</p><fig id="F71" position="float" orientation="portrait"><object-id xmlns:xlink="http://www.w3.org/1999/xlink" content-type="doi" xlink:type="simple">10.3897/phytokeys.200.71667.figure71</object-id><object-id xmlns:xlink="http://www.w3.org/1999/xlink" content-type="arpha" xlink:type="simple">F6A6E32E-659B-5B5A-BD57-20BBFEFEC80C</object-id><label>Figure 71.</label><caption><p><italic><tp:taxon-name><tp:taxon-name-part taxon-name-part-type="genus" reg="Capsicum">Capsicum</tp:taxon-name-part><tp:taxon-name-part taxon-name-part-type="species" reg="geminifolium">geminifolium</tp:taxon-name-part></tp:taxon-name></italic><bold>A</bold> flowering branch <bold>B</bold> flower <bold>C</bold> glandular trichome of the abaxial surface of the calyx <bold>D</bold> eglandular calyx of the leaf and calyx <bold>E</bold> branched trichome of the leaf and calyx <bold>F</bold> section of the calyx showing the venation <bold>G</bold> sector of opened corolla gynoecium <bold>H</bold> gynoecium <bold>I</bold> fruit <bold>J</bold> anatomical detail of the pericarp (note the absence of giant cells in the mesocarp) <bold>K</bold> seed, in cross section <bold>L</bold> structure of seed coat at the seed margin <bold>M</bold> structure of seed coat at the seed body <bold>N</bold> embryo. From <italic>Scolnik 1389.</italic> Drawn by L. Sánchez.</p></caption><graphic xmlns:xlink="http://www.w3.org/1999/xlink" xlink:href="phytokeys-200-001_article-71667__-g071.jpg" position="float" orientation="portrait" xlink:type="simple" id="oo_695486.jpg"><uri content-type="original_file" xlink:type="simple">https://binary.pensoft.net/fig/695486</uri></graphic></fig><fig id="F72" position="float" orientation="portrait"><object-id xmlns:xlink="http://www.w3.org/1999/xlink" content-type="doi" xlink:type="simple">10.3897/phytokeys.200.71667.figure72</object-id><object-id xmlns:xlink="http://www.w3.org/1999/xlink" content-type="arpha" xlink:type="simple">E7207F37-6F9F-5906-A8BE-419F8A7B819B</object-id><label>Figure 72.</label><caption><p><italic><tp:taxon-name><tp:taxon-name-part taxon-name-part-type="genus" reg="Capsicum">Capsicum</tp:taxon-name-part><tp:taxon-name-part taxon-name-part-type="species" reg="geminifolium">geminifolium</tp:taxon-name-part></tp:taxon-name></italic><bold>A</bold> plant <bold>B</bold> main stem with lenticels <bold>C</bold> flowering branch <bold>D</bold> flower bud <bold>E</bold> flower, in lateral view, with long calyx appendages <bold>F</bold> flower, with short calyx appendages <bold>G</bold> flower, in pre-anthesis <bold>H, I</bold> corollas, in front view, with different colouration patterns within <bold>J</bold> immature fruit <bold>K</bold> mature fruit <bold>A, B, D, J</bold> from <italic>Barboza &amp; Leiva González 4845</italic><bold>C, G</bold> from <italic>Deanna &amp; Leiva González 3</italic><bold>E, I</bold> from <italic>Barboza &amp; Leiva González 4852</italic><bold>F, H</bold> from <italic>Deanna &amp; Leiva González 77</italic><bold>K</bold> from <italic>Orejuela R. 2688</italic><bold>A, B, D, E, I, J</bold> photos by G.E. Barboza <bold>C, F–H</bold> photos by R. Deanna <bold>K</bold> photo by A. Orejuela.</p></caption><graphic xmlns:xlink="http://www.w3.org/1999/xlink" xlink:href="phytokeys-200-001_article-71667__-g072.jpg" position="float" orientation="portrait" xlink:type="simple" id="oo_695487.jpg"><uri content-type="original_file" xlink:type="simple">https://binary.pensoft.net/fig/695487</uri></graphic></fig><p>When <xref ref-type="bibr" rid="B198">Hunziker (1961)</xref> described <italic><tp:taxon-name><tp:taxon-name-part taxon-name-part-type="genus" reg="Capsicum">C.</tp:taxon-name-part><tp:taxon-name-part taxon-name-part-type="species" reg="scolnikianum">scolnikianum</tp:taxon-name-part></tp:taxon-name></italic>, he mentioned close morphological similarities with <italic><tp:taxon-name><tp:taxon-name-part taxon-name-part-type="genus" reg="Capsicum">C.</tp:taxon-name-part><tp:taxon-name-part taxon-name-part-type="species" reg="geminifolium">geminifolium</tp:taxon-name-part></tp:taxon-name></italic> and with other three species now recognised as members of the Andean clade (<italic><tp:taxon-name><tp:taxon-name-part taxon-name-part-type="genus" reg="Capsicum">C.</tp:taxon-name-part><tp:taxon-name-part taxon-name-part-type="species" reg="hookerianum">hookerianum</tp:taxon-name-part></tp:taxon-name></italic>, <italic><tp:taxon-name><tp:taxon-name-part taxon-name-part-type="genus" reg="Capsicum">C.</tp:taxon-name-part><tp:taxon-name-part taxon-name-part-type="species" reg="lanceolatum">lanceolatum</tp:taxon-name-part></tp:taxon-name></italic> and <italic><tp:taxon-name><tp:taxon-name-part taxon-name-part-type="genus" reg="Capsicum">C.</tp:taxon-name-part><tp:taxon-name-part taxon-name-part-type="species" reg="rhomboideum">rhomboideum</tp:taxon-name-part></tp:taxon-name></italic>). Hunziker never recognised <italic><tp:taxon-name><tp:taxon-name-part taxon-name-part-type="genus" reg="Capsicum">C.</tp:taxon-name-part><tp:taxon-name-part taxon-name-part-type="species" reg="lycianthoides">lycianthoides</tp:taxon-name-part></tp:taxon-name></italic> as an accepted species (<xref ref-type="bibr" rid="B207">Hunziker 2001</xref>: 232–240) and, judging from his descriptions of corolla differences in the protologue of <italic><tp:taxon-name><tp:taxon-name-part taxon-name-part-type="genus" reg="Capsicum">C.</tp:taxon-name-part><tp:taxon-name-part taxon-name-part-type="species" reg="scolnikianum">scolnikianum</tp:taxon-name-part></tp:taxon-name></italic>, it is obvious he misapplied the name <italic><tp:taxon-name><tp:taxon-name-part taxon-name-part-type="genus" reg="Capsicum">C.</tp:taxon-name-part><tp:taxon-name-part taxon-name-part-type="species" reg="geminifolium">geminifolium</tp:taxon-name-part></tp:taxon-name></italic>, referring to what is actually <italic><tp:taxon-name><tp:taxon-name-part taxon-name-part-type="genus" reg="Capsicum">C.</tp:taxon-name-part><tp:taxon-name-part taxon-name-part-type="species" reg="lycianthoides">lycianthoides</tp:taxon-name-part></tp:taxon-name></italic>. Until recently, this confusion (accepting both <italic><tp:taxon-name><tp:taxon-name-part taxon-name-part-type="genus" reg="Capsicum">C.</tp:taxon-name-part><tp:taxon-name-part taxon-name-part-type="species" reg="geminifolium">geminifolium</tp:taxon-name-part></tp:taxon-name></italic> and <italic><tp:taxon-name><tp:taxon-name-part taxon-name-part-type="genus" reg="Capsicum">C.</tp:taxon-name-part><tp:taxon-name-part taxon-name-part-type="species" reg="scolnikianum">scolnikianum</tp:taxon-name-part></tp:taxon-name></italic>, but not <italic><tp:taxon-name><tp:taxon-name-part taxon-name-part-type="genus" reg="Capsicum">C.</tp:taxon-name-part><tp:taxon-name-part taxon-name-part-type="species" reg="lycianthoides">lycianthoides</tp:taxon-name-part></tp:taxon-name></italic>) has prevailed in literature (<xref ref-type="bibr" rid="B317">Moscone et al. 2007</xref>; <xref ref-type="bibr" rid="B34">Barboza 2016</xref>; <xref ref-type="bibr" rid="B79">Carrizo García et al. 2016</xref>). In <xref ref-type="bibr" rid="B225">Jarret et al. (2019)</xref>, <italic><tp:taxon-name><tp:taxon-name-part taxon-name-part-type="genus" reg="Capsicum">C.</tp:taxon-name-part><tp:taxon-name-part taxon-name-part-type="species" reg="scolnikianum">scolnikianum</tp:taxon-name-part></tp:taxon-name></italic> was synonymised under <italic><tp:taxon-name><tp:taxon-name-part taxon-name-part-type="genus" reg="Capsicum">C.</tp:taxon-name-part><tp:taxon-name-part taxon-name-part-type="species" reg="geminifolium">geminifolium</tp:taxon-name-part></tp:taxon-name></italic>, whereas <italic><tp:taxon-name><tp:taxon-name-part taxon-name-part-type="genus" reg="Capsicum">C.</tp:taxon-name-part><tp:taxon-name-part taxon-name-part-type="species" reg="lycianthoides">lycianthoides</tp:taxon-name-part></tp:taxon-name></italic> was accepted as distinct, this treatment being supported in the updated phylogeny (<xref ref-type="bibr" rid="B38">Barboza et al. 2019</xref>).</p><p>The type collection of <italic><tp:taxon-name><tp:taxon-name-part taxon-name-part-type="genus" reg="Capsicum">C.</tp:taxon-name-part><tp:taxon-name-part taxon-name-part-type="species" reg="scolnikianum">scolnikianum</tp:taxon-name-part></tp:taxon-name></italic>, housed at CORD, is mounted on two sheets (CORD00006647, CORD00006648). A label in Hunziker’s hand stating “<tp:taxon-name><tp:taxon-name-part taxon-name-part-type="genus" reg="Capsicum">C.</tp:taxon-name-part><tp:taxon-name-part taxon-name-part-type="species" reg="scolnikianum">scolnikianum</tp:taxon-name-part></tp:taxon-name>, Typus!, Scolnik 1389” on CORD 00006647 indicates his intent to consider this sheet as the type; therefore, we here designate it the lectotype.</p></tp:treatment-sec><tp:treatment-sec sec-type="material" id="SECID0EFZNO"><title>Specimens examined.</title><p>See Suppl. material <xref ref-type="supplementary-material" rid="S4">4</xref>: Appendix 4.</p></tp:treatment-sec><tp:treatment-sec><!--Section generated to contain objects referenced in tp:taxon-treatment.--><fig id="F66" position="float" orientation="portrait"><object-id xmlns:xlink="http://www.w3.org/1999/xlink" content-type="doi" xlink:type="simple">10.3897/phytokeys.200.71667.figure66</object-id><object-id xmlns:xlink="http://www.w3.org/1999/xlink" content-type="arpha" xlink:type="simple">0D0CAEF0-2492-5705-954C-B0433C37A2F4</object-id><label>Figure 66.</label><caption><p>Distribution of <italic><tp:taxon-name><tp:taxon-name-part taxon-name-part-type="genus" reg="Capsicum">C.</tp:taxon-name-part><tp:taxon-name-part taxon-name-part-type="species" reg="friburgense">friburgense</tp:taxon-name-part></tp:taxon-name></italic>, <italic><tp:taxon-name><tp:taxon-name-part taxon-name-part-type="genus" reg="Capsicum">C.</tp:taxon-name-part><tp:taxon-name-part taxon-name-part-type="species" reg="galapagoense">galapagoense</tp:taxon-name-part></tp:taxon-name></italic> and <italic><tp:taxon-name><tp:taxon-name-part taxon-name-part-type="genus" reg="Capsicum">C.</tp:taxon-name-part><tp:taxon-name-part taxon-name-part-type="species" reg="geminifolium">geminifolium</tp:taxon-name-part></tp:taxon-name></italic>.</p></caption><graphic xmlns:xlink="http://www.w3.org/1999/xlink" xlink:href="phytokeys-200-001_article-71667__-g066.jpg" position="float" orientation="portrait" xlink:type="simple" id="oo_695481.jpg"><uri content-type="original_file" xlink:type="simple">https://binary.pensoft.net/fig/695481</uri></graphic></fig><fig id="F85" position="float" orientation="portrait"><object-id xmlns:xlink="http://www.w3.org/1999/xlink" content-type="doi" xlink:type="simple">10.3897/phytokeys.200.71667.figure85</object-id><object-id xmlns:xlink="http://www.w3.org/1999/xlink" content-type="arpha" xlink:type="simple">D05E2402-1609-5CD5-94EC-90DED2EB905E</object-id><label>Figure 85.</label><caption><p><italic><tp:taxon-name><tp:taxon-name-part taxon-name-part-type="genus" reg="Capsicum">Capsicum</tp:taxon-name-part><tp:taxon-name-part taxon-name-part-type="species" reg="lycianthoides">lycianthoides</tp:taxon-name-part></tp:taxon-name></italic><bold>A</bold> flowering branch <bold>B</bold> reproductive nodes with pedicel scars <bold>C</bold> flower, in pre-anthesis <bold>D, E</bold> flowers, in lateral view, with variations in calyx morphology and corolla colouration <bold>F, G</bold> flowers, in front view <bold>H</bold> immature fruit <bold>I</bold> mature fruit <bold>A, I</bold> from <italic>Beltrán 85</italic>, photos by G. Beltrán <bold>B, D, H</bold> from <italic>Deanna et al. 144</italic><bold>C, E–G</bold> from <italic>Deanna et al. 133</italic>, photos by R. Deanna.</p></caption><graphic xmlns:xlink="http://www.w3.org/1999/xlink" xlink:href="phytokeys-200-001_article-71667__-g085.jpg" position="float" orientation="portrait" xlink:type="simple" id="oo_695500.jpg"><uri content-type="original_file" xlink:type="simple">https://binary.pensoft.net/fig/695500</uri></graphic></fig><supplementary-material xmlns:xlink="http://www.w3.org/1999/xlink" id="S4" position="float" orientation="portrait" xlink:type="simple"><object-id content-type="doi" xlink:type="simple">10.3897/phytokeys.200.71667.suppl4</object-id><object-id content-type="zenodo_dep_id" xlink:type="simple">7077091</object-id><object-id content-type="arpha" xlink:type="simple">2B21878C-9A4C-545F-9C67-441D4D944C74</object-id><label>Supplementary material 4</label><caption><p>Appendix 4. Specimens examined</p></caption><statement content-type="dataType"><label>Data type</label><p>Occurences (PDF file)</p></statement><statement content-type="notes"><label>Explanation note</label><p>Full information of the specimens examined for each <italic><tp:taxon-name><tp:taxon-name-part taxon-name-part-type="genus" reg="Capsicum">Capsicum</tp:taxon-name-part></tp:taxon-name></italic> species.</p></statement><media xlink:href="phytokeys-200-001_article-71667__-s004.pdf" mimetype="application" mime-subtype="pdf" position="float" orientation="portrait" xlink:type="simple" id="oo_695540.pdf"><uri content-type="original_file" xlink:type="simple">https://binary.pensoft.net/file/695540</uri></media><permissions><license xlink:type="simple"><license-p>This dataset is made available under the Open Database License (http://opendatacommons.org/licenses/odbl/1.0/). The Open Database License (ODbL) is a license agreement intended to allow users to freely share, modify, and use this Dataset while maintaining this same freedom for others, provided that the original source and author(s) are credited.</license-p></license></permissions><attrib specific-use="authors">Gloria E. Barboza, Carolina Carrizo García, Luciano de Bem Bianchetti, María V. Romero, Marisel Scaldaferro</attrib></supplementary-material></tp:treatment-sec><ref-list><ref id="B32"><mixed-citation xmlns:xlink="http://www.w3.org/1999/xlink" xlink:type="simple"><person-group><name name-style="western"><surname>Barboza</surname><given-names>GE</given-names></name></person-group> (<year>2011</year>) <article-title>Lectotypifications, synonymy, and a new name in <italic><tp:taxon-name><tp:taxon-name-part taxon-name-part-type="genus">Capsicum</tp:taxon-name-part></tp:taxon-name></italic> (<tp:taxon-name><tp:taxon-name-part taxon-name-part-type="subfamily">Solanoideae</tp:taxon-name-part></tp:taxon-name>, <tp:taxon-name><tp:taxon-name-part taxon-name-part-type="family">Solanaceae</tp:taxon-name-part></tp:taxon-name>).</article-title><source>PhytoKeys</source><volume>2</volume>: <fpage>23</fpage>–<lpage>38</lpage>. <ext-link xlink:href="10.3897/phytokeys.2.730" ext-link-type="doi" xlink:type="simple">https://doi.org/10.3897/phytokeys.2.730</ext-link></mixed-citation></ref><ref id="B79"><mixed-citation xmlns:xlink="http://www.w3.org/1999/xlink" xlink:type="simple"><person-group><name name-style="western"><surname>Carrizo García</surname><given-names>C</given-names></name><name name-style="western"><surname>Barfuss</surname><given-names>MHJ</given-names></name><name name-style="western"><surname>Sehr</surname><given-names>EM</given-names></name><name name-style="western"><surname>Barboza</surname><given-names>GE</given-names></name><name name-style="western"><surname>Samuel</surname><given-names>R</given-names></name><name name-style="western"><surname>Moscone</surname><given-names>EA</given-names></name><name name-style="western"><surname>Ehrendorfer</surname><given-names>F</given-names></name></person-group> (<year>2016</year>) <article-title>Phylogenetic relationships, diversification and expansion of chili peppers (<italic><tp:taxon-name><tp:taxon-name-part taxon-name-part-type="genus">Capsicum</tp:taxon-name-part></tp:taxon-name></italic>, <tp:taxon-name><tp:taxon-name-part taxon-name-part-type="family">Solanaceae</tp:taxon-name-part></tp:taxon-name>).</article-title><source>Annals of Botany</source><volume>118</volume>: <fpage>35</fpage>–<lpage>51</lpage>. <ext-link xlink:href="10.1093/aob/mcw079" ext-link-type="doi" xlink:type="simple">https://doi.org/10.1093/aob/mcw079</ext-link></mixed-citation></ref><ref id="B38"><mixed-citation xmlns:xlink="http://www.w3.org/1999/xlink" xlink:type="simple"><person-group><name name-style="western"><surname>Barboza</surname><given-names>GE</given-names></name><name name-style="western"><surname>Carrizo García</surname><given-names>C</given-names></name><name name-style="western"><surname>Leiva González</surname><given-names>S</given-names></name><name name-style="western"><surname>Scaldaferro</surname><given-names>M</given-names></name><name name-style="western"><surname>Reyes</surname><given-names>X</given-names></name></person-group> (<year>2019</year>) Four new species of <italic><tp:taxon-name><tp:taxon-name-part taxon-name-part-type="genus">Capsicum</tp:taxon-name-part></tp:taxon-name></italic> (<tp:taxon-name><tp:taxon-name-part taxon-name-part-type="family">Solanaceae</tp:taxon-name-part></tp:taxon-name>) from the tropical Andes and an update on the phylogeny of the genus. PLoS ONE 14(1): e0209792. <ext-link xlink:href="10.1371/journal.pone.0209792" ext-link-type="doi" xlink:type="simple">https://doi.org/10.1371/journal.pone.0209792</ext-link></mixed-citation></ref><ref id="B198"><mixed-citation xmlns:xlink="http://www.w3.org/1999/xlink" xlink:type="simple"><person-group><name name-style="western"><surname>Hunziker</surname><given-names>AT</given-names></name></person-group> (<year>1961</year>) <article-title>Estudios sobre <tp:taxon-name><tp:taxon-name-part taxon-name-part-type="family">Solanaceae</tp:taxon-name-part></tp:taxon-name> III. Notas sobre los géneros <italic><tp:taxon-name><tp:taxon-name-part taxon-name-part-type="genus">Physalis</tp:taxon-name-part></tp:taxon-name></italic> L. y <italic><tp:taxon-name><tp:taxon-name-part taxon-name-part-type="genus">Capsicum</tp:taxon-name-part></tp:taxon-name></italic> L., con la descripción de dos nuevas especies sudamericanas.</article-title><source>Kurtziana</source><volume>1</volume>: <fpage>207</fpage>–<lpage>216</lpage>.</mixed-citation></ref><ref id="B207"><mixed-citation xmlns:xlink="http://www.w3.org/1999/xlink" xlink:type="simple"><person-group><name name-style="western"><surname>Hunziker</surname><given-names>AT</given-names></name></person-group> (<year>2001</year>) <source>Genera Solanacearum. The genera of <tp:taxon-name><tp:taxon-name-part taxon-name-part-type="family">Solanaceae</tp:taxon-name-part></tp:taxon-name> illustrated, arranged according to a new system. A. R. G. Gantner Verlag K.</source><publisher-name>-G</publisher-name>, <publisher-loc>Ruggell</publisher-loc>, <size units="page">500 pp</size>.</mixed-citation></ref><ref id="B317"><mixed-citation xmlns:xlink="http://www.w3.org/1999/xlink" xlink:type="simple"><person-group><name name-style="western"><surname>Moscone</surname><given-names>EA</given-names></name><name name-style="western"><surname>Scaldaferro</surname><given-names>MA</given-names></name><name name-style="western"><surname>Grabiele</surname><given-names>M</given-names></name><name name-style="western"><surname>Cecchini</surname><given-names>NM</given-names></name><name name-style="western"><surname>Sanchez García</surname><given-names>Y</given-names></name><name name-style="western"><surname>Jarret</surname><given-names>R</given-names></name><name name-style="western"><surname>Daviña</surname><given-names>JR</given-names></name><name name-style="western"><surname>Ducasse</surname><given-names>DA</given-names></name><name name-style="western"><surname>Barboza</surname><given-names>GE</given-names></name><name name-style="western"><surname>Ehrendorfer</surname><given-names>F</given-names></name></person-group> (<year>2007</year>) <article-title>The evolution of chili peppers (<italic><tp:taxon-name><tp:taxon-name-part taxon-name-part-type="genus">Capsicum</tp:taxon-name-part></tp:taxon-name></italic>-<tp:taxon-name><tp:taxon-name-part taxon-name-part-type="family">Solanaceae</tp:taxon-name-part></tp:taxon-name>): a cytogenetic perspective.</article-title><source>Acta Horticulturae (ISHS)</source><volume>745</volume>: <fpage>137</fpage>–<lpage>170</lpage>. <ext-link xlink:href="10.17660/ActaHortic.2007.745.5" ext-link-type="doi" xlink:type="simple">https://doi.org/10.17660/ActaHortic.2007.745.5</ext-link></mixed-citation></ref><ref id="B34"><mixed-citation xmlns:xlink="http://www.w3.org/1999/xlink" xlink:type="simple"><person-group><name name-style="western"><surname>Barboza</surname><given-names>GE</given-names></name></person-group> (<year>2016</year>) <article-title><italic><tp:taxon-name><tp:taxon-name-part taxon-name-part-type="genus">Capsicum</tp:taxon-name-part></tp:taxon-name></italic>.</article-title> In: <person-group><name name-style="western"><surname>Bernal</surname><given-names>R</given-names></name><name name-style="western"><surname>Gradstein</surname><given-names>SR</given-names></name><name name-style="western"><surname>Celis</surname><given-names>M</given-names></name></person-group> (<role>Eds</role>) <issue-title>Catálogo de Plantas y Líquenes de Colombia, Vol.</issue-title><source>2. Universidad Nacional de Colombia-Sede Bogotá</source>, <fpage>2404</fpage>–<lpage>2405</lpage>.</mixed-citation></ref><ref id="B225"><mixed-citation xmlns:xlink="http://www.w3.org/1999/xlink" xlink:type="simple"><person-group><name name-style="western"><surname>Jarret</surname><given-names>RL</given-names></name><name name-style="western"><surname>Barboza</surname><given-names>GE</given-names></name><name name-style="western"><surname>da Costa Batista</surname><given-names>FR</given-names></name><name name-style="western"><surname>Berke</surname><given-names>T</given-names></name><name name-style="western"><surname>Chou</surname><given-names>Y-Y</given-names></name><name name-style="western"><surname>Hulse-Kemp</surname><given-names>A</given-names></name><name name-style="western"><surname>Ochoa-Alejo</surname><given-names>N</given-names></name><name name-style="western"><surname>Tripodi</surname><given-names>P</given-names></name><name name-style="western"><surname>Veres</surname><given-names>A</given-names></name><name name-style="western"><surname>Carrizo García</surname><given-names>C</given-names></name><name name-style="western"><surname>Csillery</surname><given-names>G</given-names></name><name name-style="western"><surname>Huang</surname><given-names>Y-K</given-names></name><name name-style="western"><surname>Kiss</surname><given-names>E</given-names></name><name name-style="western"><surname>Kovacs</surname><given-names>Z</given-names></name><name name-style="western"><surname>Kondrak</surname><given-names>M</given-names></name><name name-style="western"><surname>Arce-Rodriguez</surname><given-names>ML</given-names></name><name name-style="western"><surname>Scaldaferro</surname><given-names>MA</given-names></name><name name-style="western"><surname>Szoke</surname><given-names>A</given-names></name></person-group> (<year>2019</year>) <article-title><italic><tp:taxon-name><tp:taxon-name-part taxon-name-part-type="genus">Capsicum</tp:taxon-name-part></tp:taxon-name></italic>. An Abbreviated Compendium.</article-title><source>Journal of the American Society for Horticultural Science</source><volume>144</volume>(<issue>1</issue>): <fpage>3</fpage>–<lpage>22</lpage>. <ext-link xlink:href="10.21273/JASHS04446-18" ext-link-type="doi" xlink:type="simple">https://doi.org/10.21273/JASHS04446-18</ext-link></mixed-citation></ref></ref-list></tp:taxon-treatment>
