# Supplementary material for: ﻿Monograph of wild and cultivated chili peppers (Capsicum L., Solanaceae)
Source: PhytoKeys. 2022 Jun 14;200:1–423. doi: 10.3897/phytokeys.200.71667 (PMC9881532; doi:10.3897/phytokeys.200.71667)
Supplement: XML Treatment for Capsicum hookerianum [file phytokeys.200.71667-treatment28.xml]

<!DOCTYPE tp:taxon-treatment
  PUBLIC "-//TaxonX//DTD Taxonomic Treatment Publishing DTD v0 20100105//EN" "tax-treatment-NSO.dtd">
<tp:taxon-treatment xmlns:tp="http://www.plazi.org/taxpub"><tp:treatment-meta><kwd-group><label>Taxon classification</label><kwd>
              <named-content content-type="kingdom">Plantae</named-content>
            </kwd><kwd>
              <named-content content-type="order">Solanales</named-content>
            </kwd><kwd>
              <named-content content-type="family">Solanaceae</named-content>
            </kwd></kwd-group><mixed-citation publication-type="journal"><person-group><name><surname>Barboza</surname><given-names>Gloria E.</given-names></name><name><surname>García</surname><given-names>Carolina Carrizo</given-names></name><name><surname>Bianchetti</surname><given-names>Luciano de Bem</given-names></name><name><surname>Romero</surname><given-names>María V.</given-names></name><name><surname>Scaldaferro</surname><given-names>Marisel</given-names></name></person-group><article-title>﻿Monograph of wild and cultivated chili peppers (<italic><tp:taxon-name><tp:taxon-name-part taxon-name-part-type="genus" reg="Capsicum">Capsicum</tp:taxon-name-part></tp:taxon-name></italic> L., <tp:taxon-name><tp:taxon-name-part taxon-name-part-type="family">Solanaceae</tp:taxon-name-part></tp:taxon-name>)</article-title><source>PhytoKeys</source><day>14</day><month>06</month><year>2022</year><volume>200</volume><fpage>1</fpage><lpage>423</lpage><pub-id pub-id-type="doi">10.3897/phytokeys.200.71667</pub-id></mixed-citation></tp:treatment-meta><tp:nomenclature><label>﻿22.</label><tp:taxon-name>
            <object-id xmlns:xlink="http://www.w3.org/1999/xlink" content-type="arpha" xlink:type="simple">842619DE-48B5-528D-8F00-8BAF6B724A5F</object-id>
            <tp:taxon-name-part taxon-name-part-type="genus" reg="Capsicum">Capsicum</tp:taxon-name-part>
            <tp:taxon-name-part taxon-name-part-type="species" reg="hookerianum">hookerianum</tp:taxon-name-part>
          </tp:taxon-name><tp:taxon-authority>(Miers) Kuntze, Revis. Gen. Pl. 2: 449. 1891.</tp:taxon-authority><xref ref-type="fig" rid="F73">Figs 73</xref><xref ref-type="fig" rid="F74">, 74</xref><tp:nomenclature-citation-list><tp:nomenclature-citation><tp:taxon-name>
                <tp:taxon-name-part taxon-name-part-type="genus" reg="Brachistus">Brachistus</tp:taxon-name-part>
                <tp:taxon-name-part taxon-name-part-type="species" reg="hookerianus">hookerianus</tp:taxon-name-part>
              </tp:taxon-name><comment>Miers, Ann. Mag. Nat. Hist., ser. 2, 3(16): 268. 1849. Type. Ecuador. Guayaquil: “Cerro of Lantana”, Jan 1846, W. Jameson s.n. (lectotype, designated by <xref ref-type="bibr" rid="B32">Barboza 2011</xref>, pg. 25: K [K000585919]; isolectotypes: CORD [CORD00101767 fragment ex K], US [02827225, acc. # 1941340 photo + fragment ex K).</comment></tp:nomenclature-citation><tp:nomenclature-citation><tp:taxon-name>
                <tp:taxon-name-part taxon-name-part-type="genus" reg="Bassovia">Bassovia</tp:taxon-name-part>
                <tp:taxon-name-part taxon-name-part-type="species" reg="brachypoda">brachypoda</tp:taxon-name-part>
              </tp:taxon-name><comment>Dunal, Prodr. [A. P. de Candolle] 13(1): 411. 1852. Type. Peru. J.A. Pavon s.n. (holotype: G; isotypes: CORD [CORD00084676 fragment ex G]; MPU [MPU023058]).</comment></tp:nomenclature-citation><tp:nomenclature-citation><tp:taxon-name>
                <tp:taxon-name-part taxon-name-part-type="genus" reg="Capsicum">Capsicum</tp:taxon-name-part>
                <tp:taxon-name-part taxon-name-part-type="species" reg="brachypodum">brachypodum</tp:taxon-name-part>
              </tp:taxon-name><comment>(Dunal) Kuntze, Revis. Gen. Pl. 2: 450. 1891. Type. Based on <tp:taxon-name><tp:taxon-name-part taxon-name-part-type="genus" reg="Bassovia">Bassovia</tp:taxon-name-part><tp:taxon-name-part taxon-name-part-type="species" reg="brachypoda">brachypoda</tp:taxon-name-part></tp:taxon-name> Dunal</comment></tp:nomenclature-citation><tp:nomenclature-citation><tp:taxon-name>
                <tp:taxon-name-part taxon-name-part-type="genus" reg="Capsicum">Capsicum</tp:taxon-name-part>
                <tp:taxon-name-part taxon-name-part-type="species" reg="eggersii">eggersii</tp:taxon-name-part>
              </tp:taxon-name><comment>Bitter, Repert. Spec. Nov. Regni Veg. 18: 126. 1922. Type. Ecuador. Manabi: Agua Amarga, near El Recreo, 15 Jan 1897, <italic>H.F.A. von Eggers 15555</italic> (holotype: B [destroyed, F neg. 2867]; lectotype, designated here: M [M-0171548]; isolectotypes: CORD [CORD00084677 fragment ex L, CORD00087961 fragment ex K), F [F0072805F, acc. # 143187, fragment], K [K000585902], L [L.2881993, acc. # 602560], P [P00482081], US [01919835, acc. # 939121]).</comment></tp:nomenclature-citation></tp:nomenclature-citation-list></tp:nomenclature><tp:treatment-sec sec-type="material" id="SECID0ET4NO"><title>Type.</title><p>Based on <italic><tp:taxon-name><tp:taxon-name-part taxon-name-part-type="genus" reg="Brachistus">Brachistus</tp:taxon-name-part><tp:taxon-name-part taxon-name-part-type="species" reg="hookerianus">hookerianus</tp:taxon-name-part></tp:taxon-name></italic> Miers.</p></tp:treatment-sec><tp:treatment-sec sec-type="description" id="SECID0EE5NO"><title>Description.</title><p>Climbing erect subshrubs or shrubs, (0.5–) 1–3 m tall, with the main stem 1.5–2 cm in diameter at base, profusely branched above. Young stems, angled, fragile, flexuous, glabrous to moderately pubescent with white, simple, uniseriate, 4–6-celled, eglandular trichomes 0.4–0.9 mm long; nodes green; bark of older stems longitudinally striped, dark brown, glabrous; lenticels abundant, elliptic or rounded, cream or light brown. Sympodial units difoliate, the leaves geminate; leaf pair unequal in size and shape. Leaves membranous, discolorous, deep green above, paler below, with sparse white simple eglandular trichomes adaxially and moderate to abundant trichomes abaxially, especially on main veins, the trichomes 0.4–1.2 mm long, sometimes branched trichomes 0.6–1 mm long; blades of major leaves 4–12.5 cm long, 2–5.5 cm wide, ovate or broadly ovate, the major veins 4–6 on each side of mid-vein, the base long-attenuate, strongly asymmetric, the margins entire, the apex acuminate; petioles 0–1.3 cm long, somewhat winged due to the decurrence of the base leaf, pubescent or glabrescent; blades of minor leaves 2.5–4.2 (–7) cm long, 1.2–2.7 cm wide, ovate, the major veins 3–4 on each side of mid-vein, the base short, attenuate, rarely asymmetric, the margins entire, the apex acute, obtuse or rounded; petioles 0–0.5 cm, glabrescent or pubescent. Inflorescences axillary, 2–7 flowers per axil, rarely flowers solitary; flowering pedicels 8–15 mm long, thin, pendent, non-geniculate at anthesis, glabrous to glabrescent, the eglandular trichomes antrorse; pedicels scars conspicuous, corky. Buds not seen. Flowers 5–merous. Calyx 1.3–2 mm long, 2.2–2.7 mm wide, cup-shaped, green, glabrescent to densely pubescent with eglandular trichomes, the calyx appendages usually 8–10, unequal, the five main appendages longer 4–6 (–7) mm long, the secondary appendages shorter 1.3–4 mm, erect or somewhat spreading, linear-subulate, ca. 1 mm below the margin. Corolla 7.5–9 mm long, 8–10 mm in diameter, yellow, campanulate with abundant interpetalar membrane, lobed nearly 1/3 of the way to the base, the tube 4.5–6 mm long, glabrous adaxially and abaxially, the lobes 2–2.5 (–3) mm long, ca. 3.5–5.5 mm wide, broadly triangular, glabrous adaxially and with abundant eglandular trichomes near the apex abaxially, the margins papillate, the tips cucullate, papillate. Stamens five, equal; filaments (1.5–) 1.8–2 mm long, inserted on the corolla ca. 2 mm from the base, with auricles fused to the corolla at the point of insertion; anthers (1.5–) 1.7–2.1 mm long, ellipsoid, yellow, not connivent at anthesis. Gynoecium with ovary 1.5–1.6 mm long, ca. 1.3 mm in diameter, ovoid or subglobose; ovules more than two per locule; nectary 0.5 mm tall; styles homomorphic, ca. 4 mm long, exserted less than 1 mm beyond the anthers, clavate; stigma ca. 0.5 mm long, 0.8–1 mm wide, capitate or bilobed, light green. Berry 5–9 mm in diameter, globose or subglobose, green or yellow when immature, bright red at maturity, non-pungent, the pericarp thick, opaque, lacking giant cells (endocarp smooth); stone cells 2–4, irregular in shape; fruiting pedicels 12–18 mm long, pendent, angled, widened distally, green; fruiting calyx 4–6 mm in diameter, persistent, not accrescent, discoid, greenish-white, the appendages 3–6 (–7.5) mm long, spreading or reflexed, greenish-white and purple tinged. Seeds (10–) 22–45 per fruit, 2.2–2.8 mm long, 1.5–1.9 mm wide, ellipsoid or C-shaped, yellow or brown, the seed coat reticulate (<abbrev xmlns:xlink="http://www.w3.org/1999/xlink" xlink:title="stereomicroscope" id="ABBRID0EK5NO" xlink:type="simple">SM</abbrev>), cerebelloid (<abbrev xmlns:xlink="http://www.w3.org/1999/xlink" xlink:title="scanning electron microscope" id="ABBRID0EO5NO" xlink:type="simple">SEM</abbrev>), the cells irregular in shape, the lateral walls sinuate to strongly sinuate; embryo imbricate.</p></tp:treatment-sec><tp:treatment-sec sec-type="distribution" id="SECID0ES5NO"><title>Distribution.</title><p><italic><tp:taxon-name><tp:taxon-name-part taxon-name-part-type="genus" reg="Capsicum">Capsicum</tp:taxon-name-part><tp:taxon-name-part taxon-name-part-type="species" reg="hookerianum">hookerianum</tp:taxon-name-part></tp:taxon-name></italic> is restricted to extra-Andean western Ecuador (Guayas, El Oro, Loja and Manabí Provinces) and northern Peru (Tumbes Department) (Fig. <xref ref-type="fig" rid="F75">75</xref>).</p></tp:treatment-sec><tp:treatment-sec sec-type="ecology" id="SECID0EH6NO"><title>Ecology.</title><p><italic><tp:taxon-name><tp:taxon-name-part taxon-name-part-type="genus" reg="Capsicum">Capsicum</tp:taxon-name-part><tp:taxon-name-part taxon-name-part-type="species" reg="hookerianum">hookerianum</tp:taxon-name-part></tp:taxon-name></italic> grows in dry deciduous forests at low elevations (100–1,000 m).</p></tp:treatment-sec><tp:treatment-sec sec-type="phenology" id="SECID0EY6NO"><title>Phenology.</title><p>Flowering from November to April (July); fruiting from late December to July.</p></tp:treatment-sec><tp:treatment-sec sec-type="Chromosome number" id="SECID0E46NO"><title>Chromosome number.</title><p>Not known.</p></tp:treatment-sec><tp:treatment-sec sec-type="Common names" id="SECID0ECAOO"><title>Common names.</title><p>None recorded.</p></tp:treatment-sec><tp:treatment-sec sec-type="Uses" id="SECID0EHAOO"><title>Uses.</title><p>None recorded.</p></tp:treatment-sec><tp:treatment-sec sec-type="Preliminary conservation assessment" id="SECID0EMAOO"><title>Preliminary conservation assessment.</title><p><abbrev xmlns:xlink="http://www.w3.org/1999/xlink" xlink:title="extent of occurrence" id="ABBRID0ESAOO" xlink:type="simple">EOO</abbrev> (32,802.812 km<sup>2</sup>); <abbrev xmlns:xlink="http://www.w3.org/1999/xlink" xlink:title="area of occupancy" id="ABBRID0EYAOO" xlink:type="simple">AOO</abbrev> (136 km<sup>2</sup>). Although <italic><tp:taxon-name><tp:taxon-name-part taxon-name-part-type="genus" reg="Capsicum">C.</tp:taxon-name-part><tp:taxon-name-part taxon-name-part-type="species" reg="hookerianum">hookerianum</tp:taxon-name-part></tp:taxon-name></italic> has a relatively large extent of occurrence and is found in many localities, some of them protected areas, we observed a continued decline in the area of occupancy outside of official natural reserves; for these reasons, we assign a category of Near Threatened (<abbrev xmlns:xlink="http://www.w3.org/1999/xlink" xlink:title="Near Threatened" id="ABBRID0EJBOO" xlink:type="simple">NT</abbrev>).</p></tp:treatment-sec><tp:treatment-sec sec-type="discussion" id="SECID0ENBOO"><title>Discussion.</title><p><italic><tp:taxon-name><tp:taxon-name-part taxon-name-part-type="genus" reg="Capsicum">Capsicum</tp:taxon-name-part><tp:taxon-name-part taxon-name-part-type="species" reg="hookerianum">hookerianum</tp:taxon-name-part></tp:taxon-name></italic> is a member of the Andean clade (<xref ref-type="bibr" rid="B38">Barboza et al. 2019</xref>). This species is unique in growing mostly in extra-Andean lowlands of coastal Ecuador and Peru and can be easily recognised by its dark brown stems, strongly decurrent leaves, intensely bright red fruits and conspicuous fruiting calyx with 10 unequal long appendages, which are sometimes reflexed (Fig. <xref ref-type="fig" rid="F74">74</xref>). Apparently, the corollas have no brownish or purple pigmentation, since collectors only mention dull yellow or ochre corollas on herbarium labels. We were unable to locate this species in flower in the field.</p><fig id="F73" position="float" orientation="portrait"><object-id xmlns:xlink="http://www.w3.org/1999/xlink" content-type="doi" xlink:type="simple">10.3897/phytokeys.200.71667.figure73</object-id><object-id xmlns:xlink="http://www.w3.org/1999/xlink" content-type="arpha" xlink:type="simple">FCEE8868-2322-5FEF-84CD-8E30705E4EF9</object-id><label>Figure 73.</label><caption><p><italic><tp:taxon-name><tp:taxon-name-part taxon-name-part-type="genus" reg="Capsicum">Capsicum</tp:taxon-name-part><tp:taxon-name-part taxon-name-part-type="species" reg="hookerianum">hookerianum</tp:taxon-name-part></tp:taxon-name></italic><bold>A</bold> flowering branch <bold>B</bold> eglandular trichome of the leaf <bold>C</bold> flower <bold>D</bold> section of the calyx showing the venation <bold>E</bold> glandular trichome of the abaxial surface of the calyx <bold>F</bold> sector of opened corolla <bold>G</bold> gynoecium <bold>H</bold> fruiting branch <bold>I</bold> fruit <bold>J</bold> anatomical detail of the pericarp (note the absence of giant cells in the mesocarp) <bold>K</bold> seed <bold>L</bold> seed, in cross section <bold>M</bold> structure of seed coat at the seed margin <bold>N</bold> structure of seed coat at the seed body <bold>O</bold> embryo <bold>A–G</bold> from <italic>Asplund 15241</italic><bold>H–O</bold> from <italic>Asplund 15363.</italic> Drawn by L. Ochoa.</p></caption><graphic xmlns:xlink="http://www.w3.org/1999/xlink" xlink:href="phytokeys-200-001_article-71667__-g073.jpg" position="float" orientation="portrait" xlink:type="simple" id="oo_695488.jpg"><uri content-type="original_file" xlink:type="simple">https://binary.pensoft.net/fig/695488</uri></graphic></fig><fig id="F74" position="float" orientation="portrait"><object-id xmlns:xlink="http://www.w3.org/1999/xlink" content-type="doi" xlink:type="simple">10.3897/phytokeys.200.71667.figure74</object-id><object-id xmlns:xlink="http://www.w3.org/1999/xlink" content-type="arpha" xlink:type="simple">B24E4FDA-EAB0-50AB-9642-CFA12844D3F8</object-id><label>Figure 74.</label><caption><p><italic><tp:taxon-name><tp:taxon-name-part taxon-name-part-type="genus" reg="Capsicum">Capsicum</tp:taxon-name-part><tp:taxon-name-part taxon-name-part-type="species" reg="hookerianum">hookerianum</tp:taxon-name-part></tp:taxon-name></italic><bold>A</bold> plant; <bold>B</bold> internode with lenticels; <bold>C</bold> fruiting branch; <bold>D</bold> immature fruit; <bold>E</bold> mature fruit; <bold>F, G</bold> fruiting calyx, front and from behind views, respectively. From <italic>Barboza and Leiva González 4826</italic>. Photos by G.E. Barboza.</p></caption><graphic xmlns:xlink="http://www.w3.org/1999/xlink" xlink:href="phytokeys-200-001_article-71667__-g074.jpg" position="float" orientation="portrait" xlink:type="simple" id="oo_695489.jpg"><uri content-type="original_file" xlink:type="simple">https://binary.pensoft.net/fig/695489</uri></graphic></fig><fig id="F75" position="float" orientation="portrait"><object-id xmlns:xlink="http://www.w3.org/1999/xlink" content-type="doi" xlink:type="simple">10.3897/phytokeys.200.71667.figure75</object-id><object-id xmlns:xlink="http://www.w3.org/1999/xlink" content-type="arpha" xlink:type="simple">F23FF556-E9C5-50F7-BE06-36B295B12E16</object-id><label>Figure 75.</label><caption><p>Distribution of <italic><tp:taxon-name><tp:taxon-name-part taxon-name-part-type="genus" reg="Capsicum">C.</tp:taxon-name-part><tp:taxon-name-part taxon-name-part-type="species" reg="hookerianum">hookerianum</tp:taxon-name-part></tp:taxon-name></italic> and <italic><tp:taxon-name><tp:taxon-name-part taxon-name-part-type="genus" reg="Capsicum">C.</tp:taxon-name-part><tp:taxon-name-part taxon-name-part-type="species" reg="lanceolatum">lanceolatum</tp:taxon-name-part></tp:taxon-name></italic>.</p></caption><graphic xmlns:xlink="http://www.w3.org/1999/xlink" xlink:href="phytokeys-200-001_article-71667__-g075.jpg" position="float" orientation="portrait" xlink:type="simple" id="oo_695490.jpg"><uri content-type="original_file" xlink:type="simple">https://binary.pensoft.net/fig/695490</uri></graphic></fig><p><italic><tp:taxon-name><tp:taxon-name-part taxon-name-part-type="genus" reg="Capsicum">Capsicum</tp:taxon-name-part><tp:taxon-name-part taxon-name-part-type="species" reg="hookerianum">hookerianum</tp:taxon-name-part></tp:taxon-name></italic> is sympatric with the widespread <italic><tp:taxon-name><tp:taxon-name-part taxon-name-part-type="genus" reg="Capsicum">C.</tp:taxon-name-part><tp:taxon-name-part taxon-name-part-type="species" reg="rhomboideum">rhomboideum</tp:taxon-name-part></tp:taxon-name></italic> which is a more vigorous plant with dense, branched pubescence and multi-flowered inflorescences with up to 12 flowers (Fig. <xref ref-type="fig" rid="F113">113</xref>); <italic><tp:taxon-name><tp:taxon-name-part taxon-name-part-type="genus" reg="Capsicum">C.</tp:taxon-name-part><tp:taxon-name-part taxon-name-part-type="species" reg="hookerianum">hookerianum</tp:taxon-name-part></tp:taxon-name></italic> has simple trichomes and 2–7 flowers in each inflorescence.</p><p>Duplicates of the type collection of <italic><tp:taxon-name><tp:taxon-name-part taxon-name-part-type="genus" reg="Capsicum">C.</tp:taxon-name-part><tp:taxon-name-part taxon-name-part-type="species" reg="eggersii">eggersii</tp:taxon-name-part></tp:taxon-name></italic> are distributed in several Herbaria (CORD, F, K, L, M, P, US). At CORD and F, there are small fragments taken from other specimens (e.g. fragments accompanying F neg. 2867 from B and fragments in CORD taken from the duplicate in L), whereas in the remaining herbaria, the specimens consist of good fertile material. We have selected the most complete and best-preserved sheet of <italic>Eggers 15555</italic> (M-0171548) as the lectotype for <italic><tp:taxon-name><tp:taxon-name-part taxon-name-part-type="genus" reg="Capsicum">C.</tp:taxon-name-part><tp:taxon-name-part taxon-name-part-type="species" reg="eggersii">eggersii</tp:taxon-name-part></tp:taxon-name></italic>.</p></tp:treatment-sec><tp:treatment-sec sec-type="material" id="SECID0EOIOO"><title>Specimens examined.</title><p>See Suppl. material <xref ref-type="supplementary-material" rid="S4">4</xref>: Appendix 4.</p></tp:treatment-sec><tp:treatment-sec><!--Section generated to contain objects referenced in tp:taxon-treatment.--><fig id="F113" position="float" orientation="portrait"><object-id xmlns:xlink="http://www.w3.org/1999/xlink" content-type="doi" xlink:type="simple">10.3897/phytokeys.200.71667.figure113</object-id><object-id xmlns:xlink="http://www.w3.org/1999/xlink" content-type="arpha" xlink:type="simple">FA3D1466-0DD6-5DA6-BA22-112489273D38</object-id><label>Figure 113.</label><caption><p><italic><tp:taxon-name><tp:taxon-name-part taxon-name-part-type="genus" reg="Capsicum">Capsicum</tp:taxon-name-part><tp:taxon-name-part taxon-name-part-type="species" reg="rhomboideum">rhomboideum</tp:taxon-name-part></tp:taxon-name></italic><bold>A</bold> plant <bold>B</bold> main stem with lenticels flower buds <bold>C</bold> branch showing leaf pair dissimilar in shape and size <bold>D</bold> reproductive branch <bold>E</bold> flower bud <bold>F</bold> flower, in lateral view <bold>G</bold> flower, seen from behind <bold>H, J</bold> flower, in front view, showing connivent and not connivent anthers, respectively <bold>I</bold> node with a pendent flower and pedicels scars <bold>K</bold> mature fruits <bold>A, J</bold> from <italic>Barboza &amp; Leiva González 4854</italic><bold>B, D–F</bold> from <italic>Leiva González 6585</italic><bold>C, G</bold> from <italic>Barboza et al. 5050</italic><bold>H, I, K</bold> from <italic>M. Scaldaferro 73</italic>. Photos by G.E. Barboza.</p></caption><graphic xmlns:xlink="http://www.w3.org/1999/xlink" xlink:href="phytokeys-200-001_article-71667__-g113.jpg" position="float" orientation="portrait" xlink:type="simple" id="oo_695528.jpg"><uri content-type="original_file" xlink:type="simple">https://binary.pensoft.net/fig/695528</uri></graphic></fig><supplementary-material xmlns:xlink="http://www.w3.org/1999/xlink" id="S4" position="float" orientation="portrait" xlink:type="simple"><object-id content-type="doi" xlink:type="simple">10.3897/phytokeys.200.71667.suppl4</object-id><object-id content-type="zenodo_dep_id" xlink:type="simple">7077091</object-id><object-id content-type="arpha" xlink:type="simple">2B21878C-9A4C-545F-9C67-441D4D944C74</object-id><label>Supplementary material 4</label><caption><p>Appendix 4. Specimens examined</p></caption><statement content-type="dataType"><label>Data type</label><p>Occurences (PDF file)</p></statement><statement content-type="notes"><label>Explanation note</label><p>Full information of the specimens examined for each <italic><tp:taxon-name><tp:taxon-name-part taxon-name-part-type="genus" reg="Capsicum">Capsicum</tp:taxon-name-part></tp:taxon-name></italic> species.</p></statement><media xlink:href="phytokeys-200-001_article-71667__-s004.pdf" mimetype="application" mime-subtype="pdf" position="float" orientation="portrait" xlink:type="simple" id="oo_695540.pdf"><uri content-type="original_file" xlink:type="simple">https://binary.pensoft.net/file/695540</uri></media><permissions><license xlink:type="simple"><license-p>This dataset is made available under the Open Database License (http://opendatacommons.org/licenses/odbl/1.0/). The Open Database License (ODbL) is a license agreement intended to allow users to freely share, modify, and use this Dataset while maintaining this same freedom for others, provided that the original source and author(s) are credited.</license-p></license></permissions><attrib specific-use="authors">Gloria E. Barboza, Carolina Carrizo García, Luciano de Bem Bianchetti, María V. Romero, Marisel Scaldaferro</attrib></supplementary-material></tp:treatment-sec><ref-list><ref id="B32"><mixed-citation xmlns:xlink="http://www.w3.org/1999/xlink" xlink:type="simple"><person-group><name name-style="western"><surname>Barboza</surname><given-names>GE</given-names></name></person-group> (<year>2011</year>) <article-title>Lectotypifications, synonymy, and a new name in <italic><tp:taxon-name><tp:taxon-name-part taxon-name-part-type="genus">Capsicum</tp:taxon-name-part></tp:taxon-name></italic> (<tp:taxon-name><tp:taxon-name-part taxon-name-part-type="subfamily">Solanoideae</tp:taxon-name-part></tp:taxon-name>, <tp:taxon-name><tp:taxon-name-part taxon-name-part-type="family">Solanaceae</tp:taxon-name-part></tp:taxon-name>).</article-title><source>PhytoKeys</source><volume>2</volume>: <fpage>23</fpage>–<lpage>38</lpage>. <ext-link xlink:href="10.3897/phytokeys.2.730" ext-link-type="doi" xlink:type="simple">https://doi.org/10.3897/phytokeys.2.730</ext-link></mixed-citation></ref><ref id="B38"><mixed-citation xmlns:xlink="http://www.w3.org/1999/xlink" xlink:type="simple"><person-group><name name-style="western"><surname>Barboza</surname><given-names>GE</given-names></name><name name-style="western"><surname>Carrizo García</surname><given-names>C</given-names></name><name name-style="western"><surname>Leiva González</surname><given-names>S</given-names></name><name name-style="western"><surname>Scaldaferro</surname><given-names>M</given-names></name><name name-style="western"><surname>Reyes</surname><given-names>X</given-names></name></person-group> (<year>2019</year>) Four new species of <italic><tp:taxon-name><tp:taxon-name-part taxon-name-part-type="genus">Capsicum</tp:taxon-name-part></tp:taxon-name></italic> (<tp:taxon-name><tp:taxon-name-part taxon-name-part-type="family">Solanaceae</tp:taxon-name-part></tp:taxon-name>) from the tropical Andes and an update on the phylogeny of the genus. PLoS ONE 14(1): e0209792. <ext-link xlink:href="10.1371/journal.pone.0209792" ext-link-type="doi" xlink:type="simple">https://doi.org/10.1371/journal.pone.0209792</ext-link></mixed-citation></ref></ref-list></tp:taxon-treatment>
