# Supplementary material for: ﻿Monograph of wild and cultivated chili peppers (Capsicum L., Solanaceae)
Source: PhytoKeys. 2022 Jun 14;200:1–423. doi: 10.3897/phytokeys.200.71667 (PMC9881532; doi:10.3897/phytokeys.200.71667)
Supplement: XML Treatment for Capsicum hunzikerianum [file phytokeys.200.71667-treatment29.xml]

<!DOCTYPE tp:taxon-treatment
  PUBLIC "-//TaxonX//DTD Taxonomic Treatment Publishing DTD v0 20100105//EN" "tax-treatment-NSO.dtd">
<tp:taxon-treatment xmlns:tp="http://www.plazi.org/taxpub"><tp:treatment-meta><kwd-group><label>Taxon classification</label><kwd>
              <named-content content-type="kingdom">Plantae</named-content>
            </kwd><kwd>
              <named-content content-type="order">Solanales</named-content>
            </kwd><kwd>
              <named-content content-type="family">Solanaceae</named-content>
            </kwd></kwd-group><mixed-citation publication-type="journal"><person-group><name><surname>Barboza</surname><given-names>Gloria E.</given-names></name><name><surname>García</surname><given-names>Carolina Carrizo</given-names></name><name><surname>Bianchetti</surname><given-names>Luciano de Bem</given-names></name><name><surname>Romero</surname><given-names>María V.</given-names></name><name><surname>Scaldaferro</surname><given-names>Marisel</given-names></name></person-group><article-title>﻿Monograph of wild and cultivated chili peppers (<italic><tp:taxon-name><tp:taxon-name-part taxon-name-part-type="genus" reg="Capsicum">Capsicum</tp:taxon-name-part></tp:taxon-name></italic> L., <tp:taxon-name><tp:taxon-name-part taxon-name-part-type="family">Solanaceae</tp:taxon-name-part></tp:taxon-name>)</article-title><source>PhytoKeys</source><day>14</day><month>06</month><year>2022</year><volume>200</volume><fpage>1</fpage><lpage>423</lpage><pub-id pub-id-type="doi">10.3897/phytokeys.200.71667</pub-id></mixed-citation></tp:treatment-meta><tp:nomenclature><label>﻿23.</label><tp:taxon-name>
            <object-id xmlns:xlink="http://www.w3.org/1999/xlink" content-type="arpha" xlink:type="simple">23D556F5-C891-5291-B68F-C7472E7536B2</object-id>
            <tp:taxon-name-part taxon-name-part-type="genus" reg="Capsicum">Capsicum</tp:taxon-name-part>
            <tp:taxon-name-part taxon-name-part-type="species" reg="hunzikerianum">hunzikerianum</tp:taxon-name-part>
          </tp:taxon-name><tp:taxon-authority>Barboza &amp; Bianch., Syst. Bot. 30(4): 867. 2005.</tp:taxon-authority><xref ref-type="fig" rid="F76">Figs 76</xref><xref ref-type="fig" rid="F77">, 77</xref></tp:nomenclature><tp:treatment-sec sec-type="material" id="SECID0EFKOO"><title>Type.</title><p>Brazil. São Paulo: Salesópolis, Boracéia, 30 Nov 1951, <italic>M. Kuhlmann 2785</italic> (holotype [2 sheets]: CORD [CORD00003944 (sheet A) and CORD00003945 (sheet B); isotypes: CEN [CEN00109451], SP [SP001623, acc. # 79274], SPSF [acc. # 30213]).</p></tp:treatment-sec><tp:treatment-sec sec-type="description" id="SECID0ENKOO"><title>Description.</title><p>Robust erect shrubs 1–3 m tall, much branched above, the branches much leafy. Young stems terete or slightly 3-angled, rigid, green with violet spots, glabrous; nodes solid, green or purple; bark of older stems fissured, brown, glabrous; lenticels absent. Sympodial units difoliate, the leaves geminate; leaf pair unequal in size, similar or dissimilar in shape. Leaves coriaceous, discolorous, dark green above, light green beneath, glabrous on both sides; blades of major leaves (7.5–) 9.5–20 (–25) cm long, 2.5–7 (–8.5) cm wide, ovate to elliptic, the major veins (4–) 5–7 on each side of mid-vein, the base attenuate and unequal, the margins entire, slightly revolute, the apex long-acuminate; petioles (0.5–) 0.8–2 (–3.5) cm long, green with dark lilac spots, glabrous; blades of minor leaves 2–4.5 cm long, (0.8–) 1–2 cm wide, ovate, the major veins 3–4 on each side of mid-vein, the base attenuate, the margins entire, the apex acute; petioles 0.2–0.5 cm long, glabrous. Inflorescences axillary, 2–4 (–5) flowers per axil, rarely flowers solitary; flowering pedicels (13–) 20–38 (–48) mm long, terete or slightly angled, erect or slightly spreading, geniculate at anthesis, green, glabrous or sparsely pubescent with minute, few glandular trichomes (stalk unicellular; head dark, multicellular) and some sparse antrorse eglandular trichomes; pedicels scars conspicuous, corky. Buds ovoid, cream or white. Flowers 5-merous. Calyx 3.5–5 (–6.5) mm, 4–4.5 mm wide, cup-shaped, membranous and cream amongst the veins, the veins thick and pale green, glabrous, the calyx appendages 5 (6–10), unequal, pale green, erect to spreading, cylindrical, inserted very close to the margin, the five main appendages longer 2.5–4.5 (–5) mm long, the 1–5 secondary appendages shorter 1–2 mm long. Corolla 10–14 (–16) mm long, (10–) 15–23 mm in diameter, thick, white with greenish-yellow lines outside, mostly white with diffuse brown-purple spots at the base of each lobe and throat and a narrow greenish-yellow centre within, stellate with thin interpetalar membrane, lobed 1/3 of the way to the base, glabrous abaxially and adaxially, the tube 5–7.5 mm long, the lobes 6–8 mm long, (3–) 3.5–5 (–6) mm wide, broadly triangular, spreading, the margins involute and finely ciliate, the tips strongly cucullate forming a hood-like structure, papillate. Stamens five, equal; filaments (1.5–) 2–3 (–3.5) mm long, white or cream, inserted on the corolla ca. 1.5–2 mm from the base, with auricles fused to the corolla at point of insertion; anthers (2–) 2.5–4 mm, ellipsoid, grey, not connivent at anthesis. Gynoecium with ovary 1–2 mm long, 1–1.5 mm in diameter, light green, subglobose; ovules more than two per locule; nectary ca. 0.3 mm tall; styles homomorphic, (4–) 5–6 mm long, exserted ca. 1 mm beyond the anthers, cream, clavate; stigma 0.3 mm long, 0.8–0.9 mm wide, somewhat discoid-bilobulate, light green or cream. Berry 6–10 mm in diameter, globose, slightly depressed, light green when immature, greenish-golden yellow at maturity, deciduous, pungent, the pericarp thin, translucent, with giant cells (endocarp alveolate); stone cells 3–5, spherical, 0.17–0.22 mm in diameter; fruiting pedicels (23–) 35–50 mm long, curved or pendent, terete, strongly widened at the apex, green; fruiting calyx 4–7 mm in diameter, persistent, not accrescent, green, discoid, the appendages 3–6 (–7) mm long, green, spreading or reflexed. Seeds 10–20 per fruit, 2.5–3.2 mm long, 2–2.5 mm wide, C-shaped or ellipsoid, black, the seed coat reticulate and tuberculate at margins (<abbrev xmlns:xlink="http://www.w3.org/1999/xlink" xlink:title="stereomicroscope" id="ABBRID0ETKOO" xlink:type="simple">SM</abbrev>), reticulate with pillar-like outgrowths at margins (<abbrev xmlns:xlink="http://www.w3.org/1999/xlink" xlink:title="scanning electron microscope" id="ABBRID0EXKOO" xlink:type="simple">SEM</abbrev>), the cells polygonal in shape, the lateral walls straight; embryo imbricate.</p><fig id="F76" position="float" orientation="portrait"><object-id xmlns:xlink="http://www.w3.org/1999/xlink" content-type="doi" xlink:type="simple">10.3897/phytokeys.200.71667.figure76</object-id><object-id xmlns:xlink="http://www.w3.org/1999/xlink" content-type="arpha" xlink:type="simple">8D6B81AA-646D-5F29-A569-EA77E83E4F2F</object-id><label>Figure 76.</label><caption><p><italic><tp:taxon-name><tp:taxon-name-part taxon-name-part-type="genus" reg="Capsicum">Capsicum</tp:taxon-name-part><tp:taxon-name-part taxon-name-part-type="species" reg="hunzikerianum">hunzikerianum</tp:taxon-name-part></tp:taxon-name></italic><bold>A</bold> flowering branch <bold>B</bold> flower <bold>C</bold> calyx <bold>D</bold> sector of opened corolla <bold>E, F</bold> anthers, dorsal and ventral views, respectively <bold>G</bold> stigma <bold>H</bold> fruit <bold>I</bold> seed <bold>A–G</bold> from <italic>Kuhlmann 2785</italic>, <bold>H, I</bold> from <italic>Mattos and Mattos 14254</italic>. Drawn by L. Ribulgo. Published in <xref ref-type="bibr" rid="B35">Barboza and Bianchetti (2005)</xref>, reproduced with permission.</p></caption><graphic xmlns:xlink="http://www.w3.org/1999/xlink" xlink:href="phytokeys-200-001_article-71667__-g076.jpg" position="float" orientation="portrait" xlink:type="simple" id="oo_695491.jpg"><uri content-type="original_file" xlink:type="simple">https://binary.pensoft.net/fig/695491</uri></graphic></fig><fig id="F77" position="float" orientation="portrait"><object-id xmlns:xlink="http://www.w3.org/1999/xlink" content-type="doi" xlink:type="simple">10.3897/phytokeys.200.71667.figure77</object-id><object-id xmlns:xlink="http://www.w3.org/1999/xlink" content-type="arpha" xlink:type="simple">2BA8B584-D376-5339-B256-5E3EA83B0B34</object-id><label>Figure 77.</label><caption><p><italic><tp:taxon-name><tp:taxon-name-part taxon-name-part-type="genus" reg="Capsicum">Capsicum</tp:taxon-name-part><tp:taxon-name-part taxon-name-part-type="species" reg="hunzikerianum">hunzikerianum</tp:taxon-name-part></tp:taxon-name></italic><bold>A</bold> plant <bold>B</bold> flowering branch <bold>C</bold> flower bud <bold>D, E</bold> flowers, in front view, with different corolla colour patterns <bold>F</bold> flower, seen from behind <bold>G</bold> immature fruit <bold>H</bold> mature fruit <bold>I</bold> seed <bold>A, E</bold> from <italic>Bianchetti et al. 1537</italic>, photos by L. Bianchetti <bold>B, C, D, F, H, I</bold> no specimen vouchers, photos taken <italic>in situ</italic> by C. dal Zovo (Associazione PepperFriends) <bold>G</bold> from <italic>Barboza 5041</italic>, photo by G.E. Barboza.</p></caption><graphic xmlns:xlink="http://www.w3.org/1999/xlink" xlink:href="phytokeys-200-001_article-71667__-g077.jpg" position="float" orientation="portrait" xlink:type="simple" id="oo_695492.jpg"><uri content-type="original_file" xlink:type="simple">https://binary.pensoft.net/fig/695492</uri></graphic></fig></tp:treatment-sec><tp:treatment-sec sec-type="distribution" id="SECID0EDOOO"><title>Distribution.</title><p><italic><tp:taxon-name><tp:taxon-name-part taxon-name-part-type="genus" reg="Capsicum">Capsicum</tp:taxon-name-part><tp:taxon-name-part taxon-name-part-type="species" reg="hunzikerianum">hunzikerianum</tp:taxon-name-part></tp:taxon-name></italic> is only known from a very restricted area in south-eastern Brazil (São Paulo State) (Fig. <xref ref-type="fig" rid="F78">78</xref>).</p><fig id="F78" position="float" orientation="portrait"><object-id xmlns:xlink="http://www.w3.org/1999/xlink" content-type="doi" xlink:type="simple">10.3897/phytokeys.200.71667.figure78</object-id><object-id xmlns:xlink="http://www.w3.org/1999/xlink" content-type="arpha" xlink:type="simple">FB9CD5AA-4A6C-549A-825F-CDBC93985769</object-id><label>Figure 78.</label><caption><p>Distribution of <italic><tp:taxon-name><tp:taxon-name-part taxon-name-part-type="genus" reg="Capsicum">C.</tp:taxon-name-part><tp:taxon-name-part taxon-name-part-type="species" reg="hunzikerianum">hunzikerianum</tp:taxon-name-part></tp:taxon-name></italic>, <italic><tp:taxon-name><tp:taxon-name-part taxon-name-part-type="genus" reg="Capsicum">C.</tp:taxon-name-part><tp:taxon-name-part taxon-name-part-type="species" reg="longidentatum">longidentatum</tp:taxon-name-part></tp:taxon-name></italic> and <italic><tp:taxon-name><tp:taxon-name-part taxon-name-part-type="genus" reg="Capsicum">C.</tp:taxon-name-part><tp:taxon-name-part taxon-name-part-type="species" reg="longifolium">longifolium</tp:taxon-name-part></tp:taxon-name></italic>.</p></caption><graphic xmlns:xlink="http://www.w3.org/1999/xlink" xlink:href="phytokeys-200-001_article-71667__-g078.jpg" position="float" orientation="portrait" xlink:type="simple" id="oo_695493.jpg"><uri content-type="original_file" xlink:type="simple">https://binary.pensoft.net/fig/695493</uri></graphic></fig></tp:treatment-sec><tp:treatment-sec sec-type="ecology" id="SECID0EGQOO"><title>Ecology.</title><p><italic><tp:taxon-name><tp:taxon-name-part taxon-name-part-type="genus" reg="Capsicum">Capsicum</tp:taxon-name-part><tp:taxon-name-part taxon-name-part-type="species" reg="hunzikerianum">hunzikerianum</tp:taxon-name-part></tp:taxon-name></italic> inhabits the montane forests of the Atlantic Forest (Mata Atlântica), in Dense Ombrophilous Forest (Floresta Ombrófila Densa), in wet, shady or semi-shady or marshy places, at medium elevations (800–1,100 m).</p></tp:treatment-sec><tp:treatment-sec sec-type="phenology" id="SECID0EXQOO"><title>Phenology.</title><p>Flowering from November to May. Fruiting from late January to May.</p></tp:treatment-sec><tp:treatment-sec sec-type="Chromosome number" id="SECID0E3QOO"><title>Chromosome number.</title><p>2<italic>n</italic> = 2x = 26 (<italic>Barboza et al. 5041</italic>, see Table <xref ref-type="table" rid="T2">2</xref>).</p></tp:treatment-sec><tp:treatment-sec sec-type="Common names" id="SECID0EKROO"><title>Common names.</title><p>None recorded.</p></tp:treatment-sec><tp:treatment-sec sec-type="Uses" id="SECID0EPROO"><title>Uses.</title><p>None recorded.</p></tp:treatment-sec><tp:treatment-sec sec-type="Preliminary conservation assessment" id="SECID0EUROO"><title>Preliminary conservation assessment.</title><p><abbrev xmlns:xlink="http://www.w3.org/1999/xlink" xlink:title="extent of occurrence" id="ABBRID0E1ROO" xlink:type="simple">EOO</abbrev> (1,456.094 km<sup>2</sup>); <abbrev xmlns:xlink="http://www.w3.org/1999/xlink" xlink:title="area of occupancy" id="ABBRID0EASOO" xlink:type="simple">AOO</abbrev> (40 km<sup>2</sup>). <italic><tp:taxon-name><tp:taxon-name-part taxon-name-part-type="genus" reg="Capsicum">Capsicum</tp:taxon-name-part><tp:taxon-name-part taxon-name-part-type="species" reg="hunzikerianum">hunzikerianum</tp:taxon-name-part></tp:taxon-name></italic> grows in two rain forest reserves in the State of São Paulo, the Parque Estadual da Serra do Mar-Núcleo Cunha and the Estação Biológica da Boracéia. In both protected areas, few subpopulations have been recorded. Based on the small extent of occurrence and area of occupancy, the low number of the different locations (= 5) and a decline in the area of occupancy, we assign <italic><tp:taxon-name><tp:taxon-name-part taxon-name-part-type="genus" reg="Capsicum">C.</tp:taxon-name-part><tp:taxon-name-part taxon-name-part-type="species" reg="hunzikerianum">hunzikerianum</tp:taxon-name-part></tp:taxon-name></italic> the threat status of Endangered (EN; B1ab(ii).</p></tp:treatment-sec><tp:treatment-sec sec-type="discussion" id="SECID0E3SOO"><title>Discussion.</title><p><italic><tp:taxon-name><tp:taxon-name-part taxon-name-part-type="genus" reg="Capsicum">Capsicum</tp:taxon-name-part><tp:taxon-name-part taxon-name-part-type="species" reg="hunzikerianum">hunzikerianum</tp:taxon-name-part></tp:taxon-name></italic> is probably a member of the Atlantic Forest clade, but has not yet been included in phylogenetic analyses. It shares corolla shape and colour, fruit colour and pungency, seed colour, seed coat ornamentation, chromosome number, habitat and distribution of the members of this clade. It is a distinct species of the montane forest of Serra do Mar distinguished by its general glabrescence, large and coriaceous leaves and large flowers. The calyx is the largest in the genus, reaching 6.5 mm long, with five long appendages (up to 5 mm long) and 1–5 unequal, shorter appendages (1–2 mm long). The corolla is unusual for its large size and white colour with few brown-purple spots (Fig. <xref ref-type="fig" rid="F77">77</xref>).</p><p><italic><tp:taxon-name><tp:taxon-name-part taxon-name-part-type="genus" reg="Capsicum">Capsicum</tp:taxon-name-part><tp:taxon-name-part taxon-name-part-type="species" reg="hunzikerianum">hunzikerianum</tp:taxon-name-part></tp:taxon-name></italic> is sympatric with the morphologically similar <italic><tp:taxon-name><tp:taxon-name-part taxon-name-part-type="genus" reg="Capsicum">C.</tp:taxon-name-part><tp:taxon-name-part taxon-name-part-type="species" reg="schottianum">schottianum</tp:taxon-name-part></tp:taxon-name></italic>. The two species share geniculate pedicels, stellate corollas and fruit and seed features, but they differ in the corolla size (10–16 mm long in <italic><tp:taxon-name><tp:taxon-name-part taxon-name-part-type="genus" reg="Capsicum">C.</tp:taxon-name-part><tp:taxon-name-part taxon-name-part-type="species" reg="hunzikerianum">hunzikerianum</tp:taxon-name-part></tp:taxon-name></italic> vs. 7–10 mm long in <italic><tp:taxon-name><tp:taxon-name-part taxon-name-part-type="genus" reg="Capsicum">C.</tp:taxon-name-part><tp:taxon-name-part taxon-name-part-type="species" reg="schottianum">schottianum</tp:taxon-name-part></tp:taxon-name></italic>), number of calyx appendages (5–10 vs. 0–5 minute appendages), consistency of the leaves (coriaceous vs. membranous) and general indumentum (plants glabrous vs. plants glabrescent to pubescent).</p></tp:treatment-sec><tp:treatment-sec sec-type="material" id="SECID0E6UOO"><title>Specimens examined.</title><p>See Suppl. material <xref ref-type="supplementary-material" rid="S4">4</xref>: Appendix 4.</p></tp:treatment-sec><tp:treatment-sec><!--Section generated to contain objects referenced in tp:taxon-treatment.--><table-wrap id="T2" position="float" orientation="portrait"><label>Table 2.</label><caption><p>Cytogenetic information on <italic><tp:taxon-name><tp:taxon-name-part taxon-name-part-type="genus" reg="Capsicum">Capsicum</tp:taxon-name-part></tp:taxon-name></italic> species.</p></caption><table id="TID0EOI6O" rules="all"><tbody><tr><th rowspan="1" colspan="1">Taxon and voucher number</th><th rowspan="1" colspan="1">n</th><th rowspan="1" colspan="1">2n</th><th rowspan="1" colspan="1">Haploid karyotype formula</th><th rowspan="1" colspan="1">Chromosomes with active NORs</th><th rowspan="1" colspan="1">Hc amount (HKL in µm)</th><th rowspan="1" colspan="1">1C DNA co ntent in pg</th><th rowspan="1" colspan="1">References</th></tr><tr><td rowspan="1" colspan="8">
                <tp:taxon-name><tp:taxon-name-part taxon-name-part-type="genus" reg="Capsicum">C.</tp:taxon-name-part><tp:taxon-name-part taxon-name-part-type="species" reg="annuum">annuum</tp:taxon-name-part><tp:taxon-name-part taxon-name-part-type="infraspecific-rank">var.</tp:taxon-name-part><tp:taxon-name-part taxon-name-part-type="variety" reg="annuum">annuum</tp:taxon-name-part></tp:taxon-name>
              </td></tr><tr><td rowspan="1" colspan="1">No voucher cited</td><td rowspan="1" colspan="1">-</td><td rowspan="1" colspan="1">24</td><td rowspan="1" colspan="1">-</td><td rowspan="1" colspan="1">-</td><td rowspan="1" colspan="1">-</td><td rowspan="1" colspan="1">-</td><td rowspan="1" colspan="1"><xref ref-type="bibr" rid="B368">Pickersgill 1971</xref>, <xref ref-type="bibr" rid="B369">1977</xref>, <xref ref-type="bibr" rid="B373">1991</xref></td></tr><tr><td rowspan="1" colspan="1">cytotype 1 EAM 193, 251, 203</td><td rowspan="1" colspan="1">-</td><td rowspan="1" colspan="1">24</td><td rowspan="1" colspan="1">10 m + 1 sm + 1 st</td><td rowspan="1" colspan="1">11 sm</td><td rowspan="1" colspan="1">1.80 (68.51)</td><td rowspan="1" colspan="1">3.41*</td><td rowspan="1" colspan="1"><xref ref-type="bibr" rid="B313">Moscone et al. 1993</xref>, <xref ref-type="bibr" rid="B314">1995</xref>, <xref ref-type="bibr" rid="B311">1996a</xref>, <xref ref-type="bibr" rid="B316">2003</xref>*, 2007</td></tr><tr><td rowspan="1" colspan="1">cytotype 2 EAM 204, 252; NMCA 10544, 10272</td><td rowspan="1" colspan="1">-</td><td rowspan="1" colspan="1">24</td><td rowspan="1" colspan="1">10 m + 1 sm + 1 st</td><td rowspan="1" colspan="1">11 sm, 12 st</td><td rowspan="1" colspan="1">2.88 (70.40)</td><td rowspan="1" colspan="1">3.32*</td><td rowspan="1" colspan="1"><xref ref-type="bibr" rid="B313">Moscone et al. 1993</xref>, <xref ref-type="bibr" rid="B314">1995</xref>, <xref ref-type="bibr" rid="B311">1996a</xref>, <xref ref-type="bibr" rid="B316">2003</xref>*, 2007</td></tr><tr><td rowspan="1" colspan="1">Cuneo w.no. Doux Long des Landes w.no.</td><td rowspan="1" colspan="1">-</td><td rowspan="1" colspan="1">-</td><td rowspan="1" colspan="1">-</td><td rowspan="1" colspan="1">-</td><td rowspan="1" colspan="1">-</td><td rowspan="1" colspan="1">3.83†</td><td rowspan="1" colspan="1"><xref ref-type="bibr" rid="B45">Belletti et al. 1998</xref>†</td></tr><tr><td rowspan="1" colspan="8">
                <tp:taxon-name><tp:taxon-name-part taxon-name-part-type="genus" reg="Capsicum">C.</tp:taxon-name-part><tp:taxon-name-part taxon-name-part-type="species" reg="annuum">annuum</tp:taxon-name-part><tp:taxon-name-part taxon-name-part-type="infraspecific-rank">var.</tp:taxon-name-part><tp:taxon-name-part taxon-name-part-type="variety" reg="glabriusculum">glabriusculum</tp:taxon-name-part></tp:taxon-name>
              </td></tr><tr><td rowspan="1" colspan="1">No voucher cited</td><td rowspan="1" colspan="1">-</td><td rowspan="1" colspan="1">24</td><td rowspan="1" colspan="1">-</td><td rowspan="1" colspan="1">-</td><td rowspan="1" colspan="1">-</td><td rowspan="1" colspan="1">-</td><td rowspan="1" colspan="1"><xref ref-type="bibr" rid="B368">Pickersgill 1971</xref> (as <tp:taxon-name><tp:taxon-name-part taxon-name-part-type="genus" reg="Capsicum">C.</tp:taxon-name-part><tp:taxon-name-part taxon-name-part-type="species" reg="annuum">annuum</tp:taxon-name-part><tp:taxon-name-part taxon-name-part-type="infraspecific-rank">var.</tp:taxon-name-part><tp:taxon-name-part taxon-name-part-type="variety" reg="minimum">minimum</tp:taxon-name-part></tp:taxon-name>), 1977, 1991</td></tr><tr><td rowspan="1" colspan="1">cytotype 1 NMCA 10955</td><td rowspan="1" colspan="1">-</td><td rowspan="1" colspan="1">24</td><td rowspan="1" colspan="1">10 m + 1 sm + 1 st</td><td rowspan="1" colspan="1">11 sm</td><td rowspan="1" colspan="1">2.26 (59.53)</td><td rowspan="1" colspan="1">-</td><td rowspan="1" colspan="1">
                <xref ref-type="bibr" rid="B317">Moscone et al. 2007</xref>
              </td></tr><tr><td rowspan="1" colspan="1">cytotype 2 NMCA 10983</td><td rowspan="1" colspan="1">-</td><td rowspan="1" colspan="1">24</td><td rowspan="1" colspan="1">11 m + 1 st</td><td rowspan="1" colspan="1">1 m, 5 m</td><td rowspan="1" colspan="1">3.54 (51.95)</td><td rowspan="1" colspan="1">-</td><td rowspan="1" colspan="1">
                <xref ref-type="bibr" rid="B317">Moscone et al. 2007</xref>
              </td></tr><tr><td rowspan="1" colspan="1">cytotype 3 LQ w. no</td><td rowspan="1" colspan="1">-</td><td rowspan="1" colspan="1">24</td><td rowspan="1" colspan="1">11 m + 1 st</td><td rowspan="1" colspan="1">11 m</td><td rowspan="1" colspan="1">2.33 (55.13)</td><td rowspan="1" colspan="1">-</td><td rowspan="1" colspan="1">
                <xref ref-type="bibr" rid="B428">Scaldaferro et al. 2013</xref>
              </td></tr><tr><td rowspan="1" colspan="1">cytotype 4 YSG w. no</td><td rowspan="1" colspan="1">-</td><td rowspan="1" colspan="1">24</td><td rowspan="1" colspan="1">11 m + 1 st</td><td rowspan="1" colspan="1">5 m, 12 st</td><td rowspan="1" colspan="1">6.33 (53.56)</td><td rowspan="1" colspan="1">-</td><td rowspan="1" colspan="1">
                <xref ref-type="bibr" rid="B428">Scaldaferro et al. 2013</xref>
              </td></tr><tr><td rowspan="1" colspan="1">cytotype 5 Neth 804750009</td><td rowspan="1" colspan="1">-</td><td rowspan="1" colspan="1">24</td><td rowspan="1" colspan="1">11 m + 1 sm</td><td rowspan="1" colspan="1">12 sm</td><td rowspan="1" colspan="1">3.37 (55.43)</td><td rowspan="1" colspan="1">-</td><td rowspan="1" colspan="1">
                <xref ref-type="bibr" rid="B428">Scaldaferro et al. 2013</xref>
              </td></tr><tr><td rowspan="1" colspan="1">cytotype 6 PI 511885</td><td rowspan="1" colspan="1">-</td><td rowspan="1" colspan="1">24</td><td rowspan="1" colspan="1">11 m + 1 st</td><td rowspan="1" colspan="1">1 m, 5 m, 6 m, 12 st</td><td rowspan="1" colspan="1">2.97 (80.38)</td><td rowspan="1" colspan="1">-</td><td rowspan="1" colspan="1">
                <xref ref-type="bibr" rid="B428">Scaldaferro et al. 2013</xref>
              </td></tr><tr><td rowspan="1" colspan="1">cytotype 7 PI 511886</td><td rowspan="1" colspan="1">-</td><td rowspan="1" colspan="1">24</td><td rowspan="1" colspan="1">11 m + 1 st</td><td rowspan="1" colspan="1">1 m, 2 m, 5 m, 8 m</td><td rowspan="1" colspan="1">3.83 (70.05)</td><td rowspan="1" colspan="1">-</td><td rowspan="1" colspan="1">
                <xref ref-type="bibr" rid="B428">Scaldaferro et al. 2013</xref>
              </td></tr><tr><td rowspan="1" colspan="8">
                <tp:taxon-name><tp:taxon-name-part taxon-name-part-type="genus" reg="Capsicum">C.</tp:taxon-name-part><tp:taxon-name-part taxon-name-part-type="species" reg="baccatum">baccatum</tp:taxon-name-part><tp:taxon-name-part taxon-name-part-type="infraspecific-rank">var.</tp:taxon-name-part><tp:taxon-name-part taxon-name-part-type="variety" reg="baccatum">baccatum</tp:taxon-name-part></tp:taxon-name>
              </td></tr><tr><td rowspan="1" colspan="1">Vouchers not cited</td><td rowspan="1" colspan="1">-</td><td rowspan="1" colspan="1">24</td><td rowspan="1" colspan="1">-</td><td rowspan="1" colspan="1">-</td><td rowspan="1" colspan="1">-</td><td rowspan="1" colspan="1">-</td><td rowspan="1" colspan="1">
                <xref ref-type="bibr" rid="B369">Pickersgill 1977</xref>
              </td></tr><tr><td rowspan="1" colspan="1">GEB 163</td><td rowspan="1" colspan="1">-</td><td rowspan="1" colspan="1">24</td><td rowspan="1" colspan="1">11 m + 1 st</td><td rowspan="1" colspan="1">1 m, 3 m, 10 m, 12 st</td><td rowspan="1" colspan="1">7.45 (66.84)</td><td rowspan="1" colspan="1">3.71*</td><td rowspan="1" colspan="1"><xref ref-type="bibr" rid="B316">Moscone et al. 2003</xref>*, 2007</td></tr><tr><td rowspan="1" colspan="1">Tuscia University, Italy w. no</td><td rowspan="1" colspan="1">-</td><td rowspan="1" colspan="1">-</td><td rowspan="1" colspan="1">-</td><td rowspan="1" colspan="1">-</td><td rowspan="1" colspan="1">-</td><td rowspan="1" colspan="1">4.22<sup>†</sup></td><td rowspan="1" colspan="1">
                <xref ref-type="bibr" rid="B45">Belletti et al. 1998</xref>
                <sup>†</sup>
              </td></tr><tr><td rowspan="1" colspan="8">
                <tp:taxon-name><tp:taxon-name-part taxon-name-part-type="genus" reg="Capsicum">C.</tp:taxon-name-part><tp:taxon-name-part taxon-name-part-type="species" reg="baccatum">baccatum</tp:taxon-name-part><tp:taxon-name-part taxon-name-part-type="infraspecific-rank">var.</tp:taxon-name-part><tp:taxon-name-part taxon-name-part-type="variety" reg="pendulum">pendulum</tp:taxon-name-part></tp:taxon-name>
              </td></tr><tr><td rowspan="1" colspan="1">No voucher cited</td><td rowspan="1" colspan="1">-</td><td rowspan="1" colspan="1">24</td><td rowspan="1" colspan="1">-</td><td rowspan="1" colspan="1">-</td><td rowspan="1" colspan="1">-</td><td rowspan="1" colspan="1">-</td><td rowspan="1" colspan="1"><xref ref-type="bibr" rid="B368">Pickersgill 1971</xref>, <xref ref-type="bibr" rid="B369">1977</xref></td></tr><tr><td rowspan="1" colspan="1">cytotype 1 EAM 192, 209</td><td rowspan="1" colspan="1">-</td><td rowspan="1" colspan="1">24</td><td rowspan="1" colspan="1">11 m + 1 st</td><td rowspan="1" colspan="1">1 m, 3 m, 12 st</td><td rowspan="1" colspan="1">7.30 (75.53)</td><td rowspan="1" colspan="1">3.71*</td><td rowspan="1" colspan="1"><xref ref-type="bibr" rid="B313">Moscone et al. 1993</xref>, <xref ref-type="bibr" rid="B314">1995</xref>, <xref ref-type="bibr" rid="B311">1996a</xref>, <xref ref-type="bibr" rid="B316">2003</xref>*, 2007</td></tr><tr><td rowspan="1" colspan="1">cytotype 2 EAM 205, 206, 247; ATH 25382; EAM &amp; RN 211</td><td rowspan="1" colspan="1">-</td><td rowspan="1" colspan="1">-</td><td rowspan="1" colspan="1">11 m + 1 st</td><td rowspan="1" colspan="1">1 m, 3 m, 10 m, 12 st</td><td rowspan="1" colspan="1">7.56 (74.31)</td><td rowspan="1" colspan="1">3.68*</td><td rowspan="1" colspan="1"><xref ref-type="bibr" rid="B313">Moscone et al. 1993</xref>, <xref ref-type="bibr" rid="B314">1995</xref>, <xref ref-type="bibr" rid="B311">1996a</xref>, <xref ref-type="bibr" rid="B316">2003</xref>*, 2007</td></tr><tr><td rowspan="1" colspan="1">Tuscia University, Italy w. no, Sao Paulo University w. no</td><td rowspan="1" colspan="1">74.92</td><td rowspan="1" colspan="1">-</td><td rowspan="1" colspan="1">-</td><td rowspan="1" colspan="1">-</td><td rowspan="1" colspan="1">-</td><td rowspan="1" colspan="1">4.20<sup>†</sup></td><td rowspan="1" colspan="1">
                <xref ref-type="bibr" rid="B45">Belletti et al. 1998</xref>
                <sup>†</sup>
              </td></tr><tr><td rowspan="1" colspan="8">
                <tp:taxon-name><tp:taxon-name-part taxon-name-part-type="genus" reg="Capsicum">C.</tp:taxon-name-part><tp:taxon-name-part taxon-name-part-type="species" reg="baccatum">baccatum</tp:taxon-name-part><tp:taxon-name-part taxon-name-part-type="infraspecific-rank">var.</tp:taxon-name-part><tp:taxon-name-part taxon-name-part-type="variety" reg="umbilicatum">umbilicatum</tp:taxon-name-part></tp:taxon-name>
              </td></tr><tr><td rowspan="1" colspan="1">EAM 197, 253</td><td rowspan="1" colspan="1">-</td><td rowspan="1" colspan="1">24</td><td rowspan="1" colspan="1">11 m + 1 st</td><td rowspan="1" colspan="1">1 m, 3 m, 10 m, 12 st</td><td rowspan="1" colspan="1">9.06 (74.27)</td><td rowspan="1" colspan="1">3.76*</td><td rowspan="1" colspan="1"><xref ref-type="bibr" rid="B310">Moscone 1999</xref>; <xref ref-type="bibr" rid="B316">Moscone et al. 2003</xref>*</td></tr><tr><td rowspan="1" colspan="8">
                <italic>
                  <tp:taxon-name><tp:taxon-name-part taxon-name-part-type="genus" reg="Capsicum">C.</tp:taxon-name-part><tp:taxon-name-part taxon-name-part-type="species" reg="caatingae">caatingae</tp:taxon-name-part></tp:taxon-name>
                </italic>
              </td></tr><tr><td rowspan="1" colspan="1">LBB 1560</td><td rowspan="1" colspan="1">12</td><td rowspan="1" colspan="1">-</td><td rowspan="1" colspan="1">-</td><td rowspan="1" colspan="1">-</td><td rowspan="1" colspan="1">-</td><td rowspan="1" colspan="1">-</td><td rowspan="1" colspan="1">
                <xref ref-type="bibr" rid="B381">Pozzobon and Schifino- Wittmann 2006</xref>
              </td></tr><tr><td rowspan="1" colspan="1">LBB 1560</td><td rowspan="1" colspan="1">12</td><td rowspan="1" colspan="1">24</td><td rowspan="1" colspan="1">-</td><td rowspan="1" colspan="1">-</td><td rowspan="1" colspan="1">-</td><td rowspan="1" colspan="1">-</td><td rowspan="1" colspan="1"><xref ref-type="bibr" rid="B382">Pozzobon et al. 2006</xref> (as <italic><tp:taxon-name><tp:taxon-name-part taxon-name-part-type="genus" reg="Capsicum">C.</tp:taxon-name-part><tp:taxon-name-part taxon-name-part-type="species" reg="parvifolium">parvifolium</tp:taxon-name-part></tp:taxon-name></italic>)</td></tr><tr><td rowspan="1" colspan="1">cytotype 1 ATH 25233</td><td rowspan="1" colspan="1">-</td><td rowspan="1" colspan="1">24</td><td rowspan="1" colspan="1">11 m + 1 st</td><td rowspan="1" colspan="1">12 st</td><td rowspan="1" colspan="1">5.52 (82.40)</td><td rowspan="1" colspan="1">-</td><td rowspan="1" colspan="1"><xref ref-type="bibr" rid="B309">Moscone 1993</xref>; <xref ref-type="bibr" rid="B313">Moscone et al. 1993</xref>a, 1995; 2007</td></tr><tr><td rowspan="1" colspan="1">cytotype 2 ATH 25233 bis</td><td rowspan="1" colspan="1">-</td><td rowspan="1" colspan="1">24</td><td rowspan="1" colspan="1">12 m</td><td rowspan="1" colspan="1">12 m</td><td rowspan="1" colspan="1">7.47 (77.60)</td><td rowspan="1" colspan="1">5.77*</td><td rowspan="1" colspan="1"><xref ref-type="bibr" rid="B316">Moscone et al. 2003</xref>*<break/> (as <italic><tp:taxon-name><tp:taxon-name-part taxon-name-part-type="genus" reg="Capsicum">C.</tp:taxon-name-part><tp:taxon-name-part taxon-name-part-type="species" reg="parvifolium">parvifolium</tp:taxon-name-part></tp:taxon-name></italic>)</td></tr><tr><td rowspan="1" colspan="8">
                <italic>
                  <tp:taxon-name><tp:taxon-name-part taxon-name-part-type="genus" reg="Capsicum">C.</tp:taxon-name-part><tp:taxon-name-part taxon-name-part-type="species" reg="caballeroi">caballeroi</tp:taxon-name-part></tp:taxon-name>
                </italic>
              </td></tr><tr><td rowspan="1" colspan="1">GEB et al. 3655</td><td rowspan="1" colspan="1">-</td><td rowspan="1" colspan="1">24</td><td rowspan="1" colspan="1">-</td><td rowspan="1" colspan="1">-</td><td rowspan="1" colspan="1">-</td><td rowspan="1" colspan="1">-</td><td rowspan="1" colspan="1">this monograph</td></tr><tr><td rowspan="1" colspan="8">
                <italic>
                  <tp:taxon-name><tp:taxon-name-part taxon-name-part-type="genus" reg="Capsicum">C.</tp:taxon-name-part><tp:taxon-name-part taxon-name-part-type="species" reg="campylopodium">campylopodium</tp:taxon-name-part></tp:taxon-name>
                </italic>
              </td></tr><tr><td rowspan="1" colspan="1">LBB 1566</td><td rowspan="1" colspan="1">13</td><td rowspan="1" colspan="1">-</td><td rowspan="1" colspan="1">-</td><td rowspan="1" colspan="1">-</td><td rowspan="1" colspan="1">-</td><td rowspan="1" colspan="1">-</td><td rowspan="1" colspan="1">
                <xref ref-type="bibr" rid="B381">Pozzobon and Schifino- Wittmann 2006</xref>
              </td></tr><tr><td rowspan="1" colspan="1">LBB 1566</td><td rowspan="1" colspan="1">13</td><td rowspan="1" colspan="1">26</td><td rowspan="1" colspan="1">-</td><td rowspan="1" colspan="1">-</td><td rowspan="1" colspan="1">-</td><td rowspan="1" colspan="1">-</td><td rowspan="1" colspan="1">
                <xref ref-type="bibr" rid="B382">Pozzobon et al. 2006</xref>
              </td></tr><tr><td rowspan="1" colspan="1">cytotype 1 ATH 25116</td><td rowspan="1" colspan="1">-</td><td rowspan="1" colspan="1">26</td><td rowspan="1" colspan="1">5 m + 6 sm + 1 st + 1 t</td><td rowspan="1" colspan="1">7 sm</td><td rowspan="1" colspan="1">32.49 (88.30)</td><td rowspan="1" colspan="1">5.74*</td><td rowspan="1" colspan="1"><xref ref-type="bibr" rid="B316">Moscone et al. 2003</xref>*, 2007</td></tr><tr><td rowspan="1" colspan="1">cytotype 2 ATH 25128, 25130, 25136</td><td rowspan="1" colspan="1">-</td><td rowspan="1" colspan="1">26</td><td rowspan="1" colspan="1">10 m + 2 sm + 1 st</td><td rowspan="1" colspan="1">11 sm</td><td rowspan="1" colspan="1">20.41 (87.95)</td><td rowspan="1" colspan="1">4.53*</td><td rowspan="1" colspan="1"><xref ref-type="bibr" rid="B316">Moscone et al. 2003</xref>*, 2007</td></tr><tr><td rowspan="1" colspan="8">
                <italic>
                  <tp:taxon-name><tp:taxon-name-part taxon-name-part-type="genus" reg="Capsicum">C.</tp:taxon-name-part><tp:taxon-name-part taxon-name-part-type="species" reg="cardenasii">cardenasii</tp:taxon-name-part></tp:taxon-name>
                </italic>
              </td></tr><tr><td rowspan="1" colspan="1">Heiser 4196</td><td rowspan="1" colspan="1">12</td><td rowspan="1" colspan="1">-</td><td rowspan="1" colspan="1">-</td><td rowspan="1" colspan="1">-</td><td rowspan="1" colspan="1">-</td><td rowspan="1" colspan="1">-</td><td rowspan="1" colspan="1">Heiser and Smith 1958</td></tr><tr><td rowspan="1" colspan="1">No voucher cited</td><td rowspan="1" colspan="1">-</td><td rowspan="1" colspan="1">24</td><td rowspan="1" colspan="1">-</td><td rowspan="1" colspan="1">-</td><td rowspan="1" colspan="1">-</td><td rowspan="1" colspan="1">-</td><td rowspan="1" colspan="1">
                <xref ref-type="bibr" rid="B369">Pickersgill 1977</xref>
              </td></tr><tr><td rowspan="1" colspan="1">CORD 135</td><td rowspan="1" colspan="1">-</td><td rowspan="1" colspan="1">24</td><td rowspan="1" colspan="1">-</td><td rowspan="1" colspan="1">-</td><td rowspan="1" colspan="1">-</td><td rowspan="1" colspan="1">-</td><td rowspan="1" colspan="1">
                <xref ref-type="bibr" rid="B317">Moscone et al. 2007</xref>
              </td></tr><tr><td rowspan="1" colspan="1">cytotype 1 Neth 904750136</td><td rowspan="1" colspan="1">-</td><td rowspan="1" colspan="1">24</td><td rowspan="1" colspan="1">11 m + 1 sm</td><td rowspan="1" colspan="1">7 m, 12 sm</td><td rowspan="1" colspan="1">6.91 (62.00)</td><td rowspan="1" colspan="1">-</td><td rowspan="1" colspan="1">
                <xref ref-type="bibr" rid="B429">Scaldaferro et al. 2016</xref>
              </td></tr><tr><td rowspan="1" colspan="1">cytotype 2 AAC w. no; GEB w. no</td><td rowspan="1" colspan="1">-</td><td rowspan="1" colspan="1">24</td><td rowspan="1" colspan="1">11 m + 1 sm</td><td rowspan="1" colspan="1">7 m, 12 sm</td><td rowspan="1" colspan="1">10.41 (76.01)</td><td rowspan="1" colspan="1">-</td><td rowspan="1" colspan="1"><xref ref-type="bibr" rid="B428">Scaldaferro et al. 2013</xref>, <xref ref-type="bibr" rid="B429">2016</xref></td></tr><tr><td rowspan="1" colspan="1">Budapest, Hungary w. no</td><td rowspan="1" colspan="1">-</td><td rowspan="1" colspan="1">-</td><td rowspan="1" colspan="1">-</td><td rowspan="1" colspan="1">-</td><td rowspan="1" colspan="1">-</td><td rowspan="1" colspan="1">4.49<sup>†</sup></td><td rowspan="1" colspan="1">
                <xref ref-type="bibr" rid="B45">Belletti et al. 1998</xref>
                <sup>†</sup>
              </td></tr><tr><td rowspan="1" colspan="8">
                <italic>
                  <tp:taxon-name><tp:taxon-name-part taxon-name-part-type="genus" reg="Capsicum">C.</tp:taxon-name-part><tp:taxon-name-part taxon-name-part-type="species" reg="chacoense">chacoense</tp:taxon-name-part></tp:taxon-name>
                </italic>
              </td></tr><tr><td rowspan="1" colspan="1">Argentina (Córdoba), no voucher cited</td><td rowspan="1" colspan="1">12</td><td rowspan="1" colspan="1">-</td><td rowspan="1" colspan="1">-</td><td rowspan="1" colspan="1">-</td><td rowspan="1" colspan="1">-</td><td rowspan="1" colspan="1">-</td><td rowspan="1" colspan="1"><xref ref-type="bibr" rid="B434">Schnack and Covas 1947</xref> (as <italic><tp:taxon-name><tp:taxon-name-part taxon-name-part-type="genus" reg="Capsicum">C.</tp:taxon-name-part><tp:taxon-name-part taxon-name-part-type="species" reg="microcarpum">microcarpum</tp:taxon-name-part></tp:taxon-name></italic>)</td></tr><tr><td rowspan="1" colspan="1">No voucher cited</td><td rowspan="1" colspan="1">-</td><td rowspan="1" colspan="1">24</td><td rowspan="1" colspan="1">-</td><td rowspan="1" colspan="1">-</td><td rowspan="1" colspan="1">-</td><td rowspan="1" colspan="1">-</td><td rowspan="1" colspan="1">
                <xref ref-type="bibr" rid="B369">Pickersgill 1977</xref>
              </td></tr><tr><td rowspan="1" colspan="1">LB et al. 498</td><td rowspan="1" colspan="1">12</td><td rowspan="1" colspan="1">-</td><td rowspan="1" colspan="1">-</td><td rowspan="1" colspan="1">1 m, 12 st</td><td rowspan="1" colspan="1">-</td><td rowspan="1" colspan="1">-</td><td rowspan="1" colspan="1">
                <xref ref-type="bibr" rid="B308">Moscone 1992</xref>
              </td></tr><tr><td rowspan="1" colspan="1">cytotype 1 EAM 104, 195, 207, 250; AAC et al. 973</td><td rowspan="1" colspan="1">-</td><td rowspan="1" colspan="1">24</td><td rowspan="1" colspan="1">11 m + 1 st</td><td rowspan="1" colspan="1">1 m, 12 st</td><td rowspan="1" colspan="1">2.94 (65.02)</td><td rowspan="1" colspan="1">3.34*</td><td rowspan="2" colspan="1"><xref ref-type="bibr" rid="B307">Moscone 1990</xref>; <xref ref-type="bibr" rid="B313">Moscone et al. 1993</xref>, <xref ref-type="bibr" rid="B314">1995</xref>, <xref ref-type="bibr" rid="B316">2003</xref>*, 2007; <xref ref-type="bibr" rid="B427">Scaldaferro et al. 2006</xref><xref ref-type="bibr" rid="B307">Moscone 1990</xref>; <xref ref-type="bibr" rid="B313">Moscone et al. 1993</xref>, <xref ref-type="bibr" rid="B314">1995</xref>, <xref ref-type="bibr" rid="B316">2003</xref>*, 2007</td></tr><tr><td rowspan="1" colspan="1">cytotype 2 LB &amp; LG 525</td><td rowspan="1" colspan="1">-</td><td rowspan="1" colspan="1">24</td><td rowspan="1" colspan="1">11 m + 1 st</td><td rowspan="1" colspan="1">-</td><td rowspan="1" colspan="1">2.44 (71.25)</td><td rowspan="1" colspan="1">3.36*</td></tr><tr><td rowspan="1" colspan="1">Tuscia University, Italy w. no</td><td rowspan="1" colspan="1">-</td><td rowspan="1" colspan="1">-</td><td rowspan="1" colspan="1">-</td><td rowspan="1" colspan="1">-</td><td rowspan="1" colspan="1">-</td><td rowspan="1" colspan="1">3.83<sup>†</sup></td><td rowspan="1" colspan="1">
                <xref ref-type="bibr" rid="B45">Belletti et al. 1998</xref>
                <sup>†</sup>
              </td></tr><tr><td rowspan="1" colspan="8">
                <italic>
                  <tp:taxon-name><tp:taxon-name-part taxon-name-part-type="genus" reg="Capsicum">C.</tp:taxon-name-part><tp:taxon-name-part taxon-name-part-type="species" reg="chinense">chinense</tp:taxon-name-part></tp:taxon-name>
                </italic>
              </td></tr><tr><td rowspan="1" colspan="1">C 323, C 324</td><td rowspan="1" colspan="1">12</td><td rowspan="1" colspan="1">-</td><td rowspan="1" colspan="1">-</td><td rowspan="1" colspan="1">-</td><td rowspan="1" colspan="1">-</td><td rowspan="1" colspan="1">-</td><td rowspan="1" colspan="1">
                <xref ref-type="bibr" rid="B365">Pickersgill 1966</xref>
              </td></tr><tr><td rowspan="1" colspan="1">No voucher cited</td><td rowspan="1" colspan="1">-</td><td rowspan="1" colspan="1">24</td><td rowspan="1" colspan="1">-</td><td rowspan="1" colspan="1">-</td><td rowspan="1" colspan="1">-</td><td rowspan="1" colspan="1">-</td><td rowspan="1" colspan="1">
                <xref ref-type="bibr" rid="B369">Pickersgill 1977</xref>
              </td></tr><tr><td rowspan="1" colspan="1">cytotype 1 GEB et al. 797; GEB 807</td><td rowspan="1" colspan="1">-</td><td rowspan="1" colspan="1">24</td><td rowspan="1" colspan="1">11 m + 1 st</td><td rowspan="1" colspan="1">12 st</td><td rowspan="1" colspan="1">3.91 (61.31)</td><td rowspan="1" colspan="1">3.43*</td><td rowspan="1" colspan="1"><xref ref-type="bibr" rid="B316">Moscone et al. 2003</xref>*, 2007</td></tr><tr><td rowspan="1" colspan="1">cytotype 2 EAM 201</td><td rowspan="1" colspan="1">-</td><td rowspan="1" colspan="1">24</td><td rowspan="1" colspan="1">11 m + 1 st</td><td rowspan="1" colspan="1">12 st</td><td rowspan="1" colspan="1">5.52 (61.36)</td><td rowspan="1" colspan="1">3.41*</td><td rowspan="1" colspan="1"><xref ref-type="bibr" rid="B316">Moscone et al. 2003</xref>*, 2007</td></tr><tr><td rowspan="1" colspan="1">LBB 1720</td><td rowspan="1" colspan="1">12</td><td rowspan="1" colspan="1">-</td><td rowspan="1" colspan="1">-</td><td rowspan="1" colspan="1">-</td><td rowspan="1" colspan="1">-</td><td rowspan="1" colspan="1">-</td><td rowspan="1" colspan="1">
                <xref ref-type="bibr" rid="B382">Pozzobon et al. 2006</xref>
              </td></tr><tr><td rowspan="1" colspan="1">MVR 9</td><td rowspan="1" colspan="1">-</td><td rowspan="1" colspan="1">24</td><td rowspan="1" colspan="1">11 + 1 st</td><td rowspan="1" colspan="1">12 st</td><td rowspan="1" colspan="1">-</td><td rowspan="1" colspan="1">-</td><td rowspan="1" colspan="1">
                <xref ref-type="bibr" rid="B403">Romero da Cruz and Forni Martins 2015</xref>
              </td></tr><tr><td rowspan="1" colspan="1">Sao Paulo University w. no, Reading University U. K. w. no, I.N.R.A. France w. no</td><td rowspan="1" colspan="1">-</td><td rowspan="1" colspan="1">-</td><td rowspan="1" colspan="1">-</td><td rowspan="1" colspan="1">-</td><td rowspan="1" colspan="1">-</td><td rowspan="1" colspan="1">4.02<sup>†</sup></td><td rowspan="1" colspan="1">
                <xref ref-type="bibr" rid="B45">Belletti et al. 1998</xref>
                <sup>†</sup>
              </td></tr><tr><td rowspan="1" colspan="8">
                <italic>
                  <tp:taxon-name><tp:taxon-name-part taxon-name-part-type="genus" reg="Capsicum">C.</tp:taxon-name-part><tp:taxon-name-part taxon-name-part-type="species" reg="cornutum">cornutum</tp:taxon-name-part></tp:taxon-name>
                </italic>
              </td></tr><tr><td rowspan="1" colspan="1">LBB 1542, 1546</td><td rowspan="1" colspan="1">13</td><td rowspan="1" colspan="1">-</td><td rowspan="1" colspan="1">-</td><td rowspan="1" colspan="1">-</td><td rowspan="1" colspan="1">-</td><td rowspan="1" colspan="1">-</td><td rowspan="1" colspan="1">
                <xref ref-type="bibr" rid="B381">Pozzobon and Schifino-Wittmann 2006</xref>
              </td></tr><tr><td rowspan="1" colspan="1">LBB 1546</td><td rowspan="1" colspan="1">-</td><td rowspan="1" colspan="1">26</td><td rowspan="1" colspan="1">-</td><td rowspan="1" colspan="1">-</td><td rowspan="1" colspan="1">-</td><td rowspan="1" colspan="1">-</td><td rowspan="1" colspan="1">
                <xref ref-type="bibr" rid="B382">Pozzobon et al. 2006</xref>
              </td></tr><tr><td rowspan="1" colspan="8">
                <italic>
                  <tp:taxon-name><tp:taxon-name-part taxon-name-part-type="genus" reg="Capsicum">C.</tp:taxon-name-part><tp:taxon-name-part taxon-name-part-type="species" reg="eshbaughii">eshbaughii</tp:taxon-name-part></tp:taxon-name>
                </italic>
              </td></tr><tr><td rowspan="1" colspan="1">CCG 91</td><td rowspan="1" colspan="1">-</td><td rowspan="1" colspan="1">24</td><td rowspan="1" colspan="1">-</td><td rowspan="1" colspan="1">-</td><td rowspan="1" colspan="1">-</td><td rowspan="1" colspan="1">-</td><td rowspan="1" colspan="1">
                <xref ref-type="bibr" rid="B81">Carrizo García et al. 2020</xref>
              </td></tr><tr><td rowspan="1" colspan="8">
                <italic>
                  <tp:taxon-name><tp:taxon-name-part taxon-name-part-type="genus" reg="Capsicum">C.</tp:taxon-name-part><tp:taxon-name-part taxon-name-part-type="species" reg="eximium">eximium</tp:taxon-name-part></tp:taxon-name>
                </italic>
              </td></tr><tr><td rowspan="1" colspan="1">No voucher cited</td><td rowspan="1" colspan="1">12</td><td rowspan="1" colspan="1">-</td><td rowspan="1" colspan="1">-</td><td rowspan="1" colspan="1">-</td><td rowspan="1" colspan="1">-</td><td rowspan="1" colspan="1">-</td><td rowspan="1" colspan="1">Heiser and Smith 1958</td></tr><tr><td rowspan="1" colspan="1">No voucher cited</td><td rowspan="1" colspan="1">-</td><td rowspan="1" colspan="1">24</td><td rowspan="1" colspan="1">-</td><td rowspan="1" colspan="1">-</td><td rowspan="1" colspan="1">-</td><td rowspan="1" colspan="1">-</td><td rowspan="1" colspan="1">
                <xref ref-type="bibr" rid="B369">Pickersgill 1977</xref>
              </td></tr><tr><td rowspan="1" colspan="1">cytotype 1 EAM 254</td><td rowspan="1" colspan="1">-</td><td rowspan="1" colspan="1">24</td><td rowspan="1" colspan="1">11 m + 1 sm</td><td rowspan="1" colspan="1">7 m, 12 sm</td><td rowspan="1" colspan="1">4.90 (68.89)</td><td rowspan="1" colspan="1">4.06*</td><td rowspan="1" colspan="1"><xref ref-type="bibr" rid="B316">Moscone et al. 2003</xref>*, 2007</td></tr><tr><td rowspan="1" colspan="1">cytotype 2 EAM 255</td><td rowspan="1" colspan="1">-</td><td rowspan="1" colspan="1">-</td><td rowspan="1" colspan="1">11 m + 1 sm</td><td rowspan="1" colspan="1">7 m, 12 sm</td><td rowspan="1" colspan="1">2.10 (69.65)</td><td rowspan="1" colspan="1">-</td><td rowspan="1" colspan="1"><xref ref-type="bibr" rid="B317">Moscone et al. 2007</xref>; <xref ref-type="bibr" rid="B428">Scaldaferro et al. 2013</xref>; <xref ref-type="bibr" rid="B117">Debat et al. 2017</xref></td></tr><tr><td rowspan="1" colspan="1">University of Reading, U. K. w. no, Budapest, Hungary w. no</td><td rowspan="1" colspan="1">-</td><td rowspan="1" colspan="1">-</td><td rowspan="1" colspan="1">-</td><td rowspan="1" colspan="1">-</td><td rowspan="1" colspan="1">-</td><td rowspan="1" colspan="1">4.35<sup>†</sup></td><td rowspan="1" colspan="1">
                <xref ref-type="bibr" rid="B45">Belletti et al. 1998</xref>
                <sup>†</sup>
              </td></tr><tr><td rowspan="1" colspan="8">
                <italic>
                  <tp:taxon-name><tp:taxon-name-part taxon-name-part-type="genus" reg="Capsicum">C.</tp:taxon-name-part><tp:taxon-name-part taxon-name-part-type="species" reg="flexuosum">flexuosum</tp:taxon-name-part></tp:taxon-name>
                </italic>
              </td></tr><tr><td rowspan="1" colspan="1">RSu, EAM 4133</td><td rowspan="1" colspan="1">12</td><td rowspan="1" colspan="1">-</td><td rowspan="1" colspan="1">-</td><td rowspan="1" colspan="1">-</td><td rowspan="1" colspan="1">-</td><td rowspan="1" colspan="1">-</td><td rowspan="1" colspan="1">
                <xref ref-type="bibr" rid="B308">Moscone 1992</xref>
              </td></tr><tr><td rowspan="1" colspan="1">LBB 1552</td><td rowspan="1" colspan="1">12</td><td rowspan="1" colspan="1">-</td><td rowspan="1" colspan="1">-</td><td rowspan="1" colspan="1">-</td><td rowspan="1" colspan="1">-</td><td rowspan="1" colspan="1">-</td><td rowspan="1" colspan="1">
                <xref ref-type="bibr" rid="B381">Pozzobon and Schifino-Wittmann 2006</xref>
              </td></tr><tr><td rowspan="1" colspan="1">LBB 1552</td><td rowspan="1" colspan="1">-</td><td rowspan="1" colspan="1">24</td><td rowspan="1" colspan="1">-</td><td rowspan="1" colspan="1">-</td><td rowspan="1" colspan="1">-</td><td rowspan="1" colspan="1">-</td><td rowspan="1" colspan="1">
                <xref ref-type="bibr" rid="B382">Pozzobon et al. 2006</xref>
              </td></tr><tr><td rowspan="1" colspan="1">GEB et al. 3631</td><td rowspan="1" colspan="1">-</td><td rowspan="1" colspan="1">24</td><td rowspan="1" colspan="1">-</td><td rowspan="1" colspan="1">-</td><td rowspan="1" colspan="1">-</td><td rowspan="1" colspan="1">-</td><td rowspan="1" colspan="1">this monograph</td></tr><tr><td rowspan="1" colspan="1">GEB et al. 1034; JD &amp; AIH 599</td><td rowspan="1" colspan="1">-</td><td rowspan="1" colspan="1">24</td><td rowspan="1" colspan="1">11 m + 1 st</td><td rowspan="1" colspan="1">2 m, 5 m</td><td rowspan="1" colspan="1">16.82 (103.69)</td><td rowspan="1" colspan="1">-</td><td rowspan="1" colspan="1"><xref ref-type="bibr" rid="B317">Moscone et al. 2007</xref>; <xref ref-type="bibr" rid="B428">Scaldaferro et al. 2013</xref>; <xref ref-type="bibr" rid="B116">Debat et al. 2016</xref></td></tr><tr><td rowspan="1" colspan="1">No voucher cited</td><td rowspan="1" colspan="1">-</td><td rowspan="1" colspan="1">-</td><td rowspan="1" colspan="1">-</td><td rowspan="1" colspan="1">-</td><td rowspan="1" colspan="1">-</td><td rowspan="1" colspan="1">7.2<sup>¤</sup></td><td rowspan="1" colspan="1">
                <xref ref-type="bibr" rid="B225">Jarret et al. 2019</xref>
                <sup>¤</sup>
              </td></tr><tr><td rowspan="1" colspan="8">
                <italic>
                  <tp:taxon-name><tp:taxon-name-part taxon-name-part-type="genus" reg="Capsicum">C.</tp:taxon-name-part><tp:taxon-name-part taxon-name-part-type="species" reg="friburgense">friburgense</tp:taxon-name-part></tp:taxon-name>
                </italic>
              </td></tr><tr><td rowspan="1" colspan="1">LBB 1565</td><td rowspan="1" colspan="1">13</td><td rowspan="1" colspan="1">-</td><td rowspan="1" colspan="1">-</td><td rowspan="1" colspan="1">-</td><td rowspan="1" colspan="1">-</td><td rowspan="1" colspan="1">-</td><td rowspan="1" colspan="1"><xref ref-type="bibr" rid="B381">Pozzobon and Schifino-Wittmann 2006</xref>; <xref ref-type="bibr" rid="B382">Pozzobon et al. 2006</xref></td></tr><tr><td rowspan="1" colspan="8">
                <italic>
                  <tp:taxon-name><tp:taxon-name-part taxon-name-part-type="genus" reg="Capsicum">C.</tp:taxon-name-part><tp:taxon-name-part taxon-name-part-type="species" reg="frutescens">frutescens</tp:taxon-name-part></tp:taxon-name>
                </italic>
              </td></tr><tr><td rowspan="1" colspan="1">No voucher cited</td><td rowspan="1" colspan="1">-</td><td rowspan="1" colspan="1">24</td><td rowspan="1" colspan="1">-</td><td rowspan="1" colspan="1">-</td><td rowspan="1" colspan="1">-</td><td rowspan="1" colspan="1">-</td><td rowspan="1" colspan="1">
                <xref ref-type="bibr" rid="B369">Pickersgill 1977</xref>
              </td></tr><tr><td rowspan="1" colspan="1">GEB et al. 795; EAM 200</td><td rowspan="1" colspan="1">-</td><td rowspan="1" colspan="1">24</td><td rowspan="1" colspan="1">11 m + 1 st</td><td rowspan="1" colspan="1">1 m, 12 st</td><td rowspan="1" colspan="1">5.55 (66.63)</td><td rowspan="1" colspan="1">3.40*</td><td rowspan="1" colspan="1">Moscone et al. 1996; <xref ref-type="bibr" rid="B316">2003</xref>*, 2007</td></tr><tr><td rowspan="1" colspan="1">Tuscia University, Italy w. no, Sao Paulo University w. no</td><td rowspan="1" colspan="1">-</td><td rowspan="1" colspan="1">-</td><td rowspan="1" colspan="1">-</td><td rowspan="1" colspan="1">-</td><td rowspan="1" colspan="1">-</td><td rowspan="1" colspan="1">3.97<sup>†</sup></td><td rowspan="1" colspan="1">
                <xref ref-type="bibr" rid="B45">Belletti et al. 1998</xref>
                <sup>†</sup>
              </td></tr><tr><td rowspan="1" colspan="8">
                <italic>
                  <tp:taxon-name><tp:taxon-name-part taxon-name-part-type="genus" reg="Capsicum">C.</tp:taxon-name-part><tp:taxon-name-part taxon-name-part-type="species" reg="galapagoense">galapagoense</tp:taxon-name-part></tp:taxon-name>
                </italic>
              </td></tr><tr><td rowspan="1" colspan="1">No voucher cited</td><td rowspan="1" colspan="1">12</td><td rowspan="1" colspan="1">-</td><td rowspan="1" colspan="1">-</td><td rowspan="1" colspan="1">-</td><td rowspan="1" colspan="1">-</td><td rowspan="1" colspan="1">-</td><td rowspan="1" colspan="1">Heiser and Smith 1958</td></tr><tr><td rowspan="1" colspan="1">No voucher cited</td><td rowspan="1" colspan="1">-</td><td rowspan="1" colspan="1">24</td><td rowspan="1" colspan="1">-</td><td rowspan="1" colspan="1">-</td><td rowspan="1" colspan="1">-</td><td rowspan="1" colspan="1">-</td><td rowspan="1" colspan="1">
                <xref ref-type="bibr" rid="B369">Pickersgill 1977</xref>
              </td></tr><tr><td rowspan="1" colspan="1">PI 639682</td><td rowspan="1" colspan="1">-</td><td rowspan="1" colspan="1">24</td><td rowspan="1" colspan="1">11 m + 1 st</td><td rowspan="1" colspan="1">12 st</td><td rowspan="1" colspan="1">2.24 (48.66)</td><td rowspan="1" colspan="1">-</td><td rowspan="1" colspan="1"><xref ref-type="bibr" rid="B317">Moscone et al. 2007</xref>; <xref ref-type="bibr" rid="B428">Scaldaferro et al. 2013</xref></td></tr><tr><td rowspan="1" colspan="8">
                <italic>
                  <tp:taxon-name><tp:taxon-name-part taxon-name-part-type="genus" reg="Capsicum">C.</tp:taxon-name-part><tp:taxon-name-part taxon-name-part-type="species" reg="hunzikerianum">hunzikerianum</tp:taxon-name-part></tp:taxon-name>
                </italic>
              </td></tr><tr><td rowspan="1" colspan="1">GEB et al. 5041</td><td rowspan="1" colspan="1">-</td><td rowspan="1" colspan="1">26</td><td rowspan="1" colspan="1">-</td><td rowspan="1" colspan="1">-</td><td rowspan="1" colspan="1">-</td><td rowspan="1" colspan="1">-</td><td rowspan="1" colspan="1">this monograph</td></tr><tr><td rowspan="1" colspan="8">
                <italic>
                  <tp:taxon-name><tp:taxon-name-part taxon-name-part-type="genus" reg="Capsicum">C.</tp:taxon-name-part><tp:taxon-name-part taxon-name-part-type="species" reg="lanceolatum">lanceolatum</tp:taxon-name-part></tp:taxon-name>
                </italic>
              </td></tr><tr><td rowspan="1" colspan="1">NMCA 90016</td><td rowspan="1" colspan="1">13</td><td rowspan="1" colspan="1">-</td><td rowspan="1" colspan="1">-</td><td rowspan="1" colspan="1">-</td><td rowspan="1" colspan="1">-</td><td rowspan="1" colspan="1">-</td><td rowspan="1" colspan="1">
                <xref ref-type="bibr" rid="B474">Tong and Bosland 2003</xref>
              </td></tr><tr><td rowspan="1" colspan="8">
                <italic>
                  <tp:taxon-name><tp:taxon-name-part taxon-name-part-type="genus" reg="Capsicum">C.</tp:taxon-name-part><tp:taxon-name-part taxon-name-part-type="species" reg="longidentatum">longidentatum</tp:taxon-name-part></tp:taxon-name>
                </italic>
              </td></tr><tr><td rowspan="1" colspan="1">MFA &amp; GEB 7086</td><td rowspan="1" colspan="1">-</td><td rowspan="1" colspan="1">24</td><td rowspan="1" colspan="1">12 m</td><td rowspan="1" colspan="1">12 m</td><td rowspan="1" colspan="1">-</td><td rowspan="1" colspan="1">-</td><td rowspan="1" colspan="1">
                <xref ref-type="bibr" rid="B37">Barboza et al. 2011</xref>
              </td></tr><tr><td rowspan="1" colspan="8">
                <italic>
                  <tp:taxon-name><tp:taxon-name-part taxon-name-part-type="genus" reg="Capsicum">C.</tp:taxon-name-part><tp:taxon-name-part taxon-name-part-type="species" reg="longifolium">longifolium</tp:taxon-name-part></tp:taxon-name>
                </italic>
              </td></tr><tr><td rowspan="1" colspan="1">GEB &amp; SLG 4821</td><td rowspan="1" colspan="1">-</td><td rowspan="1" colspan="1">26</td><td rowspan="1" colspan="1">9 m + 3 sm + 1 st</td><td rowspan="1" colspan="1">10 sm</td><td rowspan="1" colspan="1">3.77 (23.86)</td><td rowspan="1" colspan="1">-</td><td rowspan="1" colspan="1">
                <xref ref-type="bibr" rid="B38">Barboza et al. 2019</xref>
              </td></tr><tr><td rowspan="1" colspan="8">
                <italic>
                  <tp:taxon-name><tp:taxon-name-part taxon-name-part-type="genus" reg="Capsicum">C.</tp:taxon-name-part><tp:taxon-name-part taxon-name-part-type="species" reg="lycianthoides">lycianthoides</tp:taxon-name-part></tp:taxon-name>
                </italic>
              </td></tr><tr><td rowspan="1" colspan="1">GDB 85</td><td rowspan="1" colspan="1">-</td><td rowspan="1" colspan="1">26</td><td rowspan="1" colspan="1">9 m + 3 sm + 1 st</td><td rowspan="1" colspan="1">10 sm</td><td rowspan="1" colspan="1">-</td><td rowspan="1" colspan="1">-</td><td rowspan="1" colspan="1">
                <xref ref-type="bibr" rid="B426">Scaldaferro and Moscone 2019</xref>
              </td></tr><tr><td rowspan="1" colspan="8">
                <italic>
                  <tp:taxon-name><tp:taxon-name-part taxon-name-part-type="genus" reg="Capsicum">C.</tp:taxon-name-part><tp:taxon-name-part taxon-name-part-type="species" reg="mirabile">mirabile</tp:taxon-name-part></tp:taxon-name>
                </italic>
              </td></tr><tr><td rowspan="1" colspan="1">NMCA 50029</td><td rowspan="1" colspan="1">13</td><td rowspan="1" colspan="1">-</td><td rowspan="1" colspan="1">-</td><td rowspan="1" colspan="1">-</td><td rowspan="1" colspan="1">-</td><td rowspan="1" colspan="1">-</td><td rowspan="1" colspan="1">
                <xref ref-type="bibr" rid="B474">Tong and Bosland 2003</xref>
              </td></tr><tr><td rowspan="1" colspan="1">LBB 1559, 1564, 1568</td><td rowspan="1" colspan="1">13</td><td rowspan="1" colspan="1">-</td><td rowspan="1" colspan="1">-</td><td rowspan="1" colspan="1">-</td><td rowspan="1" colspan="1">-</td><td rowspan="1" colspan="1">-</td><td rowspan="1" colspan="1"><xref ref-type="bibr" rid="B381">Pozzobon and Schifino-Wittmann 2006</xref> (as <italic><tp:taxon-name><tp:taxon-name-part taxon-name-part-type="genus" reg="Capsicum">Capsicum</tp:taxon-name-part></tp:taxon-name></italic> sp 6)</td></tr><tr><td rowspan="1" colspan="1">LBB 1550, 1554</td><td rowspan="1" colspan="1">13</td><td rowspan="1" colspan="1">-</td><td rowspan="1" colspan="1">-</td><td rowspan="1" colspan="1">-</td><td rowspan="1" colspan="1">-</td><td rowspan="1" colspan="1">-</td><td rowspan="1" colspan="1"><xref ref-type="bibr" rid="B381">Pozzobon and Schifino-Wittmann 2006</xref> (as <italic><tp:taxon-name><tp:taxon-name-part taxon-name-part-type="genus" reg="Capsicum">C.</tp:taxon-name-part><tp:taxon-name-part taxon-name-part-type="species" reg="buforum">buforum</tp:taxon-name-part></tp:taxon-name></italic>)</td></tr><tr><td rowspan="1" colspan="1">cytotype 1 ATH 25238, 25251</td><td rowspan="1" colspan="1">-</td><td rowspan="1" colspan="1">26</td><td rowspan="1" colspan="1">9 m + 2 sm + 1 st + 1 t</td><td rowspan="1" colspan="1">7 m</td><td rowspan="1" colspan="1">29.64 (83.81)</td><td rowspan="1" colspan="1">-</td><td rowspan="1" colspan="1">
                <xref ref-type="bibr" rid="B317">Moscone et al. 2007</xref>
              </td></tr><tr><td rowspan="1" colspan="1">cytotype 2 ATH 25238, 25255</td><td rowspan="1" colspan="1">-</td><td rowspan="1" colspan="1">26</td><td rowspan="1" colspan="1">8 m + 3 sm + 1 st + 1 t</td><td rowspan="1" colspan="1">7 m</td><td rowspan="1" colspan="1">29.25 (93.72)</td><td rowspan="1" colspan="1">-</td><td rowspan="1" colspan="1">
                <xref ref-type="bibr" rid="B317">Moscone et al. 2007</xref>
              </td></tr><tr><td rowspan="1" colspan="1">cytotype 3 ATH 25238, 25267</td><td rowspan="1" colspan="1">-</td><td rowspan="1" colspan="1">26</td><td rowspan="1" colspan="1">9 m + 3 sm + 1 t</td><td rowspan="1" colspan="1">9 m</td><td rowspan="1" colspan="1">30.93 (103.4)</td><td rowspan="1" colspan="1">-</td><td rowspan="1" colspan="1">
                <xref ref-type="bibr" rid="B317">Moscone et al. 2007</xref>
              </td></tr><tr><td rowspan="1" colspan="8">
                <italic>
                  <tp:taxon-name><tp:taxon-name-part taxon-name-part-type="genus" reg="Capsicum">C.</tp:taxon-name-part><tp:taxon-name-part taxon-name-part-type="species" reg="parvifolium">parvifolium</tp:taxon-name-part></tp:taxon-name>
                </italic>
              </td></tr><tr><td rowspan="1" colspan="1">MFA &amp; GEB 7075</td><td rowspan="1" colspan="1">-</td><td rowspan="1" colspan="1">24</td><td rowspan="1" colspan="1">11 m + 1 sm</td><td rowspan="1" colspan="1">12 sm</td><td rowspan="1" colspan="1">-</td><td rowspan="1" colspan="1">-</td><td rowspan="1" colspan="1"><xref ref-type="bibr" rid="B37">Barboza et al. 2011</xref>; <xref ref-type="bibr" rid="B405">Romero da Cruz et al. 2017</xref></td></tr><tr><td rowspan="1" colspan="8">
                <italic>
                  <tp:taxon-name><tp:taxon-name-part taxon-name-part-type="genus" reg="Capsicum">C.</tp:taxon-name-part><tp:taxon-name-part taxon-name-part-type="species" reg="pereirae">pereirae</tp:taxon-name-part></tp:taxon-name>
                </italic>
              </td></tr><tr><td rowspan="1" colspan="1">LBB 1558</td><td rowspan="1" colspan="1">13</td><td rowspan="1" colspan="1">-</td><td rowspan="1" colspan="1">-</td><td rowspan="1" colspan="1">-</td><td rowspan="1" colspan="1">-</td><td rowspan="1" colspan="1">-</td><td rowspan="1" colspan="1">
                <xref ref-type="bibr" rid="B381">Pozzobon and Schifino-Wittmann 2006</xref>
              </td></tr><tr><td rowspan="1" colspan="1">LBB 1558</td><td rowspan="1" colspan="1">-</td><td rowspan="1" colspan="1">26</td><td rowspan="1" colspan="1">-</td><td rowspan="1" colspan="1">-</td><td rowspan="1" colspan="1">-</td><td rowspan="1" colspan="1">-</td><td rowspan="1" colspan="1"><xref ref-type="bibr" rid="B382">Pozzobon et al. 2006</xref> (as <italic><tp:taxon-name><tp:taxon-name-part taxon-name-part-type="genus" reg="Capsicum">Capsicum</tp:taxon-name-part></tp:taxon-name></italic> sp 7)</td></tr><tr><td rowspan="1" colspan="1">cytotype 1 ATH 26137</td><td rowspan="1" colspan="1">-</td><td rowspan="1" colspan="1">26</td><td rowspan="1" colspan="1">9 m + 1 sm + 2 st + 1 t</td><td rowspan="1" colspan="1">4 m, 11 st</td><td rowspan="1" colspan="1">11.42 (74.52)</td><td rowspan="1" colspan="1">-</td><td rowspan="1" colspan="1">
                <xref ref-type="bibr" rid="B317">Moscone et al. 2007</xref>
              </td></tr><tr><td rowspan="1" colspan="1">cytotype 2 ATH 25249</td><td rowspan="1" colspan="1">-</td><td rowspan="1" colspan="1">26</td><td rowspan="1" colspan="1">10 m + 2 st + 1 t</td><td rowspan="1" colspan="1">6 m, 11 st</td><td rowspan="1" colspan="1">16.04 (75.85)</td><td rowspan="1" colspan="1">-</td><td rowspan="1" colspan="1">
                <xref ref-type="bibr" rid="B317">Moscone et al. 2007</xref>
              </td></tr><tr><td rowspan="1" colspan="8">
                <italic>
                  <tp:taxon-name><tp:taxon-name-part taxon-name-part-type="genus" reg="Capsicum">C.</tp:taxon-name-part><tp:taxon-name-part taxon-name-part-type="species" reg="piuranum">piuranum</tp:taxon-name-part></tp:taxon-name>
                </italic>
              </td></tr><tr><td rowspan="1" colspan="1">GEB &amp; SLG 4841</td><td rowspan="1" colspan="1">-</td><td rowspan="1" colspan="1">26</td><td rowspan="1" colspan="1">9 m + 3 sm + 1 st</td><td rowspan="1" colspan="1">10 sm</td><td rowspan="1" colspan="1">2.84 (22.97)</td><td rowspan="1" colspan="1">-</td><td rowspan="1" colspan="1">
                <xref ref-type="bibr" rid="B38">Barboza et al. 2019</xref>
              </td></tr><tr><td rowspan="1" colspan="8">
                <italic>
                  <tp:taxon-name><tp:taxon-name-part taxon-name-part-type="genus" reg="Capsicum">C.</tp:taxon-name-part><tp:taxon-name-part taxon-name-part-type="species" reg="pubescens">pubescens</tp:taxon-name-part></tp:taxon-name>
                </italic>
              </td></tr><tr><td rowspan="1" colspan="1">No voucher cited</td><td rowspan="1" colspan="1">-</td><td rowspan="1" colspan="1">24</td><td rowspan="1" colspan="1">-</td><td rowspan="1" colspan="1">-</td><td rowspan="1" colspan="1">-</td><td rowspan="1" colspan="1">-</td><td rowspan="1" colspan="1"><xref ref-type="bibr" rid="B369">Pickersgill 1977</xref>, <xref ref-type="bibr" rid="B373">1991</xref></td></tr><tr><td rowspan="1" colspan="1">GEB 79; EAM 198, 202, 208, 256, 257</td><td rowspan="1" colspan="1">-</td><td rowspan="1" colspan="1">24</td><td rowspan="1" colspan="1">11 m + 1 st</td><td rowspan="1" colspan="1">10 m, 12 st</td><td rowspan="1" colspan="1">18.95 (80.53)</td><td rowspan="1" colspan="1">4.47*</td><td rowspan="1" colspan="1"><xref ref-type="bibr" rid="B313">Moscone et al. 1993</xref>, <xref ref-type="bibr" rid="B314">1995</xref>, <xref ref-type="bibr" rid="B311">1996a</xref>, <xref ref-type="bibr" rid="B316">2003</xref>*, 2007</td></tr><tr><td rowspan="1" colspan="1">Budapest, Hungary w. no</td><td rowspan="1" colspan="1">-</td><td rowspan="1" colspan="1">-</td><td rowspan="1" colspan="1">-</td><td rowspan="1" colspan="1">-</td><td rowspan="1" colspan="1">-</td><td rowspan="1" colspan="1">4.86<sup>†</sup></td><td rowspan="1" colspan="1">
                <xref ref-type="bibr" rid="B45">Belletti et al. 1998</xref>
                <sup>†</sup>
              </td></tr><tr><td rowspan="1" colspan="8">
                <italic>
                  <tp:taxon-name><tp:taxon-name-part taxon-name-part-type="genus" reg="Capsicum">C.</tp:taxon-name-part><tp:taxon-name-part taxon-name-part-type="species" reg="rabenii">rabenii</tp:taxon-name-part></tp:taxon-name>
                </italic>
              </td></tr><tr><td rowspan="1" colspan="1">No voucher cited</td><td rowspan="1" colspan="1">12</td><td rowspan="1" colspan="1">-</td><td rowspan="1" colspan="1">-</td><td rowspan="1" colspan="1">-</td><td rowspan="1" colspan="1">-</td><td rowspan="1" colspan="1">-</td><td rowspan="1" colspan="1">Heiser and Smith 1958</td></tr><tr><td rowspan="1" colspan="1">No voucher cited</td><td rowspan="1" colspan="1">-</td><td rowspan="1" colspan="1">24</td><td rowspan="1" colspan="1">-</td><td rowspan="1" colspan="1">-</td><td rowspan="1" colspan="1">-</td><td rowspan="1" colspan="1">-</td><td rowspan="1" colspan="1">
                <xref ref-type="bibr" rid="B369">Pickersgill 1977</xref>
              </td></tr><tr><td rowspan="1" colspan="1">LBB 1553, 1555</td><td rowspan="1" colspan="1">12</td><td rowspan="1" colspan="1">-</td><td rowspan="1" colspan="1">-</td><td rowspan="1" colspan="1">-</td><td rowspan="1" colspan="1">-</td><td rowspan="1" colspan="1">-</td><td rowspan="1" colspan="1">
                <xref ref-type="bibr" rid="B381">Pozzobon and Schifino-Wittmann 2006</xref>
              </td></tr><tr><td rowspan="1" colspan="1">LBB 1524, 1553, 1555</td><td rowspan="1" colspan="1">-</td><td rowspan="1" colspan="1">24</td><td rowspan="1" colspan="1">-</td><td rowspan="1" colspan="1">-</td><td rowspan="1" colspan="1">-</td><td rowspan="1" colspan="1">-</td><td rowspan="1" colspan="1"><xref ref-type="bibr" rid="B382">Pozzobon et al. 2006</xref> (as <tp:taxon-name><tp:taxon-name-part taxon-name-part-type="genus" reg="Capsicum">C.</tp:taxon-name-part><tp:taxon-name-part taxon-name-part-type="species" reg="baccatum">baccatum</tp:taxon-name-part><tp:taxon-name-part taxon-name-part-type="infraspecific-rank">var.</tp:taxon-name-part><tp:taxon-name-part taxon-name-part-type="variety" reg="praetermissum">praetermissum</tp:taxon-name-part></tp:taxon-name>)</td></tr><tr><td rowspan="1" colspan="1">cytotype 1 PI 441654</td><td rowspan="1" colspan="1">-</td><td rowspan="1" colspan="1">24</td><td rowspan="1" colspan="1">11 m + 1 st</td><td rowspan="1" colspan="1">7 m, 12 st</td><td rowspan="1" colspan="1">10.96 (72.55)</td><td rowspan="1" colspan="1">-</td><td rowspan="1" colspan="1">
                <xref ref-type="bibr" rid="B317">Moscone et al. 2007</xref>
              </td></tr><tr><td rowspan="1" colspan="1">cytotype 2 EFM 05-17</td><td rowspan="1" colspan="1">-</td><td rowspan="1" colspan="1">24</td><td rowspan="1" colspan="1">11 m + 1 sm</td><td rowspan="1" colspan="1">6 m, 12 sm</td><td rowspan="1" colspan="1">14.92 (76.20)</td><td rowspan="1" colspan="1">-</td><td rowspan="1" colspan="1"><xref ref-type="bibr" rid="B174">Grabiele et al. 2014</xref>; <xref ref-type="bibr" rid="B429">Scaldaferro et al. 2016</xref></td></tr><tr><td rowspan="1" colspan="1">Budapest, Hungary w. no, Gatersleben, Germany w. no</td><td rowspan="1" colspan="1">-</td><td rowspan="1" colspan="1">-</td><td rowspan="1" colspan="1">-</td><td rowspan="1" colspan="1">-</td><td rowspan="1" colspan="1">-</td><td rowspan="1" colspan="1">4.57<sup>†</sup></td><td rowspan="1" colspan="1">
                <xref ref-type="bibr" rid="B45">Belletti et al. 1998</xref>
                <sup>†</sup>
              </td></tr><tr><td rowspan="1" colspan="8">
                <italic>
                  <tp:taxon-name><tp:taxon-name-part taxon-name-part-type="genus" reg="Capsicum">C.</tp:taxon-name-part><tp:taxon-name-part taxon-name-part-type="species" reg="recurvatum">recurvatum</tp:taxon-name-part></tp:taxon-name>
                </italic>
              </td></tr><tr><td rowspan="1" colspan="1">LBB 1523</td><td rowspan="1" colspan="1">13</td><td rowspan="1" colspan="1">-</td><td rowspan="1" colspan="1">-</td><td rowspan="1" colspan="1">-</td><td rowspan="1" colspan="1">-</td><td rowspan="1" colspan="1">-</td><td rowspan="1" colspan="1">
                <xref ref-type="bibr" rid="B381">Pozzobon and Schifino- Wittmann 2006</xref>
              </td></tr><tr><td rowspan="1" colspan="1">LBB 1523</td><td rowspan="1" colspan="1">-</td><td rowspan="1" colspan="1">26</td><td rowspan="1" colspan="1">-</td><td rowspan="1" colspan="1">-</td><td rowspan="1" colspan="1">-</td><td rowspan="1" colspan="1">-</td><td rowspan="1" colspan="1"><xref ref-type="bibr" rid="B382">Pozzobon et al. 2006</xref> (as <italic><tp:taxon-name><tp:taxon-name-part taxon-name-part-type="genus" reg="Capsicum">Capsicum</tp:taxon-name-part></tp:taxon-name></italic> sp. 2)</td></tr><tr><td rowspan="1" colspan="1">GEB et al. 915; GEB et al. 1629, 1632</td><td rowspan="1" colspan="1">-</td><td rowspan="1" colspan="1">26</td><td rowspan="1" colspan="1">10 m + 2 sm + 1 st</td><td rowspan="1" colspan="1">12 sm</td><td rowspan="1" colspan="1">5.73 (68.55)</td><td rowspan="1" colspan="1">-</td><td rowspan="1" colspan="1"><xref ref-type="bibr" rid="B317">Moscone et al. 2007</xref>; <xref ref-type="bibr" rid="B426">Scaldaferro and Moscone 2019</xref></td></tr><tr><td rowspan="1" colspan="8">
                <italic>
                  <tp:taxon-name><tp:taxon-name-part taxon-name-part-type="genus" reg="Capsicum">C.</tp:taxon-name-part><tp:taxon-name-part taxon-name-part-type="species" reg="regale">regale</tp:taxon-name-part></tp:taxon-name>
                </italic>
              </td></tr><tr><td rowspan="1" colspan="1">AOR et al. 3034</td><td rowspan="1" colspan="1">-</td><td rowspan="1" colspan="1">26</td><td rowspan="1" colspan="1">-</td><td rowspan="1" colspan="1">-</td><td rowspan="1" colspan="1">-</td><td rowspan="1" colspan="1">-</td><td rowspan="1" colspan="1">
                <xref ref-type="bibr" rid="B40">Barboza et al. 2020b</xref>
              </td></tr><tr><td rowspan="1" colspan="8">
                <italic>
                  <tp:taxon-name><tp:taxon-name-part taxon-name-part-type="genus" reg="Capsicum">C.</tp:taxon-name-part><tp:taxon-name-part taxon-name-part-type="species" reg="rhomboideum">rhomboideum</tp:taxon-name-part></tp:taxon-name>
                </italic>
              </td></tr><tr><td rowspan="1" colspan="1">No voucher cited</td><td rowspan="1" colspan="1">-</td><td rowspan="1" colspan="1">26</td><td rowspan="1" colspan="1">-</td><td rowspan="1" colspan="1">-</td><td rowspan="1" colspan="1">-</td><td rowspan="1" colspan="1">-</td><td rowspan="1" colspan="1"><xref ref-type="bibr" rid="B369">Pickersgill 1977</xref> (as <italic><tp:taxon-name><tp:taxon-name-part taxon-name-part-type="genus" reg="Capsicum">C.</tp:taxon-name-part><tp:taxon-name-part taxon-name-part-type="species" reg="ciliatum">ciliatum</tp:taxon-name-part></tp:taxon-name></italic>)</td></tr><tr><td rowspan="1" colspan="1">YSG 19, 20</td><td rowspan="1" colspan="1">-</td><td rowspan="1" colspan="1">26</td><td rowspan="1" colspan="1">10 m + 1 sm + 2 st</td><td rowspan="1" colspan="1">9 m</td><td rowspan="1" colspan="1">4.88 (42.13)</td><td rowspan="1" colspan="1">-</td><td rowspan="1" colspan="1"><xref ref-type="bibr" rid="B317">Moscone et al. 2007</xref>; <xref ref-type="bibr" rid="B428">Scaldaferro et al. 2013</xref>; <xref ref-type="bibr" rid="B5">Aguilera et al. 2014</xref></td></tr><tr><td rowspan="1" colspan="1">No voucher cited</td><td rowspan="1" colspan="1">-</td><td rowspan="1" colspan="1">-</td><td rowspan="1" colspan="1">-</td><td rowspan="1" colspan="1">-</td><td rowspan="1" colspan="1">-</td><td rowspan="1" colspan="1">2.08<sup>¤</sup></td><td rowspan="1" colspan="1">
                <xref ref-type="bibr" rid="B225">Jarret et al. 2019</xref>
                <sup>¤</sup>
              </td></tr><tr><td rowspan="1" colspan="8">
                <italic>
                  <tp:taxon-name><tp:taxon-name-part taxon-name-part-type="genus" reg="Capsicum">C.</tp:taxon-name-part><tp:taxon-name-part taxon-name-part-type="species" reg="schottianum">schottianum</tp:taxon-name-part></tp:taxon-name>
                </italic>
              </td></tr><tr><td rowspan="1" colspan="1">LBB 1535, 1536, 1540, 1544, 1545</td><td rowspan="1" colspan="1">13</td><td rowspan="1" colspan="1">-</td><td rowspan="1" colspan="1">-</td><td rowspan="1" colspan="1">-</td><td rowspan="1" colspan="1">-</td><td rowspan="1" colspan="1">-</td><td rowspan="1" colspan="1">
                <xref ref-type="bibr" rid="B381">Pozzobon and Schifino-Wittmann 2006</xref>
              </td></tr><tr><td rowspan="1" colspan="1">LBB 1535, 1540</td><td rowspan="1" colspan="1">-</td><td rowspan="1" colspan="1">26</td><td rowspan="1" colspan="1">-</td><td rowspan="1" colspan="1">-</td><td rowspan="1" colspan="1">-</td><td rowspan="1" colspan="1">-</td><td rowspan="1" colspan="1">
                <xref ref-type="bibr" rid="B382">Pozzobon et al. 2006</xref>
              </td></tr><tr><td rowspan="1" colspan="1">ATH 25160</td><td rowspan="1" colspan="1">-</td><td rowspan="1" colspan="1">26</td><td rowspan="1" colspan="1">9 m + 2 sm + 1 st + 1 t</td><td rowspan="1" colspan="1">11 sm</td><td rowspan="1" colspan="1">23.28 (93.71)</td><td rowspan="1" colspan="1">-</td><td rowspan="1" colspan="1">
                <xref ref-type="bibr" rid="B317">Moscone et al. 2007</xref>
              </td></tr><tr><td rowspan="1" colspan="8">
                <italic>
                  <tp:taxon-name><tp:taxon-name-part taxon-name-part-type="genus" reg="Capsicum">C.</tp:taxon-name-part><tp:taxon-name-part taxon-name-part-type="species" reg="tovarii">tovarii</tp:taxon-name-part></tp:taxon-name>
                </italic>
              </td></tr><tr><td rowspan="1" colspan="1">No voucher cited</td><td rowspan="1" colspan="1">12</td><td rowspan="1" colspan="1">-</td><td rowspan="1" colspan="1">-</td><td rowspan="1" colspan="1">-</td><td rowspan="1" colspan="1">-</td><td rowspan="1" colspan="1">-</td><td rowspan="1" colspan="1">
                <xref ref-type="bibr" rid="B148">Eshbaugh et al. 1983</xref>
              </td></tr><tr><td rowspan="1" colspan="1">cytotype 1 ATH &amp; GEB 25653</td><td rowspan="1" colspan="1">-</td><td rowspan="1" colspan="1">24</td><td rowspan="1" colspan="1">11 m + 1 sm</td><td rowspan="1" colspan="1">10 m, 12 sm</td><td rowspan="1" colspan="1">38.91 (70.32)</td><td rowspan="1" colspan="1">-</td><td rowspan="1" colspan="1">
                <xref ref-type="bibr" rid="B317">Moscone et al. 2007</xref>
              </td></tr><tr><td rowspan="1" colspan="1">cytotype 2 NMCA 90008</td><td rowspan="1" colspan="1">-</td><td rowspan="1" colspan="1">24</td><td rowspan="1" colspan="1">11 m + 1 sm</td><td rowspan="1" colspan="1">6 m, 7 m, 12 sm</td><td rowspan="1" colspan="1">4.89 (67.02)</td><td rowspan="1" colspan="1">-</td><td rowspan="1" colspan="1">
                <xref ref-type="bibr" rid="B429">Scaldaferro et al. 2016</xref>
              </td></tr><tr><td rowspan="1" colspan="1">The Netherlands w. no</td><td rowspan="1" colspan="1">-</td><td rowspan="1" colspan="1">-</td><td rowspan="1" colspan="1">-</td><td rowspan="1" colspan="1">-</td><td rowspan="1" colspan="1">-</td><td rowspan="1" colspan="1">3.97 <sup>†</sup></td><td rowspan="1" colspan="1">
                <xref ref-type="bibr" rid="B45">Belletti et al. 1998</xref>
                <sup>†</sup>
              </td></tr><tr><td rowspan="1" colspan="8">
                <italic>
                  <tp:taxon-name><tp:taxon-name-part taxon-name-part-type="genus" reg="Capsicum">C.</tp:taxon-name-part><tp:taxon-name-part taxon-name-part-type="species" reg="villosum">villosum</tp:taxon-name-part></tp:taxon-name>
                </italic>
              </td></tr><tr><td rowspan="1" colspan="1">LBB 1538, 1539, 1543, 1557</td><td rowspan="1" colspan="1">13</td><td rowspan="1" colspan="1">-</td><td rowspan="1" colspan="1">-</td><td rowspan="1" colspan="1">-</td><td rowspan="1" colspan="1">-</td><td rowspan="1" colspan="1">-</td><td rowspan="1" colspan="1">
                <xref ref-type="bibr" rid="B381">Pozzobon and Schifino-Wittmann 2006</xref>
              </td></tr><tr><td rowspan="1" colspan="1">LBB 1538, 1543, 1557</td><td rowspan="1" colspan="1">-</td><td rowspan="1" colspan="1">26</td><td rowspan="1" colspan="1">-</td><td rowspan="1" colspan="1">-</td><td rowspan="1" colspan="1">-</td><td rowspan="1" colspan="1">-</td><td rowspan="1" colspan="1">
                <xref ref-type="bibr" rid="B382">Pozzobon et al. 2006</xref>
              </td></tr><tr><td rowspan="1" colspan="1">ATH 25169; GEB et al. 1653</td><td rowspan="1" colspan="1">-</td><td rowspan="1" colspan="1">26</td><td rowspan="1" colspan="1">9 m + 3 sm + 1 t</td><td rowspan="1" colspan="1">12 sm</td><td rowspan="1" colspan="1">9.74 (75.89)</td><td rowspan="1" colspan="1">-</td><td rowspan="1" colspan="1"><xref ref-type="bibr" rid="B317">Moscone et al. 2007</xref>; <xref ref-type="bibr" rid="B426">Scaldaferro and Moscone 2019</xref></td></tr></tbody></table><table-wrap-foot><fn><p>Abbreviations of collector’s name: MFA MF Agra; AA A Anton; GEB GE Barboza; LBB L de Bem Bianchetti; GDB GD Beltrán; LB L Bernardello; LB L Bohs; CCG C Carrizo García; AAC AA Cocucci; JD J Daviña; EFM E Forni Martins; LG L Galetto; AIH AI Honfi; ATH AT Hunziker; SLG S Leiva González; LQ Llatas Quiroz; EAM EA Moscone; RN R Neumann; AR A Romanutti; MVR María V. Romero; AOR A Orejuela; YSG Y Sanchez García; GS G Sierra; RSu R Subils; Neth collection number of Nijmegen University, the Netherlands; NMCA collection number of the College of Agriculture, New Mexico State University; PI collection number of the United States Department of Agriculture (Griffin, GA). Abbreviations: - unknown data; Hc heterochromatin amount; HKL haploid karyotype length; var. variety; w. no. without number; m metacentric; sm submetacentric; st subtelocentric; t telocentric; w.no. without number.</p></fn></table-wrap-foot></table-wrap><supplementary-material xmlns:xlink="http://www.w3.org/1999/xlink" id="S4" position="float" orientation="portrait" xlink:type="simple"><object-id content-type="doi" xlink:type="simple">10.3897/phytokeys.200.71667.suppl4</object-id><object-id content-type="zenodo_dep_id" xlink:type="simple">7077091</object-id><object-id content-type="arpha" xlink:type="simple">2B21878C-9A4C-545F-9C67-441D4D944C74</object-id><label>Supplementary material 4</label><caption><p>Appendix 4. Specimens examined</p></caption><statement content-type="dataType"><label>Data type</label><p>Occurences (PDF file)</p></statement><statement content-type="notes"><label>Explanation note</label><p>Full information of the specimens examined for each <italic><tp:taxon-name><tp:taxon-name-part taxon-name-part-type="genus" reg="Capsicum">Capsicum</tp:taxon-name-part></tp:taxon-name></italic> species.</p></statement><media xlink:href="phytokeys-200-001_article-71667__-s004.pdf" mimetype="application" mime-subtype="pdf" position="float" orientation="portrait" xlink:type="simple" id="oo_695540.pdf"><uri content-type="original_file" xlink:type="simple">https://binary.pensoft.net/file/695540</uri></media><permissions><license xlink:type="simple"><license-p>This dataset is made available under the Open Database License (http://opendatacommons.org/licenses/odbl/1.0/). The Open Database License (ODbL) is a license agreement intended to allow users to freely share, modify, and use this Dataset while maintaining this same freedom for others, provided that the original source and author(s) are credited.</license-p></license></permissions><attrib specific-use="authors">Gloria E. Barboza, Carolina Carrizo García, Luciano de Bem Bianchetti, María V. Romero, Marisel Scaldaferro</attrib></supplementary-material></tp:treatment-sec><ref-list><ref id="B35"><mixed-citation xmlns:xlink="http://www.w3.org/1999/xlink" xlink:type="simple"><person-group><name name-style="western"><surname>Barboza</surname><given-names>GE</given-names></name><name name-style="western"><surname>Bianchetti</surname><given-names>L</given-names></name></person-group> (<year>2005</year>) <article-title>Three new species of <italic><tp:taxon-name><tp:taxon-name-part taxon-name-part-type="genus">Capsicum</tp:taxon-name-part></tp:taxon-name></italic> (<tp:taxon-name><tp:taxon-name-part taxon-name-part-type="family">Solanaceae</tp:taxon-name-part></tp:taxon-name>) and a key to the wild species from Brazil.</article-title><source>Systematic Botany</source><volume>30</volume>(<issue>4</issue>): <fpage>863</fpage>–<lpage>871</lpage>. <ext-link xlink:href="10.1600/036364405775097905" ext-link-type="doi" xlink:type="simple">https://doi.org/10.1600/036364405775097905</ext-link></mixed-citation></ref><ref id="B368"><mixed-citation xmlns:xlink="http://www.w3.org/1999/xlink" xlink:type="simple"><person-group><name name-style="western"><surname>Pickersgill</surname><given-names>B</given-names></name></person-group> (<year>1971</year>) <article-title>Relationships between weedy and cultivated forms of chili peppers (genus <italic><tp:taxon-name><tp:taxon-name-part taxon-name-part-type="genus">Capsicum</tp:taxon-name-part></tp:taxon-name></italic>).</article-title><source>Evolution</source><volume>25</volume>: <fpage>683</fpage>–<lpage>691</lpage>. <ext-link xlink:href="10.1111/j.1558-5646.1971.tb01926.x" ext-link-type="doi" xlink:type="simple">https://doi.org/10.1111/j.1558-5646.1971.tb01926.x</ext-link></mixed-citation></ref><ref id="B369"><mixed-citation xmlns:xlink="http://www.w3.org/1999/xlink" xlink:type="simple"><person-group><name name-style="western"><surname>Pickersgill</surname><given-names>B</given-names></name></person-group> (<year>1977</year>) <article-title>Chromosomes and evolution in <italic><tp:taxon-name><tp:taxon-name-part taxon-name-part-type="genus">Capsicum</tp:taxon-name-part></tp:taxon-name></italic>.</article-title> In: <person-group><name name-style="western"><surname>Pochard</surname><given-names>E</given-names></name></person-group> (<role>Ed.</role>) <issue-title>Capsicum 77.</issue-title><source>Comptes Rèndues 3ème Congrès Eucarpia Piment. INRA (Institut National de la Recherche Agronomique), Montfavet-Avignon</source>, <fpage>27</fpage>–<lpage>37</lpage>.</mixed-citation></ref><ref id="B373"><mixed-citation xmlns:xlink="http://www.w3.org/1999/xlink" xlink:type="simple"><person-group><name name-style="western"><surname>Pickersgill</surname><given-names>B</given-names></name></person-group> (<year>1991</year>) <article-title>Cytogenetics and evolution of <italic><tp:taxon-name><tp:taxon-name-part taxon-name-part-type="genus">Capsicum</tp:taxon-name-part></tp:taxon-name></italic> L.</article-title> In: <person-group><name name-style="western"><surname>Tsuchiya</surname><given-names>T</given-names></name><name name-style="western"><surname>Gupta</surname><given-names>PK</given-names></name></person-group> (<role>Eds</role>) <issue-title>Chromosome engineering in plants: Genetics, breeding, evolution.</issue-title><source>Part B. Elsevier, Amsterdam</source>, <fpage>139</fpage>–<lpage>160</lpage>. <ext-link xlink:href="10.1016/B978-0-444-88260-8.50013-6" ext-link-type="doi" xlink:type="simple">https://doi.org/10.1016/B978-0-444-88260-8.50013-6</ext-link></mixed-citation></ref><ref id="B313"><mixed-citation xmlns:xlink="http://www.w3.org/1999/xlink" xlink:type="simple"><person-group><name name-style="western"><surname>Moscone</surname><given-names>EA</given-names></name><name name-style="western"><surname>Lambrou</surname><given-names>M</given-names></name><name name-style="western"><surname>Hunziker</surname><given-names>AT</given-names></name><name name-style="western"><surname>Ehrendorfer</surname><given-names>F</given-names></name></person-group> (<year>1993</year>) <article-title>Giemsa C-banded karyotypes in <italic><tp:taxon-name><tp:taxon-name-part taxon-name-part-type="genus">Capsicum</tp:taxon-name-part></tp:taxon-name></italic> (<tp:taxon-name><tp:taxon-name-part taxon-name-part-type="family">Solanaceae</tp:taxon-name-part></tp:taxon-name>).</article-title><source>Plant Systematics and Evolution</source><volume>186</volume>: <fpage>213</fpage>–<lpage>229</lpage>. <ext-link xlink:href="10.1007/BF00940799" ext-link-type="doi" xlink:type="simple">https://doi.org/10.1007/BF00940799</ext-link></mixed-citation></ref><ref id="B314"><mixed-citation xmlns:xlink="http://www.w3.org/1999/xlink" xlink:type="simple"><person-group><name name-style="western"><surname>Moscone</surname><given-names>EA</given-names></name><name name-style="western"><surname>Loidl</surname><given-names>J</given-names></name><name name-style="western"><surname>Ehrendorfer</surname><given-names>F</given-names></name><name name-style="western"><surname>Hunziker</surname><given-names>AT</given-names></name></person-group> (<year>1995</year>) <article-title>Analysis of active nucleolus organizing regions in <italic><tp:taxon-name><tp:taxon-name-part taxon-name-part-type="genus">Capsicum</tp:taxon-name-part></tp:taxon-name></italic> (<tp:taxon-name><tp:taxon-name-part taxon-name-part-type="family">Solanaceae</tp:taxon-name-part></tp:taxon-name>) by silver staining.</article-title><source>American Journal of Botany</source><volume>82</volume>: <fpage>276</fpage>–<lpage>287</lpage>. <ext-link xlink:href="10.1002/j.1537-2197.1995.tb11495.x" ext-link-type="doi" xlink:type="simple">https://doi.org/10.1002/j.1537-2197.1995.tb11495.x</ext-link></mixed-citation></ref><ref id="B311"><mixed-citation xmlns:xlink="http://www.w3.org/1999/xlink" xlink:type="simple"><person-group><name name-style="western"><surname>Moscone</surname><given-names>EA</given-names></name><name name-style="western"><surname>Lambrou</surname><given-names>M</given-names></name><name name-style="western"><surname>Ehrendorfer</surname><given-names>F</given-names></name></person-group> (<year>1996a</year>) <article-title>Fluorescent chromosome banding in the cultivated species of <italic><tp:taxon-name><tp:taxon-name-part taxon-name-part-type="genus">Capsicum</tp:taxon-name-part></tp:taxon-name></italic> (<tp:taxon-name><tp:taxon-name-part taxon-name-part-type="family">Solanaceae</tp:taxon-name-part></tp:taxon-name>).</article-title><source>Plant Systematics and Evolution</source><volume>202</volume>: <fpage>37</fpage>–<lpage>63</lpage>. <ext-link xlink:href="10.1007/BF00985817" ext-link-type="doi" xlink:type="simple">https://doi.org/10.1007/BF00985817</ext-link></mixed-citation></ref><ref id="B316"><mixed-citation xmlns:xlink="http://www.w3.org/1999/xlink" xlink:type="simple"><person-group><name name-style="western"><surname>Moscone</surname><given-names>EA</given-names></name><name name-style="western"><surname>Baranyi</surname><given-names>M</given-names></name><name name-style="western"><surname>Ebert</surname><given-names>I</given-names></name><name name-style="western"><surname>Greilhuber</surname><given-names>J</given-names></name><name name-style="western"><surname>Ehrendorfer</surname><given-names>F</given-names></name><name name-style="western"><surname>Hunziker</surname><given-names>AT</given-names></name></person-group> (<year>2003</year>) <article-title>Analysis of nuclear DNA content in <italic><tp:taxon-name><tp:taxon-name-part taxon-name-part-type="genus">Capsicum</tp:taxon-name-part></tp:taxon-name></italic> (<tp:taxon-name><tp:taxon-name-part taxon-name-part-type="family">Solanaceae</tp:taxon-name-part></tp:taxon-name>) by flow cytometry and Feulgen densitometry.</article-title><source>Annals of Botany</source><volume>92</volume>: <fpage>21</fpage>–<lpage>29</lpage>. <ext-link xlink:href="10.1093/aob/mcg105" ext-link-type="doi" xlink:type="simple">https://doi.org/10.1093/aob/mcg105</ext-link></mixed-citation></ref><ref id="B45"><mixed-citation xmlns:xlink="http://www.w3.org/1999/xlink" xlink:type="simple"><person-group><name name-style="western"><surname>Belletti</surname><given-names>P</given-names></name><name name-style="western"><surname>Marzachi</surname><given-names>C</given-names></name><name name-style="western"><surname>Lanteri</surname><given-names>S</given-names></name></person-group> (<year>1998</year>) <article-title>Flow cytometric measurement of nuclear DNA content in <italic><tp:taxon-name><tp:taxon-name-part taxon-name-part-type="genus">Capsicum</tp:taxon-name-part></tp:taxon-name></italic> (<tp:taxon-name><tp:taxon-name-part taxon-name-part-type="family">Solanaceae</tp:taxon-name-part></tp:taxon-name>).</article-title><source>Plant Systematics and Evolution</source><volume>209</volume>: <fpage>85</fpage>–<lpage>91</lpage>. <ext-link xlink:href="10.1007/BF00991526" ext-link-type="doi" xlink:type="simple">https://doi.org/10.1007/BF00991526</ext-link></mixed-citation></ref><ref id="B317"><mixed-citation xmlns:xlink="http://www.w3.org/1999/xlink" xlink:type="simple"><person-group><name name-style="western"><surname>Moscone</surname><given-names>EA</given-names></name><name name-style="western"><surname>Scaldaferro</surname><given-names>MA</given-names></name><name name-style="western"><surname>Grabiele</surname><given-names>M</given-names></name><name name-style="western"><surname>Cecchini</surname><given-names>NM</given-names></name><name name-style="western"><surname>Sanchez García</surname><given-names>Y</given-names></name><name name-style="western"><surname>Jarret</surname><given-names>R</given-names></name><name name-style="western"><surname>Daviña</surname><given-names>JR</given-names></name><name name-style="western"><surname>Ducasse</surname><given-names>DA</given-names></name><name name-style="western"><surname>Barboza</surname><given-names>GE</given-names></name><name name-style="western"><surname>Ehrendorfer</surname><given-names>F</given-names></name></person-group> (<year>2007</year>) <article-title>The evolution of chili peppers (<italic><tp:taxon-name><tp:taxon-name-part taxon-name-part-type="genus">Capsicum</tp:taxon-name-part></tp:taxon-name></italic>-<tp:taxon-name><tp:taxon-name-part taxon-name-part-type="family">Solanaceae</tp:taxon-name-part></tp:taxon-name>): a cytogenetic perspective.</article-title><source>Acta Horticulturae (ISHS)</source><volume>745</volume>: <fpage>137</fpage>–<lpage>170</lpage>. <ext-link xlink:href="10.17660/ActaHortic.2007.745.5" ext-link-type="doi" xlink:type="simple">https://doi.org/10.17660/ActaHortic.2007.745.5</ext-link></mixed-citation></ref><ref id="B428"><mixed-citation xmlns:xlink="http://www.w3.org/1999/xlink" xlink:type="simple"><person-group><name name-style="western"><surname>Scaldaferro</surname><given-names>MA</given-names></name><name name-style="western"><surname>Grabiele</surname><given-names>M</given-names></name><name name-style="western"><surname>Moscone</surname><given-names>EA</given-names></name></person-group> (<year>2013</year>) <article-title>Heterochromatin type, amount and distribution in wild species of chili peppers (<italic><tp:taxon-name><tp:taxon-name-part taxon-name-part-type="genus">Capsicum</tp:taxon-name-part></tp:taxon-name></italic>-<tp:taxon-name><tp:taxon-name-part taxon-name-part-type="family">Solanaceae</tp:taxon-name-part></tp:taxon-name>).</article-title><source>Genetic Resources and Crop Evolution</source><volume>60</volume>(<issue>2</issue>): <fpage>693</fpage>–<lpage>709</lpage>. <ext-link xlink:href="10.1007/s10722-012-9867-x" ext-link-type="doi" xlink:type="simple">https://doi.org/10.1007/s10722-012-9867-x</ext-link></mixed-citation></ref><ref id="B310"><mixed-citation xmlns:xlink="http://www.w3.org/1999/xlink" xlink:type="simple"><person-group><name name-style="western"><surname>Moscone</surname><given-names>EA</given-names></name></person-group> (<year>1999</year>) <article-title>Análisis cariotípico en <tp:taxon-name><tp:taxon-name-part taxon-name-part-type="genus">Capsicum</tp:taxon-name-part><tp:taxon-name-part taxon-name-part-type="species">baccatum</tp:taxon-name-part><tp:taxon-name-part taxon-name-part-type="infraspecific-rank">var.</tp:taxon-name-part><tp:taxon-name-part taxon-name-part-type="variety">umbilicatum</tp:taxon-name-part></tp:taxon-name> (<tp:taxon-name><tp:taxon-name-part taxon-name-part-type="family">Solanaceae</tp:taxon-name-part></tp:taxon-name>) mediante bandeos AgNOR y de fluorescencia.</article-title><source>Kurtziana</source><volume>27</volume>: <fpage>225</fpage>–<lpage>232</lpage>.</mixed-citation></ref><ref id="B381"><mixed-citation xmlns:xlink="http://www.w3.org/1999/xlink" xlink:type="simple"><person-group><name name-style="western"><surname>Pozzobon</surname><given-names>MT</given-names></name><name name-style="western"><surname>Schifino-Wittmann</surname><given-names>MT</given-names></name></person-group> (<year>2006</year>) <article-title>A meiotic study of the wild and semi-domesticated Brazilian species of genus <italic><tp:taxon-name><tp:taxon-name-part taxon-name-part-type="genus">Capsicum</tp:taxon-name-part></tp:taxon-name></italic> L. (<tp:taxon-name><tp:taxon-name-part taxon-name-part-type="family">Solanaceae</tp:taxon-name-part></tp:taxon-name>).</article-title><source>Cytologia</source><volume>71</volume>(<issue>3</issue>): <fpage>275</fpage>–<lpage>287</lpage>. <ext-link xlink:href="10.1508/cytologia.71.275" ext-link-type="doi" xlink:type="simple">https://doi.org/10.1508/cytologia.71.275</ext-link></mixed-citation></ref><ref id="B382"><mixed-citation xmlns:xlink="http://www.w3.org/1999/xlink" xlink:type="simple"><person-group><name name-style="western"><surname>Pozzobon</surname><given-names>MT</given-names></name><name name-style="western"><surname>Schifino-Wittmann</surname><given-names>MT</given-names></name><name name-style="western"><surname>Bianchetti</surname><given-names>L</given-names></name></person-group> (<year>2006</year>) Chromosome numbers in wild and semidomesticated Brazilian <italic><tp:taxon-name><tp:taxon-name-part taxon-name-part-type="genus">Capsicum</tp:taxon-name-part></tp:taxon-name></italic> L. (<tp:taxon-name><tp:taxon-name-part taxon-name-part-type="family">Solanaceae</tp:taxon-name-part></tp:taxon-name>) species: do x = 12 and x = 13 represent two evolutionary lines? Botanical Journal of the Linnean Society 151: 259–269. <ext-link xlink:href="10.1111/j.1095-8339.2006.00503.x" ext-link-type="doi" xlink:type="simple">https://doi.org/10.1111/j.1095-8339.2006.00503.x</ext-link></mixed-citation></ref><ref id="B309"><mixed-citation xmlns:xlink="http://www.w3.org/1999/xlink" xlink:type="simple"><person-group><name name-style="western"><surname>Moscone</surname><given-names>EA</given-names></name></person-group> (<year>1993</year>) <article-title>Estudios cromosómicos en <italic><tp:taxon-name><tp:taxon-name-part taxon-name-part-type="genus">Capsicum</tp:taxon-name-part></tp:taxon-name></italic> (<tp:taxon-name><tp:taxon-name-part taxon-name-part-type="family">Solanaceae</tp:taxon-name-part></tp:taxon-name>) II. Análisis cariotípico en <italic><tp:taxon-name><tp:taxon-name-part taxon-name-part-type="genus">C.</tp:taxon-name-part><tp:taxon-name-part taxon-name-part-type="species">parvifolium</tp:taxon-name-part></tp:taxon-name></italic> y <tp:taxon-name><tp:taxon-name-part taxon-name-part-type="genus">C.</tp:taxon-name-part><tp:taxon-name-part taxon-name-part-type="species">annuum</tp:taxon-name-part><tp:taxon-name-part taxon-name-part-type="infraspecific-rank">var.</tp:taxon-name-part><tp:taxon-name-part taxon-name-part-type="variety">annuum</tp:taxon-name-part></tp:taxon-name>.</article-title><source>Kurtziana</source><volume>22</volume>: <fpage>9</fpage>–<lpage>18</lpage>.</mixed-citation></ref><ref id="B429"><mixed-citation xmlns:xlink="http://www.w3.org/1999/xlink" xlink:type="simple"><person-group><name name-style="western"><surname>Scaldaferro</surname><given-names>MA</given-names></name><name name-style="western"><surname>Romero da Cruz</surname><given-names>MV</given-names></name><name name-style="western"><surname>Cecchini</surname><given-names>NM</given-names></name><name name-style="western"><surname>Moscone</surname><given-names>EA</given-names></name></person-group> (<year>2016</year>) <article-title>FISH and AgNor-mapping of the 45S and 5S rRNA genes in wild and cultivated <italic><tp:taxon-name><tp:taxon-name-part taxon-name-part-type="genus">Capsicum</tp:taxon-name-part></tp:taxon-name></italic> species (<tp:taxon-name><tp:taxon-name-part taxon-name-part-type="family">Solanaceae</tp:taxon-name-part></tp:taxon-name>).</article-title><source>Genome</source><volume>59</volume>: <fpage>95</fpage>–<lpage>113</lpage>. <ext-link xlink:href="10.1139/gen-2015-0099" ext-link-type="doi" xlink:type="simple">https://doi.org/10.1139/gen-2015-0099</ext-link></mixed-citation></ref><ref id="B434"><mixed-citation xmlns:xlink="http://www.w3.org/1999/xlink" xlink:type="simple"><person-group><name name-style="western"><surname>Schnack</surname><given-names>B</given-names></name><name name-style="western"><surname>Covas</surname><given-names>G</given-names></name></person-group> (<year>1947</year>) <article-title>Karyological studies in flowering plants.</article-title><source>Haumania</source><volume>1</volume>: <fpage>32</fpage>–<lpage>41</lpage>.</mixed-citation></ref><ref id="B308"><mixed-citation xmlns:xlink="http://www.w3.org/1999/xlink" xlink:type="simple"><person-group><name name-style="western"><surname>Moscone</surname><given-names>EA</given-names></name></person-group> (<year>1992</year>) <article-title>Estudios de cromosomas meióticos en <tp:taxon-name><tp:taxon-name-part taxon-name-part-type="family">Solanaceae</tp:taxon-name-part></tp:taxon-name> de Argentina.</article-title><source>Darwiniana</source><volume>31</volume>: <fpage>261</fpage>–<lpage>297</lpage>.</mixed-citation></ref><ref id="B307"><mixed-citation xmlns:xlink="http://www.w3.org/1999/xlink" xlink:type="simple"><person-group><name name-style="western"><surname>Moscone</surname><given-names>EA</given-names></name></person-group> (<year>1990</year>) <article-title>Chromosome studies on <italic><tp:taxon-name><tp:taxon-name-part taxon-name-part-type="genus">Capsicum</tp:taxon-name-part></tp:taxon-name></italic> (<tp:taxon-name><tp:taxon-name-part taxon-name-part-type="family">Solanaceae</tp:taxon-name-part></tp:taxon-name>) I. Karyotype analysis in <italic>C. chacöense</italic>.</article-title><source>Brittonia</source><volume>42</volume>(<issue>2</issue>): <fpage>147</fpage>–<lpage>154</lpage>. <ext-link xlink:href="10.2307/2807632" ext-link-type="doi" xlink:type="simple">https://doi.org/10.2307/2807632</ext-link></mixed-citation></ref><ref id="B427"><mixed-citation xmlns:xlink="http://www.w3.org/1999/xlink" xlink:type="simple"><person-group><name name-style="western"><surname>Scaldaferro</surname><given-names>MA</given-names></name><name name-style="western"><surname>Seijo</surname><given-names>JG</given-names></name><name name-style="western"><surname>Acosta</surname><given-names>MC</given-names></name><name name-style="western"><surname>Barboza</surname><given-names>GE</given-names></name><name name-style="western"><surname>Ducasse</surname><given-names>DA</given-names></name><name name-style="western"><surname>Moscone</surname><given-names>EA</given-names></name></person-group> (<year>2006</year>) <article-title>Genomic characterization of the germplasm in peppers (<italic><tp:taxon-name><tp:taxon-name-part taxon-name-part-type="genus">Capsicum</tp:taxon-name-part></tp:taxon-name></italic>-<tp:taxon-name><tp:taxon-name-part taxon-name-part-type="family">Solanaceae</tp:taxon-name-part></tp:taxon-name>) by fluorescent <italic>in situ</italic> hybridization.</article-title><source>Plant Science</source><volume>43</volume>: <fpage>291</fpage>–<lpage>297</lpage>.</mixed-citation></ref><ref id="B365"><mixed-citation xmlns:xlink="http://www.w3.org/1999/xlink" xlink:type="simple"><person-group><name name-style="western"><surname>Pickersgill</surname><given-names>B</given-names></name></person-group> (<year>1966</year>) The variability and relationships of <italic><tp:taxon-name><tp:taxon-name-part taxon-name-part-type="genus">Capsicum</tp:taxon-name-part><tp:taxon-name-part taxon-name-part-type="species">chinense</tp:taxon-name-part></tp:taxon-name></italic> Jacq. PhD Thesis, Indiana University, University Microfilms, Inc., Michigan.</mixed-citation></ref><ref id="B403"><mixed-citation xmlns:xlink="http://www.w3.org/1999/xlink" xlink:type="simple"><person-group><name name-style="western"><surname>Romero da Cruz</surname><given-names>MV</given-names></name><name name-style="western"><surname>Forni-Martins</surname><given-names>ER</given-names></name></person-group> (<year>2015</year>) IAPT chromosome data 20. Taxon 64(6): 1344–1350[E34–E36]. <ext-link xlink:href="10.12705/646.42" ext-link-type="doi" xlink:type="simple">https://doi.org/10.12705/646.42</ext-link></mixed-citation></ref><ref id="B81"><mixed-citation xmlns:xlink="http://www.w3.org/1999/xlink" xlink:type="simple"><person-group><name name-style="western"><surname>Carrizo García</surname><given-names>C</given-names></name><name name-style="western"><surname>Fernández</surname><given-names>L</given-names></name><name name-style="western"><surname>Kapetanovic</surname><given-names>V</given-names></name><name name-style="western"><surname>Reyes</surname><given-names>X</given-names></name></person-group> (<year>2020</year>) Rare Bolivian wild chile <italic><tp:taxon-name><tp:taxon-name-part taxon-name-part-type="genus">Capsicum</tp:taxon-name-part><tp:taxon-name-part taxon-name-part-type="species">eshbaughii</tp:taxon-name-part></tp:taxon-name></italic> (<tp:taxon-name><tp:taxon-name-part taxon-name-part-type="family">Solanaceae</tp:taxon-name-part></tp:taxon-name>) located again: Open ending on its identity and conservation. Plant Systematics and Evolution 306: e85. <ext-link xlink:href="10.1007/s00606-020-01712-5" ext-link-type="doi" xlink:type="simple">https://doi.org/10.1007/s00606-020-01712-5</ext-link></mixed-citation></ref><ref id="B117"><mixed-citation xmlns:xlink="http://www.w3.org/1999/xlink" xlink:type="simple"><person-group><name name-style="western"><surname>Debat</surname><given-names>HJ</given-names></name><name name-style="western"><surname>Aguilera</surname><given-names>PM</given-names></name><name name-style="western"><surname>Grabiele</surname><given-names>M</given-names></name></person-group> (<year>2017</year>) IAPT chromosome data 26. Taxon 66(6): 1487–1499[E4–E6]. <ext-link xlink:href="10.12705/666.30" ext-link-type="doi" xlink:type="simple">https://doi.org/10.12705/666.30</ext-link></mixed-citation></ref><ref id="B116"><mixed-citation xmlns:xlink="http://www.w3.org/1999/xlink" xlink:type="simple"><person-group><name name-style="western"><surname>Debat</surname><given-names>HJ</given-names></name><name name-style="western"><surname>Aguilera</surname><given-names>PM</given-names></name><name name-style="western"><surname>Grabiele</surname><given-names>M</given-names></name></person-group> (<year>2016</year>) IAPT chromosome data 23. Taxon 65(6): 1455–1458[E4–E5].</mixed-citation></ref><ref id="B225"><mixed-citation xmlns:xlink="http://www.w3.org/1999/xlink" xlink:type="simple"><person-group><name name-style="western"><surname>Jarret</surname><given-names>RL</given-names></name><name name-style="western"><surname>Barboza</surname><given-names>GE</given-names></name><name name-style="western"><surname>da Costa Batista</surname><given-names>FR</given-names></name><name name-style="western"><surname>Berke</surname><given-names>T</given-names></name><name name-style="western"><surname>Chou</surname><given-names>Y-Y</given-names></name><name name-style="western"><surname>Hulse-Kemp</surname><given-names>A</given-names></name><name name-style="western"><surname>Ochoa-Alejo</surname><given-names>N</given-names></name><name name-style="western"><surname>Tripodi</surname><given-names>P</given-names></name><name name-style="western"><surname>Veres</surname><given-names>A</given-names></name><name name-style="western"><surname>Carrizo García</surname><given-names>C</given-names></name><name name-style="western"><surname>Csillery</surname><given-names>G</given-names></name><name name-style="western"><surname>Huang</surname><given-names>Y-K</given-names></name><name name-style="western"><surname>Kiss</surname><given-names>E</given-names></name><name name-style="western"><surname>Kovacs</surname><given-names>Z</given-names></name><name name-style="western"><surname>Kondrak</surname><given-names>M</given-names></name><name name-style="western"><surname>Arce-Rodriguez</surname><given-names>ML</given-names></name><name name-style="western"><surname>Scaldaferro</surname><given-names>MA</given-names></name><name name-style="western"><surname>Szoke</surname><given-names>A</given-names></name></person-group> (<year>2019</year>) <article-title><italic><tp:taxon-name><tp:taxon-name-part taxon-name-part-type="genus">Capsicum</tp:taxon-name-part></tp:taxon-name></italic>. An Abbreviated Compendium.</article-title><source>Journal of the American Society for Horticultural Science</source><volume>144</volume>(<issue>1</issue>): <fpage>3</fpage>–<lpage>22</lpage>. <ext-link xlink:href="10.21273/JASHS04446-18" ext-link-type="doi" xlink:type="simple">https://doi.org/10.21273/JASHS04446-18</ext-link></mixed-citation></ref><ref id="B474"><mixed-citation xmlns:xlink="http://www.w3.org/1999/xlink" xlink:type="simple"><person-group><name name-style="western"><surname>Tong</surname><given-names>N</given-names></name><name name-style="western"><surname>Bosland</surname><given-names>PW</given-names></name></person-group> (<year>2003</year>) <article-title>Observations on interspeciﬁc compatibility and meiotic chromosome behavior of <italic><tp:taxon-name><tp:taxon-name-part taxon-name-part-type="genus">Capsicum</tp:taxon-name-part><tp:taxon-name-part taxon-name-part-type="species">buforum</tp:taxon-name-part></tp:taxon-name></italic> and <italic><tp:taxon-name><tp:taxon-name-part taxon-name-part-type="genus">C.</tp:taxon-name-part><tp:taxon-name-part taxon-name-part-type="species">lanceolatum</tp:taxon-name-part></tp:taxon-name></italic>.</article-title><source>Genetic Resources and Crop Evolution</source><volume>50</volume>: <fpage>193</fpage>–<lpage>199</lpage>. <ext-link xlink:href="10.1023/A:1022986615694" ext-link-type="doi" xlink:type="simple">https://doi.org/10.1023/A:1022986615694</ext-link></mixed-citation></ref><ref id="B37"><mixed-citation xmlns:xlink="http://www.w3.org/1999/xlink" xlink:type="simple"><person-group><name name-style="western"><surname>Barboza</surname><given-names>GE</given-names></name><name name-style="western"><surname>Agra</surname><given-names>MF</given-names></name><name name-style="western"><surname>Romero</surname><given-names>MV</given-names></name><name name-style="western"><surname>Scaldaferro</surname><given-names>MA</given-names></name><name name-style="western"><surname>Moscone</surname><given-names>EA</given-names></name></person-group> (<year>2011</year>) <article-title>New endemic species of <italic><tp:taxon-name><tp:taxon-name-part taxon-name-part-type="genus">Capsicum</tp:taxon-name-part></tp:taxon-name></italic> (<tp:taxon-name><tp:taxon-name-part taxon-name-part-type="family">Solanaceae</tp:taxon-name-part></tp:taxon-name>) from the Brazilian caatinga: comparison with the re-circumscribed <italic><tp:taxon-name><tp:taxon-name-part taxon-name-part-type="genus">C.</tp:taxon-name-part><tp:taxon-name-part taxon-name-part-type="species">parvifolium</tp:taxon-name-part></tp:taxon-name></italic>.</article-title><source>Systematic Botany</source><volume>36</volume>(<issue>3</issue>): <fpage>768</fpage>–<lpage>781</lpage>. <ext-link xlink:href="10.1600/036364411X583718" ext-link-type="doi" xlink:type="simple">https://doi.org/10.1600/036364411X583718</ext-link></mixed-citation></ref><ref id="B38"><mixed-citation xmlns:xlink="http://www.w3.org/1999/xlink" xlink:type="simple"><person-group><name name-style="western"><surname>Barboza</surname><given-names>GE</given-names></name><name name-style="western"><surname>Carrizo García</surname><given-names>C</given-names></name><name name-style="western"><surname>Leiva González</surname><given-names>S</given-names></name><name name-style="western"><surname>Scaldaferro</surname><given-names>M</given-names></name><name name-style="western"><surname>Reyes</surname><given-names>X</given-names></name></person-group> (<year>2019</year>) Four new species of <italic><tp:taxon-name><tp:taxon-name-part taxon-name-part-type="genus">Capsicum</tp:taxon-name-part></tp:taxon-name></italic> (<tp:taxon-name><tp:taxon-name-part taxon-name-part-type="family">Solanaceae</tp:taxon-name-part></tp:taxon-name>) from the tropical Andes and an update on the phylogeny of the genus. PLoS ONE 14(1): e0209792. <ext-link xlink:href="10.1371/journal.pone.0209792" ext-link-type="doi" xlink:type="simple">https://doi.org/10.1371/journal.pone.0209792</ext-link></mixed-citation></ref><ref id="B426"><mixed-citation xmlns:xlink="http://www.w3.org/1999/xlink" xlink:type="simple"><person-group><name name-style="western"><surname>Scaldaferro</surname><given-names>MA</given-names></name><name name-style="western"><surname>Moscone</surname><given-names>EA</given-names></name></person-group> (<year>2019</year>) <article-title>Cytology and DNA content variation of <italic><tp:taxon-name><tp:taxon-name-part taxon-name-part-type="genus">Capsicum</tp:taxon-name-part></tp:taxon-name></italic> genomes.</article-title> In: <person-group><name name-style="western"><surname>Ramchiary</surname><given-names>N</given-names></name><name name-style="western"><surname>Kole</surname><given-names>C</given-names></name></person-group> (<role>Eds</role>) <issue-title>Compendium of Plant Genomes.</issue-title><source>The <italic><tp:taxon-name><tp:taxon-name-part taxon-name-part-type="genus">Capsicum</tp:taxon-name-part></tp:taxon-name></italic> Genome. Springer Nature Switzerland AG, Cham</source>, <fpage>57</fpage>–<lpage>84</lpage>. <ext-link xlink:href="10.1007/978-3-319-97217-6_4" ext-link-type="doi" xlink:type="simple">https://doi.org/10.1007/978-3-319-97217-6_4</ext-link></mixed-citation></ref><ref id="B405"><mixed-citation xmlns:xlink="http://www.w3.org/1999/xlink" xlink:type="simple"><person-group><name name-style="western"><surname>Romero da Cruz</surname><given-names>MV</given-names></name><name name-style="western"><surname>Forni-Martins</surname><given-names>ER</given-names></name><name name-style="western"><surname>Urdampilleta</surname><given-names>JD</given-names></name></person-group> (<year>2017</year>) IAPT chromosome data 24. Taxon 66(1): 275–277[E16–E17].</mixed-citation></ref><ref id="B174"><mixed-citation xmlns:xlink="http://www.w3.org/1999/xlink" xlink:type="simple"><person-group><name name-style="western"><surname>Grabiele</surname><given-names>M</given-names></name><name name-style="western"><surname>Aguilera</surname><given-names>PM</given-names></name><name name-style="western"><surname>Debat</surname><given-names>HJ</given-names></name><name name-style="western"><surname>Forni-Martins</surname><given-names>ER</given-names></name><name name-style="western"><surname>Martí</surname><given-names>DA</given-names></name></person-group> (<year>2014</year>) IAPT chromosome data 18. Taxon 63(6): 1387–1393[E6–E8]. <ext-link xlink:href="10.12705/636.37" ext-link-type="doi" xlink:type="simple">https://doi.org/10.12705/636.37</ext-link></mixed-citation></ref><ref id="B40"><mixed-citation xmlns:xlink="http://www.w3.org/1999/xlink" xlink:type="simple"><person-group><name name-style="western"><surname>Barboza</surname><given-names>GE</given-names></name><name name-style="western"><surname>Carrizo García</surname><given-names>C</given-names></name><name name-style="western"><surname>Scaldaferro</surname><given-names>M</given-names></name><name name-style="western"><surname>Bohs</surname><given-names>L</given-names></name></person-group> (<year>2020b</year>) <article-title>An amazing new <italic><tp:taxon-name><tp:taxon-name-part taxon-name-part-type="genus">Capsicum</tp:taxon-name-part></tp:taxon-name></italic> (<tp:taxon-name><tp:taxon-name-part taxon-name-part-type="family">Solanaceae</tp:taxon-name-part></tp:taxon-name>) species from the Andean-Amazonian Piedmont.</article-title><source>PhytoKeys</source><volume>167</volume>: <fpage>13</fpage>–<lpage>29</lpage>. <ext-link xlink:href="10.3897/phytokeys.167.57751" ext-link-type="doi" xlink:type="simple">https://doi.org/10.3897/phytokeys.167.57751</ext-link></mixed-citation></ref><ref id="B5"><mixed-citation xmlns:xlink="http://www.w3.org/1999/xlink" xlink:type="simple"><person-group><name name-style="western"><surname>Aguilera</surname><given-names>PM</given-names></name><name name-style="western"><surname>Debat</surname><given-names>HJ</given-names></name><name name-style="western"><surname>Sánchez García</surname><given-names>Y</given-names></name><name name-style="western"><surname>Martí</surname><given-names>DA</given-names></name><name name-style="western"><surname>Grabiele</surname><given-names>M</given-names></name></person-group> (<year>2014</year>) IAPT chromosome data 18. Taxon 63(6): 1387–1393[E1–E3]. <ext-link xlink:href="10.12705/636.37" ext-link-type="doi" xlink:type="simple">https://doi.org/10.12705/636.37</ext-link></mixed-citation></ref><ref id="B148"><mixed-citation xmlns:xlink="http://www.w3.org/1999/xlink" xlink:type="simple"><person-group><name name-style="western"><surname>Eshbaugh</surname><given-names>WH</given-names></name><name name-style="western"><surname>Smith</surname><given-names>PG</given-names></name><name name-style="western"><surname>Nickrent</surname><given-names>DL</given-names></name></person-group> (<year>1983</year>) <article-title><italic><tp:taxon-name><tp:taxon-name-part taxon-name-part-type="genus">Capsicum</tp:taxon-name-part><tp:taxon-name-part taxon-name-part-type="species">tovarii</tp:taxon-name-part></tp:taxon-name></italic> (<tp:taxon-name><tp:taxon-name-part taxon-name-part-type="family">Solanaceae</tp:taxon-name-part></tp:taxon-name>), a new species of pepper from Peru.</article-title><source>Brittonia</source><volume>35</volume>(<issue>1</issue>): <fpage>55</fpage>–<lpage>60</lpage>. <ext-link xlink:href="10.2307/2806051" ext-link-type="doi" xlink:type="simple">https://doi.org/10.2307/2806051</ext-link></mixed-citation></ref></ref-list></tp:taxon-treatment>
