# Supplementary material for: ﻿Monograph of wild and cultivated chili peppers (Capsicum L., Solanaceae)
Source: PhytoKeys. 2022 Jun 14;200:1–423. doi: 10.3897/phytokeys.200.71667 (PMC9881532; doi:10.3897/phytokeys.200.71667)
Supplement: XML Treatment for Capsicum lanceolatum [file phytokeys.200.71667-treatment30.xml]

<!DOCTYPE tp:taxon-treatment
  PUBLIC "-//TaxonX//DTD Taxonomic Treatment Publishing DTD v0 20100105//EN" "tax-treatment-NSO.dtd">
<tp:taxon-treatment xmlns:tp="http://www.plazi.org/taxpub"><tp:treatment-meta><kwd-group><label>Taxon classification</label><kwd>
              <named-content content-type="kingdom">Plantae</named-content>
            </kwd><kwd>
              <named-content content-type="order">Solanales</named-content>
            </kwd><kwd>
              <named-content content-type="family">Solanaceae</named-content>
            </kwd></kwd-group><mixed-citation publication-type="journal"><person-group><name><surname>Barboza</surname><given-names>Gloria E.</given-names></name><name><surname>García</surname><given-names>Carolina Carrizo</given-names></name><name><surname>Bianchetti</surname><given-names>Luciano de Bem</given-names></name><name><surname>Romero</surname><given-names>María V.</given-names></name><name><surname>Scaldaferro</surname><given-names>Marisel</given-names></name></person-group><article-title>﻿Monograph of wild and cultivated chili peppers (<italic><tp:taxon-name><tp:taxon-name-part taxon-name-part-type="genus" reg="Capsicum">Capsicum</tp:taxon-name-part></tp:taxon-name></italic> L., <tp:taxon-name><tp:taxon-name-part taxon-name-part-type="family">Solanaceae</tp:taxon-name-part></tp:taxon-name>)</article-title><source>PhytoKeys</source><day>14</day><month>06</month><year>2022</year><volume>200</volume><fpage>1</fpage><lpage>423</lpage><pub-id pub-id-type="doi">10.3897/phytokeys.200.71667</pub-id></mixed-citation></tp:treatment-meta><tp:nomenclature><label>﻿24.</label><tp:taxon-name>
            <object-id xmlns:xlink="http://www.w3.org/1999/xlink" content-type="arpha" xlink:type="simple">2050C0C9-1E31-54DE-92CA-86C8F595D1AD</object-id>
            <tp:taxon-name-part taxon-name-part-type="genus" reg="Capsicum">Capsicum</tp:taxon-name-part>
            <tp:taxon-name-part taxon-name-part-type="species" reg="lanceolatum">lanceolatum</tp:taxon-name-part>
          </tp:taxon-name><tp:taxon-authority>(Greenm.) C.V.Morton &amp; Standl., Publ. Field Mus. Nat. Hist., Bot. Ser. 22(4): 272. 1940.</tp:taxon-authority><xref ref-type="fig" rid="F79">Figs 79</xref><xref ref-type="fig" rid="F80">, 80</xref><tp:nomenclature-citation-list><tp:nomenclature-citation><tp:taxon-name>
                <tp:taxon-name-part taxon-name-part-type="genus" reg="Brachistus">Brachistus</tp:taxon-name-part>
                <tp:taxon-name-part taxon-name-part-type="species" reg="lanceolatus">lanceolatus</tp:taxon-name-part>
              </tp:taxon-name><comment>Greenm., Bot. Gaz. 37(4): 212. 1904. Type. Guatemala. Alta Verapaz: Chucaneb, 1850 m elev., Apr 1889, <italic>J. Donnell Smith 1837</italic> (holotype: US [00027406, acc. # 1335158]).</comment></tp:nomenclature-citation><tp:nomenclature-citation><tp:taxon-name>
                <tp:taxon-name-part taxon-name-part-type="genus" reg="Capsicum">Capsicum</tp:taxon-name-part>
                <tp:taxon-name-part taxon-name-part-type="species" reg="guatemalense">guatemalense</tp:taxon-name-part>
              </tp:taxon-name><comment>Bitter, Repert. Spec. Nov. Regni Veg. 20: 377. 1924. Type. Guatemala. Suchitepequez: Las Nubes, Nov 1877, <italic>C.G. Bernoulli &amp; R. Cario 2339</italic> (lectotype, designated here: GOET [GOET003421]; isolectotype: GOET [GOET003422]).</comment></tp:nomenclature-citation></tp:nomenclature-citation-list></tp:nomenclature><tp:treatment-sec sec-type="material" id="SECID0E3XOO"><title>Type.</title><p>Based on <italic><tp:taxon-name><tp:taxon-name-part taxon-name-part-type="genus" reg="Brachistus">Brachistus</tp:taxon-name-part><tp:taxon-name-part taxon-name-part-type="species" reg="lanceolatus">lanceolatus</tp:taxon-name-part></tp:taxon-name></italic> Greenm.</p></tp:treatment-sec><tp:treatment-sec sec-type="description" id="SECID0ENYOO"><title>Description.</title><p>Erect shrubs or subshrubs, 1–3 (–5) m tall, much branched from near the base, the branches flexible. Young stems terete or slightly angled, fragile, green, glabrous or glabrescent with sparse white antrorse, curved, simple, uniseriate, 4–6-celled, eglandular trichomes 0.4–1.3 mm long; nodes green; bark of older stems brown, glabrous; lenticels absent. Sympodial units difoliate, the leaves geminate; leaf pair markedly unequal in size and shape. Leaves membranous to coriaceous, concolour, glabrous adaxially and with simple, 2–5-celled, eglandular trichomes abaxially, especially on veins and margins; blades of major leaves 6.5–16 cm long, 1.4–3.8 cm wide, elliptic to lanceolate, the major veins 5–7 on each side of mid-vein, sometimes more evident only on one side, the base long-attenuate or attenuate, asymmetric, the margins entire, the apex long-acuminate; petioles 0.5–0.8 cm long, glabrescent; blades of minor leaves (1–) 2–5.5 cm long, (0.6–) 0.8–2.7 cm wide, ovate or elliptic, the major veins 2–3 on each side of mid-vein, the base slightly asymmetric, the apex acute or obtuse; petioles 0–0.2 cm long, glabrescent. Inflorescences axillary, 1-flowered, rarely 2-flowered; flowering pedicels (15–) 25–43 mm long, thin, curved to pendent, non-geniculate at anthesis, green or purple, glabrous; pedicels scars inconspicuous. Buds ovoid, yellow-purple or intense purple. Flowers 5-merous, rarely perianth 4-merous. Calyx 1.2–2 mm long, 2–4 mm wide, cup-shaped, green or greenish-purple, glabrous or glabrescent, the calyx appendages (4–) 5, (2–) 3–5 mm long, ca. 0.7 mm wide, subequal, spreading or strongly reflexed, linear or subulate, 0.1–0.4 mm below the margin, glabrous or glabrescent. Corolla 9.8–14 mm long, 10–15 mm in diameter, purple and marginally white outside and within, campanulate with abundant interpetalar membrane, lobed 1/3 of the way to the base, glabrous abaxially and adaxially, the tube 8–11 mm, the lobes (1.8–) 2–3 mm long, 3.5–4 mm wide, triangular to broadly triangular, the margins and tips papillate or with short eglandular trichomes. Stamens five, equal or subequal; filaments 2.5–4.2 (–4.6) mm long, white or yellowish-white, inserted on the corolla 2–2.5 mm from the base, with auricles fused to the corolla at the point of insertion; anthers (1.2–) 1.5–2 mm long, ellipsoid, yellowish-white, connivent at anthesis. Gynoecium with ovary ca. 2 mm long, 1.5–1.8 mm in diameter, pale green, ellipsoid or ovoid; ovules more than two per locule; nectary 0.5 mm tall; styles homomorphic, 4.5–6 mm long, exserted 1–2 mm beyond the anthers, white; stigma ca. 0.2 mm long, ca. 0.8 mm wide, slightly bilobed, light green. Berry 7–13 mm in diameter, globose or globose-compressed, green when immature, orange or orange-red at maturity, non-pungent, the pericarp thick, opaque, lacking giant cells (endocarp smooth); stone cells absent; fruiting pedicels (25–) 30–55 mm long, pendent, terete or slightly angled, widened distally, green or greenish-purple; fruiting calyx 4–7 mm in diameter, persistent, not accrescent, green, discoid, with a strong annular constriction at junction with the pedicel, the appendages 4–9 mm long, 0.8–1 mm wide, green, strongly reflexed. Seeds (20–) 29–60 (–93) per fruit, 2–2.5 mm long, (0.8–) 1.2–1.8 mm wide, C-shaped or teardrop-shaped, brownish-black to black, the seed coat reticulate (<abbrev xmlns:xlink="http://www.w3.org/1999/xlink" xlink:title="stereomicroscope" id="ABBRID0ETYOO" xlink:type="simple">SM</abbrev> and <abbrev xmlns:xlink="http://www.w3.org/1999/xlink" xlink:title="scanning electron microscope" id="ABBRID0EXYOO" xlink:type="simple">SEM</abbrev>), the cells polygonal to slightly irregular in shape, the lateral walls straight or slightly sinuate; embryo annular.</p></tp:treatment-sec><tp:treatment-sec sec-type="distribution" id="SECID0E2YOO"><title>Distribution.</title><p><italic><tp:taxon-name><tp:taxon-name-part taxon-name-part-type="genus" reg="Capsicum">Capsicum</tp:taxon-name-part><tp:taxon-name-part taxon-name-part-type="species" reg="lanceolatum">lanceolatum</tp:taxon-name-part></tp:taxon-name></italic> is distributed in southern Mexico, Guatemala and Honduras (Fig. <xref ref-type="fig" rid="F75">75</xref>).</p></tp:treatment-sec><tp:treatment-sec sec-type="ecology" id="SECID0EQZOO"><title>Ecology.</title><p><italic><tp:taxon-name><tp:taxon-name-part taxon-name-part-type="genus" reg="Capsicum">Capsicum</tp:taxon-name-part><tp:taxon-name-part taxon-name-part-type="species" reg="lanceolatum">lanceolatum</tp:taxon-name-part></tp:taxon-name></italic> grows in primary forest remnants or disturbed montane rain forests on steep slopes, ravines, or in stream canyons at (100–) 1,000–3,000 m elevation.</p></tp:treatment-sec><tp:treatment-sec sec-type="phenology" id="SECID0EB1OO"><title>Phenology.</title><p>Flowering from May to December and fruiting all year.</p></tp:treatment-sec><tp:treatment-sec sec-type="Chromosome number" id="SECID0EG1OO"><title>Chromosome number.</title><p>2<italic>n</italic> = 2x = 26 (<xref ref-type="bibr" rid="B474">Tong and Bosland 2003</xref>).</p></tp:treatment-sec><tp:treatment-sec sec-type="Common names" id="SECID0ES1OO"><title>Common names.</title><p><bold>Guatemala</bold>: Pajarito del río (Quezaltenango, <italic>Steyermark 33429</italic>), Yerba de pajarito (Quezaltenango, <italic>Steyermark 33357</italic>).</p></tp:treatment-sec><tp:treatment-sec sec-type="Indigenous names" id="SECID0E51OO"><title>Indigenous names.</title><p><bold>Mexico</bold>: Tumattez (Tzeltal, Chiapas, <italic>Méndez Girón 7745</italic>), Chuj ch ‘ul tumaltez (Tzeltal, Chiapas, <italic>Ton 7803</italic>).</p></tp:treatment-sec><tp:treatment-sec sec-type="Uses" id="SECID0EK2OO"><title>Uses.</title><p>None recorded.</p></tp:treatment-sec><tp:treatment-sec sec-type="Preliminary conservation assessment" id="SECID0EP2OO"><title>Preliminary conservation assessment.</title><p><abbrev xmlns:xlink="http://www.w3.org/1999/xlink" xlink:title="extent of occurrence" id="ABBRID0EV2OO" xlink:type="simple">EOO</abbrev> (255,067.790 km<sup>2</sup>); <abbrev xmlns:xlink="http://www.w3.org/1999/xlink" xlink:title="area of occupancy" id="ABBRID0E22OO" xlink:type="simple">AOO</abbrev> (252 km<sup>2</sup>). <italic><tp:taxon-name><tp:taxon-name-part taxon-name-part-type="genus" reg="Capsicum">Capsicum</tp:taxon-name-part><tp:taxon-name-part taxon-name-part-type="species" reg="lanceolatum">lanceolatum</tp:taxon-name-part></tp:taxon-name></italic> has a large extent of occurrence; however, based on its small area of occupancy, the continuing decline of the number of locations, the extreme fluctuations observed in the number of mature individuals in the subpopulations and the demonstrated extinction of this species in many natural habitats (Bosland and González 2000), we assign this species the Endangered (EN; B2b,c(ii,iii,iv)) status.</p><fig id="F79" position="float" orientation="portrait"><object-id xmlns:xlink="http://www.w3.org/1999/xlink" content-type="doi" xlink:type="simple">10.3897/phytokeys.200.71667.figure79</object-id><object-id xmlns:xlink="http://www.w3.org/1999/xlink" content-type="arpha" xlink:type="simple">67E149F5-427B-50A0-88D4-6EAE977FA87B</object-id><label>Figure 79.</label><caption><p><italic><tp:taxon-name><tp:taxon-name-part taxon-name-part-type="genus" reg="Capsicum">Capsicum</tp:taxon-name-part><tp:taxon-name-part taxon-name-part-type="species" reg="lanceolatum">lanceolatum</tp:taxon-name-part></tp:taxon-name></italic><bold>A</bold> flowering branch <bold>B</bold> flower <bold>C</bold> calyx (appendages cut off) <bold>D</bold> eglandular trichome of the adaxial surface of the calyx <bold>E</bold> glandular trichome of the abaxial surface of the calyx <bold>F</bold> sector of opened corolla <bold>G</bold> gynoecium <bold>H</bold> fruit <bold>I</bold> anatomical detail of the pericarp (note the absence of giant cells in the mesocarp) <bold>J</bold> seed <bold>K</bold> seed, in cross section <bold>L</bold> structure of seed coat at the seed margin <bold>M</bold> structure of seed coat at the seed body <bold>N</bold> embryo <bold>A</bold> from <italic>Ventura A. 798</italic><bold>B–G</bold> from <italic>Skutch 1450</italic><bold>H–N</bold> from <italic>Beaman 6014</italic>. Drawn by L. Ochoa. Published in <xref ref-type="bibr" rid="B207">Hunziker (2001)</xref>, reproduced with permission.</p></caption><graphic xmlns:xlink="http://www.w3.org/1999/xlink" xlink:href="phytokeys-200-001_article-71667__-g079.jpg" position="float" orientation="portrait" xlink:type="simple" id="oo_695494.jpg"><uri content-type="original_file" xlink:type="simple">https://binary.pensoft.net/fig/695494</uri></graphic></fig></tp:treatment-sec><tp:treatment-sec sec-type="discussion" id="SECID0EQ5OO"><title>Discussion.</title><p><italic><tp:taxon-name><tp:taxon-name-part taxon-name-part-type="genus" reg="Capsicum">Capsicum</tp:taxon-name-part><tp:taxon-name-part taxon-name-part-type="species" reg="lanceolatum">lanceolatum</tp:taxon-name-part></tp:taxon-name></italic> is a member of the Andean clade (<xref ref-type="bibr" rid="B79">Carrizo García et al. 2016</xref>; <xref ref-type="bibr" rid="B38">Barboza et al. 2019</xref>). It is an uncommon Mexican and Central American species that can be distinguished from all other <italic><tp:taxon-name><tp:taxon-name-part taxon-name-part-type="genus" reg="Capsicum">Capsicum</tp:taxon-name-part></tp:taxon-name></italic> species by its long pedicels, solitary and large flowers, campanulate white-purple corollas, relatively large fruits (up to 13 mm diameter), non-pungent fruits and long, strongly reflexed fruiting calyx appendages (Fig. <xref ref-type="fig" rid="F80">80</xref>). <xref ref-type="bibr" rid="B474">Tong and Bosland (2003)</xref> have shown that this species is self-compatible.</p><fig id="F80" position="float" orientation="portrait"><object-id xmlns:xlink="http://www.w3.org/1999/xlink" content-type="doi" xlink:type="simple">10.3897/phytokeys.200.71667.figure80</object-id><object-id xmlns:xlink="http://www.w3.org/1999/xlink" content-type="arpha" xlink:type="simple">93F3480A-97C7-56B8-9F60-6EEBFA611C17</object-id><label>Figure 80.</label><caption><p><italic><tp:taxon-name><tp:taxon-name-part taxon-name-part-type="genus" reg="Capsicum">Capsicum</tp:taxon-name-part><tp:taxon-name-part taxon-name-part-type="species" reg="lanceolatum">lanceolatum</tp:taxon-name-part></tp:taxon-name></italic><bold>A</bold> pendent flower <bold>B</bold> flower, lateral view <bold>C</bold> flower, in front view <bold>D</bold> flower showing connivent anthers <bold>E</bold> immature fruit <bold>F</bold> mature fruit <bold>G</bold> fruit, longitudinal section, showing the black seeds. From <italic>Carrizo García 73</italic>. Photos by C. Carrizo García.</p></caption><graphic xmlns:xlink="http://www.w3.org/1999/xlink" xlink:href="phytokeys-200-001_article-71667__-g080.jpg" position="float" orientation="portrait" xlink:type="simple" id="oo_695495.jpg"><uri content-type="original_file" xlink:type="simple">https://binary.pensoft.net/fig/695495</uri></graphic></fig><p>The other wild <italic><tp:taxon-name><tp:taxon-name-part taxon-name-part-type="genus" reg="Capsicum">Capsicum</tp:taxon-name-part></tp:taxon-name></italic> species of the Andean clade that partially overlaps in distribution with <italic><tp:taxon-name><tp:taxon-name-part taxon-name-part-type="genus" reg="Capsicum">C.</tp:taxon-name-part><tp:taxon-name-part taxon-name-part-type="species" reg="lanceolatum">lanceolatum</tp:taxon-name-part></tp:taxon-name></italic> is <italic><tp:taxon-name><tp:taxon-name-part taxon-name-part-type="genus" reg="Capsicum">C.</tp:taxon-name-part><tp:taxon-name-part taxon-name-part-type="species" reg="rhomboideum">rhomboideum</tp:taxon-name-part></tp:taxon-name></italic>; this latter species is found in more disturbed areas. <italic><tp:taxon-name><tp:taxon-name-part taxon-name-part-type="genus" reg="Capsicum">Capsicum</tp:taxon-name-part><tp:taxon-name-part taxon-name-part-type="species" reg="lanceolatum">lanceolatum</tp:taxon-name-part></tp:taxon-name></italic> differs from <italic><tp:taxon-name><tp:taxon-name-part taxon-name-part-type="genus" reg="Capsicum">C.</tp:taxon-name-part><tp:taxon-name-part taxon-name-part-type="species" reg="rhomboideum">rhomboideum</tp:taxon-name-part></tp:taxon-name></italic> by having less vigorous habit, mostly glabrous (vs. densely pubescent) plant body, solitary flowers (vs. many-flowered inflorescences), white-purple corollas (vs. yellow) and larger fruits (berries 7–13 mm vs. 5–9 mm in diameter in <italic><tp:taxon-name><tp:taxon-name-part taxon-name-part-type="genus" reg="Capsicum">C.</tp:taxon-name-part><tp:taxon-name-part taxon-name-part-type="species" reg="rhomboideum">rhomboideum</tp:taxon-name-part></tp:taxon-name></italic>).</p><p><italic><tp:taxon-name><tp:taxon-name-part taxon-name-part-type="genus" reg="Capiscum">Capiscum</tp:taxon-name-part><tp:taxon-name-part taxon-name-part-type="species" reg="guatemalense">guatemalense</tp:taxon-name-part></tp:taxon-name></italic> was described, based on a collection made by Bernoulli and Cario held in GOET (<xref ref-type="bibr" rid="B55">Bitter 1924</xref>). Two sheets of this collection are held at GOET (GOET003421, GOET003422). The first of these (GOET003421) is the most complete and has an identification label in Bitter’s hand that we here designate as the lectotype.</p></tp:treatment-sec><tp:treatment-sec sec-type="material" id="SECID0ERDPO"><title>Specimens examined.</title><p>See Suppl. material <xref ref-type="supplementary-material" rid="S4">4</xref>: Appendix 4.</p></tp:treatment-sec><tp:treatment-sec><!--Section generated to contain objects referenced in tp:taxon-treatment.--><fig id="F75" position="float" orientation="portrait"><object-id xmlns:xlink="http://www.w3.org/1999/xlink" content-type="doi" xlink:type="simple">10.3897/phytokeys.200.71667.figure75</object-id><object-id xmlns:xlink="http://www.w3.org/1999/xlink" content-type="arpha" xlink:type="simple">F23FF556-E9C5-50F7-BE06-36B295B12E16</object-id><label>Figure 75.</label><caption><p>Distribution of <italic><tp:taxon-name><tp:taxon-name-part taxon-name-part-type="genus" reg="Capsicum">C.</tp:taxon-name-part><tp:taxon-name-part taxon-name-part-type="species" reg="hookerianum">hookerianum</tp:taxon-name-part></tp:taxon-name></italic> and <italic><tp:taxon-name><tp:taxon-name-part taxon-name-part-type="genus" reg="Capsicum">C.</tp:taxon-name-part><tp:taxon-name-part taxon-name-part-type="species" reg="lanceolatum">lanceolatum</tp:taxon-name-part></tp:taxon-name></italic>.</p></caption><graphic xmlns:xlink="http://www.w3.org/1999/xlink" xlink:href="phytokeys-200-001_article-71667__-g075.jpg" position="float" orientation="portrait" xlink:type="simple" id="oo_695490.jpg"><uri content-type="original_file" xlink:type="simple">https://binary.pensoft.net/fig/695490</uri></graphic></fig><supplementary-material xmlns:xlink="http://www.w3.org/1999/xlink" id="S4" position="float" orientation="portrait" xlink:type="simple"><object-id content-type="doi" xlink:type="simple">10.3897/phytokeys.200.71667.suppl4</object-id><object-id content-type="zenodo_dep_id" xlink:type="simple">7077091</object-id><object-id content-type="arpha" xlink:type="simple">2B21878C-9A4C-545F-9C67-441D4D944C74</object-id><label>Supplementary material 4</label><caption><p>Appendix 4. Specimens examined</p></caption><statement content-type="dataType"><label>Data type</label><p>Occurences (PDF file)</p></statement><statement content-type="notes"><label>Explanation note</label><p>Full information of the specimens examined for each <italic><tp:taxon-name><tp:taxon-name-part taxon-name-part-type="genus" reg="Capsicum">Capsicum</tp:taxon-name-part></tp:taxon-name></italic> species.</p></statement><media xlink:href="phytokeys-200-001_article-71667__-s004.pdf" mimetype="application" mime-subtype="pdf" position="float" orientation="portrait" xlink:type="simple" id="oo_695540.pdf"><uri content-type="original_file" xlink:type="simple">https://binary.pensoft.net/file/695540</uri></media><permissions><license xlink:type="simple"><license-p>This dataset is made available under the Open Database License (http://opendatacommons.org/licenses/odbl/1.0/). The Open Database License (ODbL) is a license agreement intended to allow users to freely share, modify, and use this Dataset while maintaining this same freedom for others, provided that the original source and author(s) are credited.</license-p></license></permissions><attrib specific-use="authors">Gloria E. Barboza, Carolina Carrizo García, Luciano de Bem Bianchetti, María V. Romero, Marisel Scaldaferro</attrib></supplementary-material></tp:treatment-sec><ref-list><ref id="B207"><mixed-citation xmlns:xlink="http://www.w3.org/1999/xlink" xlink:type="simple"><person-group><name name-style="western"><surname>Hunziker</surname><given-names>AT</given-names></name></person-group> (<year>2001</year>) <source>Genera Solanacearum. The genera of <tp:taxon-name><tp:taxon-name-part taxon-name-part-type="family">Solanaceae</tp:taxon-name-part></tp:taxon-name> illustrated, arranged according to a new system. A. R. G. Gantner Verlag K.</source><publisher-name>-G</publisher-name>, <publisher-loc>Ruggell</publisher-loc>, <size units="page">500 pp</size>.</mixed-citation></ref><ref id="B474"><mixed-citation xmlns:xlink="http://www.w3.org/1999/xlink" xlink:type="simple"><person-group><name name-style="western"><surname>Tong</surname><given-names>N</given-names></name><name name-style="western"><surname>Bosland</surname><given-names>PW</given-names></name></person-group> (<year>2003</year>) <article-title>Observations on interspeciﬁc compatibility and meiotic chromosome behavior of <italic><tp:taxon-name><tp:taxon-name-part taxon-name-part-type="genus">Capsicum</tp:taxon-name-part><tp:taxon-name-part taxon-name-part-type="species">buforum</tp:taxon-name-part></tp:taxon-name></italic> and <italic><tp:taxon-name><tp:taxon-name-part taxon-name-part-type="genus">C.</tp:taxon-name-part><tp:taxon-name-part taxon-name-part-type="species">lanceolatum</tp:taxon-name-part></tp:taxon-name></italic>.</article-title><source>Genetic Resources and Crop Evolution</source><volume>50</volume>: <fpage>193</fpage>–<lpage>199</lpage>. <ext-link xlink:href="10.1023/A:1022986615694" ext-link-type="doi" xlink:type="simple">https://doi.org/10.1023/A:1022986615694</ext-link></mixed-citation></ref><ref id="B79"><mixed-citation xmlns:xlink="http://www.w3.org/1999/xlink" xlink:type="simple"><person-group><name name-style="western"><surname>Carrizo García</surname><given-names>C</given-names></name><name name-style="western"><surname>Barfuss</surname><given-names>MHJ</given-names></name><name name-style="western"><surname>Sehr</surname><given-names>EM</given-names></name><name name-style="western"><surname>Barboza</surname><given-names>GE</given-names></name><name name-style="western"><surname>Samuel</surname><given-names>R</given-names></name><name name-style="western"><surname>Moscone</surname><given-names>EA</given-names></name><name name-style="western"><surname>Ehrendorfer</surname><given-names>F</given-names></name></person-group> (<year>2016</year>) <article-title>Phylogenetic relationships, diversification and expansion of chili peppers (<italic><tp:taxon-name><tp:taxon-name-part taxon-name-part-type="genus">Capsicum</tp:taxon-name-part></tp:taxon-name></italic>, <tp:taxon-name><tp:taxon-name-part taxon-name-part-type="family">Solanaceae</tp:taxon-name-part></tp:taxon-name>).</article-title><source>Annals of Botany</source><volume>118</volume>: <fpage>35</fpage>–<lpage>51</lpage>. <ext-link xlink:href="10.1093/aob/mcw079" ext-link-type="doi" xlink:type="simple">https://doi.org/10.1093/aob/mcw079</ext-link></mixed-citation></ref><ref id="B38"><mixed-citation xmlns:xlink="http://www.w3.org/1999/xlink" xlink:type="simple"><person-group><name name-style="western"><surname>Barboza</surname><given-names>GE</given-names></name><name name-style="western"><surname>Carrizo García</surname><given-names>C</given-names></name><name name-style="western"><surname>Leiva González</surname><given-names>S</given-names></name><name name-style="western"><surname>Scaldaferro</surname><given-names>M</given-names></name><name name-style="western"><surname>Reyes</surname><given-names>X</given-names></name></person-group> (<year>2019</year>) Four new species of <italic><tp:taxon-name><tp:taxon-name-part taxon-name-part-type="genus">Capsicum</tp:taxon-name-part></tp:taxon-name></italic> (<tp:taxon-name><tp:taxon-name-part taxon-name-part-type="family">Solanaceae</tp:taxon-name-part></tp:taxon-name>) from the tropical Andes and an update on the phylogeny of the genus. PLoS ONE 14(1): e0209792. <ext-link xlink:href="10.1371/journal.pone.0209792" ext-link-type="doi" xlink:type="simple">https://doi.org/10.1371/journal.pone.0209792</ext-link></mixed-citation></ref><ref id="B55"><mixed-citation xmlns:xlink="http://www.w3.org/1999/xlink" xlink:type="simple"><person-group><name name-style="western"><surname>Bitter</surname><given-names>G</given-names></name></person-group> (<year>1924</year>) <article-title><italic><tp:taxon-name><tp:taxon-name-part taxon-name-part-type="genus">Capsicum</tp:taxon-name-part><tp:taxon-name-part taxon-name-part-type="species">guatemalense</tp:taxon-name-part></tp:taxon-name></italic> Bitt. nov. spec.</article-title><source>Repertorium Specierum Novarum Regni Vegetabilis</source><volume>20</volume>: <fpage>377</fpage>–<lpage>378</lpage>. <ext-link xlink:href="10.1002/fedr.19240202209" ext-link-type="doi" xlink:type="simple">https://doi.org/10.1002/fedr.19240202209</ext-link></mixed-citation></ref></ref-list></tp:taxon-treatment>
