# Supplementary material for: ﻿Monograph of wild and cultivated chili peppers (Capsicum L., Solanaceae)
Source: PhytoKeys. 2022 Jun 14;200:1–423. doi: 10.3897/phytokeys.200.71667 (PMC9881532; doi:10.3897/phytokeys.200.71667)
Supplement: XML Treatment for Capsicum longidentatum [file phytokeys.200.71667-treatment31.xml]

<!DOCTYPE tp:taxon-treatment
  PUBLIC "-//TaxonX//DTD Taxonomic Treatment Publishing DTD v0 20100105//EN" "tax-treatment-NSO.dtd">
<tp:taxon-treatment xmlns:tp="http://www.plazi.org/taxpub"><tp:treatment-meta><kwd-group><label>Taxon classification</label><kwd>
              <named-content content-type="kingdom">Plantae</named-content>
            </kwd><kwd>
              <named-content content-type="order">Solanales</named-content>
            </kwd><kwd>
              <named-content content-type="family">Solanaceae</named-content>
            </kwd></kwd-group><mixed-citation publication-type="journal"><person-group><name><surname>Barboza</surname><given-names>Gloria E.</given-names></name><name><surname>García</surname><given-names>Carolina Carrizo</given-names></name><name><surname>Bianchetti</surname><given-names>Luciano de Bem</given-names></name><name><surname>Romero</surname><given-names>María V.</given-names></name><name><surname>Scaldaferro</surname><given-names>Marisel</given-names></name></person-group><article-title>﻿Monograph of wild and cultivated chili peppers (<italic><tp:taxon-name><tp:taxon-name-part taxon-name-part-type="genus" reg="Capsicum">Capsicum</tp:taxon-name-part></tp:taxon-name></italic> L., <tp:taxon-name><tp:taxon-name-part taxon-name-part-type="family">Solanaceae</tp:taxon-name-part></tp:taxon-name>)</article-title><source>PhytoKeys</source><day>14</day><month>06</month><year>2022</year><volume>200</volume><fpage>1</fpage><lpage>423</lpage><pub-id pub-id-type="doi">10.3897/phytokeys.200.71667</pub-id></mixed-citation></tp:treatment-meta><tp:nomenclature><label>﻿25.</label><tp:taxon-name>
            <object-id xmlns:xlink="http://www.w3.org/1999/xlink" content-type="arpha" xlink:type="simple">79451F4B-F292-5FC7-B23E-0CF43A46D75A</object-id>
            <tp:taxon-name-part taxon-name-part-type="genus" reg="Capsicum">Capsicum</tp:taxon-name-part>
            <tp:taxon-name-part taxon-name-part-type="species" reg="longidentatum">longidentatum</tp:taxon-name-part>
          </tp:taxon-name><tp:taxon-authority>Agra &amp; Barboza, Syst. Bot. 36(3): 771. 2011.</tp:taxon-authority><xref ref-type="fig" rid="F81">Figs 81</xref><xref ref-type="fig" rid="F82">, 82</xref></tp:nomenclature><tp:treatment-sec sec-type="material" id="SECID0EIFPO"><title>Type.</title><p>Brazil. Bahia: Mun. Itatim, Morro da Pedra Grande, base do Morro, <named-content xmlns:xlink="http://www.w3.org/1999/xlink" content-type="dwc:verbatimCoordinates" xlink:type="simple"><named-content content-type="geo-json" specific-use="{&#34;type&#34;:&#34;Point&#34;,&#34;coordinates&#34;:[-39.762778,-12.715833]}" id="NCID0ERFPO" xlink:type="simple">12°42'57"S, 39°45'46"W</named-content></named-content>, 285 m elev., 8 Apr 2006, <italic>E. Melo, F. França, C.T. Lima &amp; C. Cunha 4344</italic> (holotype: HUEFS [HUEFS000001093, acc. # 109249]).</p></tp:treatment-sec><tp:treatment-sec sec-type="description" id="SECID0EYFPO"><title>Description.</title><p>Erect, slender or semi-scandent shrubs (1–) 1.5–4 m tall, much branched from near the base. Young stems angled, fragile, greyish or brown, glabrous, the youngest stems densely pubescent with furcate and dendritic eglandular trichomes 0.2–0.9 mm long; nodes green; bark of older stems greyish, glabrous; lenticels absent. Sympodial units difoliate, the leaves geminate; leaf pair unequal in size, similar in shape. Leaves membranous, discolorous, green above, light green or yellowish-green beneath, densely pubescent on both surfaces, especially abaxially, with simple uniseriate eglandular trichomes and branched trichomes similar to those of the stems; blades of major leaves 3.5–5.4 cm long, 1.5–2.5 cm wide, ovate, the major veins 4–5 on each side of mid-vein, the base short-attenuate or truncate and unequal, the margins entire, the apex acuminate; petioles (0.3–) 0.5–1.5 cm, densely pubescent; blades of minor leaves 2.5–3 cm long, 1–1.3 cm wide, ovate, the major veins 3–4 on each side of mid-vein, the base attenuate, the margins entire, the apex acute; petioles 0.2–0.5 cm long, densely pubescent. Inflorescences axillary, 2–5 flowers, rarely flowers solitary; flowering pedicels (6.5–) 8–23 mm long, strongly angled, pendent, non-geniculate at anthesis, with abundant spreading dendritic trichomes; pedicels scars inconspicuous. Buds ovoid, whitish-green. Flowers 5-merous. Calyx 2–4 mm long, 3–3.5 mm wide, cup-shaped, thick, greenish-yellow, strongly 5 (–6)-nerved, densely pubescent with branched trichomes, the calyx appendages 5 (–6), (4.5–) 5–8.5 mm long, 0.1–0.2 mm wide, subequal or unequal, erect, greenish-yellow, linear, inserted very close to the margin, with the same indumentum as calyx tube. Corolla 6–7.5 mm long, white outside, white with greenish-yellow spots in the lobes and throat and white centre within, stellate with interpetalar membrane, lobed nearly halfway to the base, pubescent adaxially with small glandular trichomes (stalk long, 2-celled; head globose, unicellular) in the throat and base of the lobes, glabrous abaxially, the tube 3–3.5 mm long, the lobes 3.3–3.6 (–4) mm long, 2–2.5 mm wide, broadly triangular, the margins involute densely pubescent, the tips cucullate densely papillate. Stamens five, equal; filaments 1.25–2 mm long, cream, inserted on the corolla ca. 1.5 mm from the base, with auricles fused to the corolla at the point of insertion; anthers 2–2.5 mm long, ellipsoid, cream or light brown, not connivent at anthesis. Gynoecium with ovary ca. 2 mm long, 1.3–1.4 mm in diameter, greenish-white, ovoid; ovules more than two per locule; nectary ca. 0.3 mm tall; styles homomorphic, 3.5–3.75 mm, exserted ca. 1 mm beyond the anthers, greenish-white, clavate; stigma ca. 0.3 mm long, 0.6 mm wide, somewhat discoid, light green. Berry 7.5–9.5 mm long, 7–8.5 mm in diameter, globose or subglobose, slightly flattened at the apex, light green when immature, colour at maturity unknown, probably yellowish-green, deciduous, non-pungent, the pericarp with giant cells (endocarp alveolate); stone cells absent; fruiting pedicels 15–20 mm long, pendent, angled, slightly widened distally, green; fruiting calyx 5–6 mm in diameter, persistent, not accrescent, green, discoid, strongly 5(–6)-nerved, the appendages 5–8.5 mm long, ca. 0.3 mm wide, spreading, green. Seeds (3–) 5–17 per fruit, 3–3.7 mm long, 2.5–2.8 mm wide, C-shaped or ellipsoid, brown to brownish-black, faintly reticulate (<abbrev xmlns:xlink="http://www.w3.org/1999/xlink" xlink:title="stereomicroscope" id="ABBRID0E5FPO" xlink:type="simple">SM</abbrev>), cerebelloid (<abbrev xmlns:xlink="http://www.w3.org/1999/xlink" xlink:title="scanning electron microscope" id="ABBRID0ECGPO" xlink:type="simple">SEM</abbrev>), the cells irregular in shape, the lateral walls wavy to strongly sinuate; embryo imbricate.</p></tp:treatment-sec><tp:treatment-sec sec-type="distribution" id="SECID0EGGPO"><title>Distribution.</title><p><italic><tp:taxon-name><tp:taxon-name-part taxon-name-part-type="genus" reg="Capsicum">Capsicum</tp:taxon-name-part><tp:taxon-name-part taxon-name-part-type="species" reg="longidentatum">longidentatum</tp:taxon-name-part></tp:taxon-name></italic> is endemic to the core of the Brazilian Caatinga (Bahia, Mina Gerais, and Pernambuco States) (Fig. <xref ref-type="fig" rid="F78">78</xref>).</p></tp:treatment-sec><tp:treatment-sec sec-type="ecology" id="SECID0E2GPO"><title>Ecology.</title><p><italic><tp:taxon-name><tp:taxon-name-part taxon-name-part-type="genus" reg="Capsicum">Capsicum</tp:taxon-name-part><tp:taxon-name-part taxon-name-part-type="species" reg="longidentatum">longidentatum</tp:taxon-name-part></tp:taxon-name></italic> is common at the base of the inselbergs, on granitic hillsides with shrubby open vegetation and in gallery forests along small rivers, between 250 and 900 m.</p></tp:treatment-sec><tp:treatment-sec sec-type="phenology" id="SECID0EMHPO"><title>Phenology.</title><p>Flowering from October to April; fruiting from November to May.</p></tp:treatment-sec><tp:treatment-sec sec-type="Chromosome number" id="SECID0ERHPO"><title>Chromosome number.</title><p>2<italic>n</italic> = 2x = 24 (<xref ref-type="bibr" rid="B37">Barboza et al. 2011</xref>).</p></tp:treatment-sec><tp:treatment-sec sec-type="Common names" id="SECID0E4HPO"><title>Common names.</title><p>None recorded.</p></tp:treatment-sec><tp:treatment-sec sec-type="Uses" id="SECID0ECIPO"><title>Uses.</title><p>None recorded.</p></tp:treatment-sec><tp:treatment-sec sec-type="Preliminary conservation assessment" id="SECID0EHIPO"><title>Preliminary conservation assessment.</title><p><abbrev xmlns:xlink="http://www.w3.org/1999/xlink" xlink:title="extent of occurrence" id="ABBRID0ENIPO" xlink:type="simple">EOO</abbrev> (275,449.384 km<sup>2</sup>); <abbrev xmlns:xlink="http://www.w3.org/1999/xlink" xlink:title="area of occupancy" id="ABBRID0ETIPO" xlink:type="simple">AOO</abbrev> (92 km<sup>2</sup>). <italic><tp:taxon-name><tp:taxon-name-part taxon-name-part-type="genus" reg="Capsicum">Capsicum</tp:taxon-name-part><tp:taxon-name-part taxon-name-part-type="species" reg="longidentatum">longidentatum</tp:taxon-name-part></tp:taxon-name></italic> is a species restricted to the Caatinga, an ecosystem with significant human disturbance and habitat fragmentation (<xref ref-type="bibr" rid="B19">Antongiovanni et al. 2018</xref>). Although this species has large <abbrev xmlns:xlink="http://www.w3.org/1999/xlink" xlink:title="extent of occurrence" id="ABBRID0EIJPO" xlink:type="simple">EOO</abbrev> and number of locations, the continuing decline observed in its habitat and the projected risk of loss of suitable climate conditions for the Caatinga endemic species (<xref ref-type="bibr" rid="B439">Silva et al. 2019</xref>), suggest this species could be seriously threatened in the future. Thus, we consider <italic><tp:taxon-name><tp:taxon-name-part taxon-name-part-type="genus" reg="Capsicum">C.</tp:taxon-name-part><tp:taxon-name-part taxon-name-part-type="species" reg="longidentatum">longidentatum</tp:taxon-name-part></tp:taxon-name></italic> to merit a status of Near Threatened (<abbrev xmlns:xlink="http://www.w3.org/1999/xlink" xlink:title="Near Threatened" id="ABBRID0E2JPO" xlink:type="simple">NT</abbrev>).</p><fig id="F81" position="float" orientation="portrait"><object-id xmlns:xlink="http://www.w3.org/1999/xlink" content-type="doi" xlink:type="simple">10.3897/phytokeys.200.71667.figure81</object-id><object-id xmlns:xlink="http://www.w3.org/1999/xlink" content-type="arpha" xlink:type="simple">CAA4467B-CE86-534A-B3E4-B26589789E89</object-id><label>Figure 81.</label><caption><p><italic><tp:taxon-name><tp:taxon-name-part taxon-name-part-type="genus" reg="Capsicum">Capsicum</tp:taxon-name-part><tp:taxon-name-part taxon-name-part-type="species" reg="longidentatum">longidentatum</tp:taxon-name-part></tp:taxon-name></italic><bold>A</bold> reproductive branch <bold>B</bold> detail of a flowering node <bold>C</bold> flower bud <bold>D</bold> flower, upper view <bold>E</bold> opened corolla (one stamen has been removed) <bold>F, G</bold> anthers, ventral and dorsal views, respectively <bold>H</bold> gynoecium <bold>I</bold> fruit <bold>J</bold> fruiting calyx <bold>K</bold> seed <bold>L</bold> embryo <bold>A, D, E, F–H</bold> from <italic>Melo et al. 4344</italic><bold>B, C, I–L</bold> from <italic>Agra &amp; Barboza 7086</italic>. Drawn by L. Ribulgo. Published in <xref ref-type="bibr" rid="B37">Barboza et al. (2011)</xref>, reproduced with permission.</p></caption><graphic xmlns:xlink="http://www.w3.org/1999/xlink" xlink:href="phytokeys-200-001_article-71667__-g081.jpg" position="float" orientation="portrait" xlink:type="simple" id="oo_695496.jpg"><uri content-type="original_file" xlink:type="simple">https://binary.pensoft.net/fig/695496</uri></graphic></fig></tp:treatment-sec><tp:treatment-sec sec-type="discussion" id="SECID0EZLPO"><title>Discussion.</title><p>In phylogenetic analyses, <italic><tp:taxon-name><tp:taxon-name-part taxon-name-part-type="genus" reg="Capsicum">C.</tp:taxon-name-part><tp:taxon-name-part taxon-name-part-type="species" reg="longidentatum">longidentatum</tp:taxon-name-part></tp:taxon-name></italic> was resolved as an isolated branch and assigned to the monotypic Longidentatum clade, but the species placement is not strongly supported (<xref ref-type="bibr" rid="B79">Carrizo García et al. 2016</xref>). This situation could be due to the high percentage of missing data recorded for this species in the dataset analysed by <xref ref-type="bibr" rid="B79">Carrizo García et al. (2016)</xref>, for which reason the case is being reviewed. Preliminary data, based on a dense DNA dataset, would indicate that it is related to species of the Caatinga clade (CCG, pers. obs.). <italic><tp:taxon-name><tp:taxon-name-part taxon-name-part-type="genus" reg="Capsicum">Capsicum</tp:taxon-name-part><tp:taxon-name-part taxon-name-part-type="species" reg="longidentatum">longidentatum</tp:taxon-name-part></tp:taxon-name></italic> (Fig. <xref ref-type="fig" rid="F82">82</xref>) is unique and easily recognisable by its dense, branched indumentum (furcate and dendritic trichomes on young stems, leaves, pedicels and calyces) and the longest linear calyx appendages in the genus, reaching 8.5 mm in length (<xref ref-type="bibr" rid="B37">Barboza et al. 2011</xref>). The mature fruits are non-pungent.</p><fig id="F82" position="float" orientation="portrait"><object-id xmlns:xlink="http://www.w3.org/1999/xlink" content-type="doi" xlink:type="simple">10.3897/phytokeys.200.71667.figure82</object-id><object-id xmlns:xlink="http://www.w3.org/1999/xlink" content-type="arpha" xlink:type="simple">451B3D9A-6507-5531-AAC3-888A3CBF1261</object-id><label>Figure 82.</label><caption><p><italic><tp:taxon-name><tp:taxon-name-part taxon-name-part-type="genus" reg="Capsicum">Capsicum</tp:taxon-name-part><tp:taxon-name-part taxon-name-part-type="species" reg="longidentatum">longidentatum</tp:taxon-name-part></tp:taxon-name></italic><bold>A</bold> habitat (Caatinga) <bold>B</bold> plant <bold>C</bold> typical aspect of the plant in the arid caatinga <bold>D</bold> flowering branch <bold>E</bold> pendent flower <bold>F</bold> flower, in front view <bold>G</bold> immature fruit <bold>H</bold> fruiting calyx <bold>I</bold> seed <bold>A–C, G–I</bold> from <italic>Agra &amp; Barboza 7086</italic><bold>D–F</bold> from <italic>Tabosa et al. 55</italic><bold>A–C, G–I</bold> photos by G.E. Barboza <bold>D–F</bold> photos by J.R. Stehmann.</p></caption><graphic xmlns:xlink="http://www.w3.org/1999/xlink" xlink:href="phytokeys-200-001_article-71667__-g082.jpg" position="float" orientation="portrait" xlink:type="simple" id="oo_695497.jpg"><uri content-type="original_file" xlink:type="simple">https://binary.pensoft.net/fig/695497</uri></graphic></fig><p><italic><tp:taxon-name><tp:taxon-name-part taxon-name-part-type="genus" reg="Capsicum">Capsicum</tp:taxon-name-part><tp:taxon-name-part taxon-name-part-type="species" reg="longidentatum">longidentatum</tp:taxon-name-part></tp:taxon-name></italic> is distinguishable from <italic><tp:taxon-name><tp:taxon-name-part taxon-name-part-type="genus" reg="Capsicum">C.</tp:taxon-name-part><tp:taxon-name-part taxon-name-part-type="species" reg="parvifolium">parvifolium</tp:taxon-name-part></tp:taxon-name></italic> and <italic><tp:taxon-name><tp:taxon-name-part taxon-name-part-type="genus" reg="Capsicum">C.</tp:taxon-name-part><tp:taxon-name-part taxon-name-part-type="species" reg="caatingae">caatingae</tp:taxon-name-part></tp:taxon-name></italic>, the other members of the Caatinga clade, in its long calyx appendages (4.5–8.5 mm long), white corolla with greenish-yellow spots within, densely branched pubescence (though furcate or dendritic trichomes appear occasionally in <italic><tp:taxon-name><tp:taxon-name-part taxon-name-part-type="genus" reg="Capsicum">C.</tp:taxon-name-part><tp:taxon-name-part taxon-name-part-type="species" reg="caatingae">caatingae</tp:taxon-name-part></tp:taxon-name></italic> and <italic><tp:taxon-name><tp:taxon-name-part taxon-name-part-type="genus" reg="Capsicum">C.</tp:taxon-name-part><tp:taxon-name-part taxon-name-part-type="species" reg="parvifolium">parvifolium</tp:taxon-name-part></tp:taxon-name></italic>, respectively) and non-pungent fruits. <italic><tp:taxon-name><tp:taxon-name-part taxon-name-part-type="genus" reg="Capsicum">Capsicum</tp:taxon-name-part><tp:taxon-name-part taxon-name-part-type="species" reg="caatingae">caatingae</tp:taxon-name-part></tp:taxon-name></italic> and <italic><tp:taxon-name><tp:taxon-name-part taxon-name-part-type="genus" reg="Capsicum">C.</tp:taxon-name-part><tp:taxon-name-part taxon-name-part-type="species" reg="parvifolium">parvifolium</tp:taxon-name-part></tp:taxon-name></italic> have corollas mostly purple, usually simple pubescence and pungent fruits. <italic><tp:taxon-name><tp:taxon-name-part taxon-name-part-type="genus" reg="Capsicum">Capsicum</tp:taxon-name-part><tp:taxon-name-part taxon-name-part-type="species" reg="caatingae">caatingae</tp:taxon-name-part></tp:taxon-name></italic> lacks of calyx appendages (vs. five, rarely six, in <italic><tp:taxon-name><tp:taxon-name-part taxon-name-part-type="genus" reg="Capsicum">C.</tp:taxon-name-part><tp:taxon-name-part taxon-name-part-type="species" reg="longidentatum">longidentatum</tp:taxon-name-part></tp:taxon-name></italic>) and has arborescent habit and multi-flowered inflorescences (vs. shrubby habit and few-flowered inflorescences in <italic><tp:taxon-name><tp:taxon-name-part taxon-name-part-type="genus" reg="Capsicum">C.</tp:taxon-name-part><tp:taxon-name-part taxon-name-part-type="species" reg="longidentatum">longidentatum</tp:taxon-name-part></tp:taxon-name></italic>), while <italic><tp:taxon-name><tp:taxon-name-part taxon-name-part-type="genus" reg="Capsicum">C.</tp:taxon-name-part><tp:taxon-name-part taxon-name-part-type="species" reg="parvifolium">parvifolium</tp:taxon-name-part></tp:taxon-name></italic> has similar habit and inflorescences as <italic><tp:taxon-name><tp:taxon-name-part taxon-name-part-type="genus" reg="Capsicum">C.</tp:taxon-name-part><tp:taxon-name-part taxon-name-part-type="species" reg="longidentatum">longidentatum</tp:taxon-name-part></tp:taxon-name></italic>, but the 5 (–7) calyx appendages are shorter (0.7–2.2 mm long).</p><p>There are few reports on labels of the fruit colour of <italic><tp:taxon-name><tp:taxon-name-part taxon-name-part-type="genus" reg="Capsicum">Capsicum</tp:taxon-name-part><tp:taxon-name-part taxon-name-part-type="species" reg="longidentatum">longidentatum</tp:taxon-name-part></tp:taxon-name></italic> at full maturity; it may be yellow (<italic>Gonçalves et al. 175</italic>, <italic>Pastore &amp; Harley 2603</italic>, <italic>Socorro 150</italic>, <italic>Melo 4693</italic>) or orange (<italic>Pastore &amp; Harley 2603</italic>). Both colour and consistency of the pericarp need to be checked in the field to observe whether it is similar to Brazilian species with greenish-golden yellow gelatinous fruits (Atlantic forest species and also <italic><tp:taxon-name><tp:taxon-name-part taxon-name-part-type="genus" reg="Capsicum">C.</tp:taxon-name-part><tp:taxon-name-part taxon-name-part-type="species" reg="parvifolium">parvifolium</tp:taxon-name-part></tp:taxon-name></italic>) or to the red fruited species, such as <italic><tp:taxon-name><tp:taxon-name-part taxon-name-part-type="genus" reg="Capsicum">C.</tp:taxon-name-part><tp:taxon-name-part taxon-name-part-type="species" reg="caatingae">caatingae</tp:taxon-name-part></tp:taxon-name></italic>.</p></tp:treatment-sec><tp:treatment-sec sec-type="material" id="SECID0EOUPO"><title>Specimens examined.</title><p>See Suppl. material <xref ref-type="supplementary-material" rid="S4">4</xref>: Appendix 4.</p></tp:treatment-sec><tp:treatment-sec><!--Section generated to contain objects referenced in tp:taxon-treatment.--><fig id="F78" position="float" orientation="portrait"><object-id xmlns:xlink="http://www.w3.org/1999/xlink" content-type="doi" xlink:type="simple">10.3897/phytokeys.200.71667.figure78</object-id><object-id xmlns:xlink="http://www.w3.org/1999/xlink" content-type="arpha" xlink:type="simple">FB9CD5AA-4A6C-549A-825F-CDBC93985769</object-id><label>Figure 78.</label><caption><p>Distribution of <italic><tp:taxon-name><tp:taxon-name-part taxon-name-part-type="genus" reg="Capsicum">C.</tp:taxon-name-part><tp:taxon-name-part taxon-name-part-type="species" reg="hunzikerianum">hunzikerianum</tp:taxon-name-part></tp:taxon-name></italic>, <italic><tp:taxon-name><tp:taxon-name-part taxon-name-part-type="genus" reg="Capsicum">C.</tp:taxon-name-part><tp:taxon-name-part taxon-name-part-type="species" reg="longidentatum">longidentatum</tp:taxon-name-part></tp:taxon-name></italic> and <italic><tp:taxon-name><tp:taxon-name-part taxon-name-part-type="genus" reg="Capsicum">C.</tp:taxon-name-part><tp:taxon-name-part taxon-name-part-type="species" reg="longifolium">longifolium</tp:taxon-name-part></tp:taxon-name></italic>.</p></caption><graphic xmlns:xlink="http://www.w3.org/1999/xlink" xlink:href="phytokeys-200-001_article-71667__-g078.jpg" position="float" orientation="portrait" xlink:type="simple" id="oo_695493.jpg"><uri content-type="original_file" xlink:type="simple">https://binary.pensoft.net/fig/695493</uri></graphic></fig><supplementary-material xmlns:xlink="http://www.w3.org/1999/xlink" id="S4" position="float" orientation="portrait" xlink:type="simple"><object-id content-type="doi" xlink:type="simple">10.3897/phytokeys.200.71667.suppl4</object-id><object-id content-type="zenodo_dep_id" xlink:type="simple">7077091</object-id><object-id content-type="arpha" xlink:type="simple">2B21878C-9A4C-545F-9C67-441D4D944C74</object-id><label>Supplementary material 4</label><caption><p>Appendix 4. Specimens examined</p></caption><statement content-type="dataType"><label>Data type</label><p>Occurences (PDF file)</p></statement><statement content-type="notes"><label>Explanation note</label><p>Full information of the specimens examined for each <italic><tp:taxon-name><tp:taxon-name-part taxon-name-part-type="genus" reg="Capsicum">Capsicum</tp:taxon-name-part></tp:taxon-name></italic> species.</p></statement><media xlink:href="phytokeys-200-001_article-71667__-s004.pdf" mimetype="application" mime-subtype="pdf" position="float" orientation="portrait" xlink:type="simple" id="oo_695540.pdf"><uri content-type="original_file" xlink:type="simple">https://binary.pensoft.net/file/695540</uri></media><permissions><license xlink:type="simple"><license-p>This dataset is made available under the Open Database License (http://opendatacommons.org/licenses/odbl/1.0/). The Open Database License (ODbL) is a license agreement intended to allow users to freely share, modify, and use this Dataset while maintaining this same freedom for others, provided that the original source and author(s) are credited.</license-p></license></permissions><attrib specific-use="authors">Gloria E. Barboza, Carolina Carrizo García, Luciano de Bem Bianchetti, María V. Romero, Marisel Scaldaferro</attrib></supplementary-material></tp:treatment-sec><ref-list><ref id="B37"><mixed-citation xmlns:xlink="http://www.w3.org/1999/xlink" xlink:type="simple"><person-group><name name-style="western"><surname>Barboza</surname><given-names>GE</given-names></name><name name-style="western"><surname>Agra</surname><given-names>MF</given-names></name><name name-style="western"><surname>Romero</surname><given-names>MV</given-names></name><name name-style="western"><surname>Scaldaferro</surname><given-names>MA</given-names></name><name name-style="western"><surname>Moscone</surname><given-names>EA</given-names></name></person-group> (<year>2011</year>) <article-title>New endemic species of <italic><tp:taxon-name><tp:taxon-name-part taxon-name-part-type="genus">Capsicum</tp:taxon-name-part></tp:taxon-name></italic> (<tp:taxon-name><tp:taxon-name-part taxon-name-part-type="family">Solanaceae</tp:taxon-name-part></tp:taxon-name>) from the Brazilian caatinga: comparison with the re-circumscribed <italic><tp:taxon-name><tp:taxon-name-part taxon-name-part-type="genus">C.</tp:taxon-name-part><tp:taxon-name-part taxon-name-part-type="species">parvifolium</tp:taxon-name-part></tp:taxon-name></italic>.</article-title><source>Systematic Botany</source><volume>36</volume>(<issue>3</issue>): <fpage>768</fpage>–<lpage>781</lpage>. <ext-link xlink:href="10.1600/036364411X583718" ext-link-type="doi" xlink:type="simple">https://doi.org/10.1600/036364411X583718</ext-link></mixed-citation></ref><ref id="B19"><mixed-citation xmlns:xlink="http://www.w3.org/1999/xlink" xlink:type="simple"><person-group><name name-style="western"><surname>Antongiovanni</surname><given-names>M</given-names></name><name name-style="western"><surname>Venticinque</surname><given-names>EM</given-names></name><name name-style="western"><surname>Fonseca</surname><given-names>CR</given-names></name></person-group> (<year>2018</year>) <article-title>Fragmentation patterns of the Caatinga drylands.</article-title><source>Landscape Ecology</source><volume>33</volume>: <fpage>1353</fpage>–<lpage>1367</lpage>. <ext-link xlink:href="10.1007/s10980-018-0672-6" ext-link-type="doi" xlink:type="simple">https://doi.org/10.1007/s10980-018-0672-6</ext-link></mixed-citation></ref><ref id="B439"><mixed-citation xmlns:xlink="http://www.w3.org/1999/xlink" xlink:type="simple"><person-group><name name-style="western"><surname>Silva</surname><given-names>JLS</given-names></name><name name-style="western"><surname>Cruz-Neto</surname><given-names>O</given-names></name><name name-style="western"><surname>Peres</surname><given-names>CA</given-names></name><name name-style="western"><surname>Tabarelli</surname><given-names>M</given-names></name><name name-style="western"><surname>Lopes</surname><given-names>AV</given-names></name></person-group> (<year>2019</year>) Climate change will reduce suitable Caatinga dry forest habitat for endemic plants with disproportionate impacts on specialized reproductive strategies. PLoS ONE 14(5): e0217028. <ext-link xlink:href="10.1371/journal.pone.0217028" ext-link-type="doi" xlink:type="simple">https://doi.org/10.1371/journal.pone.0217028</ext-link></mixed-citation></ref><ref id="B79"><mixed-citation xmlns:xlink="http://www.w3.org/1999/xlink" xlink:type="simple"><person-group><name name-style="western"><surname>Carrizo García</surname><given-names>C</given-names></name><name name-style="western"><surname>Barfuss</surname><given-names>MHJ</given-names></name><name name-style="western"><surname>Sehr</surname><given-names>EM</given-names></name><name name-style="western"><surname>Barboza</surname><given-names>GE</given-names></name><name name-style="western"><surname>Samuel</surname><given-names>R</given-names></name><name name-style="western"><surname>Moscone</surname><given-names>EA</given-names></name><name name-style="western"><surname>Ehrendorfer</surname><given-names>F</given-names></name></person-group> (<year>2016</year>) <article-title>Phylogenetic relationships, diversification and expansion of chili peppers (<italic><tp:taxon-name><tp:taxon-name-part taxon-name-part-type="genus">Capsicum</tp:taxon-name-part></tp:taxon-name></italic>, <tp:taxon-name><tp:taxon-name-part taxon-name-part-type="family">Solanaceae</tp:taxon-name-part></tp:taxon-name>).</article-title><source>Annals of Botany</source><volume>118</volume>: <fpage>35</fpage>–<lpage>51</lpage>. <ext-link xlink:href="10.1093/aob/mcw079" ext-link-type="doi" xlink:type="simple">https://doi.org/10.1093/aob/mcw079</ext-link></mixed-citation></ref></ref-list></tp:taxon-treatment>
