# Supplementary material for: ﻿Monograph of wild and cultivated chili peppers (Capsicum L., Solanaceae)
Source: PhytoKeys. 2022 Jun 14;200:1–423. doi: 10.3897/phytokeys.200.71667 (PMC9881532; doi:10.3897/phytokeys.200.71667)
Supplement: XML Treatment for Capsicum longifolium [file phytokeys.200.71667-treatment32.xml]

<!DOCTYPE tp:taxon-treatment
  PUBLIC "-//TaxonX//DTD Taxonomic Treatment Publishing DTD v0 20100105//EN" "tax-treatment-NSO.dtd">
<tp:taxon-treatment xmlns:tp="http://www.plazi.org/taxpub"><tp:treatment-meta><kwd-group><label>Taxon classification</label><kwd>
              <named-content content-type="kingdom">Plantae</named-content>
            </kwd><kwd>
              <named-content content-type="order">Solanales</named-content>
            </kwd><kwd>
              <named-content content-type="family">Solanaceae</named-content>
            </kwd></kwd-group><mixed-citation publication-type="journal"><person-group><name><surname>Barboza</surname><given-names>Gloria E.</given-names></name><name><surname>García</surname><given-names>Carolina Carrizo</given-names></name><name><surname>Bianchetti</surname><given-names>Luciano de Bem</given-names></name><name><surname>Romero</surname><given-names>María V.</given-names></name><name><surname>Scaldaferro</surname><given-names>Marisel</given-names></name></person-group><article-title>﻿Monograph of wild and cultivated chili peppers (<italic><tp:taxon-name><tp:taxon-name-part taxon-name-part-type="genus" reg="Capsicum">Capsicum</tp:taxon-name-part></tp:taxon-name></italic> L., <tp:taxon-name><tp:taxon-name-part taxon-name-part-type="family">Solanaceae</tp:taxon-name-part></tp:taxon-name>)</article-title><source>PhytoKeys</source><day>14</day><month>06</month><year>2022</year><volume>200</volume><fpage>1</fpage><lpage>423</lpage><pub-id pub-id-type="doi">10.3897/phytokeys.200.71667</pub-id></mixed-citation></tp:treatment-meta><tp:nomenclature><label>﻿26.</label><tp:taxon-name>
            <object-id xmlns:xlink="http://www.w3.org/1999/xlink" content-type="arpha" xlink:type="simple">9D5F7F56-B82E-5F44-B8E5-FCB9A852600A</object-id>
            <tp:taxon-name-part taxon-name-part-type="genus" reg="Capsicum">Capsicum</tp:taxon-name-part>
            <tp:taxon-name-part taxon-name-part-type="species" reg="longifolium">longifolium</tp:taxon-name-part>
          </tp:taxon-name><tp:taxon-authority>Barboza &amp; S.Leiva, PLOS One 14(1): 7. 2019.</tp:taxon-authority><xref ref-type="fig" rid="F83">Figs 83</xref><xref ref-type="fig" rid="F84">, 84</xref></tp:nomenclature><tp:treatment-sec sec-type="material" id="SECID0EFWPO"><title>Type.</title><p>Ecuador. Zamora-Chinchipe: Area of Estación Científica San Francisco, road Loja-Zamora, ca. 35 km from Loja, transect Q2, <named-content xmlns:xlink="http://www.w3.org/1999/xlink" content-type="dwc:verbatimCoordinates" xlink:type="simple"><named-content content-type="geo-json" specific-use="{&#34;type&#34;:&#34;Point&#34;,&#34;coordinates&#34;:[-79.066667,-3.966667]}" id="NCID0EOWPO" xlink:type="simple">03°58'S, 79°04'W</named-content></named-content>, 1900 m elev., 12 Jun 2005, <italic>F.A.Werner 1548</italic> (holotype: QCA [160608]; isotypes: LOJA, NY [01130066]).</p></tp:treatment-sec><tp:treatment-sec sec-type="description" id="SECID0EVWPO"><title>Description.</title><p>Erect, scandent shrubs (0.60–) 1.40–3 m tall, laxly branched above, the branches bending down. Young stems angled, fragile, green, glabrous; nodes green or purplish-green; bark of older stems striate, dark green, glabrous; lenticels ovoid, whitish to light brown. Sympodial units difoliate, the leaves geminate; leaf pair markedly unequal in size and shape. Leaves coriaceous, slightly discolorous, adaxial surface dark green and shiny, abaxial surface light green and opaque, glabrous on both surfaces and margins; blades of major leaves (7–) 8.5–17 (–18) cm long, (0.8–) 1–2.5 cm wide, narrowly elliptic, the major veins (11–) 13–17 on each side of mid-vein, the base asymmetric and attenuate, the margins entire, the apex acuminate; petioles (0.2–) 0.5–1.4 cm long, glabrous; blades of minor leaves 2.5–5.7 cm long, 1–2 cm wide, ovate or broadly elliptic, the major veins 4–5 on each side of mid-vein, the base short-attenuate, sometimes asymmetric, the margins entire, the apex obtuse; petioles 0.1–0.5 cm long, glabrous. Inflorescences axillary, 3–7 (–9) flowers per axil or sometimes on a short rachis, rarely flowers solitary; flowering pedicels 3–8 mm long, filiform, terete, pendent, slightly curved, non-geniculate at anthesis, green, glabrous; pedicels scars inconspicuous. Buds ovoid, yellow or purplish-yellow. Flowers 5-merous. Calyx 2.5–3 mm long, 2.8–3 mm wide, cup-shaped, membranous, translucent, light green or greenish-purple, glabrous, the calyx appendages 2–3, 2–2.5 mm long, 1.8–2.2 mm wide, subequal, thick, green or purple, oblique or spreading, triangular-compressed, wing-like, glabrous. Corolla 6–8.5 mm long, 8–11 mm in diameter, thick, entirely yellow or yellow with red-brown pigmentation in the throat or at margin lobes within, campanulate-stellate, without or with a thin interpetalar membrane, lobed 1/3 to nearly halfway to the base, glabrous adaxially and abaxially, the tube (3–) 4–5 mm long, the lobes 3–3.5 (–4) mm long, ca. 3 mm wide, broadly ovate, erect or spreading, the tips cucullate and papillate. Stamens five, equal; filaments 2–2.6 mm long, white or red-brown, inserted on the corolla ca. 2 mm from the base, with auricles fused to the corolla at the point of insertion; anthers 2–2.75 mm long, ellipsoid, purplish-white or brown, connivent at anthesis. Gynoecium with ovary 1.6–1.8 mm long, 1.2 mm in diameter, white or light green, subglobose; ovules more than two per locule; nectary 0.3–0.5 mm tall; styles homomorphic, 5–5.8 mm long, exserted 1–1.4 mm beyond the anthers, white and lilac at the apex or red-brown, clavate; stigma 0.3 mm long, 0.2–0.4 mm wide, somewhat bilobed, light green. Berry 8–13 mm in diameter, globose, slightly flattened at the apex, green when immature, orange at maturity, deciduous, non-pungent, the pericarp thick, opaque, lacking giant cells (endocarp smooth); stone cells absent; fruiting pedicels 10–16 mm long, pendent, terete, widened distally, green; fruiting calyx 4–5.5 mm in diameter, persistent, not accrescent, discoid, green-purple or green, the appendages short and wide (2–2.8 mm long, 2.4–2.6 mm wide at base) or long and more slender (4.5–5.5 mm long, ca. 1.5 mm wide at base), spreading or reflexed, green-purple or green. Seeds ca. 24 per fruit, 1.7–2.3 mm long, 1.7–2.2 mm wide, D- or teardrop-shaped, black, the seed coat reticulate (<abbrev xmlns:xlink="http://www.w3.org/1999/xlink" xlink:title="stereomicroscope" id="ABBRID0E2WPO" xlink:type="simple">SM</abbrev> and <abbrev xmlns:xlink="http://www.w3.org/1999/xlink" xlink:title="scanning electron microscope" id="ABBRID0E6WPO" xlink:type="simple">SEM</abbrev>), the cells rectangular or polygonal in shape, the lateral walls straight or slightly sinuate; embryo annular.</p></tp:treatment-sec><tp:treatment-sec sec-type="distribution" id="SECID0EDXPO"><title>Distribution.</title><p><italic><tp:taxon-name><tp:taxon-name-part taxon-name-part-type="genus" reg="Capsicum">Capsicum</tp:taxon-name-part><tp:taxon-name-part taxon-name-part-type="species" reg="longifolium">longifolium</tp:taxon-name-part></tp:taxon-name></italic> is endemic to northern Peru (Amazonas, Cajamarca, Junín and Piura Departments) and southern Ecuador (Zamora-Chinchipe Province) (Fig. <xref ref-type="fig" rid="F78">78</xref>).</p></tp:treatment-sec><tp:treatment-sec sec-type="ecology" id="SECID0EYXPO"><title>Ecology.</title><p><italic><tp:taxon-name><tp:taxon-name-part taxon-name-part-type="genus" reg="Capsicum">Capsicum</tp:taxon-name-part><tp:taxon-name-part taxon-name-part-type="species" reg="longifolium">longifolium</tp:taxon-name-part></tp:taxon-name></italic> is a plant of Andean montane wet forests, in the interior of primary forests in shady areas at mid-elevations (1,800–2,200 m).</p></tp:treatment-sec><tp:treatment-sec sec-type="phenology" id="SECID0EJYPO"><title>Phenology.</title><p>Flowering and fruiting from December to August (probably all year).</p></tp:treatment-sec><tp:treatment-sec sec-type="Chromosome number" id="SECID0EOYPO"><title>Chromosome number.</title><p>2<italic>n</italic> = 2x = 26 (<xref ref-type="bibr" rid="B38">Barboza et al. 2019</xref>).</p></tp:treatment-sec><tp:treatment-sec sec-type="Common names" id="SECID0E1YPO"><title>Common names.</title><p>None recorded.</p></tp:treatment-sec><tp:treatment-sec sec-type="Uses" id="SECID0E6YPO"><title>Uses.</title><p>None recorded.</p></tp:treatment-sec><tp:treatment-sec sec-type="Preliminary conservation assessment" id="SECID0EEZPO"><title>Preliminary conservation assessment.</title><p><abbrev xmlns:xlink="http://www.w3.org/1999/xlink" xlink:title="extent of occurrence" id="ABBRID0EKZPO" xlink:type="simple">EOO</abbrev> (67,266.225 km<sup>2</sup>); <abbrev xmlns:xlink="http://www.w3.org/1999/xlink" xlink:title="area of occupancy" id="ABBRID0EQZPO" xlink:type="simple">AOO</abbrev> (24 km<sup>2</sup>). Although <italic><tp:taxon-name><tp:taxon-name-part taxon-name-part-type="genus" reg="Capsicum">C.</tp:taxon-name-part><tp:taxon-name-part taxon-name-part-type="species" reg="longifolium">longifolium</tp:taxon-name-part></tp:taxon-name></italic> has been collected many times in San Francisco Biological Reserve (SFBR, Zamora-Chinchipe, Ecuador), it is known from only five other locations in areas not included in the National System of Protected Areas where the quality of its habitat probably will decline. Based on this, we suggest a status of Vulnerable (VU; B2ab(iii).</p></tp:treatment-sec><tp:treatment-sec sec-type="discussion" id="SECID0EB1PO"><title>Discussion.</title><p><italic><tp:taxon-name><tp:taxon-name-part taxon-name-part-type="genus" reg="Capsicum">Capsicum</tp:taxon-name-part><tp:taxon-name-part taxon-name-part-type="species" reg="longifolium">longifolium</tp:taxon-name-part></tp:taxon-name></italic> is strongly resolved within the Andean clade (<xref ref-type="bibr" rid="B38">Barboza et al. 2019</xref>). It is unique in the genus in having the longest and narrowest leaves and striking calyx appendages that arise from the calyx tube as laterally compressed thick expansions or wings (Fig. <xref ref-type="fig" rid="F84">84D, E, I</xref>). Variation in corolla colour and length of the fruiting calyx appendages can be observed in the field in individuals growing under the same environmental conditions. The corolla is usually entirely yellow (Fig. <xref ref-type="fig" rid="F84">84E, H, I</xref>), but occasional plants have corolla lobes that are red- to brown-edged (Fig. <xref ref-type="fig" rid="F84">84J, K</xref>) or have a red-brown ring within the corolla throat (Fig. <xref ref-type="fig" rid="F84">84F</xref>); in this latter case, the filaments and the style are also red-brown. In general, the calyx appendages do not enlarge considerably in fruit (Fig. <xref ref-type="fig" rid="F4">4L, N</xref>), but some specimens have long appendages (Fig. <xref ref-type="fig" rid="F84">84M</xref>).</p><fig id="F83" position="float" orientation="portrait"><object-id xmlns:xlink="http://www.w3.org/1999/xlink" content-type="doi" xlink:type="simple">10.3897/phytokeys.200.71667.figure83</object-id><object-id xmlns:xlink="http://www.w3.org/1999/xlink" content-type="arpha" xlink:type="simple">843CA434-E4A2-51F0-BDED-0755792C0051</object-id><label>Figure 83.</label><caption><p><italic><tp:taxon-name><tp:taxon-name-part taxon-name-part-type="genus" reg="Capsicum">Capsicum</tp:taxon-name-part><tp:taxon-name-part taxon-name-part-type="species" reg="longifolium">longifolium</tp:taxon-name-part></tp:taxon-name></italic><bold>A</bold> reproductive branch <bold>B</bold> flower <bold>C</bold> opened corolla <bold>D, E, F</bold> anthers, ventral, lateral and dorsal views, respectively <bold>G</bold> gynoecium <bold>H</bold> ovary, in cross section <bold>I</bold> fruit <bold>J</bold> seed. From <italic>Barboza &amp; Leiva González 4849.</italic> Drawn by S. Leiva González. Published in <xref ref-type="bibr" rid="B38">Barboza et al. (2019)</xref>, reproduced with permission.</p></caption><graphic xmlns:xlink="http://www.w3.org/1999/xlink" xlink:href="phytokeys-200-001_article-71667__-g083.jpg" position="float" orientation="portrait" xlink:type="simple" id="oo_695498.jpg"><uri content-type="original_file" xlink:type="simple">https://binary.pensoft.net/fig/695498</uri></graphic></fig><fig id="F84" position="float" orientation="portrait"><object-id xmlns:xlink="http://www.w3.org/1999/xlink" content-type="doi" xlink:type="simple">10.3897/phytokeys.200.71667.figure84</object-id><object-id xmlns:xlink="http://www.w3.org/1999/xlink" content-type="arpha" xlink:type="simple">0213C464-774E-5105-B23B-2412B97733A3</object-id><label>Figure 84.</label><caption><p><italic><tp:taxon-name><tp:taxon-name-part taxon-name-part-type="genus" reg="Capsicum">Capsicum</tp:taxon-name-part><tp:taxon-name-part taxon-name-part-type="species" reg="longifolium">longifolium</tp:taxon-name-part></tp:taxon-name></italic><bold>A</bold> plant <bold>B</bold> internode with lenticels <bold>C, D</bold> flower buds <bold>E</bold> Flower, in longitudinal section <bold>F</bold> flowers showing corolla yellow with brownish centre <bold>G</bold> flower, in lateral view <bold>H, I</bold> flowers with completely yellow corollas, upper and lateral views, respectively <bold>J, K</bold> flowers with yellow corollas and red-brown edges, upper and lateral view, respectively <bold>L, M</bold> immature fruits <bold>N</bold> mature fruit <bold>A, C, H, I</bold> from <italic>Barboza &amp; Leiva González 4821</italic><bold>B, D, E, L, N</bold> from <italic>Barboza &amp; Leiva González 4846</italic><bold>F, G</bold> from <italic>Barboza &amp; Leiva González 4850</italic><bold>J, K, M</bold> from <italic>Barboza &amp; Leiva González 4851.</italic> Photos by S. Leiva González and G.E. Barboza. Published in <xref ref-type="bibr" rid="B38">Barboza et al. (2019)</xref>, reproduced with permission.</p></caption><graphic xmlns:xlink="http://www.w3.org/1999/xlink" xlink:href="phytokeys-200-001_article-71667__-g084.jpg" position="float" orientation="portrait" xlink:type="simple" id="oo_695499.jpg"><uri content-type="original_file" xlink:type="simple">https://binary.pensoft.net/fig/695499</uri></graphic></fig><p><italic><tp:taxon-name><tp:taxon-name-part taxon-name-part-type="genus" reg="Capsicum">Capsicum</tp:taxon-name-part><tp:taxon-name-part taxon-name-part-type="species" reg="longifolium">longifolium</tp:taxon-name-part></tp:taxon-name></italic> is morphologically most similar to <italic><tp:taxon-name><tp:taxon-name-part taxon-name-part-type="genus" reg="Capsicum">C.</tp:taxon-name-part><tp:taxon-name-part taxon-name-part-type="species" reg="dimorphum">dimorphum</tp:taxon-name-part></tp:taxon-name></italic>, its sister species and to <italic><tp:taxon-name><tp:taxon-name-part taxon-name-part-type="genus" reg="Capsicum">C.</tp:taxon-name-part><tp:taxon-name-part taxon-name-part-type="species" reg="regale">regale</tp:taxon-name-part></tp:taxon-name></italic> with which it shares the stellate yellow corollas, the non-pungent fruits and the black seeds. <italic><tp:taxon-name><tp:taxon-name-part taxon-name-part-type="genus" reg="Capsicum">Capsicum</tp:taxon-name-part><tp:taxon-name-part taxon-name-part-type="species" reg="longifolium">longifolium</tp:taxon-name-part></tp:taxon-name></italic> can be distinguished from <italic><tp:taxon-name><tp:taxon-name-part taxon-name-part-type="genus" reg="Capsicum">C.</tp:taxon-name-part><tp:taxon-name-part taxon-name-part-type="species" reg="dimorphum">dimorphum</tp:taxon-name-part></tp:taxon-name></italic> by having completely glabrous vegetative organs and calyces, long and narrow (ratio 6–10.8), coriaceous, major leaves, flowers 3–7 (–9) on a short rachis and calyces with 2–3 thick triangular-compressed appendages that look like wings. In contrast, <italic><tp:taxon-name><tp:taxon-name-part taxon-name-part-type="genus" reg="Capsicum">C.</tp:taxon-name-part><tp:taxon-name-part taxon-name-part-type="species" reg="dimorphum">dimorphum</tp:taxon-name-part></tp:taxon-name></italic> has pubescent vegetative organs and calyces, shorter and wider (ratio 4–5.25), membranous, major leaves, solitary or up to five axillary flowers and no calyx appendages or, if appendages are present, they are three and minute (Fig. <xref ref-type="fig" rid="F55">55</xref>). <italic><tp:taxon-name><tp:taxon-name-part taxon-name-part-type="genus" reg="Capsicum">Capsicum</tp:taxon-name-part><tp:taxon-name-part taxon-name-part-type="species" reg="regale">regale</tp:taxon-name-part></tp:taxon-name></italic> differs from <italic><tp:taxon-name><tp:taxon-name-part taxon-name-part-type="genus" reg="Capsicum">C.</tp:taxon-name-part><tp:taxon-name-part taxon-name-part-type="species" reg="longifolium">longifolium</tp:taxon-name-part></tp:taxon-name></italic> in its occasionally forked inflorescence (vs. unbranched in <italic><tp:taxon-name><tp:taxon-name-part taxon-name-part-type="genus" reg="Capsicum">C.</tp:taxon-name-part><tp:taxon-name-part taxon-name-part-type="species" reg="longifolium">longifolium</tp:taxon-name-part></tp:taxon-name></italic>), elliptic (vs. narrowly elliptic) major leaves, dark purple pedicels in fruit (vs. green) and purple (vs. orange) berries. Another species of <italic><tp:taxon-name><tp:taxon-name-part taxon-name-part-type="genus" reg="Capsicum">Capsicum</tp:taxon-name-part></tp:taxon-name></italic> sympatric with <italic><tp:taxon-name><tp:taxon-name-part taxon-name-part-type="genus" reg="Capsicum">C.</tp:taxon-name-part><tp:taxon-name-part taxon-name-part-type="species" reg="longifolium">longifolium</tp:taxon-name-part></tp:taxon-name></italic> (especially in SFBR, Ecuador) is <italic><tp:taxon-name><tp:taxon-name-part taxon-name-part-type="genus" reg="Capsicum">C.</tp:taxon-name-part><tp:taxon-name-part taxon-name-part-type="species" reg="geminifolium">geminifolium</tp:taxon-name-part></tp:taxon-name></italic>; that species has a dense indumentum, long-acuminate leaves, thin calyx appendages and campanulate yellow corollas with many purple or maroon spots within (Fig. <xref ref-type="fig" rid="F72">72</xref>).</p></tp:treatment-sec><tp:treatment-sec sec-type="material" id="SECID0EGDQO"><title>Specimens examined.</title><p>See Suppl. material <xref ref-type="supplementary-material" rid="S4">4</xref>: Appendix 4.</p></tp:treatment-sec><tp:treatment-sec><!--Section generated to contain objects referenced in tp:taxon-treatment.--><fig id="F78" position="float" orientation="portrait"><object-id xmlns:xlink="http://www.w3.org/1999/xlink" content-type="doi" xlink:type="simple">10.3897/phytokeys.200.71667.figure78</object-id><object-id xmlns:xlink="http://www.w3.org/1999/xlink" content-type="arpha" xlink:type="simple">FB9CD5AA-4A6C-549A-825F-CDBC93985769</object-id><label>Figure 78.</label><caption><p>Distribution of <italic><tp:taxon-name><tp:taxon-name-part taxon-name-part-type="genus" reg="Capsicum">C.</tp:taxon-name-part><tp:taxon-name-part taxon-name-part-type="species" reg="hunzikerianum">hunzikerianum</tp:taxon-name-part></tp:taxon-name></italic>, <italic><tp:taxon-name><tp:taxon-name-part taxon-name-part-type="genus" reg="Capsicum">C.</tp:taxon-name-part><tp:taxon-name-part taxon-name-part-type="species" reg="longidentatum">longidentatum</tp:taxon-name-part></tp:taxon-name></italic> and <italic><tp:taxon-name><tp:taxon-name-part taxon-name-part-type="genus" reg="Capsicum">C.</tp:taxon-name-part><tp:taxon-name-part taxon-name-part-type="species" reg="longifolium">longifolium</tp:taxon-name-part></tp:taxon-name></italic>.</p></caption><graphic xmlns:xlink="http://www.w3.org/1999/xlink" xlink:href="phytokeys-200-001_article-71667__-g078.jpg" position="float" orientation="portrait" xlink:type="simple" id="oo_695493.jpg"><uri content-type="original_file" xlink:type="simple">https://binary.pensoft.net/fig/695493</uri></graphic></fig><fig id="F4" position="float" orientation="portrait"><object-id xmlns:xlink="http://www.w3.org/1999/xlink" content-type="doi" xlink:type="simple">10.3897/phytokeys.200.71667.figure4</object-id><object-id xmlns:xlink="http://www.w3.org/1999/xlink" content-type="arpha" xlink:type="simple">6ED04915-50E5-5ED4-9C9F-8A80806ED141</object-id><label>Figure 4.</label><caption><p>Glandular trichomes of <italic><tp:taxon-name><tp:taxon-name-part taxon-name-part-type="genus" reg="Capsicum">Capsicum</tp:taxon-name-part></tp:taxon-name></italic> species. Scale bar: 50 μm (<bold>A–G, I</bold>); 100 μm (<bold>H, J</bold>).</p></caption><graphic xmlns:xlink="http://www.w3.org/1999/xlink" xlink:href="phytokeys-200-001_article-71667__-g004.jpg" position="float" orientation="portrait" xlink:type="simple" id="oo_695419.jpg"><uri content-type="original_file" xlink:type="simple">https://binary.pensoft.net/fig/695419</uri></graphic></fig><fig id="F55" position="float" orientation="portrait"><object-id xmlns:xlink="http://www.w3.org/1999/xlink" content-type="doi" xlink:type="simple">10.3897/phytokeys.200.71667.figure55</object-id><object-id xmlns:xlink="http://www.w3.org/1999/xlink" content-type="arpha" xlink:type="simple">A5305392-B127-5EB8-A9EF-758136233C00</object-id><label>Figure 55.</label><caption><p><italic><tp:taxon-name><tp:taxon-name-part taxon-name-part-type="genus" reg="Capsicum">Capsicum</tp:taxon-name-part><tp:taxon-name-part taxon-name-part-type="species" reg="dimorphum">dimorphum</tp:taxon-name-part></tp:taxon-name></italic><bold>A</bold> plant <bold>B, C</bold> flower buds of different colour <bold>D, E</bold> flowers, in lateral view, with different corolla colour outside <bold>F, G</bold> flowers, in front view, with different colouration patterns in the corolla within <bold>H</bold> immature fruit <bold>I</bold> mature fruit <bold>A, H, I</bold> from <italic>Beltrán 140</italic>, photos by G. Beltrán <bold>B–G</bold> from <italic>Orejuela R. et al. 2685</italic>, photos by G.E. Barboza.</p></caption><graphic xmlns:xlink="http://www.w3.org/1999/xlink" xlink:href="phytokeys-200-001_article-71667__-g055.jpg" position="float" orientation="portrait" xlink:type="simple" id="oo_695470.jpg"><uri content-type="original_file" xlink:type="simple">https://binary.pensoft.net/fig/695470</uri></graphic></fig><fig id="F72" position="float" orientation="portrait"><object-id xmlns:xlink="http://www.w3.org/1999/xlink" content-type="doi" xlink:type="simple">10.3897/phytokeys.200.71667.figure72</object-id><object-id xmlns:xlink="http://www.w3.org/1999/xlink" content-type="arpha" xlink:type="simple">E7207F37-6F9F-5906-A8BE-419F8A7B819B</object-id><label>Figure 72.</label><caption><p><italic><tp:taxon-name><tp:taxon-name-part taxon-name-part-type="genus" reg="Capsicum">Capsicum</tp:taxon-name-part><tp:taxon-name-part taxon-name-part-type="species" reg="geminifolium">geminifolium</tp:taxon-name-part></tp:taxon-name></italic><bold>A</bold> plant <bold>B</bold> main stem with lenticels <bold>C</bold> flowering branch <bold>D</bold> flower bud <bold>E</bold> flower, in lateral view, with long calyx appendages <bold>F</bold> flower, with short calyx appendages <bold>G</bold> flower, in pre-anthesis <bold>H, I</bold> corollas, in front view, with different colouration patterns within <bold>J</bold> immature fruit <bold>K</bold> mature fruit <bold>A, B, D, J</bold> from <italic>Barboza &amp; Leiva González 4845</italic><bold>C, G</bold> from <italic>Deanna &amp; Leiva González 3</italic><bold>E, I</bold> from <italic>Barboza &amp; Leiva González 4852</italic><bold>F, H</bold> from <italic>Deanna &amp; Leiva González 77</italic><bold>K</bold> from <italic>Orejuela R. 2688</italic><bold>A, B, D, E, I, J</bold> photos by G.E. Barboza <bold>C, F–H</bold> photos by R. Deanna <bold>K</bold> photo by A. Orejuela.</p></caption><graphic xmlns:xlink="http://www.w3.org/1999/xlink" xlink:href="phytokeys-200-001_article-71667__-g072.jpg" position="float" orientation="portrait" xlink:type="simple" id="oo_695487.jpg"><uri content-type="original_file" xlink:type="simple">https://binary.pensoft.net/fig/695487</uri></graphic></fig><supplementary-material xmlns:xlink="http://www.w3.org/1999/xlink" id="S4" position="float" orientation="portrait" xlink:type="simple"><object-id content-type="doi" xlink:type="simple">10.3897/phytokeys.200.71667.suppl4</object-id><object-id content-type="zenodo_dep_id" xlink:type="simple">7077091</object-id><object-id content-type="arpha" xlink:type="simple">2B21878C-9A4C-545F-9C67-441D4D944C74</object-id><label>Supplementary material 4</label><caption><p>Appendix 4. Specimens examined</p></caption><statement content-type="dataType"><label>Data type</label><p>Occurences (PDF file)</p></statement><statement content-type="notes"><label>Explanation note</label><p>Full information of the specimens examined for each <italic><tp:taxon-name><tp:taxon-name-part taxon-name-part-type="genus" reg="Capsicum">Capsicum</tp:taxon-name-part></tp:taxon-name></italic> species.</p></statement><media xlink:href="phytokeys-200-001_article-71667__-s004.pdf" mimetype="application" mime-subtype="pdf" position="float" orientation="portrait" xlink:type="simple" id="oo_695540.pdf"><uri content-type="original_file" xlink:type="simple">https://binary.pensoft.net/file/695540</uri></media><permissions><license xlink:type="simple"><license-p>This dataset is made available under the Open Database License (http://opendatacommons.org/licenses/odbl/1.0/). The Open Database License (ODbL) is a license agreement intended to allow users to freely share, modify, and use this Dataset while maintaining this same freedom for others, provided that the original source and author(s) are credited.</license-p></license></permissions><attrib specific-use="authors">Gloria E. Barboza, Carolina Carrizo García, Luciano de Bem Bianchetti, María V. Romero, Marisel Scaldaferro</attrib></supplementary-material></tp:treatment-sec><ref-list><ref id="B38"><mixed-citation xmlns:xlink="http://www.w3.org/1999/xlink" xlink:type="simple"><person-group><name name-style="western"><surname>Barboza</surname><given-names>GE</given-names></name><name name-style="western"><surname>Carrizo García</surname><given-names>C</given-names></name><name name-style="western"><surname>Leiva González</surname><given-names>S</given-names></name><name name-style="western"><surname>Scaldaferro</surname><given-names>M</given-names></name><name name-style="western"><surname>Reyes</surname><given-names>X</given-names></name></person-group> (<year>2019</year>) Four new species of <italic><tp:taxon-name><tp:taxon-name-part taxon-name-part-type="genus">Capsicum</tp:taxon-name-part></tp:taxon-name></italic> (<tp:taxon-name><tp:taxon-name-part taxon-name-part-type="family">Solanaceae</tp:taxon-name-part></tp:taxon-name>) from the tropical Andes and an update on the phylogeny of the genus. PLoS ONE 14(1): e0209792. <ext-link xlink:href="10.1371/journal.pone.0209792" ext-link-type="doi" xlink:type="simple">https://doi.org/10.1371/journal.pone.0209792</ext-link></mixed-citation></ref></ref-list></tp:taxon-treatment>
