# Supplementary material for: ﻿Monograph of wild and cultivated chili peppers (Capsicum L., Solanaceae)
Source: PhytoKeys. 2022 Jun 14;200:1–423. doi: 10.3897/phytokeys.200.71667 (PMC9881532; doi:10.3897/phytokeys.200.71667)
Supplement: XML Treatment for Capsicum lycianthoides [file phytokeys.200.71667-treatment33.xml]

<!DOCTYPE tp:taxon-treatment
  PUBLIC "-//TaxonX//DTD Taxonomic Treatment Publishing DTD v0 20100105//EN" "tax-treatment-NSO.dtd">
<tp:taxon-treatment xmlns:tp="http://www.plazi.org/taxpub"><tp:treatment-meta><kwd-group><label>Taxon classification</label><kwd>
              <named-content content-type="kingdom">Plantae</named-content>
            </kwd><kwd>
              <named-content content-type="order">Solanales</named-content>
            </kwd><kwd>
              <named-content content-type="family">Solanaceae</named-content>
            </kwd></kwd-group><mixed-citation publication-type="journal"><person-group><name><surname>Barboza</surname><given-names>Gloria E.</given-names></name><name><surname>García</surname><given-names>Carolina Carrizo</given-names></name><name><surname>Bianchetti</surname><given-names>Luciano de Bem</given-names></name><name><surname>Romero</surname><given-names>María V.</given-names></name><name><surname>Scaldaferro</surname><given-names>Marisel</given-names></name></person-group><article-title>﻿Monograph of wild and cultivated chili peppers (<italic><tp:taxon-name><tp:taxon-name-part taxon-name-part-type="genus" reg="Capsicum">Capsicum</tp:taxon-name-part></tp:taxon-name></italic> L., <tp:taxon-name><tp:taxon-name-part taxon-name-part-type="family">Solanaceae</tp:taxon-name-part></tp:taxon-name>)</article-title><source>PhytoKeys</source><day>14</day><month>06</month><year>2022</year><volume>200</volume><fpage>1</fpage><lpage>423</lpage><pub-id pub-id-type="doi">10.3897/phytokeys.200.71667</pub-id></mixed-citation></tp:treatment-meta><tp:nomenclature><label>﻿27.</label><tp:taxon-name>
            <object-id xmlns:xlink="http://www.w3.org/1999/xlink" content-type="arpha" xlink:type="simple">E61B2FD7-F34A-5838-B269-D7EDA9B66A11</object-id>
            <tp:taxon-name-part taxon-name-part-type="genus" reg="Capsicum">Capsicum</tp:taxon-name-part>
            <tp:taxon-name-part taxon-name-part-type="species" reg="lycianthoides">lycianthoides</tp:taxon-name-part>
          </tp:taxon-name><tp:taxon-authority>Bitter, Repert. Spec. Nov. Regni Veg. 17: 332. 1921.</tp:taxon-authority><xref ref-type="fig" rid="F85">Fig. 85</xref></tp:nomenclature><tp:treatment-sec sec-type="material" id="SECID0EZEQO"><title>Type.</title><p>Ecuador. Chimborazo: secus v. Chasuán, Jul 1860, <italic>R. Spruce s.n</italic>. (holotype: W [acc. # 1889-0222993]; isotypes: CORD [CORD00101757, fragment ex K], K [K000201917]).</p></tp:treatment-sec><tp:treatment-sec sec-type="description" id="SECID0EKFQO"><title>Description.</title><p>Erect slender or scandent shrubs or subshrubs, (0.50–) 1–3 (–4) m tall, few branched above, the branches dichotomously spreading in a typical “zig-zag” appearance. Young stems angled, fragile, flexuous, dark green or purple, glabrous, the new growth with few antrorse, simple, uniseriate, 3–4-celled, eglandular trichomes 0.1–0.3 mm long; nodes solid, green or purple; bark of older stems brown, glabrous; lenticels absent. Sympodial units difoliate, the leaves geminate; leaf pair markedly unequal in size and shape. Leaves coriaceous, discolorous, dark green above, pale green or purple or green with purple spots below, glabrous on both surfaces, sometimes with some antrorse eglandular trichomes on mid-vein abaxially; blades of major leaves (10–) 11–22.5 cm long, (3–) 4–8.5 cm wide, ovate or broadly ovate, rarely elliptic, the major veins (6–) 7–10 on each side of mid-vein, the base attenuate to strongly asymmetric, the margins entire, the apex acuminate or long-acuminate; petioles 0.8–2.3 (–3.5) cm long, glabrous; blades of minor leaves 2.5–5.5 (–8) cm long, 1.8–4.5 cm wide, ovate or orbicular, the major veins 3–5 on each side of mid-vein, the base truncate or rounded, the margins entire, the apex acute or obtuse; petioles 0–0.4 cm, glabrous. Inflorescences axillary, (2–) 3–8 (–10) flowers on a short rachis; flowering pedicels 8–15 mm, thin, terete, curved to pendent, non-geniculate at anthesis, green or purple, glabrous or moderately pubescent, the eglandular trichomes short, antrorse; pedicels scars conspicuous, corky. Buds ovoid, yellow or yellow-purple. Flowers 5-merous. Calyx 2–4 mm long, 3–5 mm in diameter, cup-shaped, thin or somewhat fleshy, green, greenish-purple or purple, the calyx appendages (2–) 3–5, 2–3.5 mm long, subequal, linear or subulate, sometimes like horns, spreading or reflexed, 0.3–0.5 mm below the margin, tube and appendages glabrescent with antrorse trichomes 0.3–0.5 mm long. Corolla 8–15 mm long, 15–18 mm in diameter, yellow or yellow with a purple star or dark brown spots outside and within, broadly campanulate, with a thin and wide interpetalar membrane connecting the lobes to the distal end, pentagonal in outline, shallowly lobed, glabrous adaxially and abaxially, the tube 7.5–14.5 mm long, the lobes ca. 0.5 mm long, the margin and the tips papillate. Stamens five, subequal or filaments unequal, with three filaments 1.5–2.5 mm long and two filaments 2.5–4 mm long, pale yellow or yellow-brown or whitish, inserted on the corolla ca. 2 mm from the base, with auricles fused to the corolla at the point of insertion; anthers (2.2–) 2.5–2.7 mm long, ellipsoid, whitish, yellow or light brown, not connivent at anthesis. Gynoecium with ovary 1.5–2 mm long, ca. 1.2 mm in diameter, greenish-yellow, ovoid or ellipsoid; ovules more than two per locule; nectary 0.5–0.7 mm tall; styles homomorphic, 6–7.2 mm long, exserted ca. 1.5 mm beyond the anthers, white or cream, clavate; stigma 0.3–0.4 mm long. 0.7 mm wide, usually discoid, sometimes slightly bilobed, light green or cream. Berry 7–12 mm in diameter, globose or globose-depressed, white or light green when immature, bright orange or red at maturity, deciduous, non-pungent, the pericarp thick, opaque, lacking giant cells (endocarp smooth); stone cells 1–6 or absent, ellipsoid, 0.8–1.1 mm long, 0.5–1.2 m in diameter; fruiting pedicels 13–30 mm long, pendent, terete, slightly widened distally, green or greenish-purple; fruiting calyx 5–6 mm in diameter, persistent, not accrescent, greenish-purple or purple, discoid, the appendages 3–6 mm long, 1.5 mm wide, reflexed, greenish-purple or purple. Seeds 34–75 per fruit, 1.5–1.8 mm long, 1.1–1.4 mm wide, teardrop-shaped, brownish-black to black, the seed coat reticulate (<abbrev xmlns:xlink="http://www.w3.org/1999/xlink" xlink:title="stereomicroscope" id="ABBRID0EQFQO" xlink:type="simple">SM</abbrev> and <abbrev xmlns:xlink="http://www.w3.org/1999/xlink" xlink:title="scanning electron microscope" id="ABBRID0EUFQO" xlink:type="simple">SEM</abbrev>), the cells polygonal in shape, the lateral walls straight; embryo annular.</p><fig id="F85" position="float" orientation="portrait"><object-id xmlns:xlink="http://www.w3.org/1999/xlink" content-type="doi" xlink:type="simple">10.3897/phytokeys.200.71667.figure85</object-id><object-id xmlns:xlink="http://www.w3.org/1999/xlink" content-type="arpha" xlink:type="simple">D05E2402-1609-5CD5-94EC-90DED2EB905E</object-id><label>Figure 85.</label><caption><p><italic><tp:taxon-name><tp:taxon-name-part taxon-name-part-type="genus" reg="Capsicum">Capsicum</tp:taxon-name-part><tp:taxon-name-part taxon-name-part-type="species" reg="lycianthoides">lycianthoides</tp:taxon-name-part></tp:taxon-name></italic><bold>A</bold> flowering branch <bold>B</bold> reproductive nodes with pedicel scars <bold>C</bold> flower, in pre-anthesis <bold>D, E</bold> flowers, in lateral view, with variations in calyx morphology and corolla colouration <bold>F, G</bold> flowers, in front view <bold>H</bold> immature fruit <bold>I</bold> mature fruit <bold>A, I</bold> from <italic>Beltrán 85</italic>, photos by G. Beltrán <bold>B, D, H</bold> from <italic>Deanna et al. 144</italic><bold>C, E–G</bold> from <italic>Deanna et al. 133</italic>, photos by R. Deanna.</p></caption><graphic xmlns:xlink="http://www.w3.org/1999/xlink" xlink:href="phytokeys-200-001_article-71667__-g085.jpg" position="float" orientation="portrait" xlink:type="simple" id="oo_695500.jpg"><uri content-type="original_file" xlink:type="simple">https://binary.pensoft.net/fig/695500</uri></graphic></fig></tp:treatment-sec><tp:treatment-sec sec-type="distribution" id="SECID0EKHQO"><title>Distribution.</title><p><italic><tp:taxon-name><tp:taxon-name-part taxon-name-part-type="genus" reg="Capsicum">Capsicum</tp:taxon-name-part><tp:taxon-name-part taxon-name-part-type="species" reg="lycianthoides">lycianthoides</tp:taxon-name-part></tp:taxon-name></italic> is endemic to the Andean Region of Colombia and Ecuador (Fig. <xref ref-type="fig" rid="F86">86</xref>).</p><fig id="F86" position="float" orientation="portrait"><object-id xmlns:xlink="http://www.w3.org/1999/xlink" content-type="doi" xlink:type="simple">10.3897/phytokeys.200.71667.figure86</object-id><object-id xmlns:xlink="http://www.w3.org/1999/xlink" content-type="arpha" xlink:type="simple">ADC50493-B3EF-5560-9D06-2AF3EFC51647</object-id><label>Figure 86.</label><caption><p>Distribution of <italic><tp:taxon-name><tp:taxon-name-part taxon-name-part-type="genus" reg="Capsicum">C.</tp:taxon-name-part><tp:taxon-name-part taxon-name-part-type="species" reg="lycianthoides">lycianthoides</tp:taxon-name-part></tp:taxon-name></italic>, <italic><tp:taxon-name><tp:taxon-name-part taxon-name-part-type="genus" reg="Capsicum">C.</tp:taxon-name-part><tp:taxon-name-part taxon-name-part-type="species" reg="minutiflorum">minutiflorum</tp:taxon-name-part></tp:taxon-name></italic> and <italic><tp:taxon-name><tp:taxon-name-part taxon-name-part-type="genus" reg="Capsicum">C.</tp:taxon-name-part><tp:taxon-name-part taxon-name-part-type="species" reg="mirabile">mirabile</tp:taxon-name-part></tp:taxon-name></italic>.</p></caption><graphic xmlns:xlink="http://www.w3.org/1999/xlink" xlink:href="phytokeys-200-001_article-71667__-g086.jpg" position="float" orientation="portrait" xlink:type="simple" id="oo_695501.jpg"><uri content-type="original_file" xlink:type="simple">https://binary.pensoft.net/fig/695501</uri></graphic></fig></tp:treatment-sec><tp:treatment-sec sec-type="ecology" id="SECID0ENJQO"><title>Ecology.</title><p><italic><tp:taxon-name><tp:taxon-name-part taxon-name-part-type="genus" reg="Capsicum">Capsicum</tp:taxon-name-part><tp:taxon-name-part taxon-name-part-type="species" reg="lycianthoides">lycianthoides</tp:taxon-name-part></tp:taxon-name></italic> is a typical element of tropical montane rain forests growing in the margins or interior of primary or secondary forests in sunny or shady areas at (300–) 500–3,500 m elevation.</p></tp:treatment-sec><tp:treatment-sec sec-type="phenology" id="SECID0E5JQO"><title>Phenology.</title><p>Flowering and fruiting all year.</p></tp:treatment-sec><tp:treatment-sec sec-type="Chromosome number" id="SECID0EDKQO"><title>Chromosome number.</title><p>2<italic>n</italic> = 2x = 26 (<xref ref-type="bibr" rid="B426">Scaldaferro and Moscone 2019</xref>).</p></tp:treatment-sec><tp:treatment-sec sec-type="Common names" id="SECID0EPKQO"><title>Common names.</title><p>None recorded.</p></tp:treatment-sec><tp:treatment-sec sec-type="Uses" id="SECID0EUKQO"><title>Uses.</title><p>None recorded.</p></tp:treatment-sec><tp:treatment-sec sec-type="Preliminary conservation assessment" id="SECID0EZKQO"><title>Preliminary conservation assessment.</title><p><abbrev xmlns:xlink="http://www.w3.org/1999/xlink" xlink:title="extent of occurrence" id="ABBRID0E6KQO" xlink:type="simple">EOO</abbrev> (224,147.836 km<sup>2</sup> – LC); <abbrev xmlns:xlink="http://www.w3.org/1999/xlink" xlink:title="area of occupancy" id="ABBRID0EFLQO" xlink:type="simple">AOO</abbrev> (492 km<sup>2</sup> – EN). <italic><tp:taxon-name><tp:taxon-name-part taxon-name-part-type="genus" reg="Capsicum">Capsicum</tp:taxon-name-part><tp:taxon-name-part taxon-name-part-type="species" reg="lycianthoides">lycianthoides</tp:taxon-name-part></tp:taxon-name></italic> is widely distributed along the Colombian and Ecuadorian Andes and is a common species where it occurs. Based on the <abbrev xmlns:xlink="http://www.w3.org/1999/xlink" xlink:title="extent of occurrence" id="ABBRID0EWLQO" xlink:type="simple">EOO</abbrev> and <abbrev xmlns:xlink="http://www.w3.org/1999/xlink" xlink:title="area of occupancy" id="ABBRID0E1LQO" xlink:type="simple">AOO</abbrev> and that many collections have been made in different official and private protected areas in recent years, we assign this species the Least Concern (LC) status.</p></tp:treatment-sec><tp:treatment-sec sec-type="discussion" id="SECID0E5LQO"><title>Discussion.</title><p><italic><tp:taxon-name><tp:taxon-name-part taxon-name-part-type="genus" reg="Capsicum">Capsicum</tp:taxon-name-part><tp:taxon-name-part taxon-name-part-type="species" reg="lycianthoides">lycianthoides</tp:taxon-name-part></tp:taxon-name></italic> is a member of the Andean clade (<xref ref-type="bibr" rid="B79">Carrizo García et al. 2016</xref>, as <italic><tp:taxon-name><tp:taxon-name-part taxon-name-part-type="genus" reg="Capsicum">C.</tp:taxon-name-part><tp:taxon-name-part taxon-name-part-type="species" reg="geminifolium">geminifolium</tp:taxon-name-part></tp:taxon-name></italic>; <xref ref-type="bibr" rid="B38">Barboza et al. 2019</xref>). It is easily recognised by its glabrous stems and leaves, large ovate to broadly ovate leaves, 2–5 calyx appendages that are sometimes horn-like, showy, broadly campanulate, yellow (often spotted dark brown) corollas and orange or red non-pungent fruits (Fig. <xref ref-type="fig" rid="F85">85</xref>).</p><p>The name <italic><tp:taxon-name><tp:taxon-name-part taxon-name-part-type="genus" reg="Capsicum">C.</tp:taxon-name-part><tp:taxon-name-part taxon-name-part-type="species" reg="lycianthoides">lycianthoides</tp:taxon-name-part></tp:taxon-name></italic> has been ignored in literature and the species has been confused with <italic><tp:taxon-name><tp:taxon-name-part taxon-name-part-type="genus" reg="Capsicum">C.</tp:taxon-name-part><tp:taxon-name-part taxon-name-part-type="species" reg="geminifolium">geminifolium</tp:taxon-name-part></tp:taxon-name></italic> (<xref ref-type="bibr" rid="B317">Moscone et al. 2007</xref>; <xref ref-type="bibr" rid="B34">Barboza 2016</xref>; <xref ref-type="bibr" rid="B79">Carrizo García et al. 2016</xref>), a sympatric species. Both species share pendent flowering pedicels, yellow corollas and orange to red non-pungent fruits, but <italic><tp:taxon-name><tp:taxon-name-part taxon-name-part-type="genus" reg="Capsicum">C.</tp:taxon-name-part><tp:taxon-name-part taxon-name-part-type="species" reg="geminifolium">geminifolium</tp:taxon-name-part></tp:taxon-name></italic> is a pubescent plant with smaller membranous, elliptic or narrowly elliptic leaves, longer flowering pedicels (up to 27 mm vs. 15 mm in <italic><tp:taxon-name><tp:taxon-name-part taxon-name-part-type="genus" reg="Capsicum">C.</tp:taxon-name-part><tp:taxon-name-part taxon-name-part-type="species" reg="lycianthoides">lycianthoides</tp:taxon-name-part></tp:taxon-name></italic>) and campanulate (stellate in outline) corollas (vs. broadly campanulate, pentagonal in ouline, in <italic><tp:taxon-name><tp:taxon-name-part taxon-name-part-type="genus" reg="Capsicum">C.</tp:taxon-name-part><tp:taxon-name-part taxon-name-part-type="species" reg="lycianthoides">lycianthoides</tp:taxon-name-part></tp:taxon-name></italic>).</p></tp:treatment-sec><tp:treatment-sec sec-type="material" id="SECID0ELPQO"><title>Specimens examined.</title><p>See Suppl. material <xref ref-type="supplementary-material" rid="S4">4</xref>: Appendix 4.</p></tp:treatment-sec><tp:treatment-sec><!--Section generated to contain objects referenced in tp:taxon-treatment.--><supplementary-material xmlns:xlink="http://www.w3.org/1999/xlink" id="S4" position="float" orientation="portrait" xlink:type="simple"><object-id content-type="doi" xlink:type="simple">10.3897/phytokeys.200.71667.suppl4</object-id><object-id content-type="zenodo_dep_id" xlink:type="simple">7077091</object-id><object-id content-type="arpha" xlink:type="simple">2B21878C-9A4C-545F-9C67-441D4D944C74</object-id><label>Supplementary material 4</label><caption><p>Appendix 4. Specimens examined</p></caption><statement content-type="dataType"><label>Data type</label><p>Occurences (PDF file)</p></statement><statement content-type="notes"><label>Explanation note</label><p>Full information of the specimens examined for each <italic><tp:taxon-name><tp:taxon-name-part taxon-name-part-type="genus" reg="Capsicum">Capsicum</tp:taxon-name-part></tp:taxon-name></italic> species.</p></statement><media xlink:href="phytokeys-200-001_article-71667__-s004.pdf" mimetype="application" mime-subtype="pdf" position="float" orientation="portrait" xlink:type="simple" id="oo_695540.pdf"><uri content-type="original_file" xlink:type="simple">https://binary.pensoft.net/file/695540</uri></media><permissions><license xlink:type="simple"><license-p>This dataset is made available under the Open Database License (http://opendatacommons.org/licenses/odbl/1.0/). The Open Database License (ODbL) is a license agreement intended to allow users to freely share, modify, and use this Dataset while maintaining this same freedom for others, provided that the original source and author(s) are credited.</license-p></license></permissions><attrib specific-use="authors">Gloria E. Barboza, Carolina Carrizo García, Luciano de Bem Bianchetti, María V. Romero, Marisel Scaldaferro</attrib></supplementary-material></tp:treatment-sec><ref-list><ref id="B426"><mixed-citation xmlns:xlink="http://www.w3.org/1999/xlink" xlink:type="simple"><person-group><name name-style="western"><surname>Scaldaferro</surname><given-names>MA</given-names></name><name name-style="western"><surname>Moscone</surname><given-names>EA</given-names></name></person-group> (<year>2019</year>) <article-title>Cytology and DNA content variation of <italic><tp:taxon-name><tp:taxon-name-part taxon-name-part-type="genus">Capsicum</tp:taxon-name-part></tp:taxon-name></italic> genomes.</article-title> In: <person-group><name name-style="western"><surname>Ramchiary</surname><given-names>N</given-names></name><name name-style="western"><surname>Kole</surname><given-names>C</given-names></name></person-group> (<role>Eds</role>) <issue-title>Compendium of Plant Genomes.</issue-title><source>The <italic><tp:taxon-name><tp:taxon-name-part taxon-name-part-type="genus">Capsicum</tp:taxon-name-part></tp:taxon-name></italic> Genome. Springer Nature Switzerland AG, Cham</source>, <fpage>57</fpage>–<lpage>84</lpage>. <ext-link xlink:href="10.1007/978-3-319-97217-6_4" ext-link-type="doi" xlink:type="simple">https://doi.org/10.1007/978-3-319-97217-6_4</ext-link></mixed-citation></ref><ref id="B79"><mixed-citation xmlns:xlink="http://www.w3.org/1999/xlink" xlink:type="simple"><person-group><name name-style="western"><surname>Carrizo García</surname><given-names>C</given-names></name><name name-style="western"><surname>Barfuss</surname><given-names>MHJ</given-names></name><name name-style="western"><surname>Sehr</surname><given-names>EM</given-names></name><name name-style="western"><surname>Barboza</surname><given-names>GE</given-names></name><name name-style="western"><surname>Samuel</surname><given-names>R</given-names></name><name name-style="western"><surname>Moscone</surname><given-names>EA</given-names></name><name name-style="western"><surname>Ehrendorfer</surname><given-names>F</given-names></name></person-group> (<year>2016</year>) <article-title>Phylogenetic relationships, diversification and expansion of chili peppers (<italic><tp:taxon-name><tp:taxon-name-part taxon-name-part-type="genus">Capsicum</tp:taxon-name-part></tp:taxon-name></italic>, <tp:taxon-name><tp:taxon-name-part taxon-name-part-type="family">Solanaceae</tp:taxon-name-part></tp:taxon-name>).</article-title><source>Annals of Botany</source><volume>118</volume>: <fpage>35</fpage>–<lpage>51</lpage>. <ext-link xlink:href="10.1093/aob/mcw079" ext-link-type="doi" xlink:type="simple">https://doi.org/10.1093/aob/mcw079</ext-link></mixed-citation></ref><ref id="B38"><mixed-citation xmlns:xlink="http://www.w3.org/1999/xlink" xlink:type="simple"><person-group><name name-style="western"><surname>Barboza</surname><given-names>GE</given-names></name><name name-style="western"><surname>Carrizo García</surname><given-names>C</given-names></name><name name-style="western"><surname>Leiva González</surname><given-names>S</given-names></name><name name-style="western"><surname>Scaldaferro</surname><given-names>M</given-names></name><name name-style="western"><surname>Reyes</surname><given-names>X</given-names></name></person-group> (<year>2019</year>) Four new species of <italic><tp:taxon-name><tp:taxon-name-part taxon-name-part-type="genus">Capsicum</tp:taxon-name-part></tp:taxon-name></italic> (<tp:taxon-name><tp:taxon-name-part taxon-name-part-type="family">Solanaceae</tp:taxon-name-part></tp:taxon-name>) from the tropical Andes and an update on the phylogeny of the genus. PLoS ONE 14(1): e0209792. <ext-link xlink:href="10.1371/journal.pone.0209792" ext-link-type="doi" xlink:type="simple">https://doi.org/10.1371/journal.pone.0209792</ext-link></mixed-citation></ref><ref id="B317"><mixed-citation xmlns:xlink="http://www.w3.org/1999/xlink" xlink:type="simple"><person-group><name name-style="western"><surname>Moscone</surname><given-names>EA</given-names></name><name name-style="western"><surname>Scaldaferro</surname><given-names>MA</given-names></name><name name-style="western"><surname>Grabiele</surname><given-names>M</given-names></name><name name-style="western"><surname>Cecchini</surname><given-names>NM</given-names></name><name name-style="western"><surname>Sanchez García</surname><given-names>Y</given-names></name><name name-style="western"><surname>Jarret</surname><given-names>R</given-names></name><name name-style="western"><surname>Daviña</surname><given-names>JR</given-names></name><name name-style="western"><surname>Ducasse</surname><given-names>DA</given-names></name><name name-style="western"><surname>Barboza</surname><given-names>GE</given-names></name><name name-style="western"><surname>Ehrendorfer</surname><given-names>F</given-names></name></person-group> (<year>2007</year>) <article-title>The evolution of chili peppers (<italic><tp:taxon-name><tp:taxon-name-part taxon-name-part-type="genus">Capsicum</tp:taxon-name-part></tp:taxon-name></italic>-<tp:taxon-name><tp:taxon-name-part taxon-name-part-type="family">Solanaceae</tp:taxon-name-part></tp:taxon-name>): a cytogenetic perspective.</article-title><source>Acta Horticulturae (ISHS)</source><volume>745</volume>: <fpage>137</fpage>–<lpage>170</lpage>. <ext-link xlink:href="10.17660/ActaHortic.2007.745.5" ext-link-type="doi" xlink:type="simple">https://doi.org/10.17660/ActaHortic.2007.745.5</ext-link></mixed-citation></ref><ref id="B34"><mixed-citation xmlns:xlink="http://www.w3.org/1999/xlink" xlink:type="simple"><person-group><name name-style="western"><surname>Barboza</surname><given-names>GE</given-names></name></person-group> (<year>2016</year>) <article-title><italic><tp:taxon-name><tp:taxon-name-part taxon-name-part-type="genus">Capsicum</tp:taxon-name-part></tp:taxon-name></italic>.</article-title> In: <person-group><name name-style="western"><surname>Bernal</surname><given-names>R</given-names></name><name name-style="western"><surname>Gradstein</surname><given-names>SR</given-names></name><name name-style="western"><surname>Celis</surname><given-names>M</given-names></name></person-group> (<role>Eds</role>) <issue-title>Catálogo de Plantas y Líquenes de Colombia, Vol.</issue-title><source>2. Universidad Nacional de Colombia-Sede Bogotá</source>, <fpage>2404</fpage>–<lpage>2405</lpage>.</mixed-citation></ref></ref-list></tp:taxon-treatment>
