# Supplementary material for: ﻿Monograph of wild and cultivated chili peppers (Capsicum L., Solanaceae)
Source: PhytoKeys. 2022 Jun 14;200:1–423. doi: 10.3897/phytokeys.200.71667 (PMC9881532; doi:10.3897/phytokeys.200.71667)
Supplement: XML Treatment for Capsicum minutiflorum [file phytokeys.200.71667-treatment34.xml]

<!DOCTYPE tp:taxon-treatment
  PUBLIC "-//TaxonX//DTD Taxonomic Treatment Publishing DTD v0 20100105//EN" "tax-treatment-NSO.dtd">
<tp:taxon-treatment xmlns:tp="http://www.plazi.org/taxpub"><tp:treatment-meta><kwd-group><label>Taxon classification</label><kwd>
              <named-content content-type="kingdom">Plantae</named-content>
            </kwd><kwd>
              <named-content content-type="order">Solanales</named-content>
            </kwd><kwd>
              <named-content content-type="family">Solanaceae</named-content>
            </kwd></kwd-group><mixed-citation publication-type="journal"><person-group><name><surname>Barboza</surname><given-names>Gloria E.</given-names></name><name><surname>García</surname><given-names>Carolina Carrizo</given-names></name><name><surname>Bianchetti</surname><given-names>Luciano de Bem</given-names></name><name><surname>Romero</surname><given-names>María V.</given-names></name><name><surname>Scaldaferro</surname><given-names>Marisel</given-names></name></person-group><article-title>﻿Monograph of wild and cultivated chili peppers (<italic><tp:taxon-name><tp:taxon-name-part taxon-name-part-type="genus" reg="Capsicum">Capsicum</tp:taxon-name-part></tp:taxon-name></italic> L., <tp:taxon-name><tp:taxon-name-part taxon-name-part-type="family">Solanaceae</tp:taxon-name-part></tp:taxon-name>)</article-title><source>PhytoKeys</source><day>14</day><month>06</month><year>2022</year><volume>200</volume><fpage>1</fpage><lpage>423</lpage><pub-id pub-id-type="doi">10.3897/phytokeys.200.71667</pub-id></mixed-citation></tp:treatment-meta><tp:nomenclature><label>﻿28.</label><tp:taxon-name>
            <object-id xmlns:xlink="http://www.w3.org/1999/xlink" content-type="arpha" xlink:type="simple">3B241AA5-E2E2-530C-A58D-E3C518E75C77</object-id>
            <tp:taxon-name-part taxon-name-part-type="genus" reg="Capsicum">Capsicum</tp:taxon-name-part>
            <tp:taxon-name-part taxon-name-part-type="species" reg="minutiflorum">minutiflorum</tp:taxon-name-part>
          </tp:taxon-name><tp:taxon-authority>(Rusby) Hunz., Huitième Congr. Int. Bot. Paris, Comptes Rend. Séances Rapp. &amp; Commun. 1954, sect.4: 74. 1956.</tp:taxon-authority><xref ref-type="fig" rid="F87">Fig. 87</xref><tp:nomenclature-citation-list><tp:nomenclature-citation><tp:taxon-name>
                <tp:taxon-name-part taxon-name-part-type="genus" reg="Bassovia">Bassovia</tp:taxon-name-part>
                <tp:taxon-name-part taxon-name-part-type="species" reg="minutiflora">minutiflora</tp:taxon-name-part>
              </tp:taxon-name><comment>Rusby, Mem. New York Bot. Gard. 7: 343. 1927. Type. Bolivia. La Paz: Prov. Sud Yungas, Vic. Huachi, head of Beni River, 3000 ft elev., 21 Aug 1921, <italic>H.H. Rusby 680</italic> (holotype: NY [00138548]; isotypes: GH [GH00077005], MICH [1109880], MO [MO-1642901, acc. # 5468836], US [US00027424, acc. # 1284151]).</comment></tp:nomenclature-citation></tp:nomenclature-citation-list></tp:nomenclature><tp:treatment-sec sec-type="material" id="SECID0EORQO"><title>Type.</title><p>Based on <italic><tp:taxon-name><tp:taxon-name-part taxon-name-part-type="genus" reg="Bassovia">Bassovia</tp:taxon-name-part><tp:taxon-name-part taxon-name-part-type="species" reg="minutiflora">minutiflora</tp:taxon-name-part></tp:taxon-name></italic> Rusby.</p></tp:treatment-sec><tp:treatment-sec sec-type="description" id="SECID0E6RQO"><title>Description.</title><p>Erect slender shrubs or subshrubs (1–) 1.5–3 (–5) m tall, with the main stem thick 3–4 cm in diameter at base, few to much branched above. Young stems angled, fragile, green, sparsely pubescent, with antrorse, curved, simple, uniseriate, 3–4-celled, eglandular trichomes 0.05–0.6 mm long; nodes solid, green; bark of older stems fissured, light brown, glabrous; lenticels absent. Sympodial units difoliate, the leaves geminate; leaf pair unequal in size, similar or dissimilar in shape. Leaves membranous, concolorous or slightly discolorous, glabrous or sparsely pubescent on both surfaces, with simple, eglandular trichomes like those of the stems on margins and especially along the main veins abaxially, sometimes trichomes in tufts in the vein axils abaxially; blades of major leaves 3.5–9 (–10.5) cm long, (0.8–) 2.5–3.5 (–4.5) cm wide, ovate to elliptic, the major veins 3–4 (–6) on each side of mid-vein, the base attenuate and rather asymmetrical, the margins entire, the apex acuminate or acute; petioles 0.25–0.8 cm long, sparsely pubescent; blades of minor leaves 2.5–3.2 cm long, 0.65–1.6 cm wide, ovate, the major veins 2–3 on each side of mid-vein, the base short-attenuate, the margins entire, the apex acute; petioles 0.2–0.3 cm long, sparsely pubescent. Inflorescences axillary, 4–5-flowers per axil; flowering pedicels 1–17 (–25) mm long, terete, slightly striate, erect, geniculate at anthesis, green, sparsely pubescent, the eglandular trichomes short, antrorse; pedicels scars inconspicuous. Buds ovoid, greenish-yellow. Flowers 5-merous. Calyx 1.75–2 mm long, 2.3–2.5 mm wide, cup-shaped, thick, green, sparsely pubescent with the same eglandular trichomes as those of stems, the calyx appendages five (rarely absent), 1–1.5 mm long, equal or subequal, spreading to reflexed, erect, usually cylindrical. Corolla 6.5–8 (8.5–) mm long, 8.5–9 mm in diameter, thin, yellow outside, pale or dull yellow slightly spotted with yellowish-green within, stellate with interpetalar membrane, lobed less than halfway to the base, pubescent adaxially with sparse glandular hairs (stalk 2–3-celled; head peltate, unicellular) in the throat and the lobes; the tube 3.5–5 mm, with sparse short eglandular trichomes abaxially, the lobes 3–3.5 mm long, 1.8–2 mm wide, triangular, with sparse eglandular trichomes abaxially and in the margins, the margins involute, the tips cucullate, papillate. Stamens five, equal; filaments 2–2.5 mm long, white, inserted on the corolla ca. 1.2 mm from the base, with auricles fused to the corolla at the point of insertion; anthers 1.6–2 mm long, ellipsoid, yellow, not connivent at anthesis. Gynoecium with ovary ca. 1.2 mm long, 1.5 mm in diameter, dark green, subglobose; ovules more than two per locule; nectary ca. 0.2–0.3 mm tall; styles homomorphic, 3–3.5 mm, exserted ca. 1 mm beyond the anthers, white, clavate; stigma ca. 0.2 mm long, 0.5 mm wide, discoid, light green. Berry 7–10 mm in diameter, globose, green when immature, bright red at maturity, deciduous, pungent, the pericarp thick, opaque, with giant cells (endocarp alveolate); stone cells absent; fruiting pedicels 1.8–2.3 cm long, erect, faintly angled, widened distally, green; fruiting calyx 2.5–3 mm in diameter, persistent, not accrescent, green, discoid, with a strong annular constriction at junction with the pedicel, the appendages up to 1.4 mm long, spreading or reflexed. Seeds 5–19 per fruit, 4–4.5 mm long, 3–3.5 mm wide, C-shaped, ellipsoid or subglobose, dark brown, the seed coat diffusely reticulate and slightly tuberculate at margins (<abbrev xmlns:xlink="http://www.w3.org/1999/xlink" xlink:title="stereomicroscope" id="ABBRID0EFSQO" xlink:type="simple">SM</abbrev>), reticulate or reticulate-cerebelloid (<abbrev xmlns:xlink="http://www.w3.org/1999/xlink" xlink:title="scanning electron microscope" id="ABBRID0EJSQO" xlink:type="simple">SEM</abbrev>), the cells irregular in seed body and polygonal at margins, the lateral walls sinuate in the seed body and straight and wavy at margins; embryo imbricate.</p></tp:treatment-sec><tp:treatment-sec sec-type="distribution" id="SECID0ENSQO"><title>Distribution.</title><p><italic><tp:taxon-name><tp:taxon-name-part taxon-name-part-type="genus" reg="Capsicum">Capsicum</tp:taxon-name-part><tp:taxon-name-part taxon-name-part-type="species" reg="minutiflorum">minutiflorum</tp:taxon-name-part></tp:taxon-name></italic> is endemic to central Bolivia (Cochabamba, La Paz, Santa Cruz Departments) (Fig. <xref ref-type="fig" rid="F86">86</xref>).</p></tp:treatment-sec><tp:treatment-sec sec-type="ecology" id="SECID0ECTQO"><title>Ecology.</title><p><italic><tp:taxon-name><tp:taxon-name-part taxon-name-part-type="genus" reg="Capsicum">Capsicum</tp:taxon-name-part><tp:taxon-name-part taxon-name-part-type="species" reg="minutiflorum">minutiflorum</tp:taxon-name-part></tp:taxon-name></italic> is an uncommon plant that grows in the subtropical semi-deciduous forest (Chiquitano Forest) and transitional forests to the Yungas on slopes or along streams and occasionally on road-sides, between 350 and 1,500 (–2,800) m elevation.</p></tp:treatment-sec><tp:treatment-sec sec-type="phenology" id="SECID0ETTQO"><title>Phenology.</title><p>Flowering from October to May; fruiting from November to July.</p></tp:treatment-sec><tp:treatment-sec sec-type="Chromosome number" id="SECID0EYTQO"><title>Chromosome number.</title><p>Not known.</p></tp:treatment-sec><tp:treatment-sec sec-type="Common names" id="SECID0E4TQO"><title>Common names.</title><p>None recorded.</p></tp:treatment-sec><tp:treatment-sec sec-type="Uses" id="SECID0ECUQO"><title>Uses.</title><p>None recorded, but it is likely that the fruits are used as spices due to their similarities in colour and pungency with <tp:taxon-name><tp:taxon-name-part taxon-name-part-type="genus" reg="Capsicum">C.</tp:taxon-name-part><tp:taxon-name-part taxon-name-part-type="species" reg="baccatum">baccatum</tp:taxon-name-part><tp:taxon-name-part taxon-name-part-type="infraspecific-rank">var.</tp:taxon-name-part><tp:taxon-name-part taxon-name-part-type="variety" reg="baccatum">baccatum</tp:taxon-name-part></tp:taxon-name>.</p></tp:treatment-sec><tp:treatment-sec sec-type="Preliminary conservation assessment" id="SECID0EZUQO"><title>Preliminary conservation assessment.</title><p><abbrev xmlns:xlink="http://www.w3.org/1999/xlink" xlink:title="extent of occurrence" id="ABBRID0E6UQO" xlink:type="simple">EOO</abbrev> (101,632.300 km<sup>2</sup>); <abbrev xmlns:xlink="http://www.w3.org/1999/xlink" xlink:title="area of occupancy" id="ABBRID0EFVQO" xlink:type="simple">AOO</abbrev> (108 km<sup>2</sup>). <italic><tp:taxon-name><tp:taxon-name-part taxon-name-part-type="genus" reg="Capsicum">Capsicum</tp:taxon-name-part><tp:taxon-name-part taxon-name-part-type="species" reg="minutiflorum">minutiflorum</tp:taxon-name-part></tp:taxon-name></italic> has a relatively large extent of occurrence growing in more than ten localities; it can be assigned the preliminary Least Concern (LC) category. However, this species is of some conservation concern because of its relatively small <abbrev xmlns:xlink="http://www.w3.org/1999/xlink" xlink:title="area of occupancy" id="ABBRID0EWVQO" xlink:type="simple">AOO</abbrev> and the small number of records in protected areas (Amboro National Park, Santa Cruz).</p></tp:treatment-sec><tp:treatment-sec sec-type="discussion" id="SECID0E1VQO"><title>Discussion.</title><p><italic><tp:taxon-name><tp:taxon-name-part taxon-name-part-type="genus" reg="Capsicum">Capsicum</tp:taxon-name-part><tp:taxon-name-part taxon-name-part-type="species" reg="minutiflorum">minutiflorum</tp:taxon-name-part></tp:taxon-name></italic> is a member of the Bolivian clade (<xref ref-type="bibr" rid="B79">Carrizo García et al. 2016</xref>). This poorly-known species has few collections and is one of the five Bolivian species (with <italic><tp:taxon-name><tp:taxon-name-part taxon-name-part-type="genus" reg="Capsicum">C.</tp:taxon-name-part><tp:taxon-name-part taxon-name-part-type="species" reg="caballeroi">caballeroi</tp:taxon-name-part></tp:taxon-name></italic>, <italic><tp:taxon-name><tp:taxon-name-part taxon-name-part-type="genus" reg="Capsicum">C.</tp:taxon-name-part><tp:taxon-name-part taxon-name-part-type="species" reg="ceratocalyx">ceratocalyx</tp:taxon-name-part></tp:taxon-name></italic>, <italic><tp:taxon-name><tp:taxon-name-part taxon-name-part-type="genus" reg="Capsicum">C.</tp:taxon-name-part><tp:taxon-name-part taxon-name-part-type="species" reg="coccineum">coccineum</tp:taxon-name-part></tp:taxon-name></italic> and <italic><tp:taxon-name><tp:taxon-name-part taxon-name-part-type="genus" reg="Capsicum">C.</tp:taxon-name-part><tp:taxon-name-part taxon-name-part-type="species" reg="neei">neei</tp:taxon-name-part></tp:taxon-name></italic>) with yellow corollas. The calyx normally has five short appendages, but in some specimens (<italic>Buchtien 2231</italic> and <italic>Vargas C. et al. 2173</italic>), they are lacking.</p><p><italic><tp:taxon-name><tp:taxon-name-part taxon-name-part-type="genus" reg="Capsicum">Capsicum</tp:taxon-name-part><tp:taxon-name-part taxon-name-part-type="species" reg="minutiflorum">minutiflorum</tp:taxon-name-part></tp:taxon-name></italic> is often confused with the sympatric <tp:taxon-name><tp:taxon-name-part taxon-name-part-type="genus" reg="Capsicum">C.</tp:taxon-name-part><tp:taxon-name-part taxon-name-part-type="species" reg="baccatum">baccatum</tp:taxon-name-part><tp:taxon-name-part taxon-name-part-type="infraspecific-rank">var.</tp:taxon-name-part><tp:taxon-name-part taxon-name-part-type="variety" reg="baccatum">baccatum</tp:taxon-name-part></tp:taxon-name> and <italic><tp:taxon-name><tp:taxon-name-part taxon-name-part-type="genus" reg="Capsicum">C.</tp:taxon-name-part><tp:taxon-name-part taxon-name-part-type="species" reg="neei">neei.</tp:taxon-name-part></tp:taxon-name></italic> All these three taxa share the few-flowered inflorescences and the red pungent fruits. <italic><tp:taxon-name><tp:taxon-name-part taxon-name-part-type="genus" reg="Capsicum">Capsicum</tp:taxon-name-part><tp:taxon-name-part taxon-name-part-type="species" reg="minutiflorum">minutiflorum</tp:taxon-name-part></tp:taxon-name></italic> and <italic><tp:taxon-name><tp:taxon-name-part taxon-name-part-type="genus" reg="Capsicum">C.</tp:taxon-name-part><tp:taxon-name-part taxon-name-part-type="species" reg="neei">neei</tp:taxon-name-part></tp:taxon-name></italic> can be distinguished by its yellow corollas with greenish-yellow spots within (vs. white corollas with greenish-yellow spots within in <tp:taxon-name><tp:taxon-name-part taxon-name-part-type="genus" reg="Capsicum">C.</tp:taxon-name-part><tp:taxon-name-part taxon-name-part-type="species" reg="baccatum">baccatum</tp:taxon-name-part><tp:taxon-name-part taxon-name-part-type="infraspecific-rank">var.</tp:taxon-name-part><tp:taxon-name-part taxon-name-part-type="variety" reg="baccatum">baccatum</tp:taxon-name-part></tp:taxon-name>), this character not being evident in herbarium specimens. In addition, <italic><tp:taxon-name><tp:taxon-name-part taxon-name-part-type="genus" reg="Capsicum">C.</tp:taxon-name-part><tp:taxon-name-part taxon-name-part-type="species" reg="minutiflorum">minutiflorum</tp:taxon-name-part></tp:taxon-name></italic> (Fig. <xref ref-type="fig" rid="F87">87</xref>) and <italic><tp:taxon-name><tp:taxon-name-part taxon-name-part-type="genus" reg="Capsicum">C.</tp:taxon-name-part><tp:taxon-name-part taxon-name-part-type="species" reg="neei">neei</tp:taxon-name-part></tp:taxon-name></italic> (Fig. <xref ref-type="fig" rid="F95">95</xref>) plants are few-branched taller shrubs with globose fruits. In contrast, <italic><tp:taxon-name><tp:taxon-name-part taxon-name-part-type="genus" reg="Capsicum">C.</tp:taxon-name-part><tp:taxon-name-part taxon-name-part-type="species" reg="baccatum">baccatum</tp:taxon-name-part></tp:taxon-name></italic> plants can be highly-branched perennial herbs, subshrubs or shrubs growing up to 1.5 m (rarely more) and have globose to ellipsoid fruits (Fig. <xref ref-type="fig" rid="F26">26</xref>). <italic><tp:taxon-name><tp:taxon-name-part taxon-name-part-type="genus" reg="Capsicum">Capsicum</tp:taxon-name-part><tp:taxon-name-part taxon-name-part-type="species" reg="minutiflorum">minutiflorum</tp:taxon-name-part></tp:taxon-name></italic> differs from <italic><tp:taxon-name><tp:taxon-name-part taxon-name-part-type="genus" reg="Capsicum">C.</tp:taxon-name-part><tp:taxon-name-part taxon-name-part-type="species" reg="neei">neei</tp:taxon-name-part></tp:taxon-name></italic> in its geniculate and erect flowering pedicels and a weakly nerved calyx with five equal, short appendages, while <italic><tp:taxon-name><tp:taxon-name-part taxon-name-part-type="genus" reg="Capsicum">C.</tp:taxon-name-part><tp:taxon-name-part taxon-name-part-type="species" reg="neei">neei</tp:taxon-name-part></tp:taxon-name></italic> has non-geniculate, pendent flowering pedicels and strongly-nerved calyx with 10 unequal appendages. Another sympatric species is the more widespread <italic><tp:taxon-name><tp:taxon-name-part taxon-name-part-type="genus" reg="Capsicum">C.</tp:taxon-name-part><tp:taxon-name-part taxon-name-part-type="species" reg="coccineum">coccineum</tp:taxon-name-part></tp:taxon-name></italic>, which differs from <italic><tp:taxon-name><tp:taxon-name-part taxon-name-part-type="genus" reg="Capsicum">C.</tp:taxon-name-part><tp:taxon-name-part taxon-name-part-type="species" reg="minutiflorum">minutiflorum</tp:taxon-name-part></tp:taxon-name></italic> by its peculiar sprawling or scrambling habit, its showy multi-flowered inflorescences and its calyx with 0–10 unequal appendages (Fig. <xref ref-type="fig" rid="F50">50</xref>).</p><fig id="F87" position="float" orientation="portrait"><object-id xmlns:xlink="http://www.w3.org/1999/xlink" content-type="doi" xlink:type="simple">10.3897/phytokeys.200.71667.figure87</object-id><object-id xmlns:xlink="http://www.w3.org/1999/xlink" content-type="arpha" xlink:type="simple">62ADD98B-1000-5FB7-9241-E9419AB1434B</object-id><label>Figure 87.</label><caption><p><italic><tp:taxon-name><tp:taxon-name-part taxon-name-part-type="genus" reg="Capsicum">Capsicum</tp:taxon-name-part><tp:taxon-name-part taxon-name-part-type="species" reg="minutiflorum">minutiflorum</tp:taxon-name-part></tp:taxon-name></italic><bold>A</bold> plant <bold>B</bold> major leaf <bold>C</bold> flowering branch <bold>D</bold> flower bud on geniculate pedicel <bold>E</bold> flower, in front view <bold>F</bold> flower, in lateral view <bold>G</bold> fruiting branch <bold>H</bold> immature fruit <bold>I</bold> mature fruit. From <italic>Barboza et al. 4918.</italic> Photos by G.E. Barboza.</p></caption><graphic xmlns:xlink="http://www.w3.org/1999/xlink" xlink:href="phytokeys-200-001_article-71667__-g087.jpg" position="float" orientation="portrait" xlink:type="simple" id="oo_695502.jpg"><uri content-type="original_file" xlink:type="simple">https://binary.pensoft.net/fig/695502</uri></graphic></fig></tp:treatment-sec><tp:treatment-sec sec-type="material" id="SECID0ED6QO"><title>Specimens examined.</title><p>See Suppl. material <xref ref-type="supplementary-material" rid="S4">4</xref>: Appendix 4.</p></tp:treatment-sec><tp:treatment-sec><!--Section generated to contain objects referenced in tp:taxon-treatment.--><fig id="F86" position="float" orientation="portrait"><object-id xmlns:xlink="http://www.w3.org/1999/xlink" content-type="doi" xlink:type="simple">10.3897/phytokeys.200.71667.figure86</object-id><object-id xmlns:xlink="http://www.w3.org/1999/xlink" content-type="arpha" xlink:type="simple">ADC50493-B3EF-5560-9D06-2AF3EFC51647</object-id><label>Figure 86.</label><caption><p>Distribution of <italic><tp:taxon-name><tp:taxon-name-part taxon-name-part-type="genus" reg="Capsicum">C.</tp:taxon-name-part><tp:taxon-name-part taxon-name-part-type="species" reg="lycianthoides">lycianthoides</tp:taxon-name-part></tp:taxon-name></italic>, <italic><tp:taxon-name><tp:taxon-name-part taxon-name-part-type="genus" reg="Capsicum">C.</tp:taxon-name-part><tp:taxon-name-part taxon-name-part-type="species" reg="minutiflorum">minutiflorum</tp:taxon-name-part></tp:taxon-name></italic> and <italic><tp:taxon-name><tp:taxon-name-part taxon-name-part-type="genus" reg="Capsicum">C.</tp:taxon-name-part><tp:taxon-name-part taxon-name-part-type="species" reg="mirabile">mirabile</tp:taxon-name-part></tp:taxon-name></italic>.</p></caption><graphic xmlns:xlink="http://www.w3.org/1999/xlink" xlink:href="phytokeys-200-001_article-71667__-g086.jpg" position="float" orientation="portrait" xlink:type="simple" id="oo_695501.jpg"><uri content-type="original_file" xlink:type="simple">https://binary.pensoft.net/fig/695501</uri></graphic></fig><fig id="F95" position="float" orientation="portrait"><object-id xmlns:xlink="http://www.w3.org/1999/xlink" content-type="doi" xlink:type="simple">10.3897/phytokeys.200.71667.figure95</object-id><object-id xmlns:xlink="http://www.w3.org/1999/xlink" content-type="arpha" xlink:type="simple">D78BD0F4-F5E4-5E6F-BB65-A51144D9395A</object-id><label>Figure 95.</label><caption><p><italic><tp:taxon-name><tp:taxon-name-part taxon-name-part-type="genus" reg="Capsicum">Capsicum</tp:taxon-name-part><tp:taxon-name-part taxon-name-part-type="species" reg="neei">neei</tp:taxon-name-part></tp:taxon-name></italic><bold>A</bold> plant <bold>B</bold> leaves, abaxial surface <bold>C</bold> flower bud <bold>D</bold> flower, in lateral view <bold>E</bold> flower, in front view <bold>F</bold> flower, seen from behind <bold>G</bold> immature fruit <bold>H, I</bold> mature fruits <bold>J</bold> fruit, longitudinal section, showing the seeds <bold>A–G</bold> from <italic>Barboza et al. 4927</italic><bold>H–J</bold> from <italic>Barboza &amp; Reyes 5040</italic>. Photos by G.E. Barboza. Modified from <xref ref-type="bibr" rid="B38">Barboza et al. (2019)</xref>, reproduced with permission.</p></caption><graphic xmlns:xlink="http://www.w3.org/1999/xlink" xlink:href="phytokeys-200-001_article-71667__-g095.jpg" position="float" orientation="portrait" xlink:type="simple" id="oo_695510.jpg"><uri content-type="original_file" xlink:type="simple">https://binary.pensoft.net/fig/695510</uri></graphic></fig><fig id="F26" position="float" orientation="portrait"><object-id xmlns:xlink="http://www.w3.org/1999/xlink" content-type="doi" xlink:type="simple">10.3897/phytokeys.200.71667.figure26</object-id><object-id xmlns:xlink="http://www.w3.org/1999/xlink" content-type="arpha" xlink:type="simple">D63CE791-473F-5E9C-B098-02982CB186A3</object-id><label>Figure 26.</label><caption><p><tp:taxon-name><tp:taxon-name-part taxon-name-part-type="genus" reg="Capsicum">Capsicum</tp:taxon-name-part><tp:taxon-name-part taxon-name-part-type="species" reg="baccatum">baccatum</tp:taxon-name-part><tp:taxon-name-part taxon-name-part-type="infraspecific-rank">var.</tp:taxon-name-part><tp:taxon-name-part taxon-name-part-type="variety" reg="baccatum">baccatum</tp:taxon-name-part></tp:taxon-name><bold>A</bold> plant <bold>B</bold> flower bud <bold>C</bold> purple flower bud <bold>D, E, F</bold> flowers at anthesis, different views <bold>G</bold> young fruiting branch showing ovary with long and short styles <bold>H</bold> immature fruits <bold>I</bold> mature fruit <bold>A, C</bold> from <italic>Barboza 4913</italic><bold>B, D–F, H</bold> from <italic>Barboza 5038</italic><bold>G</bold> from <italic>Barboza 2431 bis</italic>, <bold>I</bold> from <italic>Barboza et al. 3419</italic>. Photos by G.E. Barboza.</p></caption><graphic xmlns:xlink="http://www.w3.org/1999/xlink" xlink:href="phytokeys-200-001_article-71667__-g026.jpg" position="float" orientation="portrait" xlink:type="simple" id="oo_695441.jpg"><uri content-type="original_file" xlink:type="simple">https://binary.pensoft.net/fig/695441</uri></graphic></fig><fig id="F50" position="float" orientation="portrait"><object-id xmlns:xlink="http://www.w3.org/1999/xlink" content-type="doi" xlink:type="simple">10.3897/phytokeys.200.71667.figure50</object-id><object-id xmlns:xlink="http://www.w3.org/1999/xlink" content-type="arpha" xlink:type="simple">AD3D24D7-C2C6-5F99-B992-00ED0A7CAB2E</object-id><label>Figure 50.</label><caption><p><italic><tp:taxon-name><tp:taxon-name-part taxon-name-part-type="genus" reg="Capsicum">Capsicum</tp:taxon-name-part><tp:taxon-name-part taxon-name-part-type="species" reg="coccineum">coccineum</tp:taxon-name-part></tp:taxon-name></italic><bold>A</bold> plant <bold>B</bold> fruiting node with many pedicels scars <bold>C</bold> young immature fruit <bold>D</bold> immature fruit with calyx reflexed <bold>E</bold> mature fruit with calyx reflexed. From <italic>Barboza et al. 4921.</italic> Photos by G.E. Barboza.</p></caption><graphic xmlns:xlink="http://www.w3.org/1999/xlink" xlink:href="phytokeys-200-001_article-71667__-g050.jpg" position="float" orientation="portrait" xlink:type="simple" id="oo_695465.jpg"><uri content-type="original_file" xlink:type="simple">https://binary.pensoft.net/fig/695465</uri></graphic></fig><supplementary-material xmlns:xlink="http://www.w3.org/1999/xlink" id="S4" position="float" orientation="portrait" xlink:type="simple"><object-id content-type="doi" xlink:type="simple">10.3897/phytokeys.200.71667.suppl4</object-id><object-id content-type="zenodo_dep_id" xlink:type="simple">7077091</object-id><object-id content-type="arpha" xlink:type="simple">2B21878C-9A4C-545F-9C67-441D4D944C74</object-id><label>Supplementary material 4</label><caption><p>Appendix 4. Specimens examined</p></caption><statement content-type="dataType"><label>Data type</label><p>Occurences (PDF file)</p></statement><statement content-type="notes"><label>Explanation note</label><p>Full information of the specimens examined for each <italic><tp:taxon-name><tp:taxon-name-part taxon-name-part-type="genus" reg="Capsicum">Capsicum</tp:taxon-name-part></tp:taxon-name></italic> species.</p></statement><media xlink:href="phytokeys-200-001_article-71667__-s004.pdf" mimetype="application" mime-subtype="pdf" position="float" orientation="portrait" xlink:type="simple" id="oo_695540.pdf"><uri content-type="original_file" xlink:type="simple">https://binary.pensoft.net/file/695540</uri></media><permissions><license xlink:type="simple"><license-p>This dataset is made available under the Open Database License (http://opendatacommons.org/licenses/odbl/1.0/). The Open Database License (ODbL) is a license agreement intended to allow users to freely share, modify, and use this Dataset while maintaining this same freedom for others, provided that the original source and author(s) are credited.</license-p></license></permissions><attrib specific-use="authors">Gloria E. Barboza, Carolina Carrizo García, Luciano de Bem Bianchetti, María V. Romero, Marisel Scaldaferro</attrib></supplementary-material></tp:treatment-sec><ref-list><ref id="B79"><mixed-citation xmlns:xlink="http://www.w3.org/1999/xlink" xlink:type="simple"><person-group><name name-style="western"><surname>Carrizo García</surname><given-names>C</given-names></name><name name-style="western"><surname>Barfuss</surname><given-names>MHJ</given-names></name><name name-style="western"><surname>Sehr</surname><given-names>EM</given-names></name><name name-style="western"><surname>Barboza</surname><given-names>GE</given-names></name><name name-style="western"><surname>Samuel</surname><given-names>R</given-names></name><name name-style="western"><surname>Moscone</surname><given-names>EA</given-names></name><name name-style="western"><surname>Ehrendorfer</surname><given-names>F</given-names></name></person-group> (<year>2016</year>) <article-title>Phylogenetic relationships, diversification and expansion of chili peppers (<italic><tp:taxon-name><tp:taxon-name-part taxon-name-part-type="genus">Capsicum</tp:taxon-name-part></tp:taxon-name></italic>, <tp:taxon-name><tp:taxon-name-part taxon-name-part-type="family">Solanaceae</tp:taxon-name-part></tp:taxon-name>).</article-title><source>Annals of Botany</source><volume>118</volume>: <fpage>35</fpage>–<lpage>51</lpage>. <ext-link xlink:href="10.1093/aob/mcw079" ext-link-type="doi" xlink:type="simple">https://doi.org/10.1093/aob/mcw079</ext-link></mixed-citation></ref><ref id="B38"><mixed-citation xmlns:xlink="http://www.w3.org/1999/xlink" xlink:type="simple"><person-group><name name-style="western"><surname>Barboza</surname><given-names>GE</given-names></name><name name-style="western"><surname>Carrizo García</surname><given-names>C</given-names></name><name name-style="western"><surname>Leiva González</surname><given-names>S</given-names></name><name name-style="western"><surname>Scaldaferro</surname><given-names>M</given-names></name><name name-style="western"><surname>Reyes</surname><given-names>X</given-names></name></person-group> (<year>2019</year>) Four new species of <italic><tp:taxon-name><tp:taxon-name-part taxon-name-part-type="genus">Capsicum</tp:taxon-name-part></tp:taxon-name></italic> (<tp:taxon-name><tp:taxon-name-part taxon-name-part-type="family">Solanaceae</tp:taxon-name-part></tp:taxon-name>) from the tropical Andes and an update on the phylogeny of the genus. PLoS ONE 14(1): e0209792. <ext-link xlink:href="10.1371/journal.pone.0209792" ext-link-type="doi" xlink:type="simple">https://doi.org/10.1371/journal.pone.0209792</ext-link></mixed-citation></ref></ref-list></tp:taxon-treatment>
