# Supplementary material for: ﻿Monograph of wild and cultivated chili peppers (Capsicum L., Solanaceae)
Source: PhytoKeys. 2022 Jun 14;200:1–423. doi: 10.3897/phytokeys.200.71667 (PMC9881532; doi:10.3897/phytokeys.200.71667)
Supplement: XML Treatment for Capsicum mirabile [file phytokeys.200.71667-treatment35.xml]

<!DOCTYPE tp:taxon-treatment
  PUBLIC "-//TaxonX//DTD Taxonomic Treatment Publishing DTD v0 20100105//EN" "tax-treatment-NSO.dtd">
<tp:taxon-treatment xmlns:tp="http://www.plazi.org/taxpub"><tp:treatment-meta><kwd-group><label>Taxon classification</label><kwd>
              <named-content content-type="kingdom">Plantae</named-content>
            </kwd><kwd>
              <named-content content-type="order">Solanales</named-content>
            </kwd><kwd>
              <named-content content-type="family">Solanaceae</named-content>
            </kwd></kwd-group><mixed-citation publication-type="journal"><person-group><name><surname>Barboza</surname><given-names>Gloria E.</given-names></name><name><surname>García</surname><given-names>Carolina Carrizo</given-names></name><name><surname>Bianchetti</surname><given-names>Luciano de Bem</given-names></name><name><surname>Romero</surname><given-names>María V.</given-names></name><name><surname>Scaldaferro</surname><given-names>Marisel</given-names></name></person-group><article-title>﻿Monograph of wild and cultivated chili peppers (<italic><tp:taxon-name><tp:taxon-name-part taxon-name-part-type="genus" reg="Capsicum">Capsicum</tp:taxon-name-part></tp:taxon-name></italic> L., <tp:taxon-name><tp:taxon-name-part taxon-name-part-type="family">Solanaceae</tp:taxon-name-part></tp:taxon-name>)</article-title><source>PhytoKeys</source><day>14</day><month>06</month><year>2022</year><volume>200</volume><fpage>1</fpage><lpage>423</lpage><pub-id pub-id-type="doi">10.3897/phytokeys.200.71667</pub-id></mixed-citation></tp:treatment-meta><tp:nomenclature><label>﻿29.</label><tp:taxon-name>
            <object-id xmlns:xlink="http://www.w3.org/1999/xlink" content-type="arpha" xlink:type="simple">3C4656A4-1B05-589B-9090-C37A677B4F1E</object-id>
            <tp:taxon-name-part taxon-name-part-type="genus" reg="Capsicum">Capsicum</tp:taxon-name-part>
            <tp:taxon-name-part taxon-name-part-type="species" reg="mirabile">mirabile</tp:taxon-name-part>
          </tp:taxon-name><tp:taxon-authority>Mart., Fl. Bras. (Martius) 10(6): 144. 1846.</tp:taxon-authority><xref ref-type="fig" rid="F88">Figs 88</xref><xref ref-type="fig" rid="F89">, 89</xref><tp:nomenclature-citation-list><tp:nomenclature-citation><tp:taxon-name>
                <tp:taxon-name-part taxon-name-part-type="genus" reg="Capsicum">Capsicum</tp:taxon-name-part>
                <tp:taxon-name-part taxon-name-part-type="species" reg="mirabile">mirabile</tp:taxon-name-part>
                <tp:taxon-name-part taxon-name-part-type="authority">Mart.</tp:taxon-name-part>
                <tp:taxon-name-part taxon-name-part-type="infraspecific-rank">var.</tp:taxon-name-part>
                <tp:taxon-name-part taxon-name-part-type="variety" reg="grandiflorum">grandiflorum</tp:taxon-name-part>
              </tp:taxon-name><comment>Sendtn., Fl. Bras. (Martius) 10(6): 144. 1846. Type. [Brazil]. Brasilia, <italic>F. Sellow 209</italic> (possible original material B, destroyed [F neg. 2871], no additional material found).</comment></tp:nomenclature-citation><tp:nomenclature-citation><tp:taxon-name>
                <tp:taxon-name-part taxon-name-part-type="genus" reg="Capsicum">Capsicum</tp:taxon-name-part>
                <tp:taxon-name-part taxon-name-part-type="species" reg="buforum">buforum</tp:taxon-name-part>
              </tp:taxon-name><comment>Hunz., Kurtziana 5: 394. 1969. Type. Brazil. São Paulo: Eugênio Lefévre, a unos 26 km de Campos do Jordão, ca. 1400 m elev., 5 Dec 1967, <italic>A.T. <xref ref-type="bibr" rid="B197">Hunziker 1956</xref>2</italic> (lectotype, designated here: CORD [CORD00006616]; isolectotypes: CORD [CORD00006617, CORD00006618]).</comment></tp:nomenclature-citation></tp:nomenclature-citation-list></tp:nomenclature><tp:treatment-sec sec-type="material" id="SECID0EICRO"><title>Type.</title><p>Brazil. “Habitat in sylvis fere ubique per Provinciam Sebastianopol. et Paulinam”, Dec., <italic>C.F.P. von Martius s.n.</italic> (lectotype, designated by <xref ref-type="bibr" rid="B32">Barboza 2011</xref>, pg. 30: M [M-0171538]).</p></tp:treatment-sec><tp:treatment-sec sec-type="description" id="SECID0E5CRO"><title>Description.</title><p>Erect shrubs or subshrubs (0.70–) 1.2–2.5 (–3) m tall or rarely small trees, with the main stem thick 2.5–4 cm in diameter at base, much branched above, the branches dichotomously spreading in a typical “zig-zag” appearance. Young stems angled, fragile, green, glabrous or glabrescent, with antrorse, curved, simple, uniseriate, 3–4-celled, eglandular trichomes 0.1–0.3 mm long, new growth with sparse whitish pubescence; nodes purple, slightly purple or green; bark of older stems dark brown, angled, glabrous; lenticels absent. Sympodial units difoliate, the leaves geminate; leaf pair unequal in size, similar in shape. Leaves membranous to coriaceous, slightly discolorous to discolorous, green above, light green beneath, glabrous adaxially, glabrescent abaxially and margins, especially on the veins, with sparse, 2–3-(–6)-celled, eglandular trichomes 0.2–0.5 mm long; blades of major leaves 5–13.5 cm long, (1–) 1.3–3 (–5.5) cm wide, elliptic or narrowly elliptic to ovate, the major veins 4–6 (–7) on each side of mid-vein, the base asymmetric and attenuate, the margins entire, the apex acuminate to long-acuminate; petioles 0.7–2 (–2.5) cm long, glabrous; the blades of minor leaves 2–3.3 (–4) cm long, 0.9–1.7 cm wide, elliptic or ovate, the major veins 3–4 on each side of mid-vein, the base attenuate, the margins entire, the apex acute; petioles 0.2–0.4 cm long, glabrous. Inflorescences axillary, 2–5 (–7) flowers per axil, rarely flowers solitary; flowering pedicels (13–) 16–25 mm long, terete or slightly angled, erect or slightly spreading, geniculate at anthesis, green or greenish-purple, glabrous or glabrescent, the eglandular trichomes short, antrorse; pedicels scars inconspicuous. Buds globose to ovoid, inflated, greenish-purple or dark purple or clearer near anthesis. Flowers 5-merous. Calyx 1.5–2.2 mm long, ca. 2–2.5 mm wide, cup-shaped, thin, yellowish-green or green, glabrous or glabrescent, the calyx appendages five, (0.4–) 0.5–1.5 (–3) mm long, subequal, thick, green, erect or spreading, cylindrical, inserted very close to the margin. Corolla (6–) 7.5–12 mm long, (9–) 10–13 mm in diameter, thick, purple with white margin and yellowish-green at the base outside, similar colour within, but sometimes the purple or reddish-brown spots diffuse up to absent, stellate with interpetalar membrane, lobed halfway or less of the way to the base, the tube 3.5–5 mm long, with a continuous ring of glandular trichomes (stalk long, 1–3-celled; head globose, peltate, unicellular) adaxially, glabrous abaxially, the lobes 3–5 mm long, 3.2–4 mm wide, broadly triangular, spreading, glabrous abaxially and adaxially, the margins papillate, the tips cucullate, papillate. Stamens five, equal; filaments (2.8–) 3–3.8 (–4) mm long, equal, light green or greenish-white, inserted on the corolla 1–1.8 mm from the base, with auricles fused to the corolla at the point of insertion; anthers 1.5–2 mm long, ellipsoid, yellow when young and reddish-brown or grey-purple post-dehiscent, not connivent at anthesis. Gynoecium with ovary 1.1–1.5 mm long, 1–1.2 mm in diameter, green, globose to ovoid; ovules more than two per locule; nectary ca. 0.3 mm tall; styles homomorphic, 3.5–4.7 mm long, at the same level or barely exserted beyond the anthers, yellowish-white or light green, clavate; stigma 0.2 mm long, 0.6–0.8 mm wide, discoid or globose, pale green. Berry 7–9 mm in diameter, globose, green when immature, greenish-golden yellow, deciduous, pungent, the pericarp thin, translucent, with giant cells (endocarp alveolate); stone cells absent; fruiting pedicels 20–32 mm long, pendent and curved, angled, widened and with a slight constriction distally, green; fruiting calyx 3–3.5 mm in diameter, persistent, not accrescent, green, discoid, the appendages 0.7–3.5 mm long, 0.3–0.4 mm wide, spreading. Seeds (2–) 3–8 (–10) per fruit, 2.5–3.2 mm long, 2–2.5 mm wide, C-shaped, brownish-black to black, the seed coat reticulate and tuberculate at margins (<abbrev xmlns:xlink="http://www.w3.org/1999/xlink" xlink:title="stereomicroscope" id="ABBRID0EEDRO" xlink:type="simple">SM</abbrev>), reticulate with pillar-like outgrowths at margins (<abbrev xmlns:xlink="http://www.w3.org/1999/xlink" xlink:title="scanning electron microscope" id="ABBRID0EIDRO" xlink:type="simple">SEM</abbrev>), the cells polygonal in shape, the lateral walls straight; embryo coiled.</p></tp:treatment-sec><tp:treatment-sec sec-type="distribution" id="SECID0EMDRO"><title>Distribution.</title><p>This species is endemic to east and south-eastern Brazil (Bahia, Espírito Santo, Minas Gerais, Rio de Janeiro and São Paulo States) (Fig. <xref ref-type="fig" rid="F86">86</xref>).</p></tp:treatment-sec><tp:treatment-sec sec-type="ecology" id="SECID0EWDRO"><title>Ecology.</title><p><italic><tp:taxon-name><tp:taxon-name-part taxon-name-part-type="genus" reg="Capsicum">Capsicum</tp:taxon-name-part><tp:taxon-name-part taxon-name-part-type="species" reg="mirabile">mirabile</tp:taxon-name-part></tp:taxon-name></italic> is found in the understorey, edges and interior of the wet Atlantic Forest (Mata Atlântica), primarily in the Floresta Ombrófila Densa Montana, at 800–1,900 m elevation.</p></tp:treatment-sec><tp:treatment-sec sec-type="phenology" id="SECID0EHERO"><title>Phenology.</title><p>Flowering from November to April and fruiting from December to May.</p></tp:treatment-sec><tp:treatment-sec sec-type="Chromosome number" id="SECID0EMERO"><title>Chromosome number.</title><p><italic>n</italic> = 13 (<xref ref-type="bibr" rid="B474">Tong and Bosland 2003</xref>; <xref ref-type="bibr" rid="B381">Pozzobon and Schifino-Wittmann 2006</xref>, as <italic><tp:taxon-name><tp:taxon-name-part taxon-name-part-type="genus" reg="Capsicum">Capsicum</tp:taxon-name-part></tp:taxon-name></italic> sp 6 and <italic><tp:taxon-name><tp:taxon-name-part taxon-name-part-type="genus" reg="Capsicum">C.</tp:taxon-name-part><tp:taxon-name-part taxon-name-part-type="species" reg="buforum">buforum</tp:taxon-name-part></tp:taxon-name></italic>); 2<italic>n</italic> = 2x = 26 (<xref ref-type="bibr" rid="B317">Moscone et al. 2007</xref>).</p></tp:treatment-sec><tp:treatment-sec sec-type="Common name" id="SECID0EUFRO"><title>Common name.</title><p><bold>Brazil</bold>: Pimenta do sapo (São Paulo, <italic><xref ref-type="bibr" rid="B197">Hunziker 1956</xref>2</italic>).</p></tp:treatment-sec><tp:treatment-sec sec-type="Uses" id="SECID0ECGRO"><title>Uses.</title><p>None recorded.</p></tp:treatment-sec><tp:treatment-sec sec-type="Preliminary conservation assessment" id="SECID0EHGRO"><title>Preliminary conservation assessment.</title><p><abbrev xmlns:xlink="http://www.w3.org/1999/xlink" xlink:title="extent of occurrence" id="ABBRID0ENGRO" xlink:type="simple">EOO</abbrev> (190,248.624 km<sup>2</sup>); <abbrev xmlns:xlink="http://www.w3.org/1999/xlink" xlink:title="area of occupancy" id="ABBRID0ETGRO" xlink:type="simple">AOO</abbrev> (224 km<sup>2</sup>). Based on the large extent of occurrence, as well the many collections made in several protected areas (Parque Nacional Serra das Lontras, PN do Caparaó, Parque Estadual Serra do Brigadeiro, PN Itatiaia, Parque Estadual Pico do Itacolomi, Reserva Florestal Uaimi, Parque Estadual Três Picos, PN da Serra dos Órgãos, Parque Estadual Maciço da Pedra Branca, Estação Biológica de Boracéia and PN Serra do Bocaina), we assign <italic><tp:taxon-name><tp:taxon-name-part taxon-name-part-type="genus" reg="Capsicum">Capsicum</tp:taxon-name-part><tp:taxon-name-part taxon-name-part-type="species" reg="mirabile">mirabile</tp:taxon-name-part></tp:taxon-name></italic> the Least Concern (LC) category. Subpopulations are not rare in the interior of forests, but this species could be at risk due to the fragmentation and loss of its primary forest habitat outside the legal conservation units.</p></tp:treatment-sec><tp:treatment-sec sec-type="discussion" id="SECID0EEHRO"><title>Discussion.</title><p><italic><tp:taxon-name><tp:taxon-name-part taxon-name-part-type="genus" reg="Capsicum">Capsicum</tp:taxon-name-part><tp:taxon-name-part taxon-name-part-type="species" reg="mirabile">mirabile</tp:taxon-name-part></tp:taxon-name></italic> is an enigmatic and morphologically variable species of the Brazilian Atlantic Forest clade (<xref ref-type="bibr" rid="B79">Carrizo García et al. 2016</xref>) and its interspecific relationships are still not well understood. <xref ref-type="bibr" rid="B441">Smith and Downs (1966)</xref> confused plants of <italic><tp:taxon-name><tp:taxon-name-part taxon-name-part-type="genus" reg="Capsicum">C.</tp:taxon-name-part><tp:taxon-name-part taxon-name-part-type="species" reg="recurvatum">recurvatum</tp:taxon-name-part></tp:taxon-name></italic> (e.g. <italic>Smith 7974</italic>, <italic>Reitz &amp; Klein 5766</italic>, <italic>5943</italic> and <italic>Klein 2232</italic>) and <italic><tp:taxon-name><tp:taxon-name-part taxon-name-part-type="genus" reg="Athenaea">Athenaea</tp:taxon-name-part></tp:taxon-name></italic> spp. (e.g. <italic>Reitz 4417</italic>, <italic>Ule 699</italic>, <italic>Klein 2417</italic> and others) from Santa Catarina, Brazil, with <italic><tp:taxon-name><tp:taxon-name-part taxon-name-part-type="genus" reg="Capsicum">C.</tp:taxon-name-part><tp:taxon-name-part taxon-name-part-type="species" reg="mirabile">mirabile</tp:taxon-name-part></tp:taxon-name></italic>, a region where this latter species does not occur. Furthermore, Hunziker’s use of the epithet <italic><tp:taxon-name><tp:taxon-name-part taxon-name-part-type="genus" reg="Capsicum"/><tp:taxon-name-part taxon-name-part-type="species" reg="mirabile">mirabile</tp:taxon-name-part></tp:taxon-name></italic> in herbaria has been erratic, making it difficult to understand its real circumscription. Initially, Hunziker (<italic>in litt.</italic>) had a broad and inclusive concept for this species, which motivated him to annotate specimens he considered different, but related to <italic><tp:taxon-name><tp:taxon-name-part taxon-name-part-type="genus" reg="Capsicum">C.</tp:taxon-name-part><tp:taxon-name-part taxon-name-part-type="species" reg="mirabile">mirabile</tp:taxon-name-part></tp:taxon-name></italic> with the imprecise name “<italic><tp:taxon-name><tp:taxon-name-part taxon-name-part-type="genus" reg="Capsicum">C.</tp:taxon-name-part><tp:taxon-name-part taxon-name-part-type="species" reg="mirabile">mirabile</tp:taxon-name-part></tp:taxon-name></italic> var.”. Later, <xref ref-type="bibr" rid="B207">Hunziker (2001)</xref> accepted six species for eastern Brazil (<tp:taxon-name><tp:taxon-name-part taxon-name-part-type="genus" reg="Capsicum">C.</tp:taxon-name-part><tp:taxon-name-part taxon-name-part-type="species" reg="baccatum">baccatum</tp:taxon-name-part><tp:taxon-name-part taxon-name-part-type="infraspecific-rank">var.</tp:taxon-name-part><tp:taxon-name-part taxon-name-part-type="variety" reg="praetermissum">praetermissum</tp:taxon-name-part></tp:taxon-name>, <italic><tp:taxon-name><tp:taxon-name-part taxon-name-part-type="genus" reg="Capsicum">C.</tp:taxon-name-part><tp:taxon-name-part taxon-name-part-type="species" reg="campylopodium">campylopodium</tp:taxon-name-part></tp:taxon-name></italic>, <italic><tp:taxon-name><tp:taxon-name-part taxon-name-part-type="genus" reg="Capsicum">C.</tp:taxon-name-part><tp:taxon-name-part taxon-name-part-type="species" reg="dusenii">dusenii</tp:taxon-name-part></tp:taxon-name></italic> (here a synonym of <italic><tp:taxon-name><tp:taxon-name-part taxon-name-part-type="genus" reg="Capsicum">C.</tp:taxon-name-part><tp:taxon-name-part taxon-name-part-type="species" reg="cornutum">cornutum</tp:taxon-name-part></tp:taxon-name></italic>), <italic><tp:taxon-name><tp:taxon-name-part taxon-name-part-type="genus" reg="Capsicum">C.</tp:taxon-name-part><tp:taxon-name-part taxon-name-part-type="species" reg="mirabile">mirabile</tp:taxon-name-part></tp:taxon-name></italic>, <italic><tp:taxon-name><tp:taxon-name-part taxon-name-part-type="genus" reg="Capsicum">C.</tp:taxon-name-part><tp:taxon-name-part taxon-name-part-type="species" reg="schottianum">schottianum</tp:taxon-name-part></tp:taxon-name></italic> and <italic><tp:taxon-name><tp:taxon-name-part taxon-name-part-type="genus" reg="Capsicum">C.</tp:taxon-name-part><tp:taxon-name-part taxon-name-part-type="species" reg="villosum">villosum</tp:taxon-name-part></tp:taxon-name></italic>), but he did not mention <italic><tp:taxon-name><tp:taxon-name-part taxon-name-part-type="genus" reg="Capsicum">C.</tp:taxon-name-part><tp:taxon-name-part taxon-name-part-type="species" reg="buforum">buforum</tp:taxon-name-part></tp:taxon-name></italic> which he described in 1969 and here is treated as a synonym of <italic><tp:taxon-name><tp:taxon-name-part taxon-name-part-type="genus" reg="Capsicum">C.</tp:taxon-name-part><tp:taxon-name-part taxon-name-part-type="species" reg="mirabile">mirabile</tp:taxon-name-part></tp:taxon-name></italic>. Both names, <italic><tp:taxon-name><tp:taxon-name-part taxon-name-part-type="genus" reg="Capsicum">C.</tp:taxon-name-part><tp:taxon-name-part taxon-name-part-type="species" reg="mirabile">mirabile</tp:taxon-name-part></tp:taxon-name></italic> and <italic><tp:taxon-name><tp:taxon-name-part taxon-name-part-type="genus" reg="Capsicum">C.</tp:taxon-name-part><tp:taxon-name-part taxon-name-part-type="species" reg="buforum">buforum</tp:taxon-name-part></tp:taxon-name></italic> have been used in literature for accessions used in cytogenetic studies (<xref ref-type="bibr" rid="B474">Tong and Bosland 2003</xref>; <xref ref-type="bibr" rid="B381">Pozzobon and Schifino-Wittmann 2006</xref>; <xref ref-type="bibr" rid="B382">Pozzobon et al. 2006</xref>; <xref ref-type="bibr" rid="B317">Moscone et al. 2007</xref>). <xref ref-type="bibr" rid="B35">Barboza and Bianchetti (2005)</xref> and <xref ref-type="bibr" rid="B37">Barboza et al. (2011</xref>, <xref ref-type="bibr" rid="B39">2020a</xref>) provided identification keys for the Brazilian species, finally resolving the ambiguities surrounding <italic><tp:taxon-name><tp:taxon-name-part taxon-name-part-type="genus" reg="Capsicum">C.</tp:taxon-name-part><tp:taxon-name-part taxon-name-part-type="species" reg="mirabile">mirabile</tp:taxon-name-part></tp:taxon-name></italic>.</p><fig id="F88" position="float" orientation="portrait"><object-id xmlns:xlink="http://www.w3.org/1999/xlink" content-type="doi" xlink:type="simple">10.3897/phytokeys.200.71667.figure88</object-id><object-id xmlns:xlink="http://www.w3.org/1999/xlink" content-type="arpha" xlink:type="simple">BD88C71C-FCF0-5F3A-84C4-89A703B4C1F5</object-id><label>Figure 88.</label><caption><p><italic><tp:taxon-name><tp:taxon-name-part taxon-name-part-type="genus" reg="Capsicum">Capsicum</tp:taxon-name-part><tp:taxon-name-part taxon-name-part-type="species" reg="mirabile">mirabile</tp:taxon-name-part></tp:taxon-name></italic><bold>A</bold> flowering branch <bold>B, C</bold> major and minor leaf <bold>D</bold> flower bud <bold>E</bold> flower, in lateral view <bold>F, G</bold> flowers, upper views <bold>H</bold> sector of opened corolla <bold>I</bold> gynoecium <bold>J</bold> fruit <bold>K</bold> fruit, in cross section <bold>L</bold> seed. From <italic><xref ref-type="bibr" rid="B197">Hunziker 1956</xref>2.</italic> Drawn by L. Sánchez.</p></caption><graphic xmlns:xlink="http://www.w3.org/1999/xlink" xlink:href="phytokeys-200-001_article-71667__-g088.jpg" position="float" orientation="portrait" xlink:type="simple" id="oo_695503.jpg"><uri content-type="original_file" xlink:type="simple">https://binary.pensoft.net/fig/695503</uri></graphic></fig><p><italic><tp:taxon-name><tp:taxon-name-part taxon-name-part-type="genus" reg="Capsicum">Capsicum</tp:taxon-name-part><tp:taxon-name-part taxon-name-part-type="species" reg="mirabile">mirabile</tp:taxon-name-part></tp:taxon-name></italic> is characterised by shrubby habit with dichotomous branching, glabrous or glabrescent pubescence, short petioles, elliptic to ovate leaves, few flowers (2–7) per node, five short to long calyx appendages, purple corolla with white margin and yellowish-green or yellowish-white centre and greenish-golden yellow fruits (Table <xref ref-type="table" rid="T4">4</xref>, Fig. <xref ref-type="fig" rid="F89">89</xref>).</p><fig id="F89" position="float" orientation="portrait"><object-id xmlns:xlink="http://www.w3.org/1999/xlink" content-type="doi" xlink:type="simple">10.3897/phytokeys.200.71667.figure89</object-id><object-id xmlns:xlink="http://www.w3.org/1999/xlink" content-type="arpha" xlink:type="simple">BB440913-8CD9-53B8-BE0C-1FEA973832D5</object-id><label>Figure 89.</label><caption><p><italic><tp:taxon-name><tp:taxon-name-part taxon-name-part-type="genus" reg="Capsicum">Capsicum</tp:taxon-name-part><tp:taxon-name-part taxon-name-part-type="species" reg="mirabile">mirabile</tp:taxon-name-part></tp:taxon-name></italic><bold>A</bold> plant <bold>B</bold> flower buds on geniculate pedicels <bold>C</bold> flower, in pre-anthesis <bold>D</bold> flower, seen from behind <bold>E, H</bold> flowers, in front view, showing corollas with different colouration <bold>F</bold> flower, in full anthesis <bold>G</bold> flower, seen from behind <bold>I</bold> immature fruits <bold>J</bold> mature fruit <bold>A, B, D–J</bold> from <italic>Barboza &amp; Deanna 5024</italic><bold>C</bold> from <italic>Bianchetti &amp; Bustamante 1518</italic><bold>A, B, D–H</bold> photos by G.E. Barboza <bold>C</bold> photo by L. Bianchetti <bold>I, J</bold> photos by R. Deanna.</p></caption><graphic xmlns:xlink="http://www.w3.org/1999/xlink" xlink:href="phytokeys-200-001_article-71667__-g089.jpg" position="float" orientation="portrait" xlink:type="simple" id="oo_695504.jpg"><uri content-type="original_file" xlink:type="simple">https://binary.pensoft.net/fig/695504</uri></graphic></fig><p>The distinctive corolla spots of this species were not mentioned in the protologue (Martius 1846), although the other diagnostic characters were clearly stated; this may have introduced confusion into the understanding of this species. Variations in some of the morphological features have been observed in the field, such as the length of the calyx appendages, which can range from very short (&lt; 1 mm long, Rio de Janeiro, Espírito Santo and Minas Gerais States) to longer (up to 3 mm, São Paulo and Minas Gerais States) and the shape of the leaves (usually elliptic, but also ovate). The most variable trait is the extent and intensity of tones of the reddish-brown spots in the corolla (Fig. <xref ref-type="fig" rid="F89">89C–H</xref>), covering partially or almost completely the lobes within (<xref ref-type="bibr" rid="B78">Carrizo García et al. 2013</xref> and see photographs in <ext-link xmlns:xlink="http://www.w3.org/1999/xlink" xlink:href="http://www.pepperfriends.org/dbpf/capsicum-mirabile_001.asp" ext-link-type="uri" xlink:type="simple">http://www.pepperfriends.org/dbpf/capsicum-mirabile_001.asp</ext-link> and <ext-link xmlns:xlink="http://www.w3.org/1999/xlink" xlink:href="http://www.pepperfriends.org/dbpf/capsicum-mirabile_003.asp" ext-link-type="uri" xlink:type="simple">http://www.pepperfriends.org/dbpf/capsicum-mirabile_003.asp</ext-link>). Variation in the corolla colour has also been observed in specimens in cultivation at the Federal University of Viçosa (seeds from Espírito Santo). Each corolla lobe had a unique purplish spot in some specimens (<italic>Hunziker 25235</italic>) or two intense purple spots (<italic>Hunziker 25243</italic>) or the spots were scarcely purple or nearly lacking all together (<italic>Hunziker 25236</italic>).</p><p><italic><tp:taxon-name><tp:taxon-name-part taxon-name-part-type="genus" reg="Capsicum">Capsicum</tp:taxon-name-part><tp:taxon-name-part taxon-name-part-type="species" reg="mirabile">mirabile</tp:taxon-name-part></tp:taxon-name></italic> is sympatric with <italic><tp:taxon-name><tp:taxon-name-part taxon-name-part-type="genus" reg="Capsicum">C.</tp:taxon-name-part><tp:taxon-name-part taxon-name-part-type="species" reg="friburgense">friburgense</tp:taxon-name-part></tp:taxon-name></italic> near the top of Cerro Calêdonia (Nova Friburgo, Rio de Janeiro) where the latter is endemic. Both species share geniculate pedicels, a calyx with five appendages, greenish-golden yellow fruits and blackish-brown or black seeds. They are easily told apart by the shape and colour of the corolla (stellate and multi-coloured in <italic><tp:taxon-name><tp:taxon-name-part taxon-name-part-type="genus" reg="Capsicum">C.</tp:taxon-name-part><tp:taxon-name-part taxon-name-part-type="species" reg="mirabile">mirabile</tp:taxon-name-part></tp:taxon-name></italic> vs. campanulate-urceolate and entirely lilac or pink in <italic><tp:taxon-name><tp:taxon-name-part taxon-name-part-type="genus" reg="Capsicum">C.</tp:taxon-name-part><tp:taxon-name-part taxon-name-part-type="species" reg="friburgense">friburgense</tp:taxon-name-part></tp:taxon-name></italic>) and the leaf shape (elliptic to ovate in <italic><tp:taxon-name><tp:taxon-name-part taxon-name-part-type="genus" reg="Capsicum">C.</tp:taxon-name-part><tp:taxon-name-part taxon-name-part-type="species" reg="mirabile">mirabile</tp:taxon-name-part></tp:taxon-name></italic> vs. ovate in <italic><tp:taxon-name><tp:taxon-name-part taxon-name-part-type="genus" reg="Capsicum">C.</tp:taxon-name-part><tp:taxon-name-part taxon-name-part-type="species" reg="friburgense">friburgense</tp:taxon-name-part></tp:taxon-name></italic>).</p><p>The two species similar to <italic><tp:taxon-name><tp:taxon-name-part taxon-name-part-type="genus" reg="Capsicum">C.</tp:taxon-name-part><tp:taxon-name-part taxon-name-part-type="species" reg="mirabile">mirabile</tp:taxon-name-part></tp:taxon-name></italic> are <italic><tp:taxon-name><tp:taxon-name-part taxon-name-part-type="genus" reg="Capsicum">C.</tp:taxon-name-part><tp:taxon-name-part taxon-name-part-type="species" reg="villosum">villosum</tp:taxon-name-part></tp:taxon-name></italic> and <italic><tp:taxon-name><tp:taxon-name-part taxon-name-part-type="genus" reg="Capsicum">C.</tp:taxon-name-part><tp:taxon-name-part taxon-name-part-type="species" reg="muticum">muticum</tp:taxon-name-part></tp:taxon-name></italic>. The main difference amongst the three species is the pubescence, since <italic><tp:taxon-name><tp:taxon-name-part taxon-name-part-type="genus" reg="Capsicum">C.</tp:taxon-name-part><tp:taxon-name-part taxon-name-part-type="species" reg="mirabile">mirabile</tp:taxon-name-part></tp:taxon-name></italic> is almost completely glabrous (or sparsely pubescent) and the other two species are densely pubescent on stems, leaves, pedicels and calyx. <italic><tp:taxon-name><tp:taxon-name-part taxon-name-part-type="genus" reg="Capsicum">Capsicum</tp:taxon-name-part><tp:taxon-name-part taxon-name-part-type="species" reg="villosum">villosum</tp:taxon-name-part></tp:taxon-name></italic> has five calyx appendages (as <italic><tp:taxon-name><tp:taxon-name-part taxon-name-part-type="genus" reg="Capsicum">C.</tp:taxon-name-part><tp:taxon-name-part taxon-name-part-type="species" reg="mirabile">mirabile</tp:taxon-name-part></tp:taxon-name></italic>), but the corolla is smaller and the lobes are more white than purple and the greenish-yellow centre is more extensive in comparison with <italic><tp:taxon-name><tp:taxon-name-part taxon-name-part-type="genus" reg="Capsicum">C.</tp:taxon-name-part><tp:taxon-name-part taxon-name-part-type="species" reg="mirabile">mirabile</tp:taxon-name-part></tp:taxon-name></italic>. <italic><tp:taxon-name><tp:taxon-name-part taxon-name-part-type="genus" reg="Capsicum">Capsicum</tp:taxon-name-part><tp:taxon-name-part taxon-name-part-type="species" reg="muticum">muticum</tp:taxon-name-part></tp:taxon-name></italic> lacks calyx appendages and the purple pigmentation is very scarce, as lines or small spots bordering the greenish-yellow centre of the corolla.</p><p>When <xref ref-type="bibr" rid="B200">Hunziker (1969b)</xref> described <italic><tp:taxon-name><tp:taxon-name-part taxon-name-part-type="genus" reg="Capsicum">C.</tp:taxon-name-part><tp:taxon-name-part taxon-name-part-type="species" reg="buforum">buforum</tp:taxon-name-part></tp:taxon-name></italic>, he stated that <italic><xref ref-type="bibr" rid="B197">Hunziker 1956</xref>2</italic> was “Typus speciei (CORD)”. Three sheets of this collection are held in CORD, but none of them has an annotation indicating intent by Hunziker; we select here the best of these (CORD00006616) as the lectotype.</p><fig id="F90" position="float" orientation="portrait"><object-id xmlns:xlink="http://www.w3.org/1999/xlink" content-type="doi" xlink:type="simple">10.3897/phytokeys.200.71667.figure90</object-id><object-id xmlns:xlink="http://www.w3.org/1999/xlink" content-type="arpha" xlink:type="simple">7657D48D-F88C-53A6-98BF-A21643D71CCD</object-id><label>Figure 90.</label><caption><p><italic><tp:taxon-name><tp:taxon-name-part taxon-name-part-type="genus" reg="Capsicum">Capsicum</tp:taxon-name-part><tp:taxon-name-part taxon-name-part-type="species" reg="mirum">mirum</tp:taxon-name-part></tp:taxon-name></italic>. Holotype (CORD). From <italic>Barboza et al. 1648</italic>. Copyright Universidad Nacional de Córdoba, Argentina. Reproduced with permission.</p></caption><graphic xmlns:xlink="http://www.w3.org/1999/xlink" xlink:href="phytokeys-200-001_article-71667__-g090.jpg" position="float" orientation="portrait" xlink:type="simple" id="oo_695505.jpg"><uri content-type="original_file" xlink:type="simple">https://binary.pensoft.net/fig/695505</uri></graphic></fig></tp:treatment-sec><tp:treatment-sec sec-type="material" id="SECID0E31RO"><title>Specimens examined.</title><p>See Suppl. material <xref ref-type="supplementary-material" rid="S4">4</xref>: Appendix 4.</p></tp:treatment-sec><tp:treatment-sec><!--Section generated to contain objects referenced in tp:taxon-treatment.--><fig id="F86" position="float" orientation="portrait"><object-id xmlns:xlink="http://www.w3.org/1999/xlink" content-type="doi" xlink:type="simple">10.3897/phytokeys.200.71667.figure86</object-id><object-id xmlns:xlink="http://www.w3.org/1999/xlink" content-type="arpha" xlink:type="simple">ADC50493-B3EF-5560-9D06-2AF3EFC51647</object-id><label>Figure 86.</label><caption><p>Distribution of <italic><tp:taxon-name><tp:taxon-name-part taxon-name-part-type="genus" reg="Capsicum">C.</tp:taxon-name-part><tp:taxon-name-part taxon-name-part-type="species" reg="lycianthoides">lycianthoides</tp:taxon-name-part></tp:taxon-name></italic>, <italic><tp:taxon-name><tp:taxon-name-part taxon-name-part-type="genus" reg="Capsicum">C.</tp:taxon-name-part><tp:taxon-name-part taxon-name-part-type="species" reg="minutiflorum">minutiflorum</tp:taxon-name-part></tp:taxon-name></italic> and <italic><tp:taxon-name><tp:taxon-name-part taxon-name-part-type="genus" reg="Capsicum">C.</tp:taxon-name-part><tp:taxon-name-part taxon-name-part-type="species" reg="mirabile">mirabile</tp:taxon-name-part></tp:taxon-name></italic>.</p></caption><graphic xmlns:xlink="http://www.w3.org/1999/xlink" xlink:href="phytokeys-200-001_article-71667__-g086.jpg" position="float" orientation="portrait" xlink:type="simple" id="oo_695501.jpg"><uri content-type="original_file" xlink:type="simple">https://binary.pensoft.net/fig/695501</uri></graphic></fig><table-wrap id="T4" position="float" orientation="portrait"><label>Table 4.</label><caption><p>Differences between <italic><tp:taxon-name><tp:taxon-name-part taxon-name-part-type="genus" reg="Capsicum">C.</tp:taxon-name-part><tp:taxon-name-part taxon-name-part-type="species" reg="mirum">mirum</tp:taxon-name-part></tp:taxon-name></italic>, <italic><tp:taxon-name><tp:taxon-name-part taxon-name-part-type="genus" reg="Capsicum">C.</tp:taxon-name-part><tp:taxon-name-part taxon-name-part-type="species" reg="cornutum">cornutum</tp:taxon-name-part></tp:taxon-name></italic>, <italic><tp:taxon-name><tp:taxon-name-part taxon-name-part-type="genus" reg="Capsicum"/><tp:taxon-name-part taxon-name-part-type="species" reg="carassense">carassense</tp:taxon-name-part></tp:taxon-name></italic> and <italic><tp:taxon-name><tp:taxon-name-part taxon-name-part-type="genus" reg="Capsicum">C.</tp:taxon-name-part><tp:taxon-name-part taxon-name-part-type="species" reg="mirabile">mirabile</tp:taxon-name-part></tp:taxon-name></italic>.</p></caption><table id="TID0EF4FQ" rules="all"><tbody><tr><th rowspan="1" colspan="1">Character</th><th rowspan="1" colspan="1">
                    <italic>
                      <tp:taxon-name><tp:taxon-name-part taxon-name-part-type="genus" reg="Capsicum">C.</tp:taxon-name-part><tp:taxon-name-part taxon-name-part-type="species" reg="mirum">mirum</tp:taxon-name-part></tp:taxon-name>
                    </italic>
                  </th><th rowspan="1" colspan="1">
                    <italic>
                      <tp:taxon-name><tp:taxon-name-part taxon-name-part-type="genus" reg="Capsicum">C.</tp:taxon-name-part><tp:taxon-name-part taxon-name-part-type="species" reg="cornutum">cornutum</tp:taxon-name-part></tp:taxon-name>
                    </italic>
                  </th><th rowspan="1" colspan="1">
                    <italic>
                      <tp:taxon-name><tp:taxon-name-part taxon-name-part-type="genus" reg="Capsicum">C.</tp:taxon-name-part><tp:taxon-name-part taxon-name-part-type="species" reg="carassense">carassense</tp:taxon-name-part></tp:taxon-name>
                    </italic>
                  </th><th rowspan="1" colspan="1">
                    <italic>
                      <tp:taxon-name><tp:taxon-name-part taxon-name-part-type="genus" reg="Capsicum">C.</tp:taxon-name-part><tp:taxon-name-part taxon-name-part-type="species" reg="mirabile">mirabile</tp:taxon-name-part></tp:taxon-name>
                    </italic>
                  </th></tr><tr><td rowspan="1" colspan="1">Indument/trichomes (stems and leaves)</td><td rowspan="1" colspan="1">Densely pubescent/trichomes antrorse</td><td rowspan="1" colspan="1">Densely pubescent/trichome spreading</td><td rowspan="1" colspan="1">Moderately to densely pubescent/trichomes antrorse</td><td rowspan="1" colspan="1">Glabrate to sparsely pubescent/trichomes antrorse</td></tr><tr><td rowspan="1" colspan="1">Major leaf shape</td><td rowspan="1" colspan="1">Mostly elliptic, apex acute to acuminate</td><td rowspan="1" colspan="1">Ovate to widely elliptic, apex acuminate</td><td rowspan="1" colspan="1">Narrowly elliptic to lanceolate, apex acute to obtuse</td><td rowspan="1" colspan="1">Elliptic to ovate, rarely narrowly elliptic, apex acuminate to long- acuminate</td></tr><tr><td rowspan="1" colspan="1">Major leaf length/width ratio</td><td rowspan="1" colspan="1">2.5–3</td><td rowspan="1" colspan="1">2.4–5</td><td rowspan="1" colspan="1">(4–) 5–10 (–16)</td><td rowspan="1" colspan="1">(2–) 2.5–4 (–4.9)</td></tr><tr><td rowspan="1" colspan="1">Petioles length</td><td rowspan="1" colspan="1">0.8–2.5 cm</td><td rowspan="1" colspan="1">0.3–0.8 cm</td><td rowspan="1" colspan="1">0.2–0.6 cm</td><td rowspan="1" colspan="1">0.7–2.5 cm</td></tr><tr><td rowspan="1" colspan="1">Pedicels length</td><td rowspan="1" colspan="1">12–17 mm</td><td rowspan="1" colspan="1">(22–) 25–35 mm</td><td rowspan="1" colspan="1">(12–) 15–20 (–22) mm</td><td rowspan="1" colspan="1">(13–) 16–25 mm</td></tr><tr><td rowspan="1" colspan="1">Buds colour</td><td rowspan="1" colspan="1">Purple</td><td rowspan="1" colspan="1">White with green and purple spots</td><td rowspan="1" colspan="1">Cream with greenish-yellow spots</td><td rowspan="1" colspan="1">Purple or greenish-purple</td></tr><tr><td rowspan="1" colspan="1">Calyx appendages</td><td rowspan="1" colspan="1">10, subequal, spreading, long, (1.7–) 2–3.2 mm</td><td rowspan="1" colspan="1">(5–) 7–10, unequal, erect or spreading, short to long, 0.5–6 mm</td><td rowspan="1" colspan="1">5, subequal, long, erect, (2.8–) 3–4 (–5) mm</td><td rowspan="1" colspan="1">5, subequal, erect, short to long, (0.4–) 0.5–1.5 (–3) mm</td></tr><tr><td rowspan="1" colspan="1">Corolla size</td><td rowspan="1" colspan="1">6–8 mm long, 11–14 mm in diameter</td><td rowspan="1" colspan="1">(8–) 9–14 mm long, 18–22 mm in diameter</td><td rowspan="1" colspan="1">(8–) 10–12 mm long, 13–20 mm in diameter</td><td rowspan="1" colspan="1">(6–) 7.5–12 mm long, (9–) 10–13 mm in diameter</td></tr><tr><td rowspan="1" colspan="1">Corolla colour</td><td rowspan="1" colspan="1">Almost entirely purple and a thin white border within</td><td rowspan="1" colspan="1">White with small purple or reddish-brown spots within</td><td rowspan="1" colspan="1">Mostly with large purple spots and a thin white border within</td><td rowspan="1" colspan="1">Mostly with large purple spots and a thin white border within</td></tr></tbody></table></table-wrap><supplementary-material xmlns:xlink="http://www.w3.org/1999/xlink" id="S4" position="float" orientation="portrait" xlink:type="simple"><object-id content-type="doi" xlink:type="simple">10.3897/phytokeys.200.71667.suppl4</object-id><object-id content-type="zenodo_dep_id" xlink:type="simple">7077091</object-id><object-id content-type="arpha" xlink:type="simple">2B21878C-9A4C-545F-9C67-441D4D944C74</object-id><label>Supplementary material 4</label><caption><p>Appendix 4. Specimens examined</p></caption><statement content-type="dataType"><label>Data type</label><p>Occurences (PDF file)</p></statement><statement content-type="notes"><label>Explanation note</label><p>Full information of the specimens examined for each <italic><tp:taxon-name><tp:taxon-name-part taxon-name-part-type="genus" reg="Capsicum">Capsicum</tp:taxon-name-part></tp:taxon-name></italic> species.</p></statement><media xlink:href="phytokeys-200-001_article-71667__-s004.pdf" mimetype="application" mime-subtype="pdf" position="float" orientation="portrait" xlink:type="simple" id="oo_695540.pdf"><uri content-type="original_file" xlink:type="simple">https://binary.pensoft.net/file/695540</uri></media><permissions><license xlink:type="simple"><license-p>This dataset is made available under the Open Database License (http://opendatacommons.org/licenses/odbl/1.0/). The Open Database License (ODbL) is a license agreement intended to allow users to freely share, modify, and use this Dataset while maintaining this same freedom for others, provided that the original source and author(s) are credited.</license-p></license></permissions><attrib specific-use="authors">Gloria E. Barboza, Carolina Carrizo García, Luciano de Bem Bianchetti, María V. Romero, Marisel Scaldaferro</attrib></supplementary-material></tp:treatment-sec><ref-list><ref id="B197"><mixed-citation xmlns:xlink="http://www.w3.org/1999/xlink" xlink:type="simple"><person-group><name name-style="western"><surname>Hunziker</surname><given-names>AT</given-names></name></person-group> (<year>1956</year>) <article-title>Synopsis of the genus <italic><tp:taxon-name><tp:taxon-name-part taxon-name-part-type="genus">Capsicum</tp:taxon-name-part></tp:taxon-name></italic>. Huitième Congrès International de Botanique. Paris. Comptes Rendus des Séances, Rapports et Communications 1954, sect.</article-title><volume>4</volume>: <fpage>73</fpage>–<lpage>74</lpage>.</mixed-citation></ref><ref id="B32"><mixed-citation xmlns:xlink="http://www.w3.org/1999/xlink" xlink:type="simple"><person-group><name name-style="western"><surname>Barboza</surname><given-names>GE</given-names></name></person-group> (<year>2011</year>) <article-title>Lectotypifications, synonymy, and a new name in <italic><tp:taxon-name><tp:taxon-name-part taxon-name-part-type="genus">Capsicum</tp:taxon-name-part></tp:taxon-name></italic> (<tp:taxon-name><tp:taxon-name-part taxon-name-part-type="subfamily">Solanoideae</tp:taxon-name-part></tp:taxon-name>, <tp:taxon-name><tp:taxon-name-part taxon-name-part-type="family">Solanaceae</tp:taxon-name-part></tp:taxon-name>).</article-title><source>PhytoKeys</source><volume>2</volume>: <fpage>23</fpage>–<lpage>38</lpage>. <ext-link xlink:href="10.3897/phytokeys.2.730" ext-link-type="doi" xlink:type="simple">https://doi.org/10.3897/phytokeys.2.730</ext-link></mixed-citation></ref><ref id="B474"><mixed-citation xmlns:xlink="http://www.w3.org/1999/xlink" xlink:type="simple"><person-group><name name-style="western"><surname>Tong</surname><given-names>N</given-names></name><name name-style="western"><surname>Bosland</surname><given-names>PW</given-names></name></person-group> (<year>2003</year>) <article-title>Observations on interspeciﬁc compatibility and meiotic chromosome behavior of <italic><tp:taxon-name><tp:taxon-name-part taxon-name-part-type="genus">Capsicum</tp:taxon-name-part><tp:taxon-name-part taxon-name-part-type="species">buforum</tp:taxon-name-part></tp:taxon-name></italic> and <italic><tp:taxon-name><tp:taxon-name-part taxon-name-part-type="genus">C.</tp:taxon-name-part><tp:taxon-name-part taxon-name-part-type="species">lanceolatum</tp:taxon-name-part></tp:taxon-name></italic>.</article-title><source>Genetic Resources and Crop Evolution</source><volume>50</volume>: <fpage>193</fpage>–<lpage>199</lpage>. <ext-link xlink:href="10.1023/A:1022986615694" ext-link-type="doi" xlink:type="simple">https://doi.org/10.1023/A:1022986615694</ext-link></mixed-citation></ref><ref id="B381"><mixed-citation xmlns:xlink="http://www.w3.org/1999/xlink" xlink:type="simple"><person-group><name name-style="western"><surname>Pozzobon</surname><given-names>MT</given-names></name><name name-style="western"><surname>Schifino-Wittmann</surname><given-names>MT</given-names></name></person-group> (<year>2006</year>) <article-title>A meiotic study of the wild and semi-domesticated Brazilian species of genus <italic><tp:taxon-name><tp:taxon-name-part taxon-name-part-type="genus">Capsicum</tp:taxon-name-part></tp:taxon-name></italic> L. (<tp:taxon-name><tp:taxon-name-part taxon-name-part-type="family">Solanaceae</tp:taxon-name-part></tp:taxon-name>).</article-title><source>Cytologia</source><volume>71</volume>(<issue>3</issue>): <fpage>275</fpage>–<lpage>287</lpage>. <ext-link xlink:href="10.1508/cytologia.71.275" ext-link-type="doi" xlink:type="simple">https://doi.org/10.1508/cytologia.71.275</ext-link></mixed-citation></ref><ref id="B317"><mixed-citation xmlns:xlink="http://www.w3.org/1999/xlink" xlink:type="simple"><person-group><name name-style="western"><surname>Moscone</surname><given-names>EA</given-names></name><name name-style="western"><surname>Scaldaferro</surname><given-names>MA</given-names></name><name name-style="western"><surname>Grabiele</surname><given-names>M</given-names></name><name name-style="western"><surname>Cecchini</surname><given-names>NM</given-names></name><name name-style="western"><surname>Sanchez García</surname><given-names>Y</given-names></name><name name-style="western"><surname>Jarret</surname><given-names>R</given-names></name><name name-style="western"><surname>Daviña</surname><given-names>JR</given-names></name><name name-style="western"><surname>Ducasse</surname><given-names>DA</given-names></name><name name-style="western"><surname>Barboza</surname><given-names>GE</given-names></name><name name-style="western"><surname>Ehrendorfer</surname><given-names>F</given-names></name></person-group> (<year>2007</year>) <article-title>The evolution of chili peppers (<italic><tp:taxon-name><tp:taxon-name-part taxon-name-part-type="genus">Capsicum</tp:taxon-name-part></tp:taxon-name></italic>-<tp:taxon-name><tp:taxon-name-part taxon-name-part-type="family">Solanaceae</tp:taxon-name-part></tp:taxon-name>): a cytogenetic perspective.</article-title><source>Acta Horticulturae (ISHS)</source><volume>745</volume>: <fpage>137</fpage>–<lpage>170</lpage>. <ext-link xlink:href="10.17660/ActaHortic.2007.745.5" ext-link-type="doi" xlink:type="simple">https://doi.org/10.17660/ActaHortic.2007.745.5</ext-link></mixed-citation></ref><ref id="B79"><mixed-citation xmlns:xlink="http://www.w3.org/1999/xlink" xlink:type="simple"><person-group><name name-style="western"><surname>Carrizo García</surname><given-names>C</given-names></name><name name-style="western"><surname>Barfuss</surname><given-names>MHJ</given-names></name><name name-style="western"><surname>Sehr</surname><given-names>EM</given-names></name><name name-style="western"><surname>Barboza</surname><given-names>GE</given-names></name><name name-style="western"><surname>Samuel</surname><given-names>R</given-names></name><name name-style="western"><surname>Moscone</surname><given-names>EA</given-names></name><name name-style="western"><surname>Ehrendorfer</surname><given-names>F</given-names></name></person-group> (<year>2016</year>) <article-title>Phylogenetic relationships, diversification and expansion of chili peppers (<italic><tp:taxon-name><tp:taxon-name-part taxon-name-part-type="genus">Capsicum</tp:taxon-name-part></tp:taxon-name></italic>, <tp:taxon-name><tp:taxon-name-part taxon-name-part-type="family">Solanaceae</tp:taxon-name-part></tp:taxon-name>).</article-title><source>Annals of Botany</source><volume>118</volume>: <fpage>35</fpage>–<lpage>51</lpage>. <ext-link xlink:href="10.1093/aob/mcw079" ext-link-type="doi" xlink:type="simple">https://doi.org/10.1093/aob/mcw079</ext-link></mixed-citation></ref><ref id="B441"><mixed-citation xmlns:xlink="http://www.w3.org/1999/xlink" xlink:type="simple"><person-group><name name-style="western"><surname>Smith</surname><given-names>LB</given-names></name><name name-style="western"><surname>Downs</surname><given-names>RJ</given-names></name></person-group> (<year>1966</year>) <source>Solanáceas. In: Reitz R (Ed.) Flora Ilustrada Catarinense. I Parte. Fasc. SOLA.</source><publisher-name>Herbário “Barbosa Rodrigues”</publisher-name>, <publisher-loc>Itajaí</publisher-loc>, <size units="page">321 pp</size>.</mixed-citation></ref><ref id="B207"><mixed-citation xmlns:xlink="http://www.w3.org/1999/xlink" xlink:type="simple"><person-group><name name-style="western"><surname>Hunziker</surname><given-names>AT</given-names></name></person-group> (<year>2001</year>) <source>Genera Solanacearum. The genera of <tp:taxon-name><tp:taxon-name-part taxon-name-part-type="family">Solanaceae</tp:taxon-name-part></tp:taxon-name> illustrated, arranged according to a new system. A. R. G. Gantner Verlag K.</source><publisher-name>-G</publisher-name>, <publisher-loc>Ruggell</publisher-loc>, <size units="page">500 pp</size>.</mixed-citation></ref><ref id="B382"><mixed-citation xmlns:xlink="http://www.w3.org/1999/xlink" xlink:type="simple"><person-group><name name-style="western"><surname>Pozzobon</surname><given-names>MT</given-names></name><name name-style="western"><surname>Schifino-Wittmann</surname><given-names>MT</given-names></name><name name-style="western"><surname>Bianchetti</surname><given-names>L</given-names></name></person-group> (<year>2006</year>) Chromosome numbers in wild and semidomesticated Brazilian <italic><tp:taxon-name><tp:taxon-name-part taxon-name-part-type="genus">Capsicum</tp:taxon-name-part></tp:taxon-name></italic> L. (<tp:taxon-name><tp:taxon-name-part taxon-name-part-type="family">Solanaceae</tp:taxon-name-part></tp:taxon-name>) species: do x = 12 and x = 13 represent two evolutionary lines? Botanical Journal of the Linnean Society 151: 259–269. <ext-link xlink:href="10.1111/j.1095-8339.2006.00503.x" ext-link-type="doi" xlink:type="simple">https://doi.org/10.1111/j.1095-8339.2006.00503.x</ext-link></mixed-citation></ref><ref id="B35"><mixed-citation xmlns:xlink="http://www.w3.org/1999/xlink" xlink:type="simple"><person-group><name name-style="western"><surname>Barboza</surname><given-names>GE</given-names></name><name name-style="western"><surname>Bianchetti</surname><given-names>L</given-names></name></person-group> (<year>2005</year>) <article-title>Three new species of <italic><tp:taxon-name><tp:taxon-name-part taxon-name-part-type="genus">Capsicum</tp:taxon-name-part></tp:taxon-name></italic> (<tp:taxon-name><tp:taxon-name-part taxon-name-part-type="family">Solanaceae</tp:taxon-name-part></tp:taxon-name>) and a key to the wild species from Brazil.</article-title><source>Systematic Botany</source><volume>30</volume>(<issue>4</issue>): <fpage>863</fpage>–<lpage>871</lpage>. <ext-link xlink:href="10.1600/036364405775097905" ext-link-type="doi" xlink:type="simple">https://doi.org/10.1600/036364405775097905</ext-link></mixed-citation></ref><ref id="B37"><mixed-citation xmlns:xlink="http://www.w3.org/1999/xlink" xlink:type="simple"><person-group><name name-style="western"><surname>Barboza</surname><given-names>GE</given-names></name><name name-style="western"><surname>Agra</surname><given-names>MF</given-names></name><name name-style="western"><surname>Romero</surname><given-names>MV</given-names></name><name name-style="western"><surname>Scaldaferro</surname><given-names>MA</given-names></name><name name-style="western"><surname>Moscone</surname><given-names>EA</given-names></name></person-group> (<year>2011</year>) <article-title>New endemic species of <italic><tp:taxon-name><tp:taxon-name-part taxon-name-part-type="genus">Capsicum</tp:taxon-name-part></tp:taxon-name></italic> (<tp:taxon-name><tp:taxon-name-part taxon-name-part-type="family">Solanaceae</tp:taxon-name-part></tp:taxon-name>) from the Brazilian caatinga: comparison with the re-circumscribed <italic><tp:taxon-name><tp:taxon-name-part taxon-name-part-type="genus">C.</tp:taxon-name-part><tp:taxon-name-part taxon-name-part-type="species">parvifolium</tp:taxon-name-part></tp:taxon-name></italic>.</article-title><source>Systematic Botany</source><volume>36</volume>(<issue>3</issue>): <fpage>768</fpage>–<lpage>781</lpage>. <ext-link xlink:href="10.1600/036364411X583718" ext-link-type="doi" xlink:type="simple">https://doi.org/10.1600/036364411X583718</ext-link></mixed-citation></ref><ref id="B39"><mixed-citation xmlns:xlink="http://www.w3.org/1999/xlink" xlink:type="simple"><person-group><name name-style="western"><surname>Barboza</surname><given-names>GE</given-names></name><name name-style="western"><surname>Bianchetii</surname><given-names>L</given-names></name><name name-style="western"><surname>Stehmann</surname><given-names>JR</given-names></name></person-group> (<year>2020a</year>) <article-title><italic><tp:taxon-name><tp:taxon-name-part taxon-name-part-type="genus">Capsicum</tp:taxon-name-part><tp:taxon-name-part taxon-name-part-type="species">carassense</tp:taxon-name-part></tp:taxon-name></italic> (<tp:taxon-name><tp:taxon-name-part taxon-name-part-type="family">Solanaceae</tp:taxon-name-part></tp:taxon-name>), a new species from the Brazilian Atlantic Forest.</article-title><source>PhytoKeys</source><volume>140</volume>: <fpage>125</fpage>–<lpage>138</lpage>. <ext-link xlink:href="10.3897/phytokeys.140.47071" ext-link-type="doi" xlink:type="simple">https://doi.org/10.3897/phytokeys.140.47071</ext-link></mixed-citation></ref><ref id="B78"><mixed-citation xmlns:xlink="http://www.w3.org/1999/xlink" xlink:type="simple"><person-group><name name-style="western"><surname>Carrizo García</surname><given-names>C</given-names></name><name name-style="western"><surname>Sterpetti</surname><given-names>M</given-names></name><name name-style="western"><surname>Volpi</surname><given-names>P</given-names></name><name name-style="western"><surname>Ummarino</surname><given-names>M</given-names></name><name name-style="western"><surname>Saccardo</surname><given-names>F</given-names></name></person-group> (<year>2013</year>) <article-title>Wild <italic><tp:taxon-name><tp:taxon-name-part taxon-name-part-type="genus">Capsicums</tp:taxon-name-part></tp:taxon-name></italic>: identification and in situ analysis of Brazilian species.</article-title> In: <person-group><name name-style="western"><surname>Lanteri</surname><given-names>S</given-names></name><name name-style="western"><surname>Rotino</surname><given-names>GL</given-names></name></person-group> (<role>Eds</role>) <issue-title>Proceedings of the XV Eucarpia Meeting on Genetics and Breeding of Capsicum and Eggplant.</issue-title><source>EUCARPIA, Torino</source>, <fpage>205</fpage>–<lpage>213</lpage>.</mixed-citation></ref><ref id="B200"><mixed-citation xmlns:xlink="http://www.w3.org/1999/xlink" xlink:type="simple"><person-group><name name-style="western"><surname>Hunziker</surname><given-names>AT</given-names></name></person-group> (<year>1969b</year>) <article-title>Estudios sobre <tp:taxon-name><tp:taxon-name-part taxon-name-part-type="family">Solanaceae</tp:taxon-name-part></tp:taxon-name>. VI. Contribución al conocimiento de <italic><tp:taxon-name><tp:taxon-name-part taxon-name-part-type="genus">Capsicum</tp:taxon-name-part></tp:taxon-name></italic> y géneros afines (<italic><tp:taxon-name><tp:taxon-name-part taxon-name-part-type="genus">Witheringia</tp:taxon-name-part></tp:taxon-name></italic>, <italic><tp:taxon-name><tp:taxon-name-part taxon-name-part-type="genus">Acnistus</tp:taxon-name-part></tp:taxon-name></italic>, <italic><tp:taxon-name><tp:taxon-name-part taxon-name-part-type="genus">Athenaea</tp:taxon-name-part></tp:taxon-name></italic>, etc.). Segunda Parte.</article-title><source>Kurtziana</source><volume>5</volume>: <fpage>393</fpage>–<lpage>399</lpage>.</mixed-citation></ref></ref-list></tp:taxon-treatment>
