# Supplementary material for: ﻿Monograph of wild and cultivated chili peppers (Capsicum L., Solanaceae)
Source: PhytoKeys. 2022 Jun 14;200:1–423. doi: 10.3897/phytokeys.200.71667 (PMC9881532; doi:10.3897/phytokeys.200.71667)
Supplement: XML Treatment for Capsicum mirum [file phytokeys.200.71667-treatment36.xml]

<!DOCTYPE tp:taxon-treatment
  PUBLIC "-//TaxonX//DTD Taxonomic Treatment Publishing DTD v0 20100105//EN" "tax-treatment-NSO.dtd">
<tp:taxon-treatment xmlns:tp="http://www.plazi.org/taxpub"><tp:treatment-meta><kwd-group><label>Taxon classification</label><kwd>
              <named-content content-type="kingdom">Plantae</named-content>
            </kwd><kwd>
              <named-content content-type="order">Solanales</named-content>
            </kwd><kwd>
              <named-content content-type="family">Solanaceae</named-content>
            </kwd></kwd-group><mixed-citation publication-type="journal"><person-group><name><surname>Barboza</surname><given-names>Gloria E.</given-names></name><name><surname>García</surname><given-names>Carolina Carrizo</given-names></name><name><surname>Bianchetti</surname><given-names>Luciano de Bem</given-names></name><name><surname>Romero</surname><given-names>María V.</given-names></name><name><surname>Scaldaferro</surname><given-names>Marisel</given-names></name></person-group><article-title>﻿Monograph of wild and cultivated chili peppers (<italic><tp:taxon-name><tp:taxon-name-part taxon-name-part-type="genus" reg="Capsicum">Capsicum</tp:taxon-name-part></tp:taxon-name></italic> L., <tp:taxon-name><tp:taxon-name-part taxon-name-part-type="family">Solanaceae</tp:taxon-name-part></tp:taxon-name>)</article-title><source>PhytoKeys</source><day>14</day><month>06</month><year>2022</year><volume>200</volume><fpage>1</fpage><lpage>423</lpage><pub-id pub-id-type="doi">10.3897/phytokeys.200.71667</pub-id></mixed-citation></tp:treatment-meta><tp:nomenclature><label>﻿30.</label><tp:taxon-name>
            <object-id xmlns:xlink="http://www.w3.org/1999/xlink" content-type="arpha" xlink:type="simple">2E1483E4-7999-57A3-92D4-38B644FCDC94</object-id>
            <tp:taxon-name-part taxon-name-part-type="genus" reg="Capsicum">Capsicum</tp:taxon-name-part>
            <tp:taxon-name-part taxon-name-part-type="species" reg="mirum">mirum</tp:taxon-name-part>
            <object-id xmlns:xlink="http://www.w3.org/1999/xlink" content-type="ipni" xlink:type="simple">urn:lsid:ipni.org:names:77299337-1</object-id>
          </tp:taxon-name><tp:taxon-authority>Barboza</tp:taxon-authority><tp:taxon-status xmlns:xlink="http://www.w3.org/1999/xlink" xlink:type="simple">sp. nov.</tp:taxon-status><xref ref-type="fig" rid="F91">Fig. 91</xref></tp:nomenclature><tp:treatment-sec sec-type="diagnosis" id="SECID0EU3RO"><title>Diagnosis.</title><p><italic><tp:taxon-name><tp:taxon-name-part taxon-name-part-type="genus" reg="Capsicum">Capsicum</tp:taxon-name-part><tp:taxon-name-part taxon-name-part-type="species" reg="mirum">mirum</tp:taxon-name-part></tp:taxon-name></italic> is morphologically most similar to <italic><tp:taxon-name><tp:taxon-name-part taxon-name-part-type="genus" reg="Capsicum">C.</tp:taxon-name-part><tp:taxon-name-part taxon-name-part-type="species" reg="cornutum">cornutum</tp:taxon-name-part></tp:taxon-name></italic> (Hiern) Hunz., but differs in having antrorse pubescence on stems and leaves, longer petioles, a 2–3-flowered inflorescence, shorter pedicels, purple buds, subequal calyx appendages, smaller corollas almost entirely purplish outside and within and longer filaments.</p></tp:treatment-sec><tp:treatment-sec sec-type="material" id="SECID0EQ4RO"><title>Type.</title><p>Brazil. São Paulo: Mun. Bananal, a unos 17 km al sur de Bananal, por ruta SP 247, rumbo a Sertão do Bocaina, <named-content xmlns:xlink="http://www.w3.org/1999/xlink" content-type="dwc:verbatimCoordinates" xlink:type="simple"><named-content content-type="geo-json" specific-use="{&#34;type&#34;:&#34;Point&#34;,&#34;coordinates&#34;:[-44.385833,-22.758611]}" id="NCID0EZ4RO" xlink:type="simple">22°45'31"S, 44°23'09"W</named-content></named-content>, 1150 m elev., 26 Feb 2006, <italic>G.E. Barboza, E.M. Filippa, A. Gutierrez &amp; G. Bertone 1648</italic> (fl, fr) (holotype: CORD [CORD 00101760], isotypes: BHCB [BHCB 195615], CORD [CORD00101760]).</p></tp:treatment-sec><tp:treatment-sec sec-type="description" id="SECID0EA5RO"><title>Description.</title><p>Erect to compact shrubs 1.5–2 (–3) m tall, much branched above, the branches dichotomous, much spreading horizontally and leafy. Young stems angled, fragile, green, densely pubescent with flexuous, antrorse, curved, simple, uniseriate, 4–7-celled, eglandular trichomes 0.3–0.8 mm long; nodes solid, purple; bark of older stems brown, moderately pubescent; lenticels absent. Sympodial units difoliate, the leaves geminate, the leaf pair unequal in size and similar or dissimilar in shape. Leaves membranous, slightly discolorous, green adaxially, pale green with the mid-vein and the secondary veins prominent abaxially, moderately pubescent on both surfaces and margins, abaxial veins densely pubescent with antrorse, curved, 3–6-celled, eglandular trichomes; blades of major leaves 7–10.5 cm long, 2.5–3.5 cm wide, elliptic or ovate, the major veins 5–6 on each side of mid-vein, the base unequal and attenuate, the margins entire, the apex acute to acuminate; petioles 1.4–2.5 cm long, green adaxially and abaxially, moderately pubescent, the trichomes antrorse; blades of minor leaves 4.5–5.7 cm long, 2.5–2.7 cm wide, ovate, the major veins 3–4 on each side of mid-vein, the base attenuate or rounded, the margins entire, the apex acute; petioles 0.8–1 cm long, green, moderately pubescent, the trichomes antrorse. Inflorescences axillary, 2–3 flowers per axil or flowers solitary; flowering pedicels 12–17 mm long, thin, angled, erect to slightly spreading, geniculate at anthesis, green or with purple lines, the youngest purple, densely pubescent, the eglandular trichomes long and spreading, the glandular trichomes sparse, small; pedicels scars inconspicuous. Buds globose to ovoid, purple to strongly purple and green at the base. Flowers 5-merous. Calyx 1.8–2 mm long, ca. 2.5 mm wide, cup-shaped, circular in outline, fleshy, green, strongly 10-nerved, the veins purple, densely pubescent with short antrorse eglandular trichomes, the calyx appendages 10, (1.7–) 2–3.2 mm long, subequal, thin, spreading, cylindrical, green, inserted very close to the margin, densely pubescent with spreading, long, eglandular trichomes. Corolla 6–8 mm long, 11–14 mm in diameter, almost entirely purple, with a thin white margin and yellowish-green centre outside and within, stellate with thin interpetalar membrane, lobed halfway to the base, pubescent adaxially with glandular trichomes (stalk long, 2–3-celled; head globose, peltate, unicellular) in the throat and base of the lobes, glabrous abaxially, the tube 2–3 mm long, the lobes 4–5 mm long, 3.5–4 mm wide, triangular, the margins with short eglandular trichomes, the tips papillate or with short eglandular trichomes. Stamens five, equal; filaments 3–3.2 mm long, white, inserted on the corolla ca. 1 mm from the base, with auricles fused to the corolla at the point of insertion; anthers 1.3–1.6 mm long, ellipsoid, lilac or pale blue, with a broad cream connective before opening, not connivent at anthesis. Gynoecium with ovary ca. 1.2 mm in diameter, light green, globose; ovules more than two per locule; nectary ca. 0.5 mm tall, paler than the ovary; styles homomorphic, 3.5–5 mm long, barely exserted beyond the anthers, cream, clavate; stigma 0.2–0.3 mm long, ca. 0.8–0.9 mm wide, discoid, cream. Berry globose, green when immature (mature berries not seen), pungent, the pericarp with giant cells (endocarp alveolate), stone cells absent; fruiting pedicels 20–30 mm long, pendent and curved, angled, slightly widened at the apex, green; fruiting calyx 3–4 mm in diameter, persistent, not accrescent, discoid, green or purple, the appendages 2.5–3.5 mm long, spreading, straight or slightly curved. Seeds 9–12 per fruit, 2.4–3.2 mm long, 1.8–2.3 mm wide, C-shaped, brownish-black to black, the seed coat reticulate and tuberculate at margins (<abbrev xmlns:xlink="http://www.w3.org/1999/xlink" xlink:title="stereomicroscope" id="ABBRID0EG5RO" xlink:type="simple">SM</abbrev>), reticulate with pillar-like outgrowths at margins (<abbrev xmlns:xlink="http://www.w3.org/1999/xlink" xlink:title="scanning electron microscope" id="ABBRID0EK5RO" xlink:type="simple">SEM</abbrev>); the cells irregular in shape, the lateral walls sinuate, polygonal at margins; embryo imbricate.</p><fig id="F91" position="float" orientation="portrait"><object-id xmlns:xlink="http://www.w3.org/1999/xlink" content-type="doi" xlink:type="simple">10.3897/phytokeys.200.71667.figure91</object-id><object-id xmlns:xlink="http://www.w3.org/1999/xlink" content-type="arpha" xlink:type="simple">CDD00785-4099-5A11-B86D-64079E5D4D01</object-id><label>Figure 91.</label><caption><p><italic><tp:taxon-name><tp:taxon-name-part taxon-name-part-type="genus" reg="Capsicum">Capsicum</tp:taxon-name-part><tp:taxon-name-part taxon-name-part-type="species" reg="mirum">mirum</tp:taxon-name-part></tp:taxon-name></italic><bold>A</bold> plant <bold>B</bold> flowering branch <bold>C</bold> bud on geniculate pedicel <bold>D</bold> flower in pre-anthesis <bold>E</bold> flower, lateral view <bold>F</bold> flower, in front view <bold>G</bold> flower, seen from behind <bold>H</bold> fruiting calyx <bold>I</bold> immature fruits. No specimen vouchers. Photos taken <italic>in situ</italic> by J. Lackey (Associazione PepperFriends).</p></caption><graphic xmlns:xlink="http://www.w3.org/1999/xlink" xlink:href="phytokeys-200-001_article-71667__-g091.jpg" position="float" orientation="portrait" xlink:type="simple" id="oo_695506.jpg"><uri content-type="original_file" xlink:type="simple">https://binary.pensoft.net/fig/695506</uri></graphic></fig></tp:treatment-sec><tp:treatment-sec sec-type="distribution" id="SECID0E16RO"><title>Distribution.</title><p><italic><tp:taxon-name><tp:taxon-name-part taxon-name-part-type="genus" reg="Capsicum">Capsicum</tp:taxon-name-part><tp:taxon-name-part taxon-name-part-type="species" reg="mirum">mirum</tp:taxon-name-part></tp:taxon-name></italic> occurs in a very restricted area in south-eastern Brazil (São Paulo State) (Fig. <xref ref-type="fig" rid="F92">92</xref>).</p><fig id="F92" position="float" orientation="portrait"><object-id xmlns:xlink="http://www.w3.org/1999/xlink" content-type="doi" xlink:type="simple">10.3897/phytokeys.200.71667.figure92</object-id><object-id xmlns:xlink="http://www.w3.org/1999/xlink" content-type="arpha" xlink:type="simple">2CEB8916-E81E-59E7-BC2A-684E8DCCC6E6</object-id><label>Figure 92.</label><caption><p>Distribution of <italic><tp:taxon-name><tp:taxon-name-part taxon-name-part-type="genus" reg="Capsicum">C.</tp:taxon-name-part><tp:taxon-name-part taxon-name-part-type="species" reg="mirum">mirum</tp:taxon-name-part></tp:taxon-name></italic>, <italic><tp:taxon-name><tp:taxon-name-part taxon-name-part-type="genus" reg="Capsicum">C.</tp:taxon-name-part><tp:taxon-name-part taxon-name-part-type="species" reg="muticum">muticum</tp:taxon-name-part></tp:taxon-name></italic>, <italic><tp:taxon-name><tp:taxon-name-part taxon-name-part-type="genus" reg="Capsicum">C.</tp:taxon-name-part><tp:taxon-name-part taxon-name-part-type="species" reg="neei">neei</tp:taxon-name-part></tp:taxon-name></italic> and <italic><tp:taxon-name><tp:taxon-name-part taxon-name-part-type="genus" reg="Capsicum">C.</tp:taxon-name-part><tp:taxon-name-part taxon-name-part-type="species" reg="parvifolium">parvifolium</tp:taxon-name-part></tp:taxon-name></italic>.</p></caption><graphic xmlns:xlink="http://www.w3.org/1999/xlink" xlink:href="phytokeys-200-001_article-71667__-g092.jpg" position="float" orientation="portrait" xlink:type="simple" id="oo_695507.jpg"><uri content-type="original_file" xlink:type="simple">https://binary.pensoft.net/fig/695507</uri></graphic></fig></tp:treatment-sec><tp:treatment-sec sec-type="ecology" id="SECID0EICSO"><title>Ecology.</title><p><italic><tp:taxon-name><tp:taxon-name-part taxon-name-part-type="genus" reg="Capsicum">Capsicum</tp:taxon-name-part><tp:taxon-name-part taxon-name-part-type="species" reg="mirum">mirum</tp:taxon-name-part></tp:taxon-name></italic> occurs in small populations in the coastal Atlantic Forests (Mata Atlântica), at the margins of the forest usually in the sun, between 1,100 and 1,300 m elevation.</p></tp:treatment-sec><tp:treatment-sec sec-type="phenology" id="SECID0EZCSO"><title>Phenology.</title><p>The species has been collected in flower and in immature fruits (but mature seeds) in February and April.</p></tp:treatment-sec><tp:treatment-sec sec-type="Chromosome number" id="SECID0E5CSO"><title>Chromosome number.</title><p>Not known.</p></tp:treatment-sec><tp:treatment-sec sec-type="etymology" id="SECID0EDDSO"><title>Etymology.</title><p>The specific epithet comes from the Latin <italic>mirus</italic> (wonderful, extraordinary), referring to the remarkable beauty of this species given by the colourful corolla and the showy calyx.</p></tp:treatment-sec><tp:treatment-sec sec-type="Common names" id="SECID0ELDSO"><title>Common names.</title><p>None recorded.</p></tp:treatment-sec><tp:treatment-sec sec-type="Uses" id="SECID0EQDSO"><title>Uses.</title><p>None recorded.</p></tp:treatment-sec><tp:treatment-sec sec-type="Preliminary conservation assessment" id="SECID0EVDSO"><title>Preliminary conservation assessment.</title><p><abbrev xmlns:xlink="http://www.w3.org/1999/xlink" xlink:title="extent of occurrence" id="ABBRID0E2DSO" xlink:type="simple">EOO</abbrev> (1.205 km<sup>2</sup>); <abbrev xmlns:xlink="http://www.w3.org/1999/xlink" xlink:title="area of occupancy" id="ABBRID0EBESO" xlink:type="simple">AOO</abbrev> (8 km<sup>2</sup>). <italic><tp:taxon-name><tp:taxon-name-part taxon-name-part-type="genus" reg="Capsicum">Capsicum</tp:taxon-name-part><tp:taxon-name-part taxon-name-part-type="species" reg="mirum">mirum</tp:taxon-name-part></tp:taxon-name></italic> is the species with the narrowest extent of occurrence in the genus and with only three collections probably belonging to a single population. The species has been collected in an unprotected clearing of the Atlantic Forest where a continuing decline of the mature individuals has been observed. According to IUCN criteria, <italic><tp:taxon-name><tp:taxon-name-part taxon-name-part-type="genus" reg="Capsicum">C.</tp:taxon-name-part><tp:taxon-name-part taxon-name-part-type="species" reg="mirum">mirum</tp:taxon-name-part></tp:taxon-name></italic> is proposed as a Critically Endangered species (CR; B1ab; C2a(i)).</p></tp:treatment-sec><tp:treatment-sec sec-type="discussion" id="SECID0E4ESO"><title>Discussion.</title><p><italic><tp:taxon-name><tp:taxon-name-part taxon-name-part-type="genus" reg="Capsicum">Capsicum</tp:taxon-name-part><tp:taxon-name-part taxon-name-part-type="species" reg="mirum">mirum</tp:taxon-name-part></tp:taxon-name></italic> belongs to the Atlantic Forest clade (<xref ref-type="bibr" rid="B79">Carrizo García et al. 2016</xref>, as <italic><tp:taxon-name><tp:taxon-name-part taxon-name-part-type="genus" reg="Capsicum">C.</tp:taxon-name-part><tp:taxon-name-part taxon-name-part-type="species" reg="hunzikerianum">hunzikerianum</tp:taxon-name-part></tp:taxon-name></italic>). It is a beautiful species due to its profuse flowering branches (Fig. <xref ref-type="fig" rid="F91">91A</xref>), the intensely purple buds and corollas (Fig. <xref ref-type="fig" rid="F91">91C–G</xref>) and the long and spreading calyx appendages (Fig. <xref ref-type="fig" rid="F91">91E, H, I</xref>). Although <italic><tp:taxon-name><tp:taxon-name-part taxon-name-part-type="genus" reg="Capsicum">C.</tp:taxon-name-part><tp:taxon-name-part taxon-name-part-type="species" reg="mirum">mirum</tp:taxon-name-part></tp:taxon-name></italic> is a very attractive plant, it has been poorly collected.</p><p><italic><tp:taxon-name><tp:taxon-name-part taxon-name-part-type="genus" reg="Capsicum">Capsicum</tp:taxon-name-part><tp:taxon-name-part taxon-name-part-type="species" reg="mirum">mirum</tp:taxon-name-part></tp:taxon-name></italic> is morphologically similar to <italic><tp:taxon-name><tp:taxon-name-part taxon-name-part-type="genus" reg="Capsicum">C.</tp:taxon-name-part><tp:taxon-name-part taxon-name-part-type="species" reg="cornutum">cornutum</tp:taxon-name-part></tp:taxon-name></italic>, <italic><tp:taxon-name><tp:taxon-name-part taxon-name-part-type="genus" reg="Capsicum">C.</tp:taxon-name-part><tp:taxon-name-part taxon-name-part-type="species" reg="mirabile">mirabile</tp:taxon-name-part></tp:taxon-name></italic> and <italic><tp:taxon-name><tp:taxon-name-part taxon-name-part-type="genus" reg="Capsicum">C.</tp:taxon-name-part><tp:taxon-name-part taxon-name-part-type="species" reg="carassense">carassense</tp:taxon-name-part></tp:taxon-name></italic> with which it shares geniculate flowering pedicels at anthesis, stellate corollas, pungent fruits, brownish-black to black seeds with seed coat reticulate and tuberculate at margins and similar habitat. Differences between these species are provided in Table <xref ref-type="table" rid="T4">4</xref>.</p><p><italic><tp:taxon-name><tp:taxon-name-part taxon-name-part-type="genus" reg="Capsicum">Capsicum</tp:taxon-name-part><tp:taxon-name-part taxon-name-part-type="species" reg="mirum">mirum</tp:taxon-name-part></tp:taxon-name></italic> (as <italic><tp:taxon-name><tp:taxon-name-part taxon-name-part-type="genus" reg="Capsicum">C.</tp:taxon-name-part><tp:taxon-name-part taxon-name-part-type="species" reg="hunzikerianum">hunzikerianum</tp:taxon-name-part></tp:taxon-name></italic>) resolved as sister to <italic><tp:taxon-name><tp:taxon-name-part taxon-name-part-type="genus" reg="Capsicum">C.</tp:taxon-name-part><tp:taxon-name-part taxon-name-part-type="species" reg="schottianum">schottianum</tp:taxon-name-part></tp:taxon-name></italic> (<xref ref-type="bibr" rid="B79">Carrizo García et al. 2016</xref>). The two species have an overlapping range in São Paulo and their habitats are close enough for the two species to interact. <italic><tp:taxon-name><tp:taxon-name-part taxon-name-part-type="genus" reg="Capsicum">Capsicum</tp:taxon-name-part><tp:taxon-name-part taxon-name-part-type="species" reg="schottianum">schottianum</tp:taxon-name-part></tp:taxon-name></italic> is easily differentiated from <italic><tp:taxon-name><tp:taxon-name-part taxon-name-part-type="genus" reg="Capsicum">C.</tp:taxon-name-part><tp:taxon-name-part taxon-name-part-type="species" reg="mirum">mirum</tp:taxon-name-part></tp:taxon-name></italic> by its glabrescent to moderate pubescence, greenish-white buds, lack of calyx appendages (or five minute appendages) and mostly white corolla with a different intensity of the purple spots within (Fig. <xref ref-type="fig" rid="F116">116B–H</xref>). No intermediate individuals have been found in the area, but intensive field explorations are needed to better understand the range of <italic><tp:taxon-name><tp:taxon-name-part taxon-name-part-type="genus" reg="Capsicum">C.</tp:taxon-name-part><tp:taxon-name-part taxon-name-part-type="species" reg="mirum">mirum</tp:taxon-name-part></tp:taxon-name></italic> and if it hybridises with <italic><tp:taxon-name><tp:taxon-name-part taxon-name-part-type="genus" reg="Capsicum">C.</tp:taxon-name-part><tp:taxon-name-part taxon-name-part-type="species" reg="schottianum">schottianum</tp:taxon-name-part></tp:taxon-name></italic>.</p></tp:treatment-sec><tp:treatment-sec sec-type="Paratypes" id="SECID0E4KSO"><title>Paratypes.</title><p>Brazil. São Paulo: Mun. Bananal, a unos 17 km al sur de Bananal, por ruta SP 247, rumbo a Sertão do Bocaina, <named-content xmlns:xlink="http://www.w3.org/1999/xlink" content-type="dwc:verbatimCoordinates" xlink:type="simple"><named-content content-type="geo-json" specific-use="{&#34;type&#34;:&#34;Point&#34;,&#34;coordinates&#34;:[-44.393056,-22.763889]}" id="NCID0EGLSO" xlink:type="simple">22°45'50"S, 44°23'35"W</named-content></named-content>, 1150 m elev., 26 Feb 2006 (fl, fr), <italic>G.E. Barboza et al. 1649</italic> (CORD); do cruzamento de Bananal rumo à Estacão Ecológica de Bananal, <named-content xmlns:xlink="http://www.w3.org/1999/xlink" content-type="dwc:verbatimCoordinates" xlink:type="simple"><named-content content-type="geo-json" specific-use="{&#34;type&#34;:&#34;Point&#34;,&#34;coordinates&#34;:[-44.378083,-22.782167]}" id="NCID0EQLSO" xlink:type="simple">22°46'55.8"S, 44°22'41.1"W</named-content></named-content>, 1333 m elev., 5 Apr 2018 (fl, fr), <italic>J.R. Stehmann et al. 6474</italic> (= <italic>G.E. Barboza &amp; R. Deanna 5028</italic>) (BHCB).</p></tp:treatment-sec><tp:treatment-sec><!--Section generated to contain objects referenced in tp:taxon-treatment.--><table-wrap id="T4" position="float" orientation="portrait"><label>Table 4.</label><caption><p>Differences between <italic><tp:taxon-name><tp:taxon-name-part taxon-name-part-type="genus" reg="Capsicum">C.</tp:taxon-name-part><tp:taxon-name-part taxon-name-part-type="species" reg="mirum">mirum</tp:taxon-name-part></tp:taxon-name></italic>, <italic><tp:taxon-name><tp:taxon-name-part taxon-name-part-type="genus" reg="Capsicum">C.</tp:taxon-name-part><tp:taxon-name-part taxon-name-part-type="species" reg="cornutum">cornutum</tp:taxon-name-part></tp:taxon-name></italic>, <italic><tp:taxon-name><tp:taxon-name-part taxon-name-part-type="genus" reg="Capsicum"/><tp:taxon-name-part taxon-name-part-type="species" reg="carassense">carassense</tp:taxon-name-part></tp:taxon-name></italic> and <italic><tp:taxon-name><tp:taxon-name-part taxon-name-part-type="genus" reg="Capsicum">C.</tp:taxon-name-part><tp:taxon-name-part taxon-name-part-type="species" reg="mirabile">mirabile</tp:taxon-name-part></tp:taxon-name></italic>.</p></caption><table id="TID0EF4FQ" rules="all"><tbody><tr><th rowspan="1" colspan="1">Character</th><th rowspan="1" colspan="1">
                    <italic>
                      <tp:taxon-name><tp:taxon-name-part taxon-name-part-type="genus" reg="Capsicum">C.</tp:taxon-name-part><tp:taxon-name-part taxon-name-part-type="species" reg="mirum">mirum</tp:taxon-name-part></tp:taxon-name>
                    </italic>
                  </th><th rowspan="1" colspan="1">
                    <italic>
                      <tp:taxon-name><tp:taxon-name-part taxon-name-part-type="genus" reg="Capsicum">C.</tp:taxon-name-part><tp:taxon-name-part taxon-name-part-type="species" reg="cornutum">cornutum</tp:taxon-name-part></tp:taxon-name>
                    </italic>
                  </th><th rowspan="1" colspan="1">
                    <italic>
                      <tp:taxon-name><tp:taxon-name-part taxon-name-part-type="genus" reg="Capsicum">C.</tp:taxon-name-part><tp:taxon-name-part taxon-name-part-type="species" reg="carassense">carassense</tp:taxon-name-part></tp:taxon-name>
                    </italic>
                  </th><th rowspan="1" colspan="1">
                    <italic>
                      <tp:taxon-name><tp:taxon-name-part taxon-name-part-type="genus" reg="Capsicum">C.</tp:taxon-name-part><tp:taxon-name-part taxon-name-part-type="species" reg="mirabile">mirabile</tp:taxon-name-part></tp:taxon-name>
                    </italic>
                  </th></tr><tr><td rowspan="1" colspan="1">Indument/trichomes (stems and leaves)</td><td rowspan="1" colspan="1">Densely pubescent/trichomes antrorse</td><td rowspan="1" colspan="1">Densely pubescent/trichome spreading</td><td rowspan="1" colspan="1">Moderately to densely pubescent/trichomes antrorse</td><td rowspan="1" colspan="1">Glabrate to sparsely pubescent/trichomes antrorse</td></tr><tr><td rowspan="1" colspan="1">Major leaf shape</td><td rowspan="1" colspan="1">Mostly elliptic, apex acute to acuminate</td><td rowspan="1" colspan="1">Ovate to widely elliptic, apex acuminate</td><td rowspan="1" colspan="1">Narrowly elliptic to lanceolate, apex acute to obtuse</td><td rowspan="1" colspan="1">Elliptic to ovate, rarely narrowly elliptic, apex acuminate to long- acuminate</td></tr><tr><td rowspan="1" colspan="1">Major leaf length/width ratio</td><td rowspan="1" colspan="1">2.5–3</td><td rowspan="1" colspan="1">2.4–5</td><td rowspan="1" colspan="1">(4–) 5–10 (–16)</td><td rowspan="1" colspan="1">(2–) 2.5–4 (–4.9)</td></tr><tr><td rowspan="1" colspan="1">Petioles length</td><td rowspan="1" colspan="1">0.8–2.5 cm</td><td rowspan="1" colspan="1">0.3–0.8 cm</td><td rowspan="1" colspan="1">0.2–0.6 cm</td><td rowspan="1" colspan="1">0.7–2.5 cm</td></tr><tr><td rowspan="1" colspan="1">Pedicels length</td><td rowspan="1" colspan="1">12–17 mm</td><td rowspan="1" colspan="1">(22–) 25–35 mm</td><td rowspan="1" colspan="1">(12–) 15–20 (–22) mm</td><td rowspan="1" colspan="1">(13–) 16–25 mm</td></tr><tr><td rowspan="1" colspan="1">Buds colour</td><td rowspan="1" colspan="1">Purple</td><td rowspan="1" colspan="1">White with green and purple spots</td><td rowspan="1" colspan="1">Cream with greenish-yellow spots</td><td rowspan="1" colspan="1">Purple or greenish-purple</td></tr><tr><td rowspan="1" colspan="1">Calyx appendages</td><td rowspan="1" colspan="1">10, subequal, spreading, long, (1.7–) 2–3.2 mm</td><td rowspan="1" colspan="1">(5–) 7–10, unequal, erect or spreading, short to long, 0.5–6 mm</td><td rowspan="1" colspan="1">5, subequal, long, erect, (2.8–) 3–4 (–5) mm</td><td rowspan="1" colspan="1">5, subequal, erect, short to long, (0.4–) 0.5–1.5 (–3) mm</td></tr><tr><td rowspan="1" colspan="1">Corolla size</td><td rowspan="1" colspan="1">6–8 mm long, 11–14 mm in diameter</td><td rowspan="1" colspan="1">(8–) 9–14 mm long, 18–22 mm in diameter</td><td rowspan="1" colspan="1">(8–) 10–12 mm long, 13–20 mm in diameter</td><td rowspan="1" colspan="1">(6–) 7.5–12 mm long, (9–) 10–13 mm in diameter</td></tr><tr><td rowspan="1" colspan="1">Corolla colour</td><td rowspan="1" colspan="1">Almost entirely purple and a thin white border within</td><td rowspan="1" colspan="1">White with small purple or reddish-brown spots within</td><td rowspan="1" colspan="1">Mostly with large purple spots and a thin white border within</td><td rowspan="1" colspan="1">Mostly with large purple spots and a thin white border within</td></tr></tbody></table></table-wrap><fig id="F116" position="float" orientation="portrait"><object-id xmlns:xlink="http://www.w3.org/1999/xlink" content-type="doi" xlink:type="simple">10.3897/phytokeys.200.71667.figure116</object-id><object-id xmlns:xlink="http://www.w3.org/1999/xlink" content-type="arpha" xlink:type="simple">47299890-A444-5E2B-8B90-3472F8BAE644</object-id><label>Figure 116.</label><caption><p><italic><tp:taxon-name><tp:taxon-name-part taxon-name-part-type="genus" reg="Capsicum">Capsicum</tp:taxon-name-part><tp:taxon-name-part taxon-name-part-type="species" reg="schottianum">schottianum</tp:taxon-name-part></tp:taxon-name></italic><bold>A</bold> plant <bold>B</bold> flower buds on geniculate pedicel <bold>C</bold> flower, in pre-anthesis <bold>D–J</bold> flowers, in front view, showing variations in the purple and greenish pigmentation of the corolla <bold>K, L</bold> flowers, seen from behind <bold>M</bold> flower in lateral view, showing not connivent anthers and style slightly exserted <bold>N</bold> immature fruits <bold>O</bold> mature fruit <bold>A, C</bold><italic>Barboza et al. 1638</italic><bold>B, J, K, M</bold> from <italic>Barboza 5043</italic><bold>D, G, L</bold> from <italic>Barboza &amp; Deanna 5019</italic><bold>E</bold> from <italic>Barboza &amp; Deanna 5017</italic><bold>F</bold> from <italic>Barboza &amp; Deanna 5029</italic><bold>H</bold> from <italic>Barboza &amp; Deanna 5018</italic><bold>I, O</bold> from <italic>Barboza &amp; Deanna 5014</italic><bold>N</bold> from <italic>Barboza &amp; Deanna 5006</italic>. Photos by G.E. Barboza and R. Deanna.</p></caption><graphic xmlns:xlink="http://www.w3.org/1999/xlink" xlink:href="phytokeys-200-001_article-71667__-g116.jpg" position="float" orientation="portrait" xlink:type="simple" id="oo_695531.jpg"><uri content-type="original_file" xlink:type="simple">https://binary.pensoft.net/fig/695531</uri></graphic></fig></tp:treatment-sec><ref-list><ref id="B79"><mixed-citation xmlns:xlink="http://www.w3.org/1999/xlink" xlink:type="simple"><person-group><name name-style="western"><surname>Carrizo García</surname><given-names>C</given-names></name><name name-style="western"><surname>Barfuss</surname><given-names>MHJ</given-names></name><name name-style="western"><surname>Sehr</surname><given-names>EM</given-names></name><name name-style="western"><surname>Barboza</surname><given-names>GE</given-names></name><name name-style="western"><surname>Samuel</surname><given-names>R</given-names></name><name name-style="western"><surname>Moscone</surname><given-names>EA</given-names></name><name name-style="western"><surname>Ehrendorfer</surname><given-names>F</given-names></name></person-group> (<year>2016</year>) <article-title>Phylogenetic relationships, diversification and expansion of chili peppers (<italic><tp:taxon-name><tp:taxon-name-part taxon-name-part-type="genus">Capsicum</tp:taxon-name-part></tp:taxon-name></italic>, <tp:taxon-name><tp:taxon-name-part taxon-name-part-type="family">Solanaceae</tp:taxon-name-part></tp:taxon-name>).</article-title><source>Annals of Botany</source><volume>118</volume>: <fpage>35</fpage>–<lpage>51</lpage>. <ext-link xlink:href="10.1093/aob/mcw079" ext-link-type="doi" xlink:type="simple">https://doi.org/10.1093/aob/mcw079</ext-link></mixed-citation></ref></ref-list></tp:taxon-treatment>
