# Supplementary material for: ﻿Monograph of wild and cultivated chili peppers (Capsicum L., Solanaceae)
Source: PhytoKeys. 2022 Jun 14;200:1–423. doi: 10.3897/phytokeys.200.71667 (PMC9881532; doi:10.3897/phytokeys.200.71667)
Supplement: XML Treatment for Capsicum muticum [file phytokeys.200.71667-treatment37.xml]

<!DOCTYPE tp:taxon-treatment
  PUBLIC "-//TaxonX//DTD Taxonomic Treatment Publishing DTD v0 20100105//EN" "tax-treatment-NSO.dtd">
<tp:taxon-treatment xmlns:tp="http://www.plazi.org/taxpub"><tp:treatment-meta><kwd-group><label>Taxon classification</label><kwd>
              <named-content content-type="kingdom">Plantae</named-content>
            </kwd><kwd>
              <named-content content-type="order">Solanales</named-content>
            </kwd><kwd>
              <named-content content-type="family">Solanaceae</named-content>
            </kwd></kwd-group><mixed-citation publication-type="journal"><person-group><name><surname>Barboza</surname><given-names>Gloria E.</given-names></name><name><surname>García</surname><given-names>Carolina Carrizo</given-names></name><name><surname>Bianchetti</surname><given-names>Luciano de Bem</given-names></name><name><surname>Romero</surname><given-names>María V.</given-names></name><name><surname>Scaldaferro</surname><given-names>Marisel</given-names></name></person-group><article-title>﻿Monograph of wild and cultivated chili peppers (<italic><tp:taxon-name><tp:taxon-name-part taxon-name-part-type="genus" reg="Capsicum">Capsicum</tp:taxon-name-part></tp:taxon-name></italic> L., <tp:taxon-name><tp:taxon-name-part taxon-name-part-type="family">Solanaceae</tp:taxon-name-part></tp:taxon-name>)</article-title><source>PhytoKeys</source><day>14</day><month>06</month><year>2022</year><volume>200</volume><fpage>1</fpage><lpage>423</lpage><pub-id pub-id-type="doi">10.3897/phytokeys.200.71667</pub-id></mixed-citation></tp:treatment-meta><tp:nomenclature><label>﻿31.</label><tp:taxon-name>
            <object-id xmlns:xlink="http://www.w3.org/1999/xlink" content-type="arpha" xlink:type="simple">194B06AE-625C-5490-B306-230585B1C458</object-id>
            <tp:taxon-name-part taxon-name-part-type="genus" reg="Capsicum">Capsicum</tp:taxon-name-part>
            <tp:taxon-name-part taxon-name-part-type="species" reg="muticum">muticum</tp:taxon-name-part>
            <object-id xmlns:xlink="http://www.w3.org/1999/xlink" content-type="ipni" xlink:type="simple">urn:lsid:ipni.org:names:77299338-1</object-id>
          </tp:taxon-name><tp:taxon-authority>(Sendtn.) Barboza</tp:taxon-authority><tp:taxon-status xmlns:xlink="http://www.w3.org/1999/xlink" xlink:type="simple">comb. nov.</tp:taxon-status><xref ref-type="fig" rid="F93">Fig. 93</xref><tp:nomenclature-citation-list><tp:nomenclature-citation><tp:taxon-name>
                <tp:taxon-name-part taxon-name-part-type="genus" reg="Capsicum">Capsicum</tp:taxon-name-part>
                <tp:taxon-name-part taxon-name-part-type="species" reg="villosum">villosum</tp:taxon-name-part>
                <tp:taxon-name-part taxon-name-part-type="authority">Sendtn.</tp:taxon-name-part>
                <tp:taxon-name-part taxon-name-part-type="infraspecific-rank">var.</tp:taxon-name-part>
                <tp:taxon-name-part taxon-name-part-type="variety" reg="muticum">muticum</tp:taxon-name-part>
              </tp:taxon-name><comment>Sendtn., Fl. Bras. (Martius) 10(6): 144. 1846. Type. [Brazil. Rio de Janeiro]: “Serra d’Estrella,” [no date], <italic>H.W. Schott 5416</italic> (lectotype designated by <xref ref-type="bibr" rid="B32">Barboza 2011</xref>, pg. 31: W [acc. # 0074661]); isolectotype: CORD [CORD00006937]).</comment></tp:nomenclature-citation><tp:nomenclature-citation><tp:taxon-name>
                <tp:taxon-name-part taxon-name-part-type="genus" reg="Bassovia">Bassovia</tp:taxon-name-part>
                <tp:taxon-name-part taxon-name-part-type="species" reg="leptopoda">leptopoda</tp:taxon-name-part>
              </tp:taxon-name><comment>Dunal, Prodr. [A. P. de Candolle] 13(1): 411. 1852. Type. [Brazil. Rio de Janeiro]: Rio de Janeiro, 1819, F. Sellow s.n. (holotype: BM [BM000798808]; isotypes: G-DC [G00131651], MPU [MPU023056]).</comment></tp:nomenclature-citation><tp:nomenclature-citation><tp:taxon-name>
                <tp:taxon-name-part taxon-name-part-type="genus" reg="Capsicum">Capsicum</tp:taxon-name-part>
                <tp:taxon-name-part taxon-name-part-type="species" reg="leptopodum">leptopodum</tp:taxon-name-part>
              </tp:taxon-name><comment>(Dunal) Kuntze, Revis. Gen. Pl. 2: 449. 1891. Type. Based on <tp:taxon-name><tp:taxon-name-part taxon-name-part-type="genus" reg="Bassovia">Bassovia</tp:taxon-name-part><tp:taxon-name-part taxon-name-part-type="species" reg="leptopoda">leptopoda</tp:taxon-name-part></tp:taxon-name> Dunal.</comment></tp:nomenclature-citation><tp:nomenclature-citation><tp:taxon-name>
                <tp:taxon-name-part taxon-name-part-type="genus" reg="Capsicum">Capsicum</tp:taxon-name-part>
                <tp:taxon-name-part taxon-name-part-type="species" reg="villosum">villosum</tp:taxon-name-part>
                <tp:taxon-name-part taxon-name-part-type="infraspecific-rank">forma</tp:taxon-name-part>
                <tp:taxon-name-part taxon-name-part-type="form" reg="vimineum">vimineum</tp:taxon-name-part>
              </tp:taxon-name><comment>Wawra, Itin. Princ. S. Coburgi 1: 100. 1883. Type. Brazil. Rio de Janeiro: “Petropolis; an gerodeten Stellen (Benod). <italic>Coll II 10</italic>”, 1879 [coll. Princes August and Ferdinand of Saxe-Coburg] (no material found).</comment></tp:nomenclature-citation></tp:nomenclature-citation-list></tp:nomenclature><tp:treatment-sec sec-type="material" id="SECID0EIQSO"><title>Type.</title><p>Based on <tp:taxon-name><tp:taxon-name-part taxon-name-part-type="genus" reg="Capsicum">Capsicum</tp:taxon-name-part><tp:taxon-name-part taxon-name-part-type="species" reg="villosum">villosum</tp:taxon-name-part><tp:taxon-name-part taxon-name-part-type="authority">Sendt.</tp:taxon-name-part><tp:taxon-name-part taxon-name-part-type="infraspecific-rank">var.</tp:taxon-name-part><tp:taxon-name-part taxon-name-part-type="variety" reg="muticum">muticum</tp:taxon-name-part></tp:taxon-name> Sendtn.</p></tp:treatment-sec><tp:treatment-sec sec-type="description" id="SECID0ECRSO"><title>Description.</title><p>Erect shrubs or subshrubs (0.80–) 1–2.5 m tall, with the main stem ca. 1.5 cm in diameter at base, much branched above, the branches dichotomously spreading in a typical “zig-zag” appearance. Young stems angled, fragile, green, densely pubescent with spreading, flexuous to rigid, white or slightly ferruginous (dried specimens), simple, uniseriate, (3–) 4–8-celled, eglandular trichomes 0.5–2 mm long; nodes solid, green or light purple; bark of older stems brown or dark brown, with ferruginous pubescence; lenticels few. Sympodial units difoliate, the leaves geminate; leaf pair markedly unequal in size, similar or dissimilar in shape. Leaves membranous, slightly discolorous, dark green above, light green beneath, moderately pubescent adaxially, with appressed-antrorse trichomes similar to those of the stems, densely pubescent abaxially and margins, with appressed (on the lamina) or spreading (on the veins), flexuous, 4–6-celled, eglandular trichomes 0.5–1.7 mm long; blades of major leaves 4.5–11 cm long, (1.5–) 2–3.6 cm wide, elliptic or narrowly elliptic, the major veins 5–8 on each side of mid-vein, the base attenuate, slightly unequal, the margins entire, the apex acuminate; petioles 0.5–1.5 (–2) cm long, densely pubescent; blades of minor leaves 2–4.3 cm long, 1–1.4 cm wide, elliptic, the major veins 3–4 on each side of mid-vein, the base attenuate, the margins entire, the apex acute; petioles 0.2–0.5 (–1.5) cm long, densely pubescent. Inflorescences axillary, 2–5 flowers per axil, rarely flowers solitary; flowering pedicels 1–17 mm long, angled, erect, geniculate at anthesis, green, densely pubescent, with long spreading eglandular trichomes and small sparse glandular trichomes (stalk unicellular; head dark multicellular); pedicels scars conspicuous. Buds globose, inflated, yellowish-green. Flowers 5-merous. Calyx ca. 2 mm long, 2 mm wide, cup-shaped, pentagonal in outline, thick, green, strongly 5-nerved, densely pubescent with the same trichomes as the pedicels, calyx appendages five, up to 0.2 mm long, erect, green. Corolla 6–9 mm long, 12–14 mm in diameter, white with wide greenish-yellow pigmentation outside, white with predominance of greenish-yellow spots, sparse and diffuse purple or brown spots and a cream centre within, stellate with interpetalar membrane, lobed halfway or less of the way to the base, pubescent adaxially with a continuous ring of glandular trichomes (stalk long, 2–3-celled; head globose, peltate, unicellular) in the throat and base of the lobes, the tube 3–5 mm long, glabrous abaxially, the lobes 3–4 mm long, 3–4.3 mm wide, widely triangular, spreading, with eglandular trichomes especially on the veins abaxially, the margins papillate, the tips cucullate, papillate. Stamens five, equal; filaments 2.5–3.2 mm long, white, inserted on the corolla ca. 1.2 mm from the base, with auricles fused to the corolla at the point of insertion; anthers 1–1.5 mm long, ellipsoid, cream when young, purplish post-dehiscent, not connivent at anthesis. Gynoecium with ovary ca. 1.2 mm long, 1 mm in diameter, light green, subglobose; ovules more than two per locule; nectary ca. 0.4 mm tall, pale yellow; styles homomorphic, 4–4.5 mm long, exserted 0.5–0.7 mm beyond the anthers, white, clavate; stigma 0.1 mm long, 0.5 mm wide, discoid, pale green. Berry 7–8 mm in diameter, globose, green when immature and pungent, mature fruit colour not seen; fruiting pedicels ca. 20 mm long, pendent and curved, angled, widened distally, green; fruiting calyx 4–4.5 mm in diameter, persistent, not accrescent, discoid, green. Seeds (4–) 8–11 per fruit, 3.25–3.75 mm long, 2.5–2.75 mm wide, C-shaped, brownish-black to black, the seed coat reticulate and tuberculate at margins (<abbrev xmlns:xlink="http://www.w3.org/1999/xlink" xlink:title="stereomicroscope" id="ABBRID0EIRSO" xlink:type="simple">SM</abbrev>), reticulate with pillar-like outgrowths at margins (<abbrev xmlns:xlink="http://www.w3.org/1999/xlink" xlink:title="scanning electron microscope" id="ABBRID0EMRSO" xlink:type="simple">SEM</abbrev>), the cells rectangular to polygonal in shape, the lateral walls straight; embryo imbricate.</p></tp:treatment-sec><tp:treatment-sec sec-type="distribution" id="SECID0EQRSO"><title>Distribution.</title><p><italic><tp:taxon-name><tp:taxon-name-part taxon-name-part-type="genus" reg="Capsicum">Capsicum</tp:taxon-name-part><tp:taxon-name-part taxon-name-part-type="species" reg="muticum">muticum</tp:taxon-name-part></tp:taxon-name></italic> is confined to central-eastern Rio de Janeiro State (Brazil) (Fig. <xref ref-type="fig" rid="F92">92</xref>).</p></tp:treatment-sec><tp:treatment-sec sec-type="ecology" id="SECID0EFSSO"><title>Ecology.</title><p><italic><tp:taxon-name><tp:taxon-name-part taxon-name-part-type="genus" reg="Capsicum">Capsicum</tp:taxon-name-part><tp:taxon-name-part taxon-name-part-type="species" reg="muticum">muticum</tp:taxon-name-part></tp:taxon-name></italic> is a component of the montane forests in the Atlantic Forest (Mata Atlântica); it was found growing in the Serra dos Órgãos mountain range (Serra d’Estrella, Serra dos Órgãos, Alto da Serra), mainly in the Dense Ombrophilous Forest (Floresta Ombrófila Densa) in full sun or semi-shade, between 1,000 and 1,300 m elevation.</p></tp:treatment-sec><tp:treatment-sec sec-type="phenology" id="SECID0EWSSO"><title>Phenology.</title><p>Flowering from December to April. Fruiting from February to May.</p></tp:treatment-sec><tp:treatment-sec sec-type="Chromosome number" id="SECID0E2SSO"><title>Chromosome number.</title><p>Not known.</p></tp:treatment-sec><tp:treatment-sec sec-type="Common names" id="SECID0EATSO"><title>Common names.</title><p>None recorded.</p></tp:treatment-sec><tp:treatment-sec sec-type="Uses" id="SECID0EFTSO"><title>Uses.</title><p>None recorded.</p></tp:treatment-sec><tp:treatment-sec sec-type="Preliminary conservation assessment" id="SECID0EKTSO"><title>Preliminary conservation assessment.</title><p><abbrev xmlns:xlink="http://www.w3.org/1999/xlink" xlink:title="extent of occurrence" id="ABBRID0EQTSO" xlink:type="simple">EOO</abbrev> (15.520 km<sup>2</sup>); <abbrev xmlns:xlink="http://www.w3.org/1999/xlink" xlink:title="area of occupancy" id="ABBRID0EWTSO" xlink:type="simple">AOO</abbrev> (16 km<sup>2</sup>). <italic><tp:taxon-name><tp:taxon-name-part taxon-name-part-type="genus" reg="Capsicum">Capsicum</tp:taxon-name-part><tp:taxon-name-part taxon-name-part-type="species" reg="muticum">muticum</tp:taxon-name-part></tp:taxon-name></italic> is one of the rarest species. The few collections are mostly historical, date from the early 1800s to 1900s and have imprecise locations for the Serra dos Órgãos (Rio de Janeiro). The species was rediscovered in 1986 in Alto da Serra (Petropolis) and gathered several times at the same location. In this site, <italic><tp:taxon-name><tp:taxon-name-part taxon-name-part-type="genus" reg="Capsicum">Capsicum</tp:taxon-name-part><tp:taxon-name-part taxon-name-part-type="species" reg="muticum">muticum</tp:taxon-name-part></tp:taxon-name></italic> is severely threatened since a progressive decline of the habitat has been observed due to anthropogenic disturbance and serious deforestation of the area. Based on the extent of occurrence, the advanced fragmentation, loss of habitat and the few known records for <italic><tp:taxon-name><tp:taxon-name-part taxon-name-part-type="genus" reg="Capsicum">C.</tp:taxon-name-part><tp:taxon-name-part taxon-name-part-type="species" reg="muticum">muticum</tp:taxon-name-part></tp:taxon-name></italic>, we assign this species a threat status of Critically Endangered (CR; B1ab(iii,iv)).</p></tp:treatment-sec><tp:treatment-sec sec-type="discussion" id="SECID0E4USO"><title>Discussion.</title><p><italic><tp:taxon-name><tp:taxon-name-part taxon-name-part-type="genus" reg="Capsicum">Capsicum</tp:taxon-name-part><tp:taxon-name-part taxon-name-part-type="species" reg="muticum">muticum</tp:taxon-name-part></tp:taxon-name></italic> is a member of the Atlantic Forest clade (<xref ref-type="bibr" rid="B79">Carrizo García et al. 2016</xref>, as <tp:taxon-name><tp:taxon-name-part taxon-name-part-type="genus" reg="Capsicum">C.</tp:taxon-name-part><tp:taxon-name-part taxon-name-part-type="species" reg="villosum">villosum</tp:taxon-name-part><tp:taxon-name-part taxon-name-part-type="infraspecific-rank">var.</tp:taxon-name-part><tp:taxon-name-part taxon-name-part-type="variety" reg="muticum">muticum</tp:taxon-name-part></tp:taxon-name>). When <xref ref-type="bibr" rid="B435">Sendtner (1846)</xref> described <italic><tp:taxon-name><tp:taxon-name-part taxon-name-part-type="genus" reg="Capsicum">C.</tp:taxon-name-part><tp:taxon-name-part taxon-name-part-type="species" reg="villosum">villosum</tp:taxon-name-part></tp:taxon-name></italic>, he also proposed two varietal names: β <italic><tp:taxon-name><tp:taxon-name-part taxon-name-part-type="genus" reg="Capsicum"/><tp:taxon-name-part taxon-name-part-type="species" reg="latifolium">latifolium</tp:taxon-name-part></tp:taxon-name></italic>, a synonym of <italic><tp:taxon-name><tp:taxon-name-part taxon-name-part-type="genus" reg="Capsicum">C.</tp:taxon-name-part><tp:taxon-name-part taxon-name-part-type="species" reg="villosum">villosum</tp:taxon-name-part></tp:taxon-name></italic> (Hunziker, 1971; this treatment) and γ <italic><tp:taxon-name><tp:taxon-name-part taxon-name-part-type="genus" reg="Capsicum"/><tp:taxon-name-part taxon-name-part-type="species" reg="muticum">muticum</tp:taxon-name-part></tp:taxon-name></italic>. Sendtner recognised var. <tp:taxon-name><tp:taxon-name-part taxon-name-part-type="genus" reg="Capsicum"/><tp:taxon-name-part taxon-name-part-type="species" reg="muticum"/><tp:taxon-name-part taxon-name-part-type="variety" reg="muticum">muticum</tp:taxon-name-part></tp:taxon-name> by its 5-angled, truncate calyx. <xref ref-type="bibr" rid="B201">Hunziker (1971)</xref> accepted this varietal name and distinguished var. <tp:taxon-name><tp:taxon-name-part taxon-name-part-type="genus" reg="Capsicum"/><tp:taxon-name-part taxon-name-part-type="species" reg="muticum"/><tp:taxon-name-part taxon-name-part-type="variety" reg="villosum">villosum</tp:taxon-name-part></tp:taxon-name> by its long calyx appendages vs. var. <tp:taxon-name><tp:taxon-name-part taxon-name-part-type="genus" reg="Capsicum"/><tp:taxon-name-part taxon-name-part-type="species" reg="muticum"/><tp:taxon-name-part taxon-name-part-type="variety" reg="muticum">muticum</tp:taxon-name-part></tp:taxon-name> with very short or no calyx appendages. Hunziker also stated that the varieties might not be distinct, based on the specimen <italic>Löfgren 5878</italic> (US, SP), which he identified as var. <tp:taxon-name><tp:taxon-name-part taxon-name-part-type="genus" reg="Capsicum"/><tp:taxon-name-part taxon-name-part-type="species" reg="muticum"/><tp:taxon-name-part taxon-name-part-type="variety" reg="muticum">muticum</tp:taxon-name-part></tp:taxon-name>, even though it has well-developed appendages; this specimen is considered <italic><tp:taxon-name><tp:taxon-name-part taxon-name-part-type="genus" reg="Capsicum">C.</tp:taxon-name-part><tp:taxon-name-part taxon-name-part-type="species" reg="villosum">villosum</tp:taxon-name-part></tp:taxon-name></italic> in this treatment. Modern field explorations (Bianchetti and Hunziker in 1986; Barboza and Carrizo García in 2013; Barboza et al. in 2018) have provided more morphological data for <italic><tp:taxon-name><tp:taxon-name-part taxon-name-part-type="genus" reg="Capsicum">C.</tp:taxon-name-part><tp:taxon-name-part taxon-name-part-type="species" reg="muticum">muticum</tp:taxon-name-part></tp:taxon-name></italic> and, based on recent phylogenetic results that show that it is more closely related to <tp:taxon-name><tp:taxon-name-part taxon-name-part-type="genus" reg="Capsicum">C.</tp:taxon-name-part><tp:taxon-name-part taxon-name-part-type="species" reg="mirabile">mirabile</tp:taxon-name-part><tp:taxon-name-part taxon-name-part-type="authority">than to</tp:taxon-name-part><tp:taxon-name-part taxon-name-part-type="infraspecific-rank">var.</tp:taxon-name-part><tp:taxon-name-part taxon-name-part-type="variety" reg="villosum">villosum</tp:taxon-name-part></tp:taxon-name> (<xref ref-type="bibr" rid="B79">Carrizo García et al. 2016</xref>), we recognise this varietal name at species level.</p><p><italic><tp:taxon-name><tp:taxon-name-part taxon-name-part-type="genus" reg="Capsicum">Capsicum</tp:taxon-name-part><tp:taxon-name-part taxon-name-part-type="species" reg="villosum">villosum</tp:taxon-name-part></tp:taxon-name></italic> and <italic><tp:taxon-name><tp:taxon-name-part taxon-name-part-type="genus" reg="Capsicum">C.</tp:taxon-name-part><tp:taxon-name-part taxon-name-part-type="species" reg="muticum">muticum</tp:taxon-name-part></tp:taxon-name></italic> are densely pubescent shrubs with long, spreading, flexuous, eglandular trichomes, geniculate flowering pedicels and stellate corollas (Fig. <xref ref-type="fig" rid="F93">93D–F</xref>); it is also likely that <italic><tp:taxon-name><tp:taxon-name-part taxon-name-part-type="genus" reg="Capsicum">C.</tp:taxon-name-part><tp:taxon-name-part taxon-name-part-type="species" reg="muticum">muticum</tp:taxon-name-part></tp:taxon-name></italic> has the same greenish-golden yellow mature fruits and brownish-black seeds (mature fruits were not found in field explorations) as <italic><tp:taxon-name><tp:taxon-name-part taxon-name-part-type="genus" reg="Capsicum">C.</tp:taxon-name-part><tp:taxon-name-part taxon-name-part-type="species" reg="villosum">villosum</tp:taxon-name-part></tp:taxon-name>. <tp:taxon-name><tp:taxon-name-part taxon-name-part-type="genus" reg="Capsicum">Capsicum</tp:taxon-name-part><tp:taxon-name-part taxon-name-part-type="species" reg="muticum">muticum</tp:taxon-name-part></tp:taxon-name></italic> is distinguished by having a truncate calyx without appendages or with five minute appendages (not more than 0.2 mm long) delimiting a 5-angular calyx (Fig. <xref ref-type="fig" rid="F93">93E, G, H</xref>) and white corolla with a predominantly greenish-yellow centre (Fig. <xref ref-type="fig" rid="F93">93F</xref>); in contrast, <italic><tp:taxon-name><tp:taxon-name-part taxon-name-part-type="genus" reg="Capsicum">C.</tp:taxon-name-part><tp:taxon-name-part taxon-name-part-type="species" reg="villosum">villosum</tp:taxon-name-part></tp:taxon-name></italic> has a calyx with five well-developed linear to subulate appendages (0.3–2.5 mm long) and a white corolla with predominantly purple pigmentation on the lobes and throat (Fig. <xref ref-type="fig" rid="F121">121B–E</xref>).</p><fig id="F93" position="float" orientation="portrait"><object-id xmlns:xlink="http://www.w3.org/1999/xlink" content-type="doi" xlink:type="simple">10.3897/phytokeys.200.71667.figure93</object-id><object-id xmlns:xlink="http://www.w3.org/1999/xlink" content-type="arpha" xlink:type="simple">F6A4033B-8C7B-5CC3-9647-33633D4BE67C</object-id><label>Figure 93.</label><caption><p><italic><tp:taxon-name><tp:taxon-name-part taxon-name-part-type="genus" reg="Capsicum">Capsicum</tp:taxon-name-part><tp:taxon-name-part taxon-name-part-type="species" reg="muticum">muticum</tp:taxon-name-part></tp:taxon-name></italic><bold>A</bold> habitat (degraded Atlantic Forest) <bold>B</bold> plant <bold>C</bold> stem and leaves showing the dense indument <bold>D</bold> flower bud on geniculate pedicel <bold>E</bold> flower, in lateral view <bold>F</bold> flower, in front view <bold>G</bold> immature fruit <bold>H</bold> fruit near maturity. From <italic>Barboza et al</italic>. <italic>5032</italic>. Photos by G.E. Barboza.</p></caption><graphic xmlns:xlink="http://www.w3.org/1999/xlink" xlink:href="phytokeys-200-001_article-71667__-g093.jpg" position="float" orientation="portrait" xlink:type="simple" id="oo_695508.jpg"><uri content-type="original_file" xlink:type="simple">https://binary.pensoft.net/fig/695508</uri></graphic></fig></tp:treatment-sec><tp:treatment-sec sec-type="material" id="SECID0EA6SO"><title>Specimens examined.</title><p>See Suppl. material <xref ref-type="supplementary-material" rid="S4">4</xref>: Appendix 4.</p></tp:treatment-sec><tp:treatment-sec><!--Section generated to contain objects referenced in tp:taxon-treatment.--><fig id="F92" position="float" orientation="portrait"><object-id xmlns:xlink="http://www.w3.org/1999/xlink" content-type="doi" xlink:type="simple">10.3897/phytokeys.200.71667.figure92</object-id><object-id xmlns:xlink="http://www.w3.org/1999/xlink" content-type="arpha" xlink:type="simple">2CEB8916-E81E-59E7-BC2A-684E8DCCC6E6</object-id><label>Figure 92.</label><caption><p>Distribution of <italic><tp:taxon-name><tp:taxon-name-part taxon-name-part-type="genus" reg="Capsicum">C.</tp:taxon-name-part><tp:taxon-name-part taxon-name-part-type="species" reg="mirum">mirum</tp:taxon-name-part></tp:taxon-name></italic>, <italic><tp:taxon-name><tp:taxon-name-part taxon-name-part-type="genus" reg="Capsicum">C.</tp:taxon-name-part><tp:taxon-name-part taxon-name-part-type="species" reg="muticum">muticum</tp:taxon-name-part></tp:taxon-name></italic>, <italic><tp:taxon-name><tp:taxon-name-part taxon-name-part-type="genus" reg="Capsicum">C.</tp:taxon-name-part><tp:taxon-name-part taxon-name-part-type="species" reg="neei">neei</tp:taxon-name-part></tp:taxon-name></italic> and <italic><tp:taxon-name><tp:taxon-name-part taxon-name-part-type="genus" reg="Capsicum">C.</tp:taxon-name-part><tp:taxon-name-part taxon-name-part-type="species" reg="parvifolium">parvifolium</tp:taxon-name-part></tp:taxon-name></italic>.</p></caption><graphic xmlns:xlink="http://www.w3.org/1999/xlink" xlink:href="phytokeys-200-001_article-71667__-g092.jpg" position="float" orientation="portrait" xlink:type="simple" id="oo_695507.jpg"><uri content-type="original_file" xlink:type="simple">https://binary.pensoft.net/fig/695507</uri></graphic></fig><fig id="F121" position="float" orientation="portrait"><object-id xmlns:xlink="http://www.w3.org/1999/xlink" content-type="doi" xlink:type="simple">10.3897/phytokeys.200.71667.figure121</object-id><object-id xmlns:xlink="http://www.w3.org/1999/xlink" content-type="arpha" xlink:type="simple">B582C3A4-4896-5810-9D97-D5EF40F8B03C</object-id><label>Figure 121.</label><caption><p><italic><tp:taxon-name><tp:taxon-name-part taxon-name-part-type="genus" reg="Capsicum">Capsicum</tp:taxon-name-part><tp:taxon-name-part taxon-name-part-type="species" reg="villosum">villosum</tp:taxon-name-part></tp:taxon-name></italic><bold>A</bold> plant <bold>B</bold> flower bud on a geniculate pedicel <bold>C</bold> flower, seen from behind <bold>D</bold> flower before full anthesis, front view <bold>E</bold> flower at full anthesis, front view <bold>F</bold> fruiting branch, with mature and mature fruits <bold>A, B, E, F</bold> from <italic>Barboza et al. 1655</italic>, photos by G.E. Barboza <bold>C, D</bold> from <italic>Barboza &amp; Deanna 5026 bis</italic>, photos by R. Deanna.</p></caption><graphic xmlns:xlink="http://www.w3.org/1999/xlink" xlink:href="phytokeys-200-001_article-71667__-g121.jpg" position="float" orientation="portrait" xlink:type="simple" id="oo_695536.jpg"><uri content-type="original_file" xlink:type="simple">https://binary.pensoft.net/fig/695536</uri></graphic></fig><supplementary-material xmlns:xlink="http://www.w3.org/1999/xlink" id="S4" position="float" orientation="portrait" xlink:type="simple"><object-id content-type="doi" xlink:type="simple">10.3897/phytokeys.200.71667.suppl4</object-id><object-id content-type="zenodo_dep_id" xlink:type="simple">7077091</object-id><object-id content-type="arpha" xlink:type="simple">2B21878C-9A4C-545F-9C67-441D4D944C74</object-id><label>Supplementary material 4</label><caption><p>Appendix 4. Specimens examined</p></caption><statement content-type="dataType"><label>Data type</label><p>Occurences (PDF file)</p></statement><statement content-type="notes"><label>Explanation note</label><p>Full information of the specimens examined for each <italic><tp:taxon-name><tp:taxon-name-part taxon-name-part-type="genus" reg="Capsicum">Capsicum</tp:taxon-name-part></tp:taxon-name></italic> species.</p></statement><media xlink:href="phytokeys-200-001_article-71667__-s004.pdf" mimetype="application" mime-subtype="pdf" position="float" orientation="portrait" xlink:type="simple" id="oo_695540.pdf"><uri content-type="original_file" xlink:type="simple">https://binary.pensoft.net/file/695540</uri></media><permissions><license xlink:type="simple"><license-p>This dataset is made available under the Open Database License (http://opendatacommons.org/licenses/odbl/1.0/). The Open Database License (ODbL) is a license agreement intended to allow users to freely share, modify, and use this Dataset while maintaining this same freedom for others, provided that the original source and author(s) are credited.</license-p></license></permissions><attrib specific-use="authors">Gloria E. Barboza, Carolina Carrizo García, Luciano de Bem Bianchetti, María V. Romero, Marisel Scaldaferro</attrib></supplementary-material></tp:treatment-sec><ref-list><ref id="B32"><mixed-citation xmlns:xlink="http://www.w3.org/1999/xlink" xlink:type="simple"><person-group><name name-style="western"><surname>Barboza</surname><given-names>GE</given-names></name></person-group> (<year>2011</year>) <article-title>Lectotypifications, synonymy, and a new name in <italic><tp:taxon-name><tp:taxon-name-part taxon-name-part-type="genus">Capsicum</tp:taxon-name-part></tp:taxon-name></italic> (<tp:taxon-name><tp:taxon-name-part taxon-name-part-type="subfamily">Solanoideae</tp:taxon-name-part></tp:taxon-name>, <tp:taxon-name><tp:taxon-name-part taxon-name-part-type="family">Solanaceae</tp:taxon-name-part></tp:taxon-name>).</article-title><source>PhytoKeys</source><volume>2</volume>: <fpage>23</fpage>–<lpage>38</lpage>. <ext-link xlink:href="10.3897/phytokeys.2.730" ext-link-type="doi" xlink:type="simple">https://doi.org/10.3897/phytokeys.2.730</ext-link></mixed-citation></ref><ref id="B79"><mixed-citation xmlns:xlink="http://www.w3.org/1999/xlink" xlink:type="simple"><person-group><name name-style="western"><surname>Carrizo García</surname><given-names>C</given-names></name><name name-style="western"><surname>Barfuss</surname><given-names>MHJ</given-names></name><name name-style="western"><surname>Sehr</surname><given-names>EM</given-names></name><name name-style="western"><surname>Barboza</surname><given-names>GE</given-names></name><name name-style="western"><surname>Samuel</surname><given-names>R</given-names></name><name name-style="western"><surname>Moscone</surname><given-names>EA</given-names></name><name name-style="western"><surname>Ehrendorfer</surname><given-names>F</given-names></name></person-group> (<year>2016</year>) <article-title>Phylogenetic relationships, diversification and expansion of chili peppers (<italic><tp:taxon-name><tp:taxon-name-part taxon-name-part-type="genus">Capsicum</tp:taxon-name-part></tp:taxon-name></italic>, <tp:taxon-name><tp:taxon-name-part taxon-name-part-type="family">Solanaceae</tp:taxon-name-part></tp:taxon-name>).</article-title><source>Annals of Botany</source><volume>118</volume>: <fpage>35</fpage>–<lpage>51</lpage>. <ext-link xlink:href="10.1093/aob/mcw079" ext-link-type="doi" xlink:type="simple">https://doi.org/10.1093/aob/mcw079</ext-link></mixed-citation></ref><ref id="B435"><mixed-citation xmlns:xlink="http://www.w3.org/1999/xlink" xlink:type="simple"><person-group><name name-style="western"><surname>Sendtner</surname><given-names>O</given-names></name></person-group> (<year>1846</year>) <article-title><tp:taxon-name><tp:taxon-name-part taxon-name-part-type="family">Solanaceae</tp:taxon-name-part></tp:taxon-name> et <tp:taxon-name><tp:taxon-name-part taxon-name-part-type="tribe">Cestrineae</tp:taxon-name-part></tp:taxon-name>.</article-title><source>Flora Brasiliensis</source><volume>10</volume>(<issue>1</issue>): <fpage>1</fpage>–<lpage>231</lpage>.</mixed-citation></ref><ref id="B201"><mixed-citation xmlns:xlink="http://www.w3.org/1999/xlink" xlink:type="simple"><person-group><name name-style="western"><surname>Hunziker</surname><given-names>AT</given-names></name></person-group> (<year>1971</year>) <article-title>Estudios sobre <tp:taxon-name><tp:taxon-name-part taxon-name-part-type="family">Solanaceae</tp:taxon-name-part></tp:taxon-name>. VII. Contribución al conocimiento de <italic><tp:taxon-name><tp:taxon-name-part taxon-name-part-type="genus">Capsicum</tp:taxon-name-part></tp:taxon-name></italic> y géneros afines (<italic><tp:taxon-name><tp:taxon-name-part taxon-name-part-type="genus">Witheringia</tp:taxon-name-part></tp:taxon-name></italic>, <italic><tp:taxon-name><tp:taxon-name-part taxon-name-part-type="genus">Acnistus</tp:taxon-name-part></tp:taxon-name></italic>, <italic><tp:taxon-name><tp:taxon-name-part taxon-name-part-type="genus">Athenaea</tp:taxon-name-part></tp:taxon-name></italic>, etc.). Tercera Parte.</article-title><source>Kurtziana</source><volume>6</volume>: <fpage>241</fpage>–<lpage>259</lpage>.</mixed-citation></ref></ref-list></tp:taxon-treatment>
