# Supplementary material for: ﻿Monograph of wild and cultivated chili peppers (Capsicum L., Solanaceae)
Source: PhytoKeys. 2022 Jun 14;200:1–423. doi: 10.3897/phytokeys.200.71667 (PMC9881532; doi:10.3897/phytokeys.200.71667)
Supplement: XML Treatment for Capsicum neei [file phytokeys.200.71667-treatment38.xml]

<!DOCTYPE tp:taxon-treatment
  PUBLIC "-//TaxonX//DTD Taxonomic Treatment Publishing DTD v0 20100105//EN" "tax-treatment-NSO.dtd">
<tp:taxon-treatment xmlns:tp="http://www.plazi.org/taxpub"><tp:treatment-meta><kwd-group><label>Taxon classification</label><kwd>
              <named-content content-type="kingdom">Plantae</named-content>
            </kwd><kwd>
              <named-content content-type="order">Solanales</named-content>
            </kwd><kwd>
              <named-content content-type="family">Solanaceae</named-content>
            </kwd></kwd-group><mixed-citation publication-type="journal"><person-group><name><surname>Barboza</surname><given-names>Gloria E.</given-names></name><name><surname>García</surname><given-names>Carolina Carrizo</given-names></name><name><surname>Bianchetti</surname><given-names>Luciano de Bem</given-names></name><name><surname>Romero</surname><given-names>María V.</given-names></name><name><surname>Scaldaferro</surname><given-names>Marisel</given-names></name></person-group><article-title>﻿Monograph of wild and cultivated chili peppers (<italic><tp:taxon-name><tp:taxon-name-part taxon-name-part-type="genus" reg="Capsicum">Capsicum</tp:taxon-name-part></tp:taxon-name></italic> L., <tp:taxon-name><tp:taxon-name-part taxon-name-part-type="family">Solanaceae</tp:taxon-name-part></tp:taxon-name>)</article-title><source>PhytoKeys</source><day>14</day><month>06</month><year>2022</year><volume>200</volume><fpage>1</fpage><lpage>423</lpage><pub-id pub-id-type="doi">10.3897/phytokeys.200.71667</pub-id></mixed-citation></tp:treatment-meta><tp:nomenclature><label>﻿32.</label><tp:taxon-name>
            <object-id xmlns:xlink="http://www.w3.org/1999/xlink" content-type="arpha" xlink:type="simple">DF0D92EC-D596-5FFD-B253-43FE1FE75F7C</object-id>
            <tp:taxon-name-part taxon-name-part-type="genus" reg="Capsicum">Capsicum</tp:taxon-name-part>
            <tp:taxon-name-part taxon-name-part-type="species" reg="neei">neei</tp:taxon-name-part>
          </tp:taxon-name><tp:taxon-authority>Barboza &amp; X.Reyes, PLOS One 14(1): 19. 2019.</tp:taxon-authority><xref ref-type="fig" rid="F94">Figs 94</xref><xref ref-type="fig" rid="F95">, 95</xref></tp:nomenclature><tp:treatment-sec sec-type="material" id="SECID0EXATO"><title>Type.</title><p>Bolivia. Chuquisaca: Prov. Hernando Siles, a 4.1 km del puente nuevo de Monteagudo viniendo desde Monteagudo, sobre mano derecha, <named-content xmlns:xlink="http://www.w3.org/1999/xlink" content-type="dwc:verbatimCoordinates" xlink:type="simple"><named-content content-type="geo-json" specific-use="{&#34;type&#34;:&#34;Point&#34;,&#34;coordinates&#34;:[-64.019923,-19.804617]}" id="NCID0EABTO" xlink:type="simple">-19.804617°S, -64.019923°W</named-content></named-content>, 16 Dec 2017, <italic>G.E. Barboza 4927</italic> (holotype: LPB [LPB0003513]; isotypes: CORD [CORD00006935, CORD00006956], NY [04206098]).</p></tp:treatment-sec><tp:treatment-sec sec-type="description" id="SECID0EHBTO"><title>Description.</title><p>Low erect shrubs 0.70–2 (–3) m tall, with the main stem 1–1.5 cm in diameter at base, laxly branched above, the branches thin. Young stems slightly angled, fragile, green, glabrescent; bark of older stems light brown, glabrous; lenticels few. Sympodial units difoliate, the leaves geminate; leaf pair unequal in size, similar in shape. Leaves membranous, concolorous, glabrous or glabrescent on both surfaces and margins, with antrorse, simple, 4–7-celled, eglandular trichomes 0.2–0.5 mm long; blades of major leaves (5.5–) 6.7–11 cm long, 2.1–4 (–4.5) cm wide, elliptic or ovate, major veins 3–5 on each side of mid-vein, the base attenuate, the margins entire, the apex acute; petioles 0.3–0.8 (–1.5) cm long, moderately pubescent; blades of minor leaves 2.7–4.6 (–6) cm long, 1.2–1.8 (–2.3) cm wide, elliptic or ovate, the major veins 3–4 on each side of mid-vein, the base short-attenuate, the margins entire, the apex obtuse or acute; petioles 0.2–0.5 (–0.8) cm long, with similar pubescence as in major leaves. Inflorescences axillary, 2–4-flowers per axil, rarely flowers solitary; flowering pedicels (6.5–) 8–15 mm long, filiform, angled, pendent, slightly curved, non-geniculate at anthesis, green, with sparse antrorse eglandular trichomes and small dark glandular trichomes (stalk unicellular; head multicellular); pedicels scars inconspicuous. Buds ovoid, greenish-yellow. Flowers 5-merous. Calyx 1.7–2.5 mm long, 2–3 mm wide, cup-shaped, with 10 veins clearly evident, green, moderately pubescent with eglandular trichomes, the calyx appendages 10, unequal, the five main appendages longer (0.7–) 0.9–1.75 (–2) mm long, emerging very close from the margin, the five secondary appendages shorter 0.2–0.8 (–1.2) mm long, emerging 0.8–1 mm below the margin, linear, green, with the same non-glandular trichomes of the calyx tube. Corolla (6–) 8–10 mm long, 6–8 (–12) mm in diameter, entirely yellow or with small greenish spots in the base of the lobes and tube outside and within, stellate with a thin interpetalar membrane, lobed nearly halfway to the base, the tube 3–4.5 mm long, pubescent adaxially with small glandular trichomes (head and stalk one-celled each), glabrescent abaxially, the lobes 3.5–5.5 mm long, ca. 2 mm wide, ovate or triangular, spreading, glabrous adaxially and with sparse eglandular trichomes abaxially, the margins finely ciliate, the tips cucullate and papillate. Stamens five, slightly subequal; filaments 1.4–1.75 mm long, cream, inserted on the corolla ca. 1.2 mm from the base, with auricles fused to the corolla at the point of insertion; anthers (1.5–) 1.8–2 mm long, ellipsoid, light yellow, not connivent at anthesis. Gynoecium with ovary ca. 1.2 mm long, 1.3 mm in diameter, light green, ovoid or subglobose; ovules more than two per locule; nectary ca. 0.3 mm tall; styles homomorphic, 3.75 mm long, 0.8–1 mm beyond the anthers, cream, clavate; stigma ca. 0.2 mm long, 0.3 mm wide, somewhat bilobed, light green. Berry 4–9 mm in diameter, globose, slightly apiculate, green when immature turning to orange-coloured or red at maturity, pungent, the pericarp thick, opaque, with giant cells (endocarp alveolate); stone cells absent; fruiting pedicels (13–) 18–34 mm long, pendent, angled or terete, widened distally, green; the fruiting calyx ca. 4 mm in diameter, persistent, not accrescent, discoid, green, with an annular constriction at junction with the pedicel, the appendages 1–2 mm long, spreading or reflexed. Seeds 5–10 per fruit, 4–5 mm long, 3–4.25 mm wide, subglobose, pale yellow to white, the seed coat smooth and reticulate at margins (<abbrev xmlns:xlink="http://www.w3.org/1999/xlink" xlink:title="stereomicroscope" id="ABBRID0ENBTO" xlink:type="simple">SM</abbrev>), reticulate-cerebelloid (<abbrev xmlns:xlink="http://www.w3.org/1999/xlink" xlink:title="scanning electron microscope" id="ABBRID0ERBTO" xlink:type="simple">SEM</abbrev>), the cells polygonal in shape, the lateral walls straight to wavy or sinuate; embryo not seen.</p></tp:treatment-sec><tp:treatment-sec sec-type="distribution" id="SECID0EVBTO"><title>Distribution.</title><p><italic><tp:taxon-name><tp:taxon-name-part taxon-name-part-type="genus" reg="Capsicum">Capsicum</tp:taxon-name-part><tp:taxon-name-part taxon-name-part-type="species" reg="neei">neei</tp:taxon-name-part></tp:taxon-name></italic> is endemic to central and southern Bolivia (Chuquisaca and Santa Cruz Departments) (Fig. <xref ref-type="fig" rid="F92">92</xref>).</p></tp:treatment-sec><tp:treatment-sec sec-type="ecology" id="SECID0EKCTO"><title>Ecology.</title><p><italic><tp:taxon-name><tp:taxon-name-part taxon-name-part-type="genus" reg="Capsicum">Capsicum</tp:taxon-name-part><tp:taxon-name-part taxon-name-part-type="species" reg="neei">neei</tp:taxon-name-part></tp:taxon-name></italic> is most commonly collected in the Boliviano-Tucumano Forest from the understorey of deciduous cloud forests, between 1,100 and 1,750 m elevation.</p></tp:treatment-sec><tp:treatment-sec sec-type="phenology" id="SECID0E2CTO"><title>Phenology.</title><p>Flowering and fruiting from October to May.</p></tp:treatment-sec><tp:treatment-sec sec-type="Chromosome number" id="SECID0EADTO"><title>Chromosome number.</title><p>Not known.</p></tp:treatment-sec><tp:treatment-sec sec-type="Preliminary conservation assessment" id="SECID0EFDTO"><title>Preliminary conservation assessment.</title><p><abbrev xmlns:xlink="http://www.w3.org/1999/xlink" xlink:title="extent of occurrence" id="ABBRID0ELDTO" xlink:type="simple">EOO</abbrev> (13,880.224 km<sup>2</sup>); <abbrev xmlns:xlink="http://www.w3.org/1999/xlink" xlink:title="area of occupancy" id="ABBRID0ERDTO" xlink:type="simple">AOO</abbrev> (48 km<sup>2</sup>). <italic><tp:taxon-name><tp:taxon-name-part taxon-name-part-type="genus" reg="Capsicum">Capsicum</tp:taxon-name-part><tp:taxon-name-part taxon-name-part-type="species" reg="neei">neei</tp:taxon-name-part></tp:taxon-name></italic> has been collected in more than 10 localities and many times in the last 23 years, in a recently Protected Area (National Park and Integrated Management Natural Area “Serranía Inao”) and in nearby areas, which suggests that both the geographic range (<abbrev xmlns:xlink="http://www.w3.org/1999/xlink" xlink:title="extent of occurrence" id="ABBRID0ECETO" xlink:type="simple">EOO</abbrev> and <abbrev xmlns:xlink="http://www.w3.org/1999/xlink" xlink:title="area of occupancy" id="ABBRID0EGETO" xlink:type="simple">AOO</abbrev>) and the population size are likely not to be significantly affected in the forthcoming years. Due to this, <italic><tp:taxon-name><tp:taxon-name-part taxon-name-part-type="genus" reg="Capsicum">C.</tp:taxon-name-part><tp:taxon-name-part taxon-name-part-type="species" reg="neei">neei</tp:taxon-name-part></tp:taxon-name></italic> can be assessed as Least Concern (LC).</p></tp:treatment-sec><tp:treatment-sec sec-type="discussion" id="SECID0EVETO"><title>Discussion.</title><p>In phylogenetic analyses, <italic><tp:taxon-name><tp:taxon-name-part taxon-name-part-type="genus" reg="Capsicum">Capsicum</tp:taxon-name-part><tp:taxon-name-part taxon-name-part-type="species" reg="neei">neei</tp:taxon-name-part></tp:taxon-name></italic> was recovered within the Bolivian clade, resolved as sister to <italic><tp:taxon-name><tp:taxon-name-part taxon-name-part-type="genus" reg="Capsicum">C.</tp:taxon-name-part><tp:taxon-name-part taxon-name-part-type="species" reg="caballeroi">caballeroi</tp:taxon-name-part></tp:taxon-name></italic> (<xref ref-type="bibr" rid="B38">Barboza et al. 2019</xref>). The demonstrated pungency of the fruits and the presence of giant cells in the pericarp are characters also found in the remaining species of the Bolivian clade, but, to clarify the other species not yet included in a phylogeny (i.e. <italic><tp:taxon-name><tp:taxon-name-part taxon-name-part-type="genus" reg="Capsicum">C.</tp:taxon-name-part><tp:taxon-name-part taxon-name-part-type="species" reg="ceratocalyx">ceratocalyx</tp:taxon-name-part></tp:taxon-name></italic>), the affinities of <italic><tp:taxon-name><tp:taxon-name-part taxon-name-part-type="genus" reg="Capsicum">C.</tp:taxon-name-part><tp:taxon-name-part taxon-name-part-type="species" reg="neei">neei</tp:taxon-name-part></tp:taxon-name></italic> deserve to be studied in more detail.</p><p><italic><tp:taxon-name><tp:taxon-name-part taxon-name-part-type="genus" reg="Capsicum">Capsicum</tp:taxon-name-part><tp:taxon-name-part taxon-name-part-type="species" reg="neei">neei</tp:taxon-name-part></tp:taxon-name></italic> is morphologically most similar to the Bolivian <italic><tp:taxon-name><tp:taxon-name-part taxon-name-part-type="genus" reg="Capsicum">C.</tp:taxon-name-part><tp:taxon-name-part taxon-name-part-type="species" reg="minutiflorum">minutiflorum</tp:taxon-name-part></tp:taxon-name></italic> in having stellate, yellow corollas and red fruits at maturity (Fig. <xref ref-type="fig" rid="F95">95I, J</xref>). It is distinguished by its non-geniculate, pendent flowering pedicels and strongly-nerved calyx with 10 unequal appendages (Fig. <xref ref-type="fig" rid="F95">95C, E, F</xref>). In contrast, <italic><tp:taxon-name><tp:taxon-name-part taxon-name-part-type="genus" reg="Capsicum">C.</tp:taxon-name-part><tp:taxon-name-part taxon-name-part-type="species" reg="minutiflorum">minutiflorum</tp:taxon-name-part></tp:taxon-name></italic> has geniculate and erect flowering pedicels and a weakly-nerved calyx with five equal, short appendages (Fig. <xref ref-type="fig" rid="F87">87D, F</xref>).</p><fig id="F94" position="float" orientation="portrait"><object-id xmlns:xlink="http://www.w3.org/1999/xlink" content-type="doi" xlink:type="simple">10.3897/phytokeys.200.71667.figure94</object-id><object-id xmlns:xlink="http://www.w3.org/1999/xlink" content-type="arpha" xlink:type="simple">981816DA-50A3-55D0-9F75-0E7EDCBCBE47</object-id><label>Figure 94.</label><caption><p><italic><tp:taxon-name><tp:taxon-name-part taxon-name-part-type="genus" reg="Capsicum">Capsicum</tp:taxon-name-part><tp:taxon-name-part taxon-name-part-type="species" reg="neei">neei</tp:taxon-name-part></tp:taxon-name></italic><bold>A</bold> flowering branch <bold>B</bold> inflorescence <bold>C</bold> flower bud <bold>D</bold> flower <bold>E</bold> glandular trichome of the pedicels <bold>F</bold> calyx <bold>G</bold> eglandular trichome of the outer surface of the calyx <bold>H</bold> glandular trichome of the inner surface of the calyx <bold>I</bold> opened corolla <bold>J</bold> glandular trichome of the inner surface of the corolla <bold>K</bold> eglandular trichome of the inner surface of the corolla lobes <bold>L</bold> gynoecium <bold>M</bold> fruit. From <italic>Barboza 4927.</italic> Drawn by S. Montecchiesi. Published in <xref ref-type="bibr" rid="B38">Barboza et al. (2019)</xref>, reproduced with permission.</p></caption><graphic xmlns:xlink="http://www.w3.org/1999/xlink" xlink:href="phytokeys-200-001_article-71667__-g094.jpg" position="float" orientation="portrait" xlink:type="simple" id="oo_695509.jpg"><uri content-type="original_file" xlink:type="simple">https://binary.pensoft.net/fig/695509</uri></graphic></fig><fig id="F95" position="float" orientation="portrait"><object-id xmlns:xlink="http://www.w3.org/1999/xlink" content-type="doi" xlink:type="simple">10.3897/phytokeys.200.71667.figure95</object-id><object-id xmlns:xlink="http://www.w3.org/1999/xlink" content-type="arpha" xlink:type="simple">D78BD0F4-F5E4-5E6F-BB65-A51144D9395A</object-id><label>Figure 95.</label><caption><p><italic><tp:taxon-name><tp:taxon-name-part taxon-name-part-type="genus" reg="Capsicum">Capsicum</tp:taxon-name-part><tp:taxon-name-part taxon-name-part-type="species" reg="neei">neei</tp:taxon-name-part></tp:taxon-name></italic><bold>A</bold> plant <bold>B</bold> leaves, abaxial surface <bold>C</bold> flower bud <bold>D</bold> flower, in lateral view <bold>E</bold> flower, in front view <bold>F</bold> flower, seen from behind <bold>G</bold> immature fruit <bold>H, I</bold> mature fruits <bold>J</bold> fruit, longitudinal section, showing the seeds <bold>A–G</bold> from <italic>Barboza et al. 4927</italic><bold>H–J</bold> from <italic>Barboza &amp; Reyes 5040</italic>. Photos by G.E. Barboza. Modified from <xref ref-type="bibr" rid="B38">Barboza et al. (2019)</xref>, reproduced with permission.</p></caption><graphic xmlns:xlink="http://www.w3.org/1999/xlink" xlink:href="phytokeys-200-001_article-71667__-g095.jpg" position="float" orientation="portrait" xlink:type="simple" id="oo_695510.jpg"><uri content-type="original_file" xlink:type="simple">https://binary.pensoft.net/fig/695510</uri></graphic></fig><p><italic><tp:taxon-name><tp:taxon-name-part taxon-name-part-type="genus" reg="Capsicum">Capsicum</tp:taxon-name-part><tp:taxon-name-part taxon-name-part-type="species" reg="neei">neei</tp:taxon-name-part></tp:taxon-name></italic> is sympatric with <tp:taxon-name><tp:taxon-name-part taxon-name-part-type="genus" reg="Capsicum">C.</tp:taxon-name-part><tp:taxon-name-part taxon-name-part-type="species" reg="baccatum">baccatum</tp:taxon-name-part><tp:taxon-name-part taxon-name-part-type="infraspecific-rank">var.</tp:taxon-name-part><tp:taxon-name-part taxon-name-part-type="variety" reg="baccatum">baccatum</tp:taxon-name-part></tp:taxon-name>, which has geniculate pedicels, a calyx with five subequal appendages, white corollas with greenish-yellow spots within and globose to ellipsoid upright red fruits.</p></tp:treatment-sec><tp:treatment-sec sec-type="material" id="SECID0EGMTO"><title>Specimens examined.</title><p>See Suppl. material <xref ref-type="supplementary-material" rid="S4">4</xref>: Appendix 4.</p></tp:treatment-sec><tp:treatment-sec><!--Section generated to contain objects referenced in tp:taxon-treatment.--><fig id="F92" position="float" orientation="portrait"><object-id xmlns:xlink="http://www.w3.org/1999/xlink" content-type="doi" xlink:type="simple">10.3897/phytokeys.200.71667.figure92</object-id><object-id xmlns:xlink="http://www.w3.org/1999/xlink" content-type="arpha" xlink:type="simple">2CEB8916-E81E-59E7-BC2A-684E8DCCC6E6</object-id><label>Figure 92.</label><caption><p>Distribution of <italic><tp:taxon-name><tp:taxon-name-part taxon-name-part-type="genus" reg="Capsicum">C.</tp:taxon-name-part><tp:taxon-name-part taxon-name-part-type="species" reg="mirum">mirum</tp:taxon-name-part></tp:taxon-name></italic>, <italic><tp:taxon-name><tp:taxon-name-part taxon-name-part-type="genus" reg="Capsicum">C.</tp:taxon-name-part><tp:taxon-name-part taxon-name-part-type="species" reg="muticum">muticum</tp:taxon-name-part></tp:taxon-name></italic>, <italic><tp:taxon-name><tp:taxon-name-part taxon-name-part-type="genus" reg="Capsicum">C.</tp:taxon-name-part><tp:taxon-name-part taxon-name-part-type="species" reg="neei">neei</tp:taxon-name-part></tp:taxon-name></italic> and <italic><tp:taxon-name><tp:taxon-name-part taxon-name-part-type="genus" reg="Capsicum">C.</tp:taxon-name-part><tp:taxon-name-part taxon-name-part-type="species" reg="parvifolium">parvifolium</tp:taxon-name-part></tp:taxon-name></italic>.</p></caption><graphic xmlns:xlink="http://www.w3.org/1999/xlink" xlink:href="phytokeys-200-001_article-71667__-g092.jpg" position="float" orientation="portrait" xlink:type="simple" id="oo_695507.jpg"><uri content-type="original_file" xlink:type="simple">https://binary.pensoft.net/fig/695507</uri></graphic></fig><fig id="F87" position="float" orientation="portrait"><object-id xmlns:xlink="http://www.w3.org/1999/xlink" content-type="doi" xlink:type="simple">10.3897/phytokeys.200.71667.figure87</object-id><object-id xmlns:xlink="http://www.w3.org/1999/xlink" content-type="arpha" xlink:type="simple">62ADD98B-1000-5FB7-9241-E9419AB1434B</object-id><label>Figure 87.</label><caption><p><italic><tp:taxon-name><tp:taxon-name-part taxon-name-part-type="genus" reg="Capsicum">Capsicum</tp:taxon-name-part><tp:taxon-name-part taxon-name-part-type="species" reg="minutiflorum">minutiflorum</tp:taxon-name-part></tp:taxon-name></italic><bold>A</bold> plant <bold>B</bold> major leaf <bold>C</bold> flowering branch <bold>D</bold> flower bud on geniculate pedicel <bold>E</bold> flower, in front view <bold>F</bold> flower, in lateral view <bold>G</bold> fruiting branch <bold>H</bold> immature fruit <bold>I</bold> mature fruit. From <italic>Barboza et al. 4918.</italic> Photos by G.E. Barboza.</p></caption><graphic xmlns:xlink="http://www.w3.org/1999/xlink" xlink:href="phytokeys-200-001_article-71667__-g087.jpg" position="float" orientation="portrait" xlink:type="simple" id="oo_695502.jpg"><uri content-type="original_file" xlink:type="simple">https://binary.pensoft.net/fig/695502</uri></graphic></fig><supplementary-material xmlns:xlink="http://www.w3.org/1999/xlink" id="S4" position="float" orientation="portrait" xlink:type="simple"><object-id content-type="doi" xlink:type="simple">10.3897/phytokeys.200.71667.suppl4</object-id><object-id content-type="zenodo_dep_id" xlink:type="simple">7077091</object-id><object-id content-type="arpha" xlink:type="simple">2B21878C-9A4C-545F-9C67-441D4D944C74</object-id><label>Supplementary material 4</label><caption><p>Appendix 4. Specimens examined</p></caption><statement content-type="dataType"><label>Data type</label><p>Occurences (PDF file)</p></statement><statement content-type="notes"><label>Explanation note</label><p>Full information of the specimens examined for each <italic><tp:taxon-name><tp:taxon-name-part taxon-name-part-type="genus" reg="Capsicum">Capsicum</tp:taxon-name-part></tp:taxon-name></italic> species.</p></statement><media xlink:href="phytokeys-200-001_article-71667__-s004.pdf" mimetype="application" mime-subtype="pdf" position="float" orientation="portrait" xlink:type="simple" id="oo_695540.pdf"><uri content-type="original_file" xlink:type="simple">https://binary.pensoft.net/file/695540</uri></media><permissions><license xlink:type="simple"><license-p>This dataset is made available under the Open Database License (http://opendatacommons.org/licenses/odbl/1.0/). The Open Database License (ODbL) is a license agreement intended to allow users to freely share, modify, and use this Dataset while maintaining this same freedom for others, provided that the original source and author(s) are credited.</license-p></license></permissions><attrib specific-use="authors">Gloria E. Barboza, Carolina Carrizo García, Luciano de Bem Bianchetti, María V. Romero, Marisel Scaldaferro</attrib></supplementary-material></tp:treatment-sec><ref-list><ref id="B38"><mixed-citation xmlns:xlink="http://www.w3.org/1999/xlink" xlink:type="simple"><person-group><name name-style="western"><surname>Barboza</surname><given-names>GE</given-names></name><name name-style="western"><surname>Carrizo García</surname><given-names>C</given-names></name><name name-style="western"><surname>Leiva González</surname><given-names>S</given-names></name><name name-style="western"><surname>Scaldaferro</surname><given-names>M</given-names></name><name name-style="western"><surname>Reyes</surname><given-names>X</given-names></name></person-group> (<year>2019</year>) Four new species of <italic><tp:taxon-name><tp:taxon-name-part taxon-name-part-type="genus">Capsicum</tp:taxon-name-part></tp:taxon-name></italic> (<tp:taxon-name><tp:taxon-name-part taxon-name-part-type="family">Solanaceae</tp:taxon-name-part></tp:taxon-name>) from the tropical Andes and an update on the phylogeny of the genus. PLoS ONE 14(1): e0209792. <ext-link xlink:href="10.1371/journal.pone.0209792" ext-link-type="doi" xlink:type="simple">https://doi.org/10.1371/journal.pone.0209792</ext-link></mixed-citation></ref></ref-list></tp:taxon-treatment>
