# Supplementary material for: ﻿Monograph of wild and cultivated chili peppers (Capsicum L., Solanaceae)
Source: PhytoKeys. 2022 Jun 14;200:1–423. doi: 10.3897/phytokeys.200.71667 (PMC9881532; doi:10.3897/phytokeys.200.71667)
Supplement: XML Treatment for Capsicum parvifolium [file phytokeys.200.71667-treatment39.xml]

<!DOCTYPE tp:taxon-treatment
  PUBLIC "-//TaxonX//DTD Taxonomic Treatment Publishing DTD v0 20100105//EN" "tax-treatment-NSO.dtd">
<tp:taxon-treatment xmlns:tp="http://www.plazi.org/taxpub"><tp:treatment-meta><kwd-group><label>Taxon classification</label><kwd>
              <named-content content-type="kingdom">Plantae</named-content>
            </kwd><kwd>
              <named-content content-type="order">Solanales</named-content>
            </kwd><kwd>
              <named-content content-type="family">Solanaceae</named-content>
            </kwd></kwd-group><mixed-citation publication-type="journal"><person-group><name><surname>Barboza</surname><given-names>Gloria E.</given-names></name><name><surname>García</surname><given-names>Carolina Carrizo</given-names></name><name><surname>Bianchetti</surname><given-names>Luciano de Bem</given-names></name><name><surname>Romero</surname><given-names>María V.</given-names></name><name><surname>Scaldaferro</surname><given-names>Marisel</given-names></name></person-group><article-title>﻿Monograph of wild and cultivated chili peppers (<italic><tp:taxon-name><tp:taxon-name-part taxon-name-part-type="genus" reg="Capsicum">Capsicum</tp:taxon-name-part></tp:taxon-name></italic> L., <tp:taxon-name><tp:taxon-name-part taxon-name-part-type="family">Solanaceae</tp:taxon-name-part></tp:taxon-name>)</article-title><source>PhytoKeys</source><day>14</day><month>06</month><year>2022</year><volume>200</volume><fpage>1</fpage><lpage>423</lpage><pub-id pub-id-type="doi">10.3897/phytokeys.200.71667</pub-id></mixed-citation></tp:treatment-meta><tp:nomenclature><label>﻿33.</label><tp:taxon-name>
            <object-id xmlns:xlink="http://www.w3.org/1999/xlink" content-type="arpha" xlink:type="simple">369A8687-DCF7-5773-826E-F7E097A29F02</object-id>
            <tp:taxon-name-part taxon-name-part-type="genus" reg="Capsicum">Capsicum</tp:taxon-name-part>
            <tp:taxon-name-part taxon-name-part-type="species" reg="parvifolium">parvifolium</tp:taxon-name-part>
          </tp:taxon-name><tp:taxon-authority>Sendtn., Fl. Bras. [Martius] 10(6): 145. 1846.</tp:taxon-authority><xref ref-type="fig" rid="F96">Figs 96</xref><xref ref-type="fig" rid="F97">, 97</xref><tp:nomenclature-citation-list><tp:nomenclature-citation><tp:taxon-name>
                <tp:taxon-name-part taxon-name-part-type="genus" reg="Fregirardia">Fregirardia</tp:taxon-name-part>
                <tp:taxon-name-part taxon-name-part-type="species" reg="leptoclada">leptoclada</tp:taxon-name-part>
              </tp:taxon-name><comment>Dunal, Prodr. [A. P. de Candolle] 13(1): 505. 1852. Type. Brazil. Bahia: “le bas des montagnes. Certam du Rio Fco [Rio San Francisco]”, 1838, <italic>J.S. Blanchet 2823</italic> (lectotype, designate here, G-DC [G00200561]; isolectotypes: BM [BM001016675, BM000617948], CORD [CORD00087945, CORD00087948], F [v0043297F, acc. # 646814], G [G00390274], K [K000585899, K000585900], LE, MPU [MPU026995 fragment ex G-DC, MPU023035 fragment ex G, MPU023036 fragment ex G], P [P00410185], W [acc. # 0001348, acc. # 1889-0118245]).</comment></tp:nomenclature-citation><tp:nomenclature-citation><tp:taxon-name>
                <tp:taxon-name-part taxon-name-part-type="genus" reg="Capsicum">Capsicum</tp:taxon-name-part>
                <tp:taxon-name-part taxon-name-part-type="species" reg="leptocladum">leptocladum</tp:taxon-name-part>
              </tp:taxon-name><comment>(Dunal) Kuntze, Revis. Gen. Pl. 2: 450.1891. Type. Based on <tp:taxon-name><tp:taxon-name-part taxon-name-part-type="genus" reg="Fregirardia">Fregirardia</tp:taxon-name-part><tp:taxon-name-part taxon-name-part-type="species" reg="leptoclada">leptoclada</tp:taxon-name-part></tp:taxon-name> Dunal.</comment></tp:nomenclature-citation><tp:nomenclature-citation><tp:taxon-name>
                <tp:taxon-name-part taxon-name-part-type="genus" reg="Bassovia">Bassovia</tp:taxon-name-part>
                <tp:taxon-name-part taxon-name-part-type="species" reg="ciliata">ciliata</tp:taxon-name-part>
              </tp:taxon-name><comment>J.R.Johnst., Proc. Amer. Acad. Arts 40: 694. 1905. Type. Venezuela. Nueva Esparta: Isla Margarita El Valle, 30 Aug 1903, <italic>J.R. Johnston 75</italic> (lectotype, designated by <xref ref-type="bibr" rid="B37">Barboza et al. 2011</xref>, pg. 773: GH [00936715]; isolectotype: US [00027416, acc. # 531916)].</comment></tp:nomenclature-citation></tp:nomenclature-citation-list></tp:nomenclature><tp:treatment-sec sec-type="material" id="SECID0EXPTO"><title>Type.</title><p>[Brazil]. Bahia: Serra Açuruá, Rio San Francisco, 1838, <italic>J.S. Blanchet 2823</italic> (lectotype, designated by <xref ref-type="bibr" rid="B37">Barboza et al. 2011</xref>, pg. 773: W [acc. # 1889-0118245]; isolectotypes: BM [BM001016675, BM000617948], CORD [CORD00087945, CORD00087948], F [v0043297F, acc. # 646814], G-DC [G00200561], G [G00390274], K [K000585899, K000585900], LE, MPU [MPU026995 fragment from G-DC, MPU023035 fragment from G, MPU023036 fragment from G], P [P00410185], W [acc. # 0001348]).</p></tp:treatment-sec><tp:treatment-sec sec-type="description" id="SECID0EDQTO"><title>Description.</title><p>Erect shrubs 1–4 (–5) m tall, with an almost fastigiate habit, much branched above. Young stems angled, slender, fragile, greyish-brown, moderately pubescent with antrorse, simple, uniseriate, 4–6-celled, eglandular trichomes 0.3–1.1 mm long; nodes light brown; bark of old stems grey or brown, glabrous; lenticels absent. Sympodial units difoliate, the leaves geminate; leaf pair unequal in size, similar in shape. Leaves membranous, slightly discolorous, dark green above, paler beneath, sparsely to moderately pubescent on both surfaces, the trichomes similar to those of the stems, rarely few dendritic trichomes on the veins; blades of major leaves 3–8 (–9) cm long, 1–4.2 cm wide, ovate, the major veins 5–7 on each side of mid-vein, the base short-attenuate and unequal, the margins entire, the apex acuminate; petioles 0.5–2.4 cm, moderately to densely pubescent; blades of minor leaves 1.5–2.5 cm long, 0.8–1.5 cm wide, ovate, the major veins 3–4 on each side of mid-vein, the base short-attenuate, the margins entire, the apex acute; petioles 0.3–0.5 cm, moderately to densely pubescent. Inflorescences axillary, 3–6 (–8) flowers per axil; flowering pedicels 9–18 (–20) mm long, angled, pendent, non-geniculate at anthesis, green, densely pubescent, with short antrorse eglandular trichomes; pedicels scars conspicuous, corky. Buds subglobose, pale violet at the apex and cream near the base. Flowers 5-merous. Calyx (1.2–) 1.5–2.4 mm long, 2–3 mm wide, cup-shaped, thick, strongly 5-nerved, green, densely pubescent like the pedicels, the calyx appendages five or, exceptionally, up to seven, 0.7–2 (–2.2) mm long, subequal, erect or spreading, green. Corolla 4.5–7.3 (–8) mm long, 1–2 cm in diameter, purple with a narrow white margin and a yellowish-green centre outside and within, stellate with interpetalar membrane, lobed nearly halfway to the base, pubescent adaxially with small glandular trichomes (stalk 2-celled; head unicellular) in the throat and base of the lobes, glabrous abaxially, the tube (2.4–) 3–4 (–4.5) mm long, the lobes (2.1–) 2.9–3.5 mm long, 2–3.5 mm wide, broadly triangular, spreading, the margins involute, papillate or with long simple trichomes, the tips cucullate, densely papillate. Stamens five, equal; filaments 1.5–2.5 mm long, greenish-white, inserted on the corolla 1.3–1.5 mm from the base, with auricles fused to the corolla at the point of insertion; anthers 1.7–2.3 mm long, ellipsoid, yellow or violet, not connivent at anthesis. Gynoecium with ovary 1–1.4 mm long, 1 mm in diameter, greenish-white, ovoid; ovules more than two per locule; nectary 0.3–0.4 mm tall; styles homomorphic, 3.5–5.1 mm long, exserted ca. 1.5 mm beyond the anthers, whitish-green, clavate; stigma ca. 0.3 mm long, ca. 1–1.1 mm wide, somewhat discoid, green. Berry 8.5–9.5 mm in diameter, globose, slightly flattened at the apex, dark green when immature, greenish-golden yellow at maturity, deciduous, pungent, the pericarp thin, translucent, with giant cells (endocarp alveolate); stone cells absent; fruiting pedicels 10–18 mm long, angled, pendent, curved, widened distally, green; fruiting calyx 4–6 mm in diameter, persistent, not accrescent, discoid, strongly 5(–10)-nerved, green, the appendages spreading or reflexed. Seeds (2–) 4–13 per fruit, 3–3.8 mm long, 2.7–3 mm wide, C-shaped, brownish-black, the seed coat reticulate and slightly tuberculate at margins (<abbrev xmlns:xlink="http://www.w3.org/1999/xlink" xlink:title="stereomicroscope" id="ABBRID0EJQTO" xlink:type="simple">SM</abbrev>), reticulate-cerebelloid (<abbrev xmlns:xlink="http://www.w3.org/1999/xlink" xlink:title="scanning electron microscope" id="ABBRID0ENQTO" xlink:type="simple">SEM</abbrev>), the cells irregular in shape, the lateral walls sinuate in the seed body, straight and wavy at margins; embryo imbricate.</p></tp:treatment-sec><tp:treatment-sec sec-type="distribution" id="SECID0ERQTO"><title>Distribution.</title><p><italic><tp:taxon-name><tp:taxon-name-part taxon-name-part-type="genus" reg="Capsicum">Capsicum</tp:taxon-name-part><tp:taxon-name-part taxon-name-part-type="species" reg="parvifolium">parvifolium</tp:taxon-name-part></tp:taxon-name></italic> has a disjunct distribution in South America (Fig. <xref ref-type="fig" rid="F92">92</xref>). It is found in the Brazilian Caatinga (Bahia, Ceará, Minas Gerais, Paraíba, Pernambuco, Piauí and Rio Grande do Norte States), as well as along the coast of Venezuela (Distrito Federal, Aragua, Carabobo, Lara, Sucre, Nueva Esparta States) and Colombia (Atlántico and Magdalena Departments).</p></tp:treatment-sec><tp:treatment-sec sec-type="ecology" id="SECID0EGRTO"><title>Ecology.</title><p><italic><tp:taxon-name><tp:taxon-name-part taxon-name-part-type="genus" reg="Capsicum">Capsicum</tp:taxon-name-part><tp:taxon-name-part taxon-name-part-type="species" reg="parvifolium">parvifolium</tp:taxon-name-part></tp:taxon-name></italic> is a common element in seasonally dry tropical forest, mainly in the outcrops (‘inselbergs’) of the arborescent-shrubby Caatinga, at 500–1,200 m. In Venezuela and Colombia, it is found in coastal areas with higher humidity at lower elevations (0–350 m).</p></tp:treatment-sec><tp:treatment-sec sec-type="phenology" id="SECID0EXRTO"><title>Phenology.</title><p>Flowering from August to April and fruiting from February to June in the Caatinga; flowering from April to October and fruiting from May to October in Venezuela and Colombia.</p></tp:treatment-sec><tp:treatment-sec sec-type="Chromosome number" id="SECID0E3RTO"><title>Chromosome number.</title><p>2<italic>n</italic> = 2x = 24 (<xref ref-type="bibr" rid="B37">Barboza et al. 2011</xref>).</p></tp:treatment-sec><tp:treatment-sec sec-type="Common names" id="SECID0EISTO"><title>Common names.</title><p><bold>Brazil</bold>: Alecrim-quebrado (Piauí, <italic>Mendes et al. 509</italic>), Jiriquiti (Piauí, <italic>Mendes et al. 539</italic>), Murta (Sergipe, <italic>Oliveira et al. 552</italic>), Pimentinha (Pernambuco, <italic>Lucena 91</italic>).</p></tp:treatment-sec><tp:treatment-sec sec-type="Uses" id="SECID0EYSTO"><title>Uses.</title><p>None recorded.</p></tp:treatment-sec><tp:treatment-sec sec-type="Preliminary conservation assessment" id="SECID0E4STO"><title>Preliminary conservation assessment.</title><p><abbrev xmlns:xlink="http://www.w3.org/1999/xlink" xlink:title="extent of occurrence" id="ABBRID0EDTTO" xlink:type="simple">EOO</abbrev> (4,493,957.435 km<sup>2</sup>); <abbrev xmlns:xlink="http://www.w3.org/1999/xlink" xlink:title="area of occupancy" id="ABBRID0EJTTO" xlink:type="simple">AOO</abbrev> (228 km<sup>2</sup>). <italic><tp:taxon-name><tp:taxon-name-part taxon-name-part-type="genus" reg="Capsicum">Capsicum</tp:taxon-name-part><tp:taxon-name-part taxon-name-part-type="species" reg="parvifolium">parvifolium</tp:taxon-name-part></tp:taxon-name></italic> is under threat in its fragmented habitat. Although in Brazil it is common, its habitat is restricted to the Caatinga, the least protected of all the major ecoregions in the country (<xref ref-type="bibr" rid="B155">Fonseca et al. 2017</xref>; <xref ref-type="bibr" rid="B439">Silva et al. 2019</xref>). The species is more seriously threatened along the coast of Colombia, since only four records, which all date from the early 1900s, exist from areas that are currently highly urbanised (the cities of Santa Marta and Barranquillas). Few collections are known (13) in Venezuela and none of them is from protected areas. Considering the severely-fragmented habitat (<xref ref-type="bibr" rid="B19">Antongiovanni et al. 2018</xref>) and the projected decline of the area of occupancy by the impact of climate change (<xref ref-type="bibr" rid="B439">Silva et al. 2019</xref>), we assign a threat status of Vulnerable (VU; B2ab(iii) for <italic><tp:taxon-name><tp:taxon-name-part taxon-name-part-type="genus" reg="Capsicum">C.</tp:taxon-name-part><tp:taxon-name-part taxon-name-part-type="species" reg="parvifolium">parvifolium</tp:taxon-name-part></tp:taxon-name></italic>.</p></tp:treatment-sec><tp:treatment-sec sec-type="discussion" id="SECID0EVUTO"><title>Discussion.</title><p><italic><tp:taxon-name><tp:taxon-name-part taxon-name-part-type="genus" reg="Capsicum">Capsicum</tp:taxon-name-part><tp:taxon-name-part taxon-name-part-type="species" reg="parvifolium">parvifolium</tp:taxon-name-part></tp:taxon-name></italic> belongs to the Caatinga clade (<xref ref-type="bibr" rid="B79">Carrizo García et al. 2016</xref>). Together with <italic><tp:taxon-name><tp:taxon-name-part taxon-name-part-type="genus" reg="Capsicum">C.</tp:taxon-name-part><tp:taxon-name-part taxon-name-part-type="species" reg="longidentatum">longidentatum</tp:taxon-name-part></tp:taxon-name></italic> and <italic><tp:taxon-name><tp:taxon-name-part taxon-name-part-type="genus" reg="Capsicum">C.</tp:taxon-name-part><tp:taxon-name-part taxon-name-part-type="species" reg="caatingae">caatingae</tp:taxon-name-part></tp:taxon-name></italic>, these are the only <italic><tp:taxon-name><tp:taxon-name-part taxon-name-part-type="genus" reg="Capsicum">Capsicum</tp:taxon-name-part></tp:taxon-name></italic> species growing in the arid Brazilian Caatinga (although <italic><tp:taxon-name><tp:taxon-name-part taxon-name-part-type="genus" reg="Capsicum">C.</tp:taxon-name-part><tp:taxon-name-part taxon-name-part-type="species" reg="parvifolium">parvifolium</tp:taxon-name-part></tp:taxon-name></italic> also extends into northernmost Venezuela and Colombia). The close affinity between <italic><tp:taxon-name><tp:taxon-name-part taxon-name-part-type="genus" reg="Capsicum">C.</tp:taxon-name-part><tp:taxon-name-part taxon-name-part-type="species" reg="parvifolium">parvifolium</tp:taxon-name-part></tp:taxon-name></italic> and <italic><tp:taxon-name><tp:taxon-name-part taxon-name-part-type="genus" reg="Capsicum">C.</tp:taxon-name-part><tp:taxon-name-part taxon-name-part-type="species" reg="caatingae">caatingae</tp:taxon-name-part></tp:taxon-name></italic> was discussed and supported by morphological and karyological data by <xref ref-type="bibr" rid="B37">Barboza et al. (2011)</xref>. <italic><tp:taxon-name><tp:taxon-name-part taxon-name-part-type="genus" reg="Capsicum">Capsicum</tp:taxon-name-part><tp:taxon-name-part taxon-name-part-type="species" reg="parvifolium">parvifolium</tp:taxon-name-part></tp:taxon-name></italic> resembles <italic><tp:taxon-name><tp:taxon-name-part taxon-name-part-type="genus" reg="Capsicum">C.</tp:taxon-name-part><tp:taxon-name-part taxon-name-part-type="species" reg="caatingae">caatingae</tp:taxon-name-part></tp:taxon-name></italic>; nevertheless, it is clearly distinguishable by the five calyx appendages (vs. absence of appendages in <italic><tp:taxon-name><tp:taxon-name-part taxon-name-part-type="genus" reg="Capsicum">C.</tp:taxon-name-part><tp:taxon-name-part taxon-name-part-type="species" reg="caatingae">caatingae</tp:taxon-name-part></tp:taxon-name></italic>), the few-flowered (vs. multi-flowered) inflorescences, the greenish-golden yellow (vs. red) fruits and the brownish-black (vs. yellow) seeds. Specimens of <italic><tp:taxon-name><tp:taxon-name-part taxon-name-part-type="genus" reg="Capsicum">C.</tp:taxon-name-part><tp:taxon-name-part taxon-name-part-type="species" reg="parvifolium">parvifolium</tp:taxon-name-part></tp:taxon-name></italic> from Venezuela have been confused in herbaria with <italic><tp:taxon-name><tp:taxon-name-part taxon-name-part-type="genus" reg="Capsicum">C.</tp:taxon-name-part><tp:taxon-name-part taxon-name-part-type="species" reg="rhomboideum">rhomboideum</tp:taxon-name-part></tp:taxon-name></italic>, due to their similarities in calyx structure. However, they can be easily differentiated by corolla shape and colour (campanulate and yellow in <italic><tp:taxon-name><tp:taxon-name-part taxon-name-part-type="genus" reg="Capsicum">C.</tp:taxon-name-part><tp:taxon-name-part taxon-name-part-type="species" reg="rhomboideum">rhomboideum</tp:taxon-name-part></tp:taxon-name></italic>) and fruit colour at maturity (red in <italic><tp:taxon-name><tp:taxon-name-part taxon-name-part-type="genus" reg="Capsicum">C.</tp:taxon-name-part><tp:taxon-name-part taxon-name-part-type="species" reg="rhomboideum">rhomboideum</tp:taxon-name-part></tp:taxon-name></italic>).</p><p><xref ref-type="bibr" rid="B132">Dunal (1852)</xref> described <italic><tp:taxon-name><tp:taxon-name-part taxon-name-part-type="genus" reg="Fregirardia">Fregirardia</tp:taxon-name-part><tp:taxon-name-part taxon-name-part-type="species" reg="leptoclada">leptoclada</tp:taxon-name-part></tp:taxon-name></italic>, based on three <italic>Blanchet 2823</italic> collections kept at G (G-DC and general collection). We found two specimens at G and duplicates of the three G collections at MPU. We select the more complete specimen housed at G-DC [G00200561] as the lectotype. Duplicates are widely distributed in other herbaria.</p><fig id="F96" position="float" orientation="portrait"><object-id xmlns:xlink="http://www.w3.org/1999/xlink" content-type="doi" xlink:type="simple">10.3897/phytokeys.200.71667.figure96</object-id><object-id xmlns:xlink="http://www.w3.org/1999/xlink" content-type="arpha" xlink:type="simple">CC884E63-014A-5586-BC1C-A8B96CD09E51</object-id><label>Figure 96.</label><caption><p><italic><tp:taxon-name><tp:taxon-name-part taxon-name-part-type="genus" reg="Capsicum">Capsicum</tp:taxon-name-part><tp:taxon-name-part taxon-name-part-type="species" reg="parvifolium">parvifolium</tp:taxon-name-part></tp:taxon-name></italic><bold>A</bold> fruiting branch <bold>B</bold> branched trichome of the leaf <bold>C</bold> flower <bold>D</bold> calyx <bold>E</bold> opened corolla <bold>F, G</bold> anthers, dorsal and ventral views, respectively <bold>H</bold> gynoecium <bold>I</bold> fruits <bold>A, C, E–I</bold> from <italic>Agra &amp; Barboza 7075</italic><bold>B, D</bold> from <italic>Pickersgill 72–366</italic>. Drawn by L. Ribulgo. Published in <xref ref-type="bibr" rid="B37">Barboza et al. (2011)</xref>, reproduced with permission.</p></caption><graphic xmlns:xlink="http://www.w3.org/1999/xlink" xlink:href="phytokeys-200-001_article-71667__-g096.jpg" position="float" orientation="portrait" xlink:type="simple" id="oo_695511.jpg"><uri content-type="original_file" xlink:type="simple">https://binary.pensoft.net/fig/695511</uri></graphic></fig><fig id="F97" position="float" orientation="portrait"><object-id xmlns:xlink="http://www.w3.org/1999/xlink" content-type="doi" xlink:type="simple">10.3897/phytokeys.200.71667.figure97</object-id><object-id xmlns:xlink="http://www.w3.org/1999/xlink" content-type="arpha" xlink:type="simple">7B9CBA2F-A8E2-5C85-87E6-625166896C7B</object-id><label>Figure 97.</label><caption><p><italic><tp:taxon-name><tp:taxon-name-part taxon-name-part-type="genus" reg="Capsicum">Capsicum</tp:taxon-name-part><tp:taxon-name-part taxon-name-part-type="species" reg="parvifolium">parvifolium</tp:taxon-name-part></tp:taxon-name></italic><bold>A</bold> habitat (Caatinga) <bold>B</bold> plant <bold>C</bold> reproductive branch <bold>D</bold> flower bud and flower on pendent pedicels <bold>E</bold> flower, in front view <bold>F</bold> fruiting calyces and immature fruit <bold>G</bold> mature fruits <bold>H</bold> fruiting calyx, inside view. From <italic>Agra &amp; Barboza 7075.</italic> Photos by G.E. Barboza. Modified from <xref ref-type="bibr" rid="B37">Barboza et al. (2011)</xref>, reproduced with permission.</p></caption><graphic xmlns:xlink="http://www.w3.org/1999/xlink" xlink:href="phytokeys-200-001_article-71667__-g097.jpg" position="float" orientation="portrait" xlink:type="simple" id="oo_695512.jpg"><uri content-type="original_file" xlink:type="simple">https://binary.pensoft.net/fig/695512</uri></graphic></fig></tp:treatment-sec><tp:treatment-sec sec-type="material" id="SECID0EO4TO"><title>Specimens examined.</title><p>See Suppl. material <xref ref-type="supplementary-material" rid="S4">4</xref>: Appendix 4.</p></tp:treatment-sec><tp:treatment-sec><!--Section generated to contain objects referenced in tp:taxon-treatment.--><fig id="F92" position="float" orientation="portrait"><object-id xmlns:xlink="http://www.w3.org/1999/xlink" content-type="doi" xlink:type="simple">10.3897/phytokeys.200.71667.figure92</object-id><object-id xmlns:xlink="http://www.w3.org/1999/xlink" content-type="arpha" xlink:type="simple">2CEB8916-E81E-59E7-BC2A-684E8DCCC6E6</object-id><label>Figure 92.</label><caption><p>Distribution of <italic><tp:taxon-name><tp:taxon-name-part taxon-name-part-type="genus" reg="Capsicum">C.</tp:taxon-name-part><tp:taxon-name-part taxon-name-part-type="species" reg="mirum">mirum</tp:taxon-name-part></tp:taxon-name></italic>, <italic><tp:taxon-name><tp:taxon-name-part taxon-name-part-type="genus" reg="Capsicum">C.</tp:taxon-name-part><tp:taxon-name-part taxon-name-part-type="species" reg="muticum">muticum</tp:taxon-name-part></tp:taxon-name></italic>, <italic><tp:taxon-name><tp:taxon-name-part taxon-name-part-type="genus" reg="Capsicum">C.</tp:taxon-name-part><tp:taxon-name-part taxon-name-part-type="species" reg="neei">neei</tp:taxon-name-part></tp:taxon-name></italic> and <italic><tp:taxon-name><tp:taxon-name-part taxon-name-part-type="genus" reg="Capsicum">C.</tp:taxon-name-part><tp:taxon-name-part taxon-name-part-type="species" reg="parvifolium">parvifolium</tp:taxon-name-part></tp:taxon-name></italic>.</p></caption><graphic xmlns:xlink="http://www.w3.org/1999/xlink" xlink:href="phytokeys-200-001_article-71667__-g092.jpg" position="float" orientation="portrait" xlink:type="simple" id="oo_695507.jpg"><uri content-type="original_file" xlink:type="simple">https://binary.pensoft.net/fig/695507</uri></graphic></fig><supplementary-material xmlns:xlink="http://www.w3.org/1999/xlink" id="S4" position="float" orientation="portrait" xlink:type="simple"><object-id content-type="doi" xlink:type="simple">10.3897/phytokeys.200.71667.suppl4</object-id><object-id content-type="zenodo_dep_id" xlink:type="simple">7077091</object-id><object-id content-type="arpha" xlink:type="simple">2B21878C-9A4C-545F-9C67-441D4D944C74</object-id><label>Supplementary material 4</label><caption><p>Appendix 4. Specimens examined</p></caption><statement content-type="dataType"><label>Data type</label><p>Occurences (PDF file)</p></statement><statement content-type="notes"><label>Explanation note</label><p>Full information of the specimens examined for each <italic><tp:taxon-name><tp:taxon-name-part taxon-name-part-type="genus" reg="Capsicum">Capsicum</tp:taxon-name-part></tp:taxon-name></italic> species.</p></statement><media xlink:href="phytokeys-200-001_article-71667__-s004.pdf" mimetype="application" mime-subtype="pdf" position="float" orientation="portrait" xlink:type="simple" id="oo_695540.pdf"><uri content-type="original_file" xlink:type="simple">https://binary.pensoft.net/file/695540</uri></media><permissions><license xlink:type="simple"><license-p>This dataset is made available under the Open Database License (http://opendatacommons.org/licenses/odbl/1.0/). The Open Database License (ODbL) is a license agreement intended to allow users to freely share, modify, and use this Dataset while maintaining this same freedom for others, provided that the original source and author(s) are credited.</license-p></license></permissions><attrib specific-use="authors">Gloria E. Barboza, Carolina Carrizo García, Luciano de Bem Bianchetti, María V. Romero, Marisel Scaldaferro</attrib></supplementary-material></tp:treatment-sec><ref-list><ref id="B37"><mixed-citation xmlns:xlink="http://www.w3.org/1999/xlink" xlink:type="simple"><person-group><name name-style="western"><surname>Barboza</surname><given-names>GE</given-names></name><name name-style="western"><surname>Agra</surname><given-names>MF</given-names></name><name name-style="western"><surname>Romero</surname><given-names>MV</given-names></name><name name-style="western"><surname>Scaldaferro</surname><given-names>MA</given-names></name><name name-style="western"><surname>Moscone</surname><given-names>EA</given-names></name></person-group> (<year>2011</year>) <article-title>New endemic species of <italic><tp:taxon-name><tp:taxon-name-part taxon-name-part-type="genus">Capsicum</tp:taxon-name-part></tp:taxon-name></italic> (<tp:taxon-name><tp:taxon-name-part taxon-name-part-type="family">Solanaceae</tp:taxon-name-part></tp:taxon-name>) from the Brazilian caatinga: comparison with the re-circumscribed <italic><tp:taxon-name><tp:taxon-name-part taxon-name-part-type="genus">C.</tp:taxon-name-part><tp:taxon-name-part taxon-name-part-type="species">parvifolium</tp:taxon-name-part></tp:taxon-name></italic>.</article-title><source>Systematic Botany</source><volume>36</volume>(<issue>3</issue>): <fpage>768</fpage>–<lpage>781</lpage>. <ext-link xlink:href="10.1600/036364411X583718" ext-link-type="doi" xlink:type="simple">https://doi.org/10.1600/036364411X583718</ext-link></mixed-citation></ref><ref id="B155"><mixed-citation xmlns:xlink="http://www.w3.org/1999/xlink" xlink:type="simple"><person-group><name name-style="western"><surname>Fonseca</surname><given-names>CR</given-names></name><name name-style="western"><surname>Antongiovanni</surname><given-names>M</given-names></name><name name-style="western"><surname>Matsumoto</surname><given-names>M</given-names></name><name name-style="western"><surname>Bernard</surname><given-names>E</given-names></name><name name-style="western"><surname>Venticinque</surname><given-names>EM</given-names></name></person-group> (<year>2017</year>) <article-title>Conservation opportunities in the Caatinga.</article-title> In: <person-group><name name-style="western"><surname>Silva</surname><given-names>JMC</given-names></name><name name-style="western"><surname>Leal</surname><given-names>IR</given-names></name><name name-style="western"><surname>Tabarelli</surname><given-names>M</given-names></name></person-group> (<role>Eds</role>) <issue-title>Caatinga - the largest tropical dry forest region in South America.</issue-title><source>Springer, Cham</source>, <fpage>429</fpage>–<lpage>444</lpage>. <ext-link xlink:href="10.1007/978-3-319-68339-3_17" ext-link-type="doi" xlink:type="simple">https://doi.org/10.1007/978-3-319-68339-3_17</ext-link></mixed-citation></ref><ref id="B439"><mixed-citation xmlns:xlink="http://www.w3.org/1999/xlink" xlink:type="simple"><person-group><name name-style="western"><surname>Silva</surname><given-names>JLS</given-names></name><name name-style="western"><surname>Cruz-Neto</surname><given-names>O</given-names></name><name name-style="western"><surname>Peres</surname><given-names>CA</given-names></name><name name-style="western"><surname>Tabarelli</surname><given-names>M</given-names></name><name name-style="western"><surname>Lopes</surname><given-names>AV</given-names></name></person-group> (<year>2019</year>) Climate change will reduce suitable Caatinga dry forest habitat for endemic plants with disproportionate impacts on specialized reproductive strategies. PLoS ONE 14(5): e0217028. <ext-link xlink:href="10.1371/journal.pone.0217028" ext-link-type="doi" xlink:type="simple">https://doi.org/10.1371/journal.pone.0217028</ext-link></mixed-citation></ref><ref id="B19"><mixed-citation xmlns:xlink="http://www.w3.org/1999/xlink" xlink:type="simple"><person-group><name name-style="western"><surname>Antongiovanni</surname><given-names>M</given-names></name><name name-style="western"><surname>Venticinque</surname><given-names>EM</given-names></name><name name-style="western"><surname>Fonseca</surname><given-names>CR</given-names></name></person-group> (<year>2018</year>) <article-title>Fragmentation patterns of the Caatinga drylands.</article-title><source>Landscape Ecology</source><volume>33</volume>: <fpage>1353</fpage>–<lpage>1367</lpage>. <ext-link xlink:href="10.1007/s10980-018-0672-6" ext-link-type="doi" xlink:type="simple">https://doi.org/10.1007/s10980-018-0672-6</ext-link></mixed-citation></ref><ref id="B79"><mixed-citation xmlns:xlink="http://www.w3.org/1999/xlink" xlink:type="simple"><person-group><name name-style="western"><surname>Carrizo García</surname><given-names>C</given-names></name><name name-style="western"><surname>Barfuss</surname><given-names>MHJ</given-names></name><name name-style="western"><surname>Sehr</surname><given-names>EM</given-names></name><name name-style="western"><surname>Barboza</surname><given-names>GE</given-names></name><name name-style="western"><surname>Samuel</surname><given-names>R</given-names></name><name name-style="western"><surname>Moscone</surname><given-names>EA</given-names></name><name name-style="western"><surname>Ehrendorfer</surname><given-names>F</given-names></name></person-group> (<year>2016</year>) <article-title>Phylogenetic relationships, diversification and expansion of chili peppers (<italic><tp:taxon-name><tp:taxon-name-part taxon-name-part-type="genus">Capsicum</tp:taxon-name-part></tp:taxon-name></italic>, <tp:taxon-name><tp:taxon-name-part taxon-name-part-type="family">Solanaceae</tp:taxon-name-part></tp:taxon-name>).</article-title><source>Annals of Botany</source><volume>118</volume>: <fpage>35</fpage>–<lpage>51</lpage>. <ext-link xlink:href="10.1093/aob/mcw079" ext-link-type="doi" xlink:type="simple">https://doi.org/10.1093/aob/mcw079</ext-link></mixed-citation></ref><ref id="B132"><mixed-citation xmlns:xlink="http://www.w3.org/1999/xlink" xlink:type="simple"><person-group><name name-style="western"><surname>Dunal</surname><given-names>MF</given-names></name></person-group> (<year>1852</year>) <article-title><tp:taxon-name><tp:taxon-name-part taxon-name-part-type="family">Solanaceae</tp:taxon-name-part></tp:taxon-name>. In: Candolle AP de (Ed.</article-title><source>) <tp:taxon-name><tp:taxon-name-part taxon-name-part-type="genus">Prodromus</tp:taxon-name-part></tp:taxon-name> systematis naturalis regni vegetabilis</source><volume>13</volume>(<issue>1</issue>): <fpage>1</fpage>–<lpage>690</lpage>.</mixed-citation></ref></ref-list></tp:taxon-treatment>
