# Supplementary material for: ﻿Monograph of wild and cultivated chili peppers (Capsicum L., Solanaceae)
Source: PhytoKeys. 2022 Jun 14;200:1–423. doi: 10.3897/phytokeys.200.71667 (PMC9881532; doi:10.3897/phytokeys.200.71667)
Supplement: XML Treatment for Capsicum pereirae [file phytokeys.200.71667-treatment40.xml]

<!DOCTYPE tp:taxon-treatment
  PUBLIC "-//TaxonX//DTD Taxonomic Treatment Publishing DTD v0 20100105//EN" "tax-treatment-NSO.dtd">
<tp:taxon-treatment xmlns:tp="http://www.plazi.org/taxpub"><tp:treatment-meta><kwd-group><label>Taxon classification</label><kwd>
              <named-content content-type="kingdom">Plantae</named-content>
            </kwd><kwd>
              <named-content content-type="order">Solanales</named-content>
            </kwd><kwd>
              <named-content content-type="family">Solanaceae</named-content>
            </kwd></kwd-group><mixed-citation publication-type="journal"><person-group><name><surname>Barboza</surname><given-names>Gloria E.</given-names></name><name><surname>García</surname><given-names>Carolina Carrizo</given-names></name><name><surname>Bianchetti</surname><given-names>Luciano de Bem</given-names></name><name><surname>Romero</surname><given-names>María V.</given-names></name><name><surname>Scaldaferro</surname><given-names>Marisel</given-names></name></person-group><article-title>﻿Monograph of wild and cultivated chili peppers (<italic><tp:taxon-name><tp:taxon-name-part taxon-name-part-type="genus" reg="Capsicum">Capsicum</tp:taxon-name-part></tp:taxon-name></italic> L., <tp:taxon-name><tp:taxon-name-part taxon-name-part-type="family">Solanaceae</tp:taxon-name-part></tp:taxon-name>)</article-title><source>PhytoKeys</source><day>14</day><month>06</month><year>2022</year><volume>200</volume><fpage>1</fpage><lpage>423</lpage><pub-id pub-id-type="doi">10.3897/phytokeys.200.71667</pub-id></mixed-citation></tp:treatment-meta><tp:nomenclature><label>﻿34.</label><tp:taxon-name>
            <object-id xmlns:xlink="http://www.w3.org/1999/xlink" content-type="arpha" xlink:type="simple">DC7EDF6E-600D-5981-8795-6875102AFEB1</object-id>
            <tp:taxon-name-part taxon-name-part-type="genus" reg="Capsicum">Capsicum</tp:taxon-name-part>
            <tp:taxon-name-part taxon-name-part-type="species" reg="pereirae">pereirae</tp:taxon-name-part>
          </tp:taxon-name><tp:taxon-authority>Barboza &amp; Bianch., Syst. Bot. 30(4): 863. 2005.</tp:taxon-authority><xref ref-type="fig" rid="F98">Figs 98</xref><xref ref-type="fig" rid="F99">, 99</xref></tp:nomenclature><tp:treatment-sec sec-type="material" id="SECID0EF6TO"><title>Type.</title><p>Brazil. Espírito Santo: Mun. Castelo, Castelo-Forno Grande, 6 Dec 1956, <italic>E. Pereira 2245</italic> (holotype: CORD (CORD00006630); isotypes: CORD [CORD00006631, CORD00006632], HB [acc. # 7060], RB [RB00722054, acc. # 96194]).</p></tp:treatment-sec><tp:treatment-sec sec-type="description" id="SECID0EN6TO"><title>Description.</title><p>Erect shrubs (0.5–) 0.8–3 (–8?) m tall, the branches slender and horizontal in a typical “zig-zag” appearance. Young stems slightly angled, fragile, green, white mottled, glabrous; nodes solid, purple; bark of older stems brown, glabrous; lenticels absent. Sympodial units difoliate, the leaves geminate; leaf pair unequal in size, similar in shape. Leaves coriaceous, discolorous, bright dark green above, opaque light green beneath, glabrous on both surfaces, with the abaxial nerves white mottled; blades of major leaves (6.1–) 9–15 (–20) cm long, 2–4 (–7) cm wide, elliptic to narrowly elliptic, the major veins (7–) 8–12 on each side of mid-vein, the base asymmetric, short-attenuate or attenuate, the margin entire, the apex acute to acuminate; petioles 0.5–1 (–1.5) cm, glabrous; blades of minor leaves 2.5–3 (–5.4) cm long, 0.75–1.5 cm wide, elliptic to narrowly elliptic, the major veins 4–7 on each side of mid-vein, the base short-attenuate, the margin entire, the apex acute; petioles 0.3–0.5 cm, glabrous. Inflorescences axillary, 2–6 flowers per axil, rarely flowers solitary; flowering pedicels 15–30 mm long, slightly striate, pendent, sometimes curved, non-geniculate at anthesis, green or green-purple, glabrous; pedicels scars inconspicuous. Buds subglobose, white with green or greenish-yellow spots at the base. Flowers 5-merous. Calyx 1.5–2 (–3) mm, (2.5–) 3–3.2 mm wide, cup-shaped, circular or pentagonal in outline, thin and translucent, green or light green, glabrescent, with short eglandular trichomes on the margin, the calyx appendages absent or five, minute, less than 0.5 mm. Corolla 9–10 mm long, 8–19 mm in diameter, entirely white or white with greenish-yellow spots outside, white with purple and greenish-yellow pigmentation in the lobes and throat and a cream centre within, stellate with interpetalar membrane, lobed nearly halfway to the base, the tube ca. 4 mm long, with a continuous ring of small glandular trichomes (stalk long, 1–2-celled; head globose, peltate unicellular) adaxially, glabrous abaxially, the lobes 5–6 mm long, 4.5–5 (–6) mm wide, broadly triangular, spreading, glabrous adaxially and abaxially, the margins involute and papillate, the tips strongly cucullate, densely papillate. Stamens five, equal; filaments 3–4 (–5) mm long, equal, cream, inserted on the corolla ca. 1 mm from the base, with auricles fused to the corolla at the point of insertion; anthers 1.8–2.1 (–3) mm, ellipsoid, dark green or greyish, not connivent at anthesis. Gynoecium with ovary ca. 1.5 mm long, ca. 1.2 mm in diameter, light green, subconic; ovules more than two per locule; nectary ca. 0.3 mm tall; styles homomorphic, (3.7–) 4–6 (–7) mm long, barely exserted beyond the anthers, cream, clavate, slightly curved; stigma 0.2–0.3 mm long, ca. 0.7 mm wide, discoid, somewhat bilobulate, light green. Berry (6–) 8–10 mm in diameter, globose, hardly depressed, green when immature, greenish-golden yellow at maturity, deciduous, pungent, the pericarp thin, translucent, with giant cells (endocarp alveolate); stone cells absent; fruiting pedicels (20–) 23–28 (–35) mm, slightly angled, pendent, slightly widened distally, green; fruiting calyx 5–6 mm in diameter, persistent, not accrescent, discoid, green. Seeds (3–) 5–20 per fruit, 3–3.7 mm long, 2.5–3.4 mm wide, subglobose or teardrop-shaped, brownish-black to black, the seed coat reticulate and tuberculate at margins (<abbrev xmlns:xlink="http://www.w3.org/1999/xlink" xlink:title="stereomicroscope" id="ABBRID0ET6TO" xlink:type="simple">SM</abbrev>), reticulate with pillar-like outgrowths at margins (<abbrev xmlns:xlink="http://www.w3.org/1999/xlink" xlink:title="scanning electron microscope" id="ABBRID0EX6TO" xlink:type="simple">SEM</abbrev>), the cells irregular in shape, the lateral walls sinuate, straight to the hilum; embryo imbricate.</p><fig id="F98" position="float" orientation="portrait"><object-id xmlns:xlink="http://www.w3.org/1999/xlink" content-type="doi" xlink:type="simple">10.3897/phytokeys.200.71667.figure98</object-id><object-id xmlns:xlink="http://www.w3.org/1999/xlink" content-type="arpha" xlink:type="simple">7630B031-3013-5AC0-B2E7-F973D9B07AD7</object-id><label>Figure 98.</label><caption><p><italic><tp:taxon-name><tp:taxon-name-part taxon-name-part-type="genus" reg="Capsicum">Capsicum</tp:taxon-name-part><tp:taxon-name-part taxon-name-part-type="species" reg="pereirae">pereirae</tp:taxon-name-part></tp:taxon-name></italic><bold>A</bold> flowering branch <bold>B</bold> leaf <bold>C</bold> flower bud <bold>D</bold> flower <bold>E</bold> calyx <bold>F</bold> eglandular trichome of the calyx <bold>G</bold> opened corolla <bold>H</bold> gynoecium <bold>I</bold> fruiting branch <bold>J</bold> fruit, in cross section <bold>K</bold> anatomical detail of the pericarp (note the giant cells in the mesocarp) <bold>L</bold> seed <bold>M</bold> seed, in cross section <bold>N</bold> embryo <bold>A–J, L–N</bold> from <italic>Pereira 2245</italic><bold>K</bold> from <italic>Hunziker 25248</italic>. Drawn by N. de Flury. Published in <xref ref-type="bibr" rid="B35">Barboza and Bianchetti (2005)</xref>, reproduced with permission.</p></caption><graphic xmlns:xlink="http://www.w3.org/1999/xlink" xlink:href="phytokeys-200-001_article-71667__-g098.jpg" position="float" orientation="portrait" xlink:type="simple" id="oo_695513.jpg"><uri content-type="original_file" xlink:type="simple">https://binary.pensoft.net/fig/695513</uri></graphic></fig><fig id="F99" position="float" orientation="portrait"><object-id xmlns:xlink="http://www.w3.org/1999/xlink" content-type="doi" xlink:type="simple">10.3897/phytokeys.200.71667.figure99</object-id><object-id xmlns:xlink="http://www.w3.org/1999/xlink" content-type="arpha" xlink:type="simple">50CED4B9-29EC-5675-AD12-FD1D8CE0B876</object-id><label>Figure 99.</label><caption><p><italic><tp:taxon-name><tp:taxon-name-part taxon-name-part-type="genus" reg="Capsicum">Capsicum</tp:taxon-name-part><tp:taxon-name-part taxon-name-part-type="species" reg="pereirae">pereirae</tp:taxon-name-part></tp:taxon-name></italic><bold>A</bold> flowering branch <bold>B</bold> young branch showing lanceolate leaves and buds on pendent pedicels <bold>C</bold> flower showing mutic calyx <bold>D, E</bold> flowers, in front view, with different patterns of purple colouration <bold>F</bold> flower without purple spots <bold>A, B, E</bold> from <italic>Bianchetti et al. 1558</italic><bold>F</bold> from <italic>Bianchetti et al. 1567</italic>, photos by L. Bianchetti <bold>C, D</bold> no specimen vouchers, photos taken <italic>in situ</italic> by C. dal Zovo (Associazione PepperFriends). Modified from <xref ref-type="bibr" rid="B35">Barboza and Bianchetti (2005)</xref>, reproduced with permission.</p></caption><graphic xmlns:xlink="http://www.w3.org/1999/xlink" xlink:href="phytokeys-200-001_article-71667__-g099.jpg" position="float" orientation="portrait" xlink:type="simple" id="oo_695514.jpg"><uri content-type="original_file" xlink:type="simple">https://binary.pensoft.net/fig/695514</uri></graphic></fig></tp:treatment-sec><tp:treatment-sec sec-type="distribution" id="SECID0ENDUO"><title>Distribution.</title><p><italic><tp:taxon-name><tp:taxon-name-part taxon-name-part-type="genus" reg="Capsicum">Capsicum</tp:taxon-name-part><tp:taxon-name-part taxon-name-part-type="species" reg="pereirae">pereirae</tp:taxon-name-part></tp:taxon-name></italic> is endemic to north- and south-eastern Brazil (Bahía, Espírito Santo, Minas Gerais and São Paulo States) (Fig. <xref ref-type="fig" rid="F100">100</xref>).</p><fig id="F100" position="float" orientation="portrait"><object-id xmlns:xlink="http://www.w3.org/1999/xlink" content-type="doi" xlink:type="simple">10.3897/phytokeys.200.71667.figure100</object-id><object-id xmlns:xlink="http://www.w3.org/1999/xlink" content-type="arpha" xlink:type="simple">71244C43-22B5-54BD-B973-0C50DD1AB353</object-id><label>Figure 100.</label><caption><p>Distribution of <italic><tp:taxon-name><tp:taxon-name-part taxon-name-part-type="genus" reg="Capsicum">C.</tp:taxon-name-part><tp:taxon-name-part taxon-name-part-type="species" reg="pereirae">pereirae</tp:taxon-name-part></tp:taxon-name></italic> and <italic><tp:taxon-name><tp:taxon-name-part taxon-name-part-type="genus" reg="Capsicum">C.</tp:taxon-name-part><tp:taxon-name-part taxon-name-part-type="species" reg="piuranum">piuranum</tp:taxon-name-part></tp:taxon-name></italic>.</p></caption><graphic xmlns:xlink="http://www.w3.org/1999/xlink" xlink:href="phytokeys-200-001_article-71667__-g100.jpg" position="float" orientation="portrait" xlink:type="simple" id="oo_695515.jpg"><uri content-type="original_file" xlink:type="simple">https://binary.pensoft.net/fig/695515</uri></graphic></fig></tp:treatment-sec><tp:treatment-sec sec-type="ecology" id="SECID0EFFUO"><title>Ecology.</title><p><italic><tp:taxon-name><tp:taxon-name-part taxon-name-part-type="genus" reg="Capsicum">Capsicum</tp:taxon-name-part><tp:taxon-name-part taxon-name-part-type="species" reg="pereirae">pereirae</tp:taxon-name-part></tp:taxon-name></italic> inhabits the Atlantic Forest (Mata Atlântica), mainly in the Dense Ombrophilous Forest (Floresta Ombrófila Densa), between 500 and 1,650 m elevation. It is found in marginal or interior forests or in aquatic depressions usually in shady places. In the Parque Estadual do Ibitipoca (Minas Gerais), the species is found close to wet caves in the Nanofloresta Nebular (Mata de Grota) formation.</p></tp:treatment-sec><tp:treatment-sec sec-type="phenology" id="SECID0EWFUO"><title>Phenology.</title><p>Flowering from late October to March. Fruiting from February to May.</p></tp:treatment-sec><tp:treatment-sec sec-type="Chromosome number" id="SECID0E2FUO"><title>Chromosome number.</title><p><italic>n</italic> = 13 (<xref ref-type="bibr" rid="B381">Pozzobon and Schifino-Wittmann 2006</xref>); 2<italic>n</italic> = 2x = 26 (<xref ref-type="bibr" rid="B382">Pozzobon et al. 2006</xref>, <italic>as <tp:taxon-name><tp:taxon-name-part taxon-name-part-type="genus" reg="Capsicum">Capsicum</tp:taxon-name-part></tp:taxon-name></italic> sp 7; <xref ref-type="bibr" rid="B317">Moscone et al. 2007</xref>).</p></tp:treatment-sec><tp:treatment-sec sec-type="Common names" id="SECID0EZGUO"><title>Common names.</title><p>None recorded.</p></tp:treatment-sec><tp:treatment-sec sec-type="Uses" id="SECID0E5GUO"><title>Uses.</title><p>None recorded.</p></tp:treatment-sec><tp:treatment-sec sec-type="Preliminary conservation assessment" id="SECID0EDHUO"><title>Preliminary conservation assessment.</title><p><abbrev xmlns:xlink="http://www.w3.org/1999/xlink" xlink:title="extent of occurrence" id="ABBRID0EJHUO" xlink:type="simple">EOO</abbrev> (271,639.782 km<sup>2</sup>); <abbrev xmlns:xlink="http://www.w3.org/1999/xlink" xlink:title="area of occupancy" id="ABBRID0EPHUO" xlink:type="simple">AOO</abbrev> (92 km<sup>2</sup>). <italic><tp:taxon-name><tp:taxon-name-part taxon-name-part-type="genus" reg="Capsicum">Capsicum</tp:taxon-name-part><tp:taxon-name-part taxon-name-part-type="species" reg="pereirae">pereirae</tp:taxon-name-part></tp:taxon-name></italic> has a relatively large extent of occurrence and is found in more than 10 localities, the majority of them in protected areas (Bahia: RPPN Palmeira, PN de Boa Nova; Espírito Santo: Estação Biológica de Santa Lúcia; Mina Gerais: APA Felício, Parque Estadual do Ibitipoca and RPPN Loredano Aleixo). For these reasons, we assign the preliminary LC category. However, subpopulations outside conservation areas within the Atlantic Forest may be threatened.</p></tp:treatment-sec><tp:treatment-sec sec-type="discussion" id="SECID0EAIUO"><title>Discussion.</title><p><italic><tp:taxon-name><tp:taxon-name-part taxon-name-part-type="genus" reg="Capsicum">Capsicum</tp:taxon-name-part><tp:taxon-name-part taxon-name-part-type="species" reg="pereirae">pereirae</tp:taxon-name-part></tp:taxon-name></italic> belongs to the Atlantic Forest clade (<xref ref-type="bibr" rid="B79">Carrizo García et al. 2016</xref>) and is a member of the group of species with white corollas tinged with purple and greenish-yellow spots within (Fig. <xref ref-type="fig" rid="F99">99D, E</xref>), also growing in eastern Brazil (e.g. <italic><tp:taxon-name><tp:taxon-name-part taxon-name-part-type="genus" reg="Capsicum">C.</tp:taxon-name-part><tp:taxon-name-part taxon-name-part-type="species" reg="mirabile">mirabile</tp:taxon-name-part></tp:taxon-name></italic>, <italic><tp:taxon-name><tp:taxon-name-part taxon-name-part-type="genus" reg="Capsicum">C.</tp:taxon-name-part><tp:taxon-name-part taxon-name-part-type="species" reg="schottianum">schottianum</tp:taxon-name-part></tp:taxon-name></italic>, <italic><tp:taxon-name><tp:taxon-name-part taxon-name-part-type="genus" reg="Capsicum">C.</tp:taxon-name-part><tp:taxon-name-part taxon-name-part-type="species" reg="hunzikerianum">hunzikerianum</tp:taxon-name-part></tp:taxon-name></italic>). In some specimens from the Parque Estadual do Ibitipoca, anthocyanin pigmentation of the corolla is paler (Fig. <xref ref-type="fig" rid="F99">99D</xref>) or, more rarely, the purple spots are lacking completely (Fig. <xref ref-type="fig" rid="F99">99F</xref>), a peculiarity also observed in <italic><tp:taxon-name><tp:taxon-name-part taxon-name-part-type="genus" reg="Capsicum">C.</tp:taxon-name-part><tp:taxon-name-part taxon-name-part-type="species" reg="schottianum">schottianum</tp:taxon-name-part></tp:taxon-name></italic> and <italic><tp:taxon-name><tp:taxon-name-part taxon-name-part-type="genus" reg="Capsicum">C.</tp:taxon-name-part><tp:taxon-name-part taxon-name-part-type="species" reg="mirabile">mirabile.</tp:taxon-name-part></tp:taxon-name></italic></p><p><italic><tp:taxon-name><tp:taxon-name-part taxon-name-part-type="genus" reg="Capsicum">Capsicum</tp:taxon-name-part><tp:taxon-name-part taxon-name-part-type="species" reg="pereirae">pereirae</tp:taxon-name-part></tp:taxon-name></italic> also shares with <italic><tp:taxon-name><tp:taxon-name-part taxon-name-part-type="genus" reg="Capsicum">C.</tp:taxon-name-part><tp:taxon-name-part taxon-name-part-type="species" reg="schottianum">schottianum</tp:taxon-name-part></tp:taxon-name></italic> the absence of evident calyx appendages, but the two species can be distinguished by general pubescence (plants glabrous in <italic><tp:taxon-name><tp:taxon-name-part taxon-name-part-type="genus" reg="Capsicum">C.</tp:taxon-name-part><tp:taxon-name-part taxon-name-part-type="species" reg="pereirae">pereirae</tp:taxon-name-part></tp:taxon-name></italic> vs. plants glabrescent to pubescent in <italic><tp:taxon-name><tp:taxon-name-part taxon-name-part-type="genus" reg="Capsicum">C.</tp:taxon-name-part><tp:taxon-name-part taxon-name-part-type="species" reg="schottianum">schottianum</tp:taxon-name-part></tp:taxon-name></italic>), consistency of the leaves (coriaceous vs. membranous) and geniculation of the flowering pedicels (non-geniculate vs. geniculate). Stems and leaves of <italic><tp:taxon-name><tp:taxon-name-part taxon-name-part-type="genus" reg="Capsicum">C.</tp:taxon-name-part><tp:taxon-name-part taxon-name-part-type="species" reg="pereirae">pereirae</tp:taxon-name-part></tp:taxon-name></italic> are glabrous like <italic><tp:taxon-name><tp:taxon-name-part taxon-name-part-type="genus" reg="Capsicum">C.</tp:taxon-name-part><tp:taxon-name-part taxon-name-part-type="species" reg="hunzikerianum">hunzikerianum</tp:taxon-name-part></tp:taxon-name></italic> from which it can be differentiated by the lack of appendages in the calyx, the smaller flowers and the shorter fruiting pedicels. The presence of membranous leaves and calyx with five conspicuous appendages distinguish <italic><tp:taxon-name><tp:taxon-name-part taxon-name-part-type="genus" reg="Capsicum">C.</tp:taxon-name-part><tp:taxon-name-part taxon-name-part-type="species" reg="mirabile">mirabile</tp:taxon-name-part></tp:taxon-name></italic> (Figs <xref ref-type="fig" rid="F88">88</xref>, <xref ref-type="fig" rid="F89">89</xref>) from <italic><tp:taxon-name><tp:taxon-name-part taxon-name-part-type="genus" reg="Capsicum">C.</tp:taxon-name-part><tp:taxon-name-part taxon-name-part-type="species" reg="pereirae">pereirae</tp:taxon-name-part></tp:taxon-name></italic> with its coriaceous leaves and lack of appendages.</p></tp:treatment-sec><tp:treatment-sec sec-type="material" id="SECID0EZNUO"><title>Specimens examined.</title><p>See Suppl. material <xref ref-type="supplementary-material" rid="S4">4</xref>: Appendix 4.</p></tp:treatment-sec><tp:treatment-sec><!--Section generated to contain objects referenced in tp:taxon-treatment.--><fig id="F88" position="float" orientation="portrait"><object-id xmlns:xlink="http://www.w3.org/1999/xlink" content-type="doi" xlink:type="simple">10.3897/phytokeys.200.71667.figure88</object-id><object-id xmlns:xlink="http://www.w3.org/1999/xlink" content-type="arpha" xlink:type="simple">BD88C71C-FCF0-5F3A-84C4-89A703B4C1F5</object-id><label>Figure 88.</label><caption><p><italic><tp:taxon-name><tp:taxon-name-part taxon-name-part-type="genus" reg="Capsicum">Capsicum</tp:taxon-name-part><tp:taxon-name-part taxon-name-part-type="species" reg="mirabile">mirabile</tp:taxon-name-part></tp:taxon-name></italic><bold>A</bold> flowering branch <bold>B, C</bold> major and minor leaf <bold>D</bold> flower bud <bold>E</bold> flower, in lateral view <bold>F, G</bold> flowers, upper views <bold>H</bold> sector of opened corolla <bold>I</bold> gynoecium <bold>J</bold> fruit <bold>K</bold> fruit, in cross section <bold>L</bold> seed. From <italic><xref ref-type="bibr" rid="B197">Hunziker 1956</xref>2.</italic> Drawn by L. Sánchez.</p></caption><graphic xmlns:xlink="http://www.w3.org/1999/xlink" xlink:href="phytokeys-200-001_article-71667__-g088.jpg" position="float" orientation="portrait" xlink:type="simple" id="oo_695503.jpg"><uri content-type="original_file" xlink:type="simple">https://binary.pensoft.net/fig/695503</uri></graphic></fig><fig id="F89" position="float" orientation="portrait"><object-id xmlns:xlink="http://www.w3.org/1999/xlink" content-type="doi" xlink:type="simple">10.3897/phytokeys.200.71667.figure89</object-id><object-id xmlns:xlink="http://www.w3.org/1999/xlink" content-type="arpha" xlink:type="simple">BB440913-8CD9-53B8-BE0C-1FEA973832D5</object-id><label>Figure 89.</label><caption><p><italic><tp:taxon-name><tp:taxon-name-part taxon-name-part-type="genus" reg="Capsicum">Capsicum</tp:taxon-name-part><tp:taxon-name-part taxon-name-part-type="species" reg="mirabile">mirabile</tp:taxon-name-part></tp:taxon-name></italic><bold>A</bold> plant <bold>B</bold> flower buds on geniculate pedicels <bold>C</bold> flower, in pre-anthesis <bold>D</bold> flower, seen from behind <bold>E, H</bold> flowers, in front view, showing corollas with different colouration <bold>F</bold> flower, in full anthesis <bold>G</bold> flower, seen from behind <bold>I</bold> immature fruits <bold>J</bold> mature fruit <bold>A, B, D–J</bold> from <italic>Barboza &amp; Deanna 5024</italic><bold>C</bold> from <italic>Bianchetti &amp; Bustamante 1518</italic><bold>A, B, D–H</bold> photos by G.E. Barboza <bold>C</bold> photo by L. Bianchetti <bold>I, J</bold> photos by R. Deanna.</p></caption><graphic xmlns:xlink="http://www.w3.org/1999/xlink" xlink:href="phytokeys-200-001_article-71667__-g089.jpg" position="float" orientation="portrait" xlink:type="simple" id="oo_695504.jpg"><uri content-type="original_file" xlink:type="simple">https://binary.pensoft.net/fig/695504</uri></graphic></fig><supplementary-material xmlns:xlink="http://www.w3.org/1999/xlink" id="S4" position="float" orientation="portrait" xlink:type="simple"><object-id content-type="doi" xlink:type="simple">10.3897/phytokeys.200.71667.suppl4</object-id><object-id content-type="zenodo_dep_id" xlink:type="simple">7077091</object-id><object-id content-type="arpha" xlink:type="simple">2B21878C-9A4C-545F-9C67-441D4D944C74</object-id><label>Supplementary material 4</label><caption><p>Appendix 4. Specimens examined</p></caption><statement content-type="dataType"><label>Data type</label><p>Occurences (PDF file)</p></statement><statement content-type="notes"><label>Explanation note</label><p>Full information of the specimens examined for each <italic><tp:taxon-name><tp:taxon-name-part taxon-name-part-type="genus" reg="Capsicum">Capsicum</tp:taxon-name-part></tp:taxon-name></italic> species.</p></statement><media xlink:href="phytokeys-200-001_article-71667__-s004.pdf" mimetype="application" mime-subtype="pdf" position="float" orientation="portrait" xlink:type="simple" id="oo_695540.pdf"><uri content-type="original_file" xlink:type="simple">https://binary.pensoft.net/file/695540</uri></media><permissions><license xlink:type="simple"><license-p>This dataset is made available under the Open Database License (http://opendatacommons.org/licenses/odbl/1.0/). The Open Database License (ODbL) is a license agreement intended to allow users to freely share, modify, and use this Dataset while maintaining this same freedom for others, provided that the original source and author(s) are credited.</license-p></license></permissions><attrib specific-use="authors">Gloria E. Barboza, Carolina Carrizo García, Luciano de Bem Bianchetti, María V. Romero, Marisel Scaldaferro</attrib></supplementary-material></tp:treatment-sec><ref-list><ref id="B35"><mixed-citation xmlns:xlink="http://www.w3.org/1999/xlink" xlink:type="simple"><person-group><name name-style="western"><surname>Barboza</surname><given-names>GE</given-names></name><name name-style="western"><surname>Bianchetti</surname><given-names>L</given-names></name></person-group> (<year>2005</year>) <article-title>Three new species of <italic><tp:taxon-name><tp:taxon-name-part taxon-name-part-type="genus">Capsicum</tp:taxon-name-part></tp:taxon-name></italic> (<tp:taxon-name><tp:taxon-name-part taxon-name-part-type="family">Solanaceae</tp:taxon-name-part></tp:taxon-name>) and a key to the wild species from Brazil.</article-title><source>Systematic Botany</source><volume>30</volume>(<issue>4</issue>): <fpage>863</fpage>–<lpage>871</lpage>. <ext-link xlink:href="10.1600/036364405775097905" ext-link-type="doi" xlink:type="simple">https://doi.org/10.1600/036364405775097905</ext-link></mixed-citation></ref><ref id="B381"><mixed-citation xmlns:xlink="http://www.w3.org/1999/xlink" xlink:type="simple"><person-group><name name-style="western"><surname>Pozzobon</surname><given-names>MT</given-names></name><name name-style="western"><surname>Schifino-Wittmann</surname><given-names>MT</given-names></name></person-group> (<year>2006</year>) <article-title>A meiotic study of the wild and semi-domesticated Brazilian species of genus <italic><tp:taxon-name><tp:taxon-name-part taxon-name-part-type="genus">Capsicum</tp:taxon-name-part></tp:taxon-name></italic> L. (<tp:taxon-name><tp:taxon-name-part taxon-name-part-type="family">Solanaceae</tp:taxon-name-part></tp:taxon-name>).</article-title><source>Cytologia</source><volume>71</volume>(<issue>3</issue>): <fpage>275</fpage>–<lpage>287</lpage>. <ext-link xlink:href="10.1508/cytologia.71.275" ext-link-type="doi" xlink:type="simple">https://doi.org/10.1508/cytologia.71.275</ext-link></mixed-citation></ref><ref id="B382"><mixed-citation xmlns:xlink="http://www.w3.org/1999/xlink" xlink:type="simple"><person-group><name name-style="western"><surname>Pozzobon</surname><given-names>MT</given-names></name><name name-style="western"><surname>Schifino-Wittmann</surname><given-names>MT</given-names></name><name name-style="western"><surname>Bianchetti</surname><given-names>L</given-names></name></person-group> (<year>2006</year>) Chromosome numbers in wild and semidomesticated Brazilian <italic><tp:taxon-name><tp:taxon-name-part taxon-name-part-type="genus">Capsicum</tp:taxon-name-part></tp:taxon-name></italic> L. (<tp:taxon-name><tp:taxon-name-part taxon-name-part-type="family">Solanaceae</tp:taxon-name-part></tp:taxon-name>) species: do x = 12 and x = 13 represent two evolutionary lines? Botanical Journal of the Linnean Society 151: 259–269. <ext-link xlink:href="10.1111/j.1095-8339.2006.00503.x" ext-link-type="doi" xlink:type="simple">https://doi.org/10.1111/j.1095-8339.2006.00503.x</ext-link></mixed-citation></ref><ref id="B317"><mixed-citation xmlns:xlink="http://www.w3.org/1999/xlink" xlink:type="simple"><person-group><name name-style="western"><surname>Moscone</surname><given-names>EA</given-names></name><name name-style="western"><surname>Scaldaferro</surname><given-names>MA</given-names></name><name name-style="western"><surname>Grabiele</surname><given-names>M</given-names></name><name name-style="western"><surname>Cecchini</surname><given-names>NM</given-names></name><name name-style="western"><surname>Sanchez García</surname><given-names>Y</given-names></name><name name-style="western"><surname>Jarret</surname><given-names>R</given-names></name><name name-style="western"><surname>Daviña</surname><given-names>JR</given-names></name><name name-style="western"><surname>Ducasse</surname><given-names>DA</given-names></name><name name-style="western"><surname>Barboza</surname><given-names>GE</given-names></name><name name-style="western"><surname>Ehrendorfer</surname><given-names>F</given-names></name></person-group> (<year>2007</year>) <article-title>The evolution of chili peppers (<italic><tp:taxon-name><tp:taxon-name-part taxon-name-part-type="genus">Capsicum</tp:taxon-name-part></tp:taxon-name></italic>-<tp:taxon-name><tp:taxon-name-part taxon-name-part-type="family">Solanaceae</tp:taxon-name-part></tp:taxon-name>): a cytogenetic perspective.</article-title><source>Acta Horticulturae (ISHS)</source><volume>745</volume>: <fpage>137</fpage>–<lpage>170</lpage>. <ext-link xlink:href="10.17660/ActaHortic.2007.745.5" ext-link-type="doi" xlink:type="simple">https://doi.org/10.17660/ActaHortic.2007.745.5</ext-link></mixed-citation></ref><ref id="B79"><mixed-citation xmlns:xlink="http://www.w3.org/1999/xlink" xlink:type="simple"><person-group><name name-style="western"><surname>Carrizo García</surname><given-names>C</given-names></name><name name-style="western"><surname>Barfuss</surname><given-names>MHJ</given-names></name><name name-style="western"><surname>Sehr</surname><given-names>EM</given-names></name><name name-style="western"><surname>Barboza</surname><given-names>GE</given-names></name><name name-style="western"><surname>Samuel</surname><given-names>R</given-names></name><name name-style="western"><surname>Moscone</surname><given-names>EA</given-names></name><name name-style="western"><surname>Ehrendorfer</surname><given-names>F</given-names></name></person-group> (<year>2016</year>) <article-title>Phylogenetic relationships, diversification and expansion of chili peppers (<italic><tp:taxon-name><tp:taxon-name-part taxon-name-part-type="genus">Capsicum</tp:taxon-name-part></tp:taxon-name></italic>, <tp:taxon-name><tp:taxon-name-part taxon-name-part-type="family">Solanaceae</tp:taxon-name-part></tp:taxon-name>).</article-title><source>Annals of Botany</source><volume>118</volume>: <fpage>35</fpage>–<lpage>51</lpage>. <ext-link xlink:href="10.1093/aob/mcw079" ext-link-type="doi" xlink:type="simple">https://doi.org/10.1093/aob/mcw079</ext-link></mixed-citation></ref><ref id="B197"><mixed-citation xmlns:xlink="http://www.w3.org/1999/xlink" xlink:type="simple"><person-group><name name-style="western"><surname>Hunziker</surname><given-names>AT</given-names></name></person-group> (<year>1956</year>) <article-title>Synopsis of the genus <italic><tp:taxon-name><tp:taxon-name-part taxon-name-part-type="genus">Capsicum</tp:taxon-name-part></tp:taxon-name></italic>. Huitième Congrès International de Botanique. Paris. Comptes Rendus des Séances, Rapports et Communications 1954, sect.</article-title><volume>4</volume>: <fpage>73</fpage>–<lpage>74</lpage>.</mixed-citation></ref></ref-list></tp:taxon-treatment>
