# Supplementary material for: ﻿Monograph of wild and cultivated chili peppers (Capsicum L., Solanaceae)
Source: PhytoKeys. 2022 Jun 14;200:1–423. doi: 10.3897/phytokeys.200.71667 (PMC9881532; doi:10.3897/phytokeys.200.71667)
Supplement: XML Treatment for Capsicum piuranum [file phytokeys.200.71667-treatment41.xml]

<!DOCTYPE tp:taxon-treatment
  PUBLIC "-//TaxonX//DTD Taxonomic Treatment Publishing DTD v0 20100105//EN" "tax-treatment-NSO.dtd">
<tp:taxon-treatment xmlns:tp="http://www.plazi.org/taxpub"><tp:treatment-meta><kwd-group><label>Taxon classification</label><kwd>
              <named-content content-type="kingdom">Plantae</named-content>
            </kwd><kwd>
              <named-content content-type="order">Solanales</named-content>
            </kwd><kwd>
              <named-content content-type="family">Solanaceae</named-content>
            </kwd></kwd-group><mixed-citation publication-type="journal"><person-group><name><surname>Barboza</surname><given-names>Gloria E.</given-names></name><name><surname>García</surname><given-names>Carolina Carrizo</given-names></name><name><surname>Bianchetti</surname><given-names>Luciano de Bem</given-names></name><name><surname>Romero</surname><given-names>María V.</given-names></name><name><surname>Scaldaferro</surname><given-names>Marisel</given-names></name></person-group><article-title>﻿Monograph of wild and cultivated chili peppers (<italic><tp:taxon-name><tp:taxon-name-part taxon-name-part-type="genus" reg="Capsicum">Capsicum</tp:taxon-name-part></tp:taxon-name></italic> L., <tp:taxon-name><tp:taxon-name-part taxon-name-part-type="family">Solanaceae</tp:taxon-name-part></tp:taxon-name>)</article-title><source>PhytoKeys</source><day>14</day><month>06</month><year>2022</year><volume>200</volume><fpage>1</fpage><lpage>423</lpage><pub-id pub-id-type="doi">10.3897/phytokeys.200.71667</pub-id></mixed-citation></tp:treatment-meta><tp:nomenclature><label>﻿35.</label><tp:taxon-name>
            <object-id xmlns:xlink="http://www.w3.org/1999/xlink" content-type="arpha" xlink:type="simple">93AFBB74-CAD3-5C19-9957-6A648FFD46A3</object-id>
            <tp:taxon-name-part taxon-name-part-type="genus" reg="Capsicum">Capsicum</tp:taxon-name-part>
            <tp:taxon-name-part taxon-name-part-type="species" reg="piuranum">piuranum</tp:taxon-name-part>
          </tp:taxon-name><tp:taxon-authority>Barboza &amp; S.Leiva, PLOS One 14(1): 14. 2019.</tp:taxon-authority><xref ref-type="fig" rid="F101">Figs 101</xref><xref ref-type="fig" rid="F102">, 102</xref></tp:nomenclature><tp:treatment-sec sec-type="material" id="SECID0EQPUO"><title>Type.</title><p>Peru. Piura: Prov. Huancabamba, borde de carretera y riachuelo, <named-content xmlns:xlink="http://www.w3.org/1999/xlink" content-type="dwc:verbatimCoordinates" xlink:type="simple"><named-content content-type="geo-json" specific-use="{&#34;type&#34;:&#34;Point&#34;,&#34;coordinates&#34;:[-79.563056,-5.379444]}" id="NCID0EZPUO" xlink:type="simple">5°22'46"S, 79°33'47"W</named-content></named-content>, 2311–2459 m elev., 22 Mar 2011, <italic>T. Mione 812</italic> (holotype: CORD [CORD00006936]; isotype: NY [03231447]).</p></tp:treatment-sec><tp:treatment-sec sec-type="description" id="SECID0EAQUO"><title>Description.</title><p>Erect shrubs 2–2.20 (–3) m tall, densely branched above, the branches scandent. Young stems angled, fragile, flexuous, green, glabrous and shiny; bark of older stems green to dark brown, angled, glabrous; lenticels absent. Sympodial units difoliate, the leaves geminate; leaf pair markedly unequal in size and similar or dissimilar in shape. Leaves membranous, discolorous, dark green and shiny adaxially, light green and opaque abaxially, the mid-vein and primary veins raised abaxially, glabrous or both surfaces with sparse antrorse, simple, 4–5-celled, eglandular trichomes 0.5–1.2 mm long, occasionally trichomes more abundant on main veins and margins; blades of major leaves (8–) 12–17.7 cm long, (2–) 2.5–4.5 cm wide, elliptic, the major veins 7–9 on each side of mid-vein, the base asymmetric and attenuate, the margins entire, the apex long-acuminate; petioles 0.7–1.4 (–1.7) cm long, slightly winged from the decurrent leaf bases, glabrous or glabrescent; blades of minor leaves 2.5–4.5 cm long, 1.5–2.6 cm wide, ovate or elliptic, the major veins 3–4 on each side of mid-vein, the base short-attenuate or rounded and asymmetric, the margins entire, the apex acute or slightly rounded; petioles 0.2–0.5 cm long, glabrescent or moderately pubescent. Inflorescences axillary, 1–3-flowered; flowering pedicels 19–26 mm long, filiform, terete, pendent, slightly curved, non-geniculate at anthesis, usually green, sometimes with purple spots, glabrous or glabrescent, the eglandular trichomes short, antrorse; pedicels scars inconspicuous. Buds ovoid, yellow or pale yellow. Flowers 5-merous. Calyx 1.5–2.6 (–3) mm long, 3–4 mm wide, cup-shaped, thick, purple or greenish-purple, glabrescent to moderately pubescent, the calyx appendages five, (0.9–) 2.5–3 mm long, 0.5–0.8 mm wide, equal, thick, erect, subulate, inserted close to the margin, glabrous or glabrescent with the same trichomes as pedicels and calyx tube. Corolla 14.5–17 mm long, 12–17 mm in diameter, thick, entirely yellow outside and within, tubular-campanulate with interpetalar membrane, lobed less than 1/3 of the way to the base, glabrous adaxially and abaxially, the tube 11–12 mm long, ca. 6 mm in diameter, the lobes 3.5–5 mm long, 4.5–5 mm wide, broadly ovate, erect, the margins finely ciliate, the tips papillate. Stamens five, subequal; filaments 3–5 mm long, greenish-white, inserted on the corolla 3–4 mm from the base, with auricles fused to the corolla at the point of insertion; anthers 2–2.5 (–2.8) mm long, ellipsoid, yellowish-white, slightly connivent at anthesis. Gynoecium with ovary 1.25–1.5 mm long, 1.5 mm in diameter, white, subglobose; ovules more than two per locule; nectary ca. 0.5 mm tall; styles homomorphic, 7.5–8 mm long, barely exserted beyond the anthers, white, clavate; stigma 0.5 mm long, 0.8–1 mm wide, somewhat bilobed, green. Berry 9–12 mm in diameter, globose, slightly flattened at the apex, green or white when immature, orange to red at maturity, non-pungent, the pericarp thick, opaque, lacking giant cells (endocarp smooth); stone cells two, polyhedral, yellowish-white; fruiting pedicels 28–36 mm long, pendent, slightly angled, widened distally, green; fruiting calyx ca. 4 mm in diameter, persistent, not accrescent, discoid, green-purple or green, the appendages 5–6.1 mm long, 0.8–1 mm wide at base, reflexed. Seeds ca. 50–80 per fruit, ca. 2.5 mm long, 2–2.2 mm wide, subglobose or teardrop-shaped, dark brown to black, the seed coat reticulate (<abbrev xmlns:xlink="http://www.w3.org/1999/xlink" xlink:title="stereomicroscope" id="ABBRID0EGQUO" xlink:type="simple">SM</abbrev>), reticulate-cerebelloid (<abbrev xmlns:xlink="http://www.w3.org/1999/xlink" xlink:title="scanning electron microscope" id="ABBRID0EKQUO" xlink:type="simple">SEM</abbrev>), the cells polygonal or irregular in shape, the lateral walls straight or slightly sinuate; embryo imbricate.</p></tp:treatment-sec><tp:treatment-sec sec-type="distribution" id="SECID0EOQUO"><title>Distribution.</title><p><italic><tp:taxon-name><tp:taxon-name-part taxon-name-part-type="genus" reg="Capsicum">Capsicum</tp:taxon-name-part><tp:taxon-name-part taxon-name-part-type="species" reg="piuranum">piuranum</tp:taxon-name-part></tp:taxon-name></italic> is endemic to a restricted area in northern Peru (Piura Department) (Fig. <xref ref-type="fig" rid="F100">100</xref>).</p></tp:treatment-sec><tp:treatment-sec sec-type="ecology" id="SECID0EDRUO"><title>Ecology.</title><p><italic><tp:taxon-name><tp:taxon-name-part taxon-name-part-type="genus" reg="Capsicum">Capsicum</tp:taxon-name-part><tp:taxon-name-part taxon-name-part-type="species" reg="piuranum">piuranum</tp:taxon-name-part></tp:taxon-name></italic> grows in misty rain montane forests, in margins or near streams, between 2,300 and 2,860 m elevation.</p></tp:treatment-sec><tp:treatment-sec sec-type="phenology" id="SECID0EURUO"><title>Phenology.</title><p>Flowering from November to May, with a peak of fruiting in March–May.</p></tp:treatment-sec><tp:treatment-sec sec-type="Chromosome number" id="SECID0EZRUO"><title>Chromosome number.</title><p>2<italic>n</italic> = 2x = 26 (<xref ref-type="bibr" rid="B38">Barboza et al. 2019</xref>).</p></tp:treatment-sec><tp:treatment-sec sec-type="Common names" id="SECID0EFSUO"><title>Common names.</title><p>None recorded.</p></tp:treatment-sec><tp:treatment-sec sec-type="Uses" id="SECID0EKSUO"><title>Uses.</title><p>None recorded.</p></tp:treatment-sec><tp:treatment-sec sec-type="Preliminary conservation assessment" id="SECID0EPSUO"><title>Preliminary conservation assessment.</title><p><abbrev xmlns:xlink="http://www.w3.org/1999/xlink" xlink:title="extent of occurrence" id="ABBRID0EVSUO" xlink:type="simple">EOO</abbrev> (10.195 km<sup>2</sup>); <abbrev xmlns:xlink="http://www.w3.org/1999/xlink" xlink:title="area of occupancy" id="ABBRID0E2SUO" xlink:type="simple">AOO</abbrev> (8 km<sup>2</sup>). <italic><tp:taxon-name><tp:taxon-name-part taxon-name-part-type="genus" reg="Capsicum">Capsicum</tp:taxon-name-part><tp:taxon-name-part taxon-name-part-type="species" reg="piuranum">piuranum</tp:taxon-name-part></tp:taxon-name></italic> has a very restricted distribution (<abbrev xmlns:xlink="http://www.w3.org/1999/xlink" xlink:title="extent of occurrence" id="ABBRID0EMTUO" xlink:type="simple">EOO</abbrev> and <abbrev xmlns:xlink="http://www.w3.org/1999/xlink" xlink:title="area of occupancy" id="ABBRID0EQTUO" xlink:type="simple">AOO</abbrev>) and a small population size (&lt; 250 individuals). This species is proposed as Critically Endangered (CR; C2a(i)) because of the inferred continuing decline in the number of mature individuals in each subpopulation (&lt; 50).</p><fig id="F101" position="float" orientation="portrait"><object-id xmlns:xlink="http://www.w3.org/1999/xlink" content-type="doi" xlink:type="simple">10.3897/phytokeys.200.71667.figure101</object-id><object-id xmlns:xlink="http://www.w3.org/1999/xlink" content-type="arpha" xlink:type="simple">10083392-1D8B-5D4B-B571-18DA9168803D</object-id><label>Figure 101.</label><caption><p><italic><tp:taxon-name><tp:taxon-name-part taxon-name-part-type="genus" reg="Capsicum">Capsicum</tp:taxon-name-part><tp:taxon-name-part taxon-name-part-type="species" reg="piuranum">piuranum</tp:taxon-name-part></tp:taxon-name></italic><bold>A</bold> reproductive branch <bold>B</bold> flower <bold>C</bold> calyx <bold>D</bold> eglandular trichome of the outer surface of the calyx <bold>E</bold> opened corolla <bold>F, G, H</bold> anthers, ventral, dorsal and lateral views, respectively <bold>I</bold> gynoecium <bold>J</bold> fruit <bold>K</bold> seed. From <italic>G.E. Barboza &amp; S</italic>. <italic>Leiva González 4841.</italic> Drawn by S. Leiva González. Published in <xref ref-type="bibr" rid="B38">Barboza et al. (2019)</xref>, reproduced with permission.</p></caption><graphic xmlns:xlink="http://www.w3.org/1999/xlink" xlink:href="phytokeys-200-001_article-71667__-g101.jpg" position="float" orientation="portrait" xlink:type="simple" id="oo_695516.jpg"><uri content-type="original_file" xlink:type="simple">https://binary.pensoft.net/fig/695516</uri></graphic></fig></tp:treatment-sec><tp:treatment-sec sec-type="discussion" id="SECID0EGVUO"><title>Discussion.</title><p><italic><tp:taxon-name><tp:taxon-name-part taxon-name-part-type="genus" reg="Capsicum">Capsicum</tp:taxon-name-part><tp:taxon-name-part taxon-name-part-type="species" reg="piuranum">piuranum</tp:taxon-name-part></tp:taxon-name></italic> belongs to the Andean clade (<xref ref-type="bibr" rid="B38">Barboza et al. 2019</xref>). It is morphologically most similar to <italic><tp:taxon-name><tp:taxon-name-part taxon-name-part-type="genus" reg="Capsicum">C.</tp:taxon-name-part><tp:taxon-name-part taxon-name-part-type="species" reg="caballeroi">caballeroi</tp:taxon-name-part></tp:taxon-name></italic> of the Bolivian yungas (Santa Cruz and Cochabamba Departments), based on their campanulate yellow corollas, but they can be easily distinguished. <italic><tp:taxon-name><tp:taxon-name-part taxon-name-part-type="genus" reg="Capsicum">Capsicum</tp:taxon-name-part><tp:taxon-name-part taxon-name-part-type="species" reg="piuranum">piuranum</tp:taxon-name-part></tp:taxon-name></italic> has a purple or greenish-purple calyx with five equal subulate appendages, corolla lobes spreading, smaller fruits (up to 12 mm in diameter), orange to red and non-pungent, pericarp with two stone cells and dark brown to black smaller seeds (Fig. <xref ref-type="fig" rid="F102">102D–H</xref>). In contrast, <italic><tp:taxon-name><tp:taxon-name-part taxon-name-part-type="genus" reg="Capsicum">C.</tp:taxon-name-part><tp:taxon-name-part taxon-name-part-type="species" reg="caballeroi">caballeroi</tp:taxon-name-part></tp:taxon-name></italic> has a green calyx with 10 unequal linear appendages, corolla lobes recurved, larger fruits (up to 16 mm), bright red and pungent, stone cells absent and larger seeds pale yellow or nearly white (Fig. <xref ref-type="fig" rid="F36">36E–I</xref>). The species are not sympatric.</p><fig id="F102" position="float" orientation="portrait"><object-id xmlns:xlink="http://www.w3.org/1999/xlink" content-type="doi" xlink:type="simple">10.3897/phytokeys.200.71667.figure102</object-id><object-id xmlns:xlink="http://www.w3.org/1999/xlink" content-type="arpha" xlink:type="simple">AAA68AC1-D02B-54C4-AC54-02BA7A3C5620</object-id><label>Figure 102.</label><caption><p><italic><tp:taxon-name><tp:taxon-name-part taxon-name-part-type="genus" reg="Capsicum">Capsicum</tp:taxon-name-part><tp:taxon-name-part taxon-name-part-type="species" reg="piuranum">piuranum</tp:taxon-name-part></tp:taxon-name></italic><bold>A</bold> plant <bold>B</bold> leaves, abaxial surface <bold>C</bold> Fruiting branch with leaf pair dissimilar in shape and size <bold>D</bold> flower bud <bold>E</bold> flower and immature fruit on pendent pedicels <bold>F</bold> mature fruit <bold>G</bold> fruit, in cross section, showing placenta and seeds <bold>H</bold> fruit, in cross section, showing a stone cell at the apex (arrow). From <italic>Barboza &amp; Leiva González 4841.</italic> Photos by S. Leiva González and G.E. Barboza. Published in <xref ref-type="bibr" rid="B38">Barboza et al. (2019)</xref>, reproduced with permission.</p></caption><graphic xmlns:xlink="http://www.w3.org/1999/xlink" xlink:href="phytokeys-200-001_article-71667__-g102.jpg" position="float" orientation="portrait" xlink:type="simple" id="oo_695517.jpg"><uri content-type="original_file" xlink:type="simple">https://binary.pensoft.net/fig/695517</uri></graphic></fig><p><italic><tp:taxon-name><tp:taxon-name-part taxon-name-part-type="genus" reg="Capsicum">Capsicum</tp:taxon-name-part><tp:taxon-name-part taxon-name-part-type="species" reg="piuranum">piuranum</tp:taxon-name-part></tp:taxon-name></italic> is sympatric with other two Andean species, <italic><tp:taxon-name><tp:taxon-name-part taxon-name-part-type="genus" reg="Capsicum">C.</tp:taxon-name-part><tp:taxon-name-part taxon-name-part-type="species" reg="geminifolium">geminifolium</tp:taxon-name-part></tp:taxon-name></italic> and <italic><tp:taxon-name><tp:taxon-name-part taxon-name-part-type="genus" reg="Capsicum">C.</tp:taxon-name-part><tp:taxon-name-part taxon-name-part-type="species" reg="rhomboideum">rhomboideum</tp:taxon-name-part></tp:taxon-name></italic>, both of which also have yellow corollas and non-pungent fruits, but a moderate to dense pubescence on stems and leaves. <italic><tp:taxon-name><tp:taxon-name-part taxon-name-part-type="genus" reg="Capsicum">Capsicum</tp:taxon-name-part><tp:taxon-name-part taxon-name-part-type="species" reg="geminifolium">geminifolium</tp:taxon-name-part></tp:taxon-name></italic> differs in having longer calyx appendages (3–6.5 mm long) compared to <italic><tp:taxon-name><tp:taxon-name-part taxon-name-part-type="genus" reg="Capsicum">C.</tp:taxon-name-part><tp:taxon-name-part taxon-name-part-type="species" reg="piuranum">piuranum</tp:taxon-name-part></tp:taxon-name></italic> (2.5–3 mm long) and campanulate generally purple spotted yellow corollas (tubular-campanulate and entirely pure yellow in <italic><tp:taxon-name><tp:taxon-name-part taxon-name-part-type="genus" reg="Capsicum">C.</tp:taxon-name-part><tp:taxon-name-part taxon-name-part-type="species" reg="piuranum">piuranum</tp:taxon-name-part></tp:taxon-name></italic>, Fig. <xref ref-type="fig" rid="F102">102E</xref>). <italic><tp:taxon-name><tp:taxon-name-part taxon-name-part-type="genus" reg="Capsicum">Capsicum</tp:taxon-name-part><tp:taxon-name-part taxon-name-part-type="species" reg="rhomboideum">rhomboideum</tp:taxon-name-part></tp:taxon-name></italic> has ovate to rhomboid-ovate leaves, up to 13 axillary flowers, campanulate or campanulate-rotate smaller corollas (5–10 mm long) and smaller (up to 9 mm in diameter) bright red to dark burgundy fruits (Fig. <xref ref-type="fig" rid="F113">113</xref>) in contrast to <italic><tp:taxon-name><tp:taxon-name-part taxon-name-part-type="genus" reg="Capsicum">C.</tp:taxon-name-part><tp:taxon-name-part taxon-name-part-type="species" reg="piuranum">piuranum</tp:taxon-name-part></tp:taxon-name></italic>, in which leaves are elliptic (sometimes the minor leaves are ovate, Fig. <xref ref-type="fig" rid="F102">102B</xref>), the flowers are solitary or up to three (Fig. <xref ref-type="fig" rid="F102">102E</xref>), the corolla is tubular-campanulate and longer (14.5–17 mm long, Fig. <xref ref-type="fig" rid="F102">102E</xref>) and the orange to red fruits are larger (9–12 mm in diameter) (Fig. <xref ref-type="fig" rid="F102">102F</xref>).</p></tp:treatment-sec><tp:treatment-sec sec-type="material" id="SECID0EE3UO"><title>Specimens examined.</title><p>See Suppl. material <xref ref-type="supplementary-material" rid="S4">4</xref>: Appendix 4.</p></tp:treatment-sec><tp:treatment-sec><!--Section generated to contain objects referenced in tp:taxon-treatment.--><fig id="F100" position="float" orientation="portrait"><object-id xmlns:xlink="http://www.w3.org/1999/xlink" content-type="doi" xlink:type="simple">10.3897/phytokeys.200.71667.figure100</object-id><object-id xmlns:xlink="http://www.w3.org/1999/xlink" content-type="arpha" xlink:type="simple">71244C43-22B5-54BD-B973-0C50DD1AB353</object-id><label>Figure 100.</label><caption><p>Distribution of <italic><tp:taxon-name><tp:taxon-name-part taxon-name-part-type="genus" reg="Capsicum">C.</tp:taxon-name-part><tp:taxon-name-part taxon-name-part-type="species" reg="pereirae">pereirae</tp:taxon-name-part></tp:taxon-name></italic> and <italic><tp:taxon-name><tp:taxon-name-part taxon-name-part-type="genus" reg="Capsicum">C.</tp:taxon-name-part><tp:taxon-name-part taxon-name-part-type="species" reg="piuranum">piuranum</tp:taxon-name-part></tp:taxon-name></italic>.</p></caption><graphic xmlns:xlink="http://www.w3.org/1999/xlink" xlink:href="phytokeys-200-001_article-71667__-g100.jpg" position="float" orientation="portrait" xlink:type="simple" id="oo_695515.jpg"><uri content-type="original_file" xlink:type="simple">https://binary.pensoft.net/fig/695515</uri></graphic></fig><fig id="F36" position="float" orientation="portrait"><object-id xmlns:xlink="http://www.w3.org/1999/xlink" content-type="doi" xlink:type="simple">10.3897/phytokeys.200.71667.figure36</object-id><object-id xmlns:xlink="http://www.w3.org/1999/xlink" content-type="arpha" xlink:type="simple">6CEB9039-B1DC-5A29-B8B5-DD27641000BA</object-id><label>Figure 36.</label><caption><p><italic><tp:taxon-name><tp:taxon-name-part taxon-name-part-type="genus" reg="Capsicum">Capsicum</tp:taxon-name-part><tp:taxon-name-part taxon-name-part-type="species" reg="caballeroi">caballeroi</tp:taxon-name-part></tp:taxon-name></italic><bold>A</bold> plant <bold>B</bold> leaf pairs <bold>C</bold> major leaf <bold>D</bold> flower bud <bold>E</bold> flower <bold>F</bold> flower, in front view <bold>G</bold> immature fruit <bold>H</bold> mature fruit <bold>I</bold> mature fruit, in cross section, showing the seeds <bold>A</bold> from <italic>Barboza et al. 4907</italic><bold>B, C, E, F, H</bold><italic>Barboza et al. 3655</italic><bold>D, G, I</bold> from <italic>Barboza et al. 4908</italic>. Photos by G.E. Barboza and S. Leiva González.</p></caption><graphic xmlns:xlink="http://www.w3.org/1999/xlink" xlink:href="phytokeys-200-001_article-71667__-g036.jpg" position="float" orientation="portrait" xlink:type="simple" id="oo_695451.jpg"><uri content-type="original_file" xlink:type="simple">https://binary.pensoft.net/fig/695451</uri></graphic></fig><fig id="F113" position="float" orientation="portrait"><object-id xmlns:xlink="http://www.w3.org/1999/xlink" content-type="doi" xlink:type="simple">10.3897/phytokeys.200.71667.figure113</object-id><object-id xmlns:xlink="http://www.w3.org/1999/xlink" content-type="arpha" xlink:type="simple">FA3D1466-0DD6-5DA6-BA22-112489273D38</object-id><label>Figure 113.</label><caption><p><italic><tp:taxon-name><tp:taxon-name-part taxon-name-part-type="genus" reg="Capsicum">Capsicum</tp:taxon-name-part><tp:taxon-name-part taxon-name-part-type="species" reg="rhomboideum">rhomboideum</tp:taxon-name-part></tp:taxon-name></italic><bold>A</bold> plant <bold>B</bold> main stem with lenticels flower buds <bold>C</bold> branch showing leaf pair dissimilar in shape and size <bold>D</bold> reproductive branch <bold>E</bold> flower bud <bold>F</bold> flower, in lateral view <bold>G</bold> flower, seen from behind <bold>H, J</bold> flower, in front view, showing connivent and not connivent anthers, respectively <bold>I</bold> node with a pendent flower and pedicels scars <bold>K</bold> mature fruits <bold>A, J</bold> from <italic>Barboza &amp; Leiva González 4854</italic><bold>B, D–F</bold> from <italic>Leiva González 6585</italic><bold>C, G</bold> from <italic>Barboza et al. 5050</italic><bold>H, I, K</bold> from <italic>M. Scaldaferro 73</italic>. Photos by G.E. Barboza.</p></caption><graphic xmlns:xlink="http://www.w3.org/1999/xlink" xlink:href="phytokeys-200-001_article-71667__-g113.jpg" position="float" orientation="portrait" xlink:type="simple" id="oo_695528.jpg"><uri content-type="original_file" xlink:type="simple">https://binary.pensoft.net/fig/695528</uri></graphic></fig><supplementary-material xmlns:xlink="http://www.w3.org/1999/xlink" id="S4" position="float" orientation="portrait" xlink:type="simple"><object-id content-type="doi" xlink:type="simple">10.3897/phytokeys.200.71667.suppl4</object-id><object-id content-type="zenodo_dep_id" xlink:type="simple">7077091</object-id><object-id content-type="arpha" xlink:type="simple">2B21878C-9A4C-545F-9C67-441D4D944C74</object-id><label>Supplementary material 4</label><caption><p>Appendix 4. Specimens examined</p></caption><statement content-type="dataType"><label>Data type</label><p>Occurences (PDF file)</p></statement><statement content-type="notes"><label>Explanation note</label><p>Full information of the specimens examined for each <italic><tp:taxon-name><tp:taxon-name-part taxon-name-part-type="genus" reg="Capsicum">Capsicum</tp:taxon-name-part></tp:taxon-name></italic> species.</p></statement><media xlink:href="phytokeys-200-001_article-71667__-s004.pdf" mimetype="application" mime-subtype="pdf" position="float" orientation="portrait" xlink:type="simple" id="oo_695540.pdf"><uri content-type="original_file" xlink:type="simple">https://binary.pensoft.net/file/695540</uri></media><permissions><license xlink:type="simple"><license-p>This dataset is made available under the Open Database License (http://opendatacommons.org/licenses/odbl/1.0/). The Open Database License (ODbL) is a license agreement intended to allow users to freely share, modify, and use this Dataset while maintaining this same freedom for others, provided that the original source and author(s) are credited.</license-p></license></permissions><attrib specific-use="authors">Gloria E. Barboza, Carolina Carrizo García, Luciano de Bem Bianchetti, María V. Romero, Marisel Scaldaferro</attrib></supplementary-material></tp:treatment-sec><ref-list><ref id="B38"><mixed-citation xmlns:xlink="http://www.w3.org/1999/xlink" xlink:type="simple"><person-group><name name-style="western"><surname>Barboza</surname><given-names>GE</given-names></name><name name-style="western"><surname>Carrizo García</surname><given-names>C</given-names></name><name name-style="western"><surname>Leiva González</surname><given-names>S</given-names></name><name name-style="western"><surname>Scaldaferro</surname><given-names>M</given-names></name><name name-style="western"><surname>Reyes</surname><given-names>X</given-names></name></person-group> (<year>2019</year>) Four new species of <italic><tp:taxon-name><tp:taxon-name-part taxon-name-part-type="genus">Capsicum</tp:taxon-name-part></tp:taxon-name></italic> (<tp:taxon-name><tp:taxon-name-part taxon-name-part-type="family">Solanaceae</tp:taxon-name-part></tp:taxon-name>) from the tropical Andes and an update on the phylogeny of the genus. PLoS ONE 14(1): e0209792. <ext-link xlink:href="10.1371/journal.pone.0209792" ext-link-type="doi" xlink:type="simple">https://doi.org/10.1371/journal.pone.0209792</ext-link></mixed-citation></ref></ref-list></tp:taxon-treatment>
