# Supplementary material for: ﻿Monograph of wild and cultivated chili peppers (Capsicum L., Solanaceae)
Source: PhytoKeys. 2022 Jun 14;200:1–423. doi: 10.3897/phytokeys.200.71667 (PMC9881532; doi:10.3897/phytokeys.200.71667)
Supplement: XML Treatment for Capsicum pubescens [file phytokeys.200.71667-treatment42.xml]

<!DOCTYPE tp:taxon-treatment
  PUBLIC "-//TaxonX//DTD Taxonomic Treatment Publishing DTD v0 20100105//EN" "tax-treatment-NSO.dtd">
<tp:taxon-treatment xmlns:tp="http://www.plazi.org/taxpub"><tp:treatment-meta><kwd-group><label>Taxon classification</label><kwd>
              <named-content content-type="kingdom">Plantae</named-content>
            </kwd><kwd>
              <named-content content-type="order">Solanales</named-content>
            </kwd><kwd>
              <named-content content-type="family">Solanaceae</named-content>
            </kwd></kwd-group><mixed-citation publication-type="journal"><person-group><name><surname>Barboza</surname><given-names>Gloria E.</given-names></name><name><surname>García</surname><given-names>Carolina Carrizo</given-names></name><name><surname>Bianchetti</surname><given-names>Luciano de Bem</given-names></name><name><surname>Romero</surname><given-names>María V.</given-names></name><name><surname>Scaldaferro</surname><given-names>Marisel</given-names></name></person-group><article-title>﻿Monograph of wild and cultivated chili peppers (<italic><tp:taxon-name><tp:taxon-name-part taxon-name-part-type="genus" reg="Capsicum">Capsicum</tp:taxon-name-part></tp:taxon-name></italic> L., <tp:taxon-name><tp:taxon-name-part taxon-name-part-type="family">Solanaceae</tp:taxon-name-part></tp:taxon-name>)</article-title><source>PhytoKeys</source><day>14</day><month>06</month><year>2022</year><volume>200</volume><fpage>1</fpage><lpage>423</lpage><pub-id pub-id-type="doi">10.3897/phytokeys.200.71667</pub-id></mixed-citation></tp:treatment-meta><tp:nomenclature><label>﻿36.</label><tp:taxon-name>
            <object-id xmlns:xlink="http://www.w3.org/1999/xlink" content-type="arpha" xlink:type="simple">A9017D92-FA3D-5D2D-9DB5-9ED1F251A931</object-id>
            <tp:taxon-name-part taxon-name-part-type="genus" reg="Capsicum">Capsicum</tp:taxon-name-part>
            <tp:taxon-name-part taxon-name-part-type="species" reg="pubescens">pubescens</tp:taxon-name-part>
          </tp:taxon-name><tp:taxon-authority>Ruiz &amp; Pav., Fl. Peruv. [Ruiz &amp; Pavon] 2: 30. 1799.</tp:taxon-authority><xref ref-type="fig" rid="F103">Figs 103</xref><xref ref-type="fig" rid="F104">, 104</xref><tp:nomenclature-citation-list><tp:nomenclature-citation><tp:taxon-name>
                <tp:taxon-name-part taxon-name-part-type="genus" reg="Capsicum">Capsicum</tp:taxon-name-part>
                <tp:taxon-name-part taxon-name-part-type="species" reg="violaceum">violaceum</tp:taxon-name-part>
              </tp:taxon-name><comment>Kunth, Nov. Gen. Sp. [H.B.K.] 3: 49. 1818. Type. Ecuador. Pichincha: Quito, [no date], <italic>F.W.H.A. von Humboldt</italic> &amp; <italic>A.J.A. Bonpland 3027</italic> (holotype: P [P00670654]).</comment></tp:nomenclature-citation><tp:nomenclature-citation><tp:taxon-name>
                <tp:taxon-name-part taxon-name-part-type="genus" reg="Capsicum">Capsicum</tp:taxon-name-part>
                <tp:taxon-name-part taxon-name-part-type="species" reg="quitense">quitense</tp:taxon-name-part>
              </tp:taxon-name><comment>Willd. ex Roem. &amp; Schult., Syst. Veg., ed. 15 bis [Roemer &amp; Schultes] 4: 809. 1819. Type. Ecuador. Pichincha: In Quito (holotype: B [B-W04433-01-0]).</comment></tp:nomenclature-citation><tp:nomenclature-citation><tp:taxon-name>
                <tp:taxon-name-part taxon-name-part-type="genus" reg="Brachistus"/>
              </tp:taxon-name><comment><tp:taxon-name><tp:taxon-name-part taxon-name-part-type="genus" reg="Brachistus">Brachistus</tp:taxon-name-part></tp:taxon-name>? <tp:taxon-name><tp:taxon-name-part taxon-name-part-type="genus" reg="Brachistus"/><tp:taxon-name-part taxon-name-part-type="species" reg="lanceifolius">lanceifolius</tp:taxon-name-part></tp:taxon-name> Miers, Ann. Mag. Nat. Hist. ser. 2, 3(16): 267. 1849, as “<italic>lanceaefolius</italic>”. Type. Ecuador. Loja: Loja, Aug 1847, <italic>B.C. Seemann 879</italic> (lectotype, designated here: K [K000585923]; isolectotype: BM [BM000992131]. </comment></tp:nomenclature-citation><tp:nomenclature-citation><tp:taxon-name>
                <tp:taxon-name-part taxon-name-part-type="genus" reg="Capsicum">Capsicum</tp:taxon-name-part>
                <tp:taxon-name-part taxon-name-part-type="species" reg="maximowiczii">maximowiczii</tp:taxon-name-part>
              </tp:taxon-name><comment>Regel &amp; Rach, Index Seminum [St. Petersburg (Petropolitanus)]: 40. 1859. Type. Cultivated in St. Petersburg, Russia [protologue “Cultum in hortis circa Valparaiso sub nomine “Agi dulce”. Semina misit Maximowicz. (Rch.)”] “Ex horto bot. Petropolitano”, 27 May 1858, <italic>L.T. Rach</italic> (no specimens cited; lectotype, designated here: LE).</comment></tp:nomenclature-citation><tp:nomenclature-citation><tp:taxon-name>
                <tp:taxon-name-part taxon-name-part-type="genus" reg="Capsicum">Capsicum</tp:taxon-name-part>
                <tp:taxon-name-part taxon-name-part-type="species" reg="pubescens">pubescens</tp:taxon-name-part>
                <tp:taxon-name-part taxon-name-part-type="authority">Ruiz &amp; Pav.</tp:taxon-name-part>
                <tp:taxon-name-part taxon-name-part-type="infraspecific-rank">var.</tp:taxon-name-part>
                <tp:taxon-name-part taxon-name-part-type="variety" reg="oviforme">oviforme</tp:taxon-name-part>
              </tp:taxon-name><comment>Hassk., Bonplandia (Hanover) 8(6): 95. 1860. Type. “Ab incolis Peruviae” (no specimens cited; no original material found).</comment></tp:nomenclature-citation><tp:nomenclature-citation><tp:taxon-name>
                <tp:taxon-name-part taxon-name-part-type="genus" reg="Capsicum">Capsicum</tp:taxon-name-part>
                <tp:taxon-name-part taxon-name-part-type="species" reg="lanceifolium">lanceifolium</tp:taxon-name-part>
              </tp:taxon-name><comment>(Miers) Kuntze, Revis. Gen. Pl. 2: 449. 1891, as “<italic>lanceaefolium</italic>”. Type. Based on <tp:taxon-name><tp:taxon-name-part taxon-name-part-type="genus" reg="Brachistus">Brachistus</tp:taxon-name-part></tp:taxon-name>? <tp:taxon-name><tp:taxon-name-part taxon-name-part-type="genus" reg="Brachistus"/><tp:taxon-name-part taxon-name-part-type="species" reg="lanceifolius">lanceifolius</tp:taxon-name-part></tp:taxon-name> Miers.</comment></tp:nomenclature-citation><tp:nomenclature-citation><tp:taxon-name>
                <tp:taxon-name-part taxon-name-part-type="genus" reg="Capsicum">Capsicum</tp:taxon-name-part>
                <tp:taxon-name-part taxon-name-part-type="species" reg="annuum">annuum</tp:taxon-name-part>
                <tp:taxon-name-part taxon-name-part-type="authority">L.</tp:taxon-name-part>
                <tp:taxon-name-part taxon-name-part-type="infraspecific-rank">var.</tp:taxon-name-part>
                <tp:taxon-name-part taxon-name-part-type="variety" reg="violaceum">violaceum</tp:taxon-name-part>
              </tp:taxon-name><comment>(Kunth) Alef., Landw. Fl.: 134. 1866. Type. Based on <tp:taxon-name><tp:taxon-name-part taxon-name-part-type="genus" reg="Capsicum">Capsicum</tp:taxon-name-part><tp:taxon-name-part taxon-name-part-type="species" reg="violaceum">violaceum</tp:taxon-name-part></tp:taxon-name> Kunth.</comment></tp:nomenclature-citation></tp:nomenclature-citation-list></tp:nomenclature><tp:treatment-sec sec-type="material" id="SECID0E4CVO"><title>Type.</title><p>Peru. Pasco: “Ex Pozuzo” [protologue - “Habitat affatim in Peruviae cultis, praesertim ad Panatahuarum Provinciam et in Andium nemoribus”], <italic>H. Ruiz &amp; J. Pavón s.n.</italic> (lectotype, designated here: MA [MA-815154]; isolectotypes: CORD [CORD 00101751, fragment from G], G, MA [MA-815153, MA-815155]).</p></tp:treatment-sec><tp:treatment-sec sec-type="description" id="SECID0EPDVO"><title>Description.</title><p>Erect and scandent shrubs or perennial herbs, 1–3 (–4) m tall, with the main stem ca. 3 cm in diameter at base, much branched above, the branches in a typical “zig-zag” appearance. Young stems angled, fragile, green or green with purple spots and dark brown ridges, glabrescent to densely pubescent with a soft whitish pubescence of long, spreading, simple, uniseriate, 4–11-celled, eglandular trichomes (some forked) 0.5–1.5 mm long; nodes frequently dark purple; bark of older stems dark brown, smooth or striate, glabrescent to densely pubescent; lenticels absent. Sympodial units difoliate, the leaves geminate; leaf pair markedly unequal in size, similar or dissimilar in shape. Leaves membranous, concolorous or discolorous, green above, light green beneath, rugose (the youngest leaves) or somewhat smooth with the mid-vein and primary veins raised abaxially, glabrescent to densely pubescent on both surfaces and margins, with similar trichomes like those on stems; blades of major leaves 6–12 (–16) cm long, 2.4–4 (–7) cm wide, ovate or more rarely elliptic, the major veins 4–6 on each side of mid-vein, the base asymmetric and attenuate or cuneate, the margins entire, the apex acuminate; petioles 1.5–2 cm long, densely pubescent to glabrescent; blades of minor leaves (2.5–) 3.5–5 (–6) cm long, 1.8–2.4 cm wide, ovate, the major veins 3–4 on each side of mid-vein, the base rounded, the margins entire, the apex acute or acuminate; petioles 0.5–0.7 cm long, densely pubescent to glabrescent. Inflorescences axillary, 1–2 flowers per axil, rarely up to four flowers; flowering pedicels 15–25 mm long, angled, erect, geniculate at anthesis, green or purple-ribbed, moderately to densely pubescent, the eglandular trichomes long, spreading; pedicels scars conspicuous. Buds globose or ovoid, dark purple. Flowers 4–8-merous. Calyx 2–3 mm long, ca. 4–4.3 mm wide, cup-shaped, thick, green, moderately to densely pubescent with the same trichomes as pedicels, sometimes sparse forked trichomes, the calyx appendages 4–8, (0.3–) 0.5–1.5 (–1.7) mm long, subequal or somewhat unequal, thin, erect, cylindrical, green, inserted close to the margin, pubescent with the same trichomes as calyx tube. Corolla 10–15 mm long, 15–22 (–25) mm in diameter, thick, dark purple or violet with a white centre outside and within (sometimes with a weak yellowish-green centre within), rotate to stellate, with thin interpetalar membrane, lobed 1/3 or a little more of the way to the base, pubescent adaxially with short glandular trichomes (stalk 1–2-celled; head globose, unicellular) in the throat and base of the lobes, the tube 5–8 mm long, glabrous abaxially, the lobes 3.5–6.5 (–7.2) mm long, 4.7–7.4 (–8.5) mm wide, broadly triangular, spreading, with eglandular trichomes abaxially especially on the veins, the margins pubescent with very short purple eglandular trichomes, the tips acute or obtuse, cucullate or not, sometimes papillate. Stamens 4–8, equal; filaments 2–3.3 (–4.25) mm long, purple or lilac, inserted on the corolla 1.4–1.6 mm from the base, with auricles fused to the corolla at the point of insertion; anthers 2–2.8 mm long, ellipsoid or ovoid, purple with a wide cream connective, not connivent at anthesis. Gynoecium with ovary 2–3-carpelar, 2–2.5 mm long, ca. 2.5 mm in diameter, light green, ovoid or pear-shaped; ovules more than two per locule; nectary ca. 1.2 mm tall; styles heteromorphic, short, 3–3.5 mm, not exceeding the anthers, medium near the same length as the anthers or long 4.5–5.2 mm, exserted 1–1.5 mm beyond the anthers, lilac or purple, clavate; stigma 0.3 mm long, 0.7 mm wide, discoid or slightly globose, light green. Berry 20–40 mm long, 17–25 mm in diameter (semi-domesticated plants) or larger up to 50 mm long, 55 mm in diameter (cultivated plants), round, blocky or elongate-curved or not, the base obtuse, truncate or lobate, sometimes narrowed forming a neck-like, the apex blunt or sunken, rarely pointed, green when immature, brightly coloured at maturity (from red to light yellow or blackish), persistent, very pungent, the pericarp thick, opaque, with giant cells (endocarp alveolate); stone cells absent; fruiting pedicels 35–50 (–55) mm long, pendent, stout, curved or not, strongly angled, widened distally, usually green; fruiting calyx 8–13 mm in diameter, persistent, slightly accrescent, discoid, green, the appendages 0.8–2.1 mm long, ca. 0.3–0.4 mm wide, spreading. Seeds 15–45 per fruit, 5.5–7 mm long, 4.8–6 mm wide, C-shaped, subglobose or irregular, brownish-black to black, the seed coat reticulate (<abbrev xmlns:xlink="http://www.w3.org/1999/xlink" xlink:title="stereomicroscope" id="ABBRID0EVDVO" xlink:type="simple">SM</abbrev>), reticulate-cerebelloid (<abbrev xmlns:xlink="http://www.w3.org/1999/xlink" xlink:title="scanning electron microscope" id="ABBRID0EZDVO" xlink:type="simple">SEM</abbrev>), the cells polygonal or irregular in shape, the lateral walls wavy to sinuate in the seed body, straight at margins; embryo imbricate.</p><fig id="F103" position="float" orientation="portrait"><object-id xmlns:xlink="http://www.w3.org/1999/xlink" content-type="doi" xlink:type="simple">10.3897/phytokeys.200.71667.figure103</object-id><object-id xmlns:xlink="http://www.w3.org/1999/xlink" content-type="arpha" xlink:type="simple">B0B9FAE9-A3ED-5F88-8953-8D8CB2D7195F</object-id><label>Figure 103.</label><caption><p><italic><tp:taxon-name><tp:taxon-name-part taxon-name-part-type="genus" reg="Capsicum">Capsicum</tp:taxon-name-part><tp:taxon-name-part taxon-name-part-type="species" reg="pubescens">pubescens</tp:taxon-name-part></tp:taxon-name></italic><bold>A</bold> reproductive branch <bold>B</bold> trichome of the leaf <bold>C</bold> calyx <bold>D</bold> section of the calyx showing the venation <bold>E</bold> flower, upper view <bold>F</bold> sector of opened corolla <bold>G, H</bold> anthers, dorsal and ventral views, respectively <bold>I, J, K</bold> gynoecium with short, medium and long style, respectively <bold>L</bold> anatomical detail of the pericarp (note the giant cell in the mesocarp) <bold>M</bold> seed <bold>N</bold> seed, in cross section <bold>O</bold> structure of seed coat at the seed margin <bold>P</bold> structure of seed coat at the seed body <bold>Q</bold> embryo. From <italic>Hunziker 25484</italic>. Drawn by J. de Ugarte.</p></caption><graphic xmlns:xlink="http://www.w3.org/1999/xlink" xlink:href="phytokeys-200-001_article-71667__-g103.jpg" position="float" orientation="portrait" xlink:type="simple" id="oo_695518.jpg"><uri content-type="original_file" xlink:type="simple">https://binary.pensoft.net/fig/695518</uri></graphic></fig><fig id="F104" position="float" orientation="portrait"><object-id xmlns:xlink="http://www.w3.org/1999/xlink" content-type="doi" xlink:type="simple">10.3897/phytokeys.200.71667.figure104</object-id><object-id xmlns:xlink="http://www.w3.org/1999/xlink" content-type="arpha" xlink:type="simple">21FEDC7A-1F9A-5B4D-9BAF-AB161A449140</object-id><label>Figure 104.</label><caption><p><italic><tp:taxon-name><tp:taxon-name-part taxon-name-part-type="genus" reg="Capsicum">Capsicum</tp:taxon-name-part><tp:taxon-name-part taxon-name-part-type="species" reg="pubescens">pubescens</tp:taxon-name-part></tp:taxon-name></italic><bold>A</bold> plant <bold>B</bold> reproductive nodes <bold>C</bold> young leaves, adaxial surface <bold>D</bold> flower bud on geniculate pedicel <bold>E–H</bold> flowers, in front view, showing 4-7-merous corollas <bold>I, J</bold> flowers, seen from behind <bold>K</bold> flower, in lateral view <bold>L–O</bold> mature fruits from different provenance (<bold>L, N</bold> from Bolivia, <bold>M</bold> from Peru, <bold>O</bold> from Mexico) <bold>P</bold> fruit, in longitudinal section, showing the black seeds <bold>A–D, G</bold><italic>Barboza et al. 4889</italic><bold>E, P</bold> from <italic>Barboza et al. 4890</italic><bold>F</bold> from <italic>Palombo 21</italic><bold>H</bold> from <italic>Barboza et al. 1847</italic><bold>I</bold> from <italic>Palombo 22</italic><bold>J</bold> from <italic>Palombo 23</italic><bold>K, L</bold> no specimen vouchers (cult. Córdoba, Argentina) <bold>M</bold> no specimen voucher (cult. Huancayo-Peru) <bold>N</bold> from <italic>Carrizo García et al. 35</italic><bold>O</bold> no voucher specimen (bought in Mexico) <bold>A–D, G, H, L, M, O, P</bold> photos by G.E. Barboza <bold>E, F, I–K, N</bold> photos by N. Palombo.</p></caption><graphic xmlns:xlink="http://www.w3.org/1999/xlink" xlink:href="phytokeys-200-001_article-71667__-g104.jpg" position="float" orientation="portrait" xlink:type="simple" id="oo_695519.jpg"><uri content-type="original_file" xlink:type="simple">https://binary.pensoft.net/fig/695519</uri></graphic></fig></tp:treatment-sec><tp:treatment-sec sec-type="distribution" id="SECID0EJIVO"><title>Distribution.</title><p><italic><tp:taxon-name><tp:taxon-name-part taxon-name-part-type="genus" reg="Capsicum">Capsicum</tp:taxon-name-part><tp:taxon-name-part taxon-name-part-type="species" reg="pubescens">pubescens</tp:taxon-name-part></tp:taxon-name></italic> is native to Bolivia and Peru (Fig. <xref ref-type="fig" rid="F105">105</xref>), probably originating in mid-elevation southern Andes (<xref ref-type="bibr" rid="B140">Eshbaugh 1976</xref>, <xref ref-type="bibr" rid="B145">1993</xref>; <xref ref-type="bibr" rid="B370">Pickersgill 1984</xref>), but confirmed wild populations have not been recorded. Currently, this species is confined to the Americas being moderately cultivated in North America (mainly in Mexico) and Central America and more intensively along the Andean Region of South America, especially from Colombia to Bolivia and less in northern Argentina (Salta and Jujuy), Chile (Arica and Parinacota, cf. <xref ref-type="bibr" rid="B464">Tapia and Campos 2016</xref>) and Venezuela. Cultivation of <italic><tp:taxon-name><tp:taxon-name-part taxon-name-part-type="genus" reg="Capsicum">C.</tp:taxon-name-part><tp:taxon-name-part taxon-name-part-type="species" reg="pubescens">pubescens</tp:taxon-name-part></tp:taxon-name></italic> outside the Americas is very restricted. A few populations have been reported for Asia (north-western China and Tibetan mountains, <xref ref-type="bibr" rid="B127">Djian-Caporalino et al. 2007</xref>) and an introduction was confirmed in Java, Indonesia (<xref ref-type="bibr" rid="B505">Yamamoto et al. 2013</xref>). Recent introductions as cash crops were recorded in Nagano, Japan (<xref ref-type="bibr" rid="B280">Matsushima et al. 2010</xref>) and a mention as a potential crop in the United Kingdom (<xref ref-type="bibr" rid="B420">Samuels 2014</xref>).</p><fig id="F105" position="float" orientation="portrait"><object-id xmlns:xlink="http://www.w3.org/1999/xlink" content-type="doi" xlink:type="simple">10.3897/phytokeys.200.71667.figure105</object-id><object-id xmlns:xlink="http://www.w3.org/1999/xlink" content-type="arpha" xlink:type="simple">2CA34436-B9D2-5DCF-A147-0FB6C502768E</object-id><label>Figure 105.</label><caption><p>Distribution of <italic><tp:taxon-name><tp:taxon-name-part taxon-name-part-type="genus" reg="Capsicum">C.</tp:taxon-name-part><tp:taxon-name-part taxon-name-part-type="species" reg="pubescens">pubescens</tp:taxon-name-part></tp:taxon-name></italic> and <italic><tp:taxon-name><tp:taxon-name-part taxon-name-part-type="genus" reg="Capsicum">C.</tp:taxon-name-part><tp:taxon-name-part taxon-name-part-type="species" reg="rabenii">rabenii</tp:taxon-name-part></tp:taxon-name></italic>.</p></caption><graphic xmlns:xlink="http://www.w3.org/1999/xlink" xlink:href="phytokeys-200-001_article-71667__-g105.jpg" position="float" orientation="portrait" xlink:type="simple" id="oo_695520.jpg"><uri content-type="original_file" xlink:type="simple">https://binary.pensoft.net/fig/695520</uri></graphic></fig></tp:treatment-sec><tp:treatment-sec sec-type="ecology" id="SECID0EMLVO"><title>Ecology.</title><p><italic><tp:taxon-name><tp:taxon-name-part taxon-name-part-type="genus" reg="Capsicum">Capsicum</tp:taxon-name-part><tp:taxon-name-part taxon-name-part-type="species" reg="pubescens">pubescens</tp:taxon-name-part></tp:taxon-name></italic> is frequently found in the Andean mid-elevations to highlands from (800–) 1,200–3,500 m and rarely below 500 m elevation. In Indonesia, the cultivation of <italic><tp:taxon-name><tp:taxon-name-part taxon-name-part-type="genus" reg="Capsicum">C.</tp:taxon-name-part><tp:taxon-name-part taxon-name-part-type="species" reg="pubescens">pubescens</tp:taxon-name-part></tp:taxon-name></italic> occurs also in highlands, over 1,400 m elevation (<xref ref-type="bibr" rid="B505">Yamamoto et al. 2013</xref>).</p></tp:treatment-sec><tp:treatment-sec sec-type="phenology" id="SECID0EMMVO"><title>Phenology.</title><p>Probably flowering and fruiting all year, depending on the cultivation area.</p></tp:treatment-sec><tp:treatment-sec sec-type="Chromosome number" id="SECID0ERMVO"><title>Chromosome number.</title><p>2<italic>n</italic> = 2x = 24 (<xref ref-type="bibr" rid="B369">Pickersgill 1977</xref>, <xref ref-type="bibr" rid="B373">1991</xref>; <xref ref-type="bibr" rid="B313">Moscone et al. 1993</xref>, <xref ref-type="bibr" rid="B314">1995</xref>, <xref ref-type="bibr" rid="B311">1996a</xref>, <xref ref-type="bibr" rid="B317">2007</xref>).</p></tp:treatment-sec><tp:treatment-sec sec-type="Common names" id="SECID0ERNVO"><title>Common names.</title><p><bold>Bolivia</bold>: Locato (La Paz, <italic>Heiser C272</italic>), Locoto (La Paz, <italic>Lewis 88629</italic>; Santa Cruz, <italic>Saldías P. 563</italic>), Locote (La Paz, <italic>Duke &amp; Winters 17330</italic>), Locotito (Santa Cruz, <italic>Vargas C. 932</italic>); <bold>Colombia</bold>: Ají (Nariño, <italic>López Jurado</italic> &amp; <italic>Riascos 613</italic>; Putumayo, <italic>Bristol 1115</italic>), Ají rocoto (Huila, <italic>Romero Castañeda 6674</italic>); <bold>Ecuador</bold>: Ají (Chimborazo, <italic>Moina Z 23</italic>; Loja, <italic>Ellemann 66689</italic>; Tungurahua, <italic>Cascante 6</italic>), Ají rocoto (Azuay, <italic>Steyermark 52690</italic>; Pichincha, <italic>Mejía 002</italic>); <bold>Guatemala</bold>: Siete caldos, Caballo (<xref ref-type="bibr" rid="B290">Meckelmann et al. 2015</xref>), Chile cuadrocaldo (San Marcos, <italic>Steyermark 36930</italic>), Chile caballo (San Marcos, <italic>Steyermark 36930</italic>); <bold>Honduras</bold>: Chile garrapata (Alta Verapaz, <italic>Standley 91227</italic>), Chile petenero (Morazán, <italic>Valerio R. 3237</italic>); <bold>Mexico</bold>: Chile (Morelos, <italic>Aguilar P. s.n.</italic>), Jalapeño, Perón, Manzano, Ciruelo (Laborde et al. 1982), Chile cera (Veracruz, <italic>Ventura A. 9739</italic>), Chile manzano (México, <italic>Monsalvo J. 12</italic>; Michoacán, <italic>Soto Núñez et al. 6369</italic>), Chile pimiento (México, <italic>Bonilla Beas 346</italic>), Chile canario (Oaxaca, <italic>García R. &amp; Montaño M. 348</italic>; Veracruz, <italic>Castillo C. et al. 1757</italic>), Chile de cepa (Veracruz, <italic>Chazaro B. 2558</italic>), Chile de cera (Veracruz, <italic>Calzada 10856</italic>), Chile gordo (Veracruz, <italic>Castillo C. et al. 214</italic>), Morrón (Veracruz, <italic>Castillo C. et al. 1757</italic>), Moro Ich (Chiapas, <italic>Sánchez León 1139</italic>); <bold>Peru</bold>: Alú, ahi (Loreto, <italic>Killip &amp; Smith 28864</italic>), Ají (Loreto, <italic>Williams 3405</italic>), Locoto (Junín, <italic>Ochoa 602</italic>), Rocobo (Pasco, <xref ref-type="bibr" rid="B412">Ruiz 1940</xref>), Rocoto (Ancash, <italic>Gamarra 439</italic>; Cajamarca, <italic>Campos</italic> &amp; <italic>Nuñez 4266</italic>; Cuzco, <italic>Cook</italic> &amp; <italic>Gilbert 1017</italic>; Lima, <italic>Cerrate de Ferreyra 7644</italic>; San Martín, <italic>Quipuscoa</italic> &amp; <italic>Bardales 979</italic>; Pasco, <italic>Chuck 137</italic>), Roccoto (<xref ref-type="bibr" rid="B413">Ruiz and Pavón 1799</xref>), Ají rocoto (Andahuaylas, <italic>West 3739</italic>); <bold>Venezuela</bold>: Ají (Mérida, <italic>Pittier 12707</italic>), Ají vocato (<italic>Humboldt</italic> &amp; <italic>Bonpland &amp; 3027</italic>)</p></tp:treatment-sec><tp:treatment-sec sec-type="Indigenous names" id="SECID0E5RVO"><title>Indigenous names.</title><p><bold>Bolivia</bold>: Uchu rocoto (= ají globoso) (<italic>Rentzell s.n.</italic>); <bold>Colombia</bold>: Totsha (Kamsá, Putumayo, <italic>Bristol 1115</italic>); <bold>Ecuador</bold>: Huchu (Quechua, Loja, <italic>Ellemann 66689</italic>).</p></tp:treatment-sec><tp:treatment-sec sec-type="Uses" id="SECID0E1SVO"><title>Uses.</title><p>The fruits of <italic><tp:taxon-name><tp:taxon-name-part taxon-name-part-type="genus" reg="Capsicum">Capsicum</tp:taxon-name-part><tp:taxon-name-part taxon-name-part-type="species" reg="pubescens">pubescens</tp:taxon-name-part></tp:taxon-name></italic> are one of the most appreciated in the Andean cuisine for their unique aroma, flavour, meatiness, juiciness and pungency (<xref ref-type="bibr" rid="B290">Meckelmann et al. 2015</xref>). Fruits are used fresh, cooked or in powder (as condiment) in different ways in traditional and popular meals (“rocoto relleno”, “ceviche”, “picante de gallina”, “pique macho”, cfr. <xref ref-type="bibr" rid="B290">Meckelmann et al. 2015</xref>; <xref ref-type="bibr" rid="B464">Tapia and Campos 2016</xref>; Barboza, pers. obs.). In Mexico, fruits are also consumed as a spice and in a great variety of industrial products (<xref ref-type="bibr" rid="B304">Montes Hernández 2010</xref>). In South America, indigenous communities (Saraguro people, Ecuador) have attributed medicinal properties to leaves and fruits; in Peru, fruits are used in veterinary practice (see Table <xref ref-type="table" rid="T3">3</xref> for details). In Indonesia, immature and mature fruits are consumed as vegetables and spices (<xref ref-type="bibr" rid="B505">Yamamoto et al. 2013</xref>).</p></tp:treatment-sec><tp:treatment-sec sec-type="Preliminary conservation assessment" id="SECID0EDUVO"><title>Preliminary conservation assessment.</title><p><abbrev xmlns:xlink="http://www.w3.org/1999/xlink" xlink:title="extent of occurrence" id="ABBRID0EJUVO" xlink:type="simple">EOO</abbrev> (7,150,643 km<sup>2</sup>); <abbrev xmlns:xlink="http://www.w3.org/1999/xlink" xlink:title="area of occupancy" id="ABBRID0EPUVO" xlink:type="simple">AOO</abbrev> (536 km<sup>2</sup>). <italic><tp:taxon-name><tp:taxon-name-part taxon-name-part-type="genus" reg="Capsicum">Capsicum</tp:taxon-name-part><tp:taxon-name-part taxon-name-part-type="species" reg="pubescens">pubescens</tp:taxon-name-part></tp:taxon-name></italic> is a widespread cultivated species across the Americas and can be assigned the Least Concern (LC) status.</p></tp:treatment-sec><tp:treatment-sec sec-type="discussion" id="SECID0EAVVO"><title>Discussion.</title><p><italic><tp:taxon-name><tp:taxon-name-part taxon-name-part-type="genus" reg="Capsicum">Capsicum</tp:taxon-name-part><tp:taxon-name-part taxon-name-part-type="species" reg="pubescens">pubescens</tp:taxon-name-part></tp:taxon-name></italic> belongs to the Pubescens clade (<xref ref-type="bibr" rid="B79">Carrizo García et al. 2016</xref>). The origin and affinities of <italic><tp:taxon-name><tp:taxon-name-part taxon-name-part-type="genus" reg="Capsicum">C.</tp:taxon-name-part><tp:taxon-name-part taxon-name-part-type="species" reg="pubescens">pubescens</tp:taxon-name-part></tp:taxon-name></italic> are being analysed in depth and preliminary results (using genome-wide SNP data obtained through RAD-sequencing) show <italic><tp:taxon-name><tp:taxon-name-part taxon-name-part-type="genus" reg="Capsicum">C.</tp:taxon-name-part><tp:taxon-name-part taxon-name-part-type="species" reg="pubescens">pubescens</tp:taxon-name-part></tp:taxon-name></italic> is sister to a clade formed by <italic><tp:taxon-name><tp:taxon-name-part taxon-name-part-type="genus" reg="Capsicum">C.</tp:taxon-name-part><tp:taxon-name-part taxon-name-part-type="species" reg="eximium">eximium</tp:taxon-name-part></tp:taxon-name></italic>, <italic><tp:taxon-name><tp:taxon-name-part taxon-name-part-type="genus" reg="Capsicum">C.</tp:taxon-name-part><tp:taxon-name-part taxon-name-part-type="species" reg="eshbaughii">eshbaughii</tp:taxon-name-part></tp:taxon-name></italic> and <italic><tp:taxon-name><tp:taxon-name-part taxon-name-part-type="genus" reg="Capsicum">C.</tp:taxon-name-part><tp:taxon-name-part taxon-name-part-type="species" reg="carde">carde</tp:taxon-name-part>­nasii</tp:taxon-name></italic> (<xref ref-type="bibr" rid="B80">Carrizo García et al. 2019</xref>; CCG, pers. obs.). Therefore, the circumscription of the Pubescens and Purple corolla clades (after <xref ref-type="bibr" rid="B79">Carrizo García et al. 2016</xref>) is being re-assessed (Carrizo García and Palombo 2019; CCG, pers. obs.). <italic><tp:taxon-name><tp:taxon-name-part taxon-name-part-type="genus" reg="Capsicum">Capsicum</tp:taxon-name-part><tp:taxon-name-part taxon-name-part-type="species" reg="pubescens">pubescens</tp:taxon-name-part></tp:taxon-name></italic> was domesticated and has been highly appreciated by early Peruvian peoples for 4,000 years before the present (<xref ref-type="bibr" rid="B363">Perry et al. 2007</xref>), while its introduction in Central America and Mexico has occurred in the twentieth century (Laborde et al. 1982; <xref ref-type="bibr" rid="B284">McLeod et al. 1982</xref>). <italic><tp:taxon-name><tp:taxon-name-part taxon-name-part-type="genus" reg="Capsicum">Capsicum</tp:taxon-name-part><tp:taxon-name-part taxon-name-part-type="species" reg="pubescens">pubescens</tp:taxon-name-part></tp:taxon-name></italic> is very distinctive in the combination of the following characters, with minor differences in cultivars: habit, general pubescence, shape, size and colour of flowers and seeds and heteromorphic style (Figs <xref ref-type="fig" rid="F103">103</xref>, <xref ref-type="fig" rid="F104">104</xref>). <italic><tp:taxon-name><tp:taxon-name-part taxon-name-part-type="genus" reg="Capsicum">Capsicum</tp:taxon-name-part><tp:taxon-name-part taxon-name-part-type="species" reg="pubescens">pubescens</tp:taxon-name-part></tp:taxon-name></italic> is an erect to scandent shrub up to 4 m high, with a dense white, soft pubescence covering stems, leaves, pedicels and calyx (sometimes plants are glabrescent), with rugose young leaves, large rotate or rotate-stellate 4–8-merous corollas that are usually deep purple, heteromorphic styles with three different lengths and the largest brownish-black to black seeds (5.5–7 mm long, 4.8–6 mm wide) in the genus. Variations in corolla colour have been observed throughout its distribution, from dark purple to lighter tonalities (near rose colour) or completely lacking purple pigmentation (<xref ref-type="bibr" rid="B141">Eshbaugh 1979</xref>). Pure white corollas (filaments and style white) have also been observed as a rare mutant in cultivated <italic><tp:taxon-name><tp:taxon-name-part taxon-name-part-type="genus" reg="Capsicum">C.</tp:taxon-name-part><tp:taxon-name-part taxon-name-part-type="species" reg="pubescens">pubescens</tp:taxon-name-part></tp:taxon-name></italic> plants in Indonesia (<xref ref-type="bibr" rid="B505">Yamamoto et al. 2013</xref>).</p><p>The fruit is the most variable character in this species and its different common names refer to this (Heiser and Smith 1948; <xref ref-type="bibr" rid="B397">Rick 1950</xref>; <xref ref-type="bibr" rid="B141">Eshbaugh 1979</xref>). In the Andean highlands, the most popular names (and some deviations of these words), are “locoto”, an Aymara word (luqutu), meaning ‘piquant’, used in Bolivia (also in Argentina and Chile) and “rocoto”, a Quechua word (rukutu) meaning ‘pepper very piquant’ as is mostly known in Peru and Ecuador. In Central America and Mexico, the common names refer to fruit shapes and colours, to the sensation caused by capsaicinoids in humans or to a particular use in the cuisine (<xref ref-type="bibr" rid="B121">DeWitt and Bosland 2009</xref>; <xref ref-type="bibr" rid="B290">Meckelmann et al. 2015</xref>). Fruits are large as in the other cultivated species and very attractive at maturity because of their shape and bright colours (red, orange-red, orange, orange-yellow, yellow, light yellow, nearly black). They can be more or less spherical, blocky or elongate (Fig. <xref ref-type="fig" rid="F104">104L–P</xref>); in the first case, they are depressed with the apex truncate or rounded, such as in the “canario” (bird canary, fruit roundish and yellow), “manzano” (apple-shaped and red) and “peron” (large pear-shaped and yellow fruit) varietals (<xref ref-type="bibr" rid="B121">DeWitt and Bosland 2009</xref>); the elongate fruits can be ovoid or elliptic, curved or not, with the apex truncate, rounded or acute and the base sometimes narrowed forming a conspicuous neck-like shape. In Mexico, <italic><tp:taxon-name><tp:taxon-name-part taxon-name-part-type="genus" reg="Capsicum">C.</tp:taxon-name-part><tp:taxon-name-part taxon-name-part-type="species" reg="pubescens">pubescens</tp:taxon-name-part></tp:taxon-name></italic> fruits are also called “chile de cera” (cera = wax) in allusion to the soft and brilliant pericarp.</p><p>In the protologue of <italic><tp:taxon-name><tp:taxon-name-part taxon-name-part-type="genus" reg="Capsicum">C.</tp:taxon-name-part><tp:taxon-name-part taxon-name-part-type="species" reg="pubescens">pubescens</tp:taxon-name-part></tp:taxon-name></italic>, <xref ref-type="bibr" rid="B413">Ruiz and Pavón (1799)</xref> stated “Habitat affatim in Peruviae cultis, praesertim ad Panatahuarum Provinciam et in Andium nemoribus”. The three specimens of <italic><tp:taxon-name><tp:taxon-name-part taxon-name-part-type="genus" reg="Capsicum">C.</tp:taxon-name-part><tp:taxon-name-part taxon-name-part-type="species" reg="pubescens">pubescens</tp:taxon-name-part></tp:taxon-name></italic> in the Ruiz and Pavón Herbarium at MA (MA-815153, MA-815154, MA-815155) are labelled as being collected in Pozuzo (“Ex Pozuzu”) and are not in exact agreement with the protologue of <italic><tp:taxon-name><tp:taxon-name-part taxon-name-part-type="genus" reg="Capsicum">C.</tp:taxon-name-part><tp:taxon-name-part taxon-name-part-type="species" reg="pubescens">pubescens</tp:taxon-name-part></tp:taxon-name></italic>. In his posthumously published journals, however, <xref ref-type="bibr" rid="B412">Ruiz (1940)</xref> clearly states the record of the travels of the expedition “Among the plants that I described while we remained in Puzuzo are the following [p. 175] … <italic><tp:taxon-name><tp:taxon-name-part taxon-name-part-type="genus" reg="Capsicum">Capsicum</tp:taxon-name-part><tp:taxon-name-part taxon-name-part-type="species" reg="frutescens">frutescens</tp:taxon-name-part></tp:taxon-name></italic> L., arnaucho and <italic><tp:taxon-name><tp:taxon-name-part taxon-name-part-type="genus" reg="Capsicum"/><tp:taxon-name-part taxon-name-part-type="species" reg="pubescens">pubescens</tp:taxon-name-part></tp:taxon-name></italic>, rocobo; both species very abundant in Peru” [p. 176]. We, therefore, assume that all of these specimens labelled as coming from “Pozuzu” belong to the type gathering of <italic><tp:taxon-name><tp:taxon-name-part taxon-name-part-type="genus" reg="Capsicum">C.</tp:taxon-name-part><tp:taxon-name-part taxon-name-part-type="species" reg="pubescens">pubescens</tp:taxon-name-part></tp:taxon-name></italic>. From amongst these three sheets, we have selected the best fertile specimen as the lectotype (MA-815154). A sheet at G from “herb. Pavon” appears to be a duplicate of MA-815154 and a fragment taken from the sheet at G is housed at CORD.</p><p><xref ref-type="bibr" rid="B295">Miers (1849)</xref> cited two collections in the protologue of <tp:taxon-name><tp:taxon-name-part taxon-name-part-type="genus" reg="Brachistus">Brachistus</tp:taxon-name-part><tp:taxon-name-part taxon-name-part-type="uncertainty-rank">?</tp:taxon-name-part><tp:taxon-name-part taxon-name-part-type="species" reg="lanceifolius">lanceifolius</tp:taxon-name-part></tp:taxon-name>: <italic>Seemann 879</italic> &amp; <italic>McLean s.n.</italic> that he saw in “herb. Hook.”, now held at Kew. The Seemann collection (K000585923) consists of two flowering branches and has Seemann’s original label with the collecting locality; the McLean collection (K000585921) has mounted on it another branch collected near Lima by W. Nation (K000585922) that also fits within the circumscription of <italic><tp:taxon-name><tp:taxon-name-part taxon-name-part-type="genus" reg="Capsicum">C.</tp:taxon-name-part><tp:taxon-name-part taxon-name-part-type="species" reg="pubescens">pubescens</tp:taxon-name-part></tp:taxon-name></italic>, but is not part of the type material. We select the Seemann collection (K000585923) as the lectotype of <italic><tp:taxon-name><tp:taxon-name-part taxon-name-part-type="genus" reg="Brachistus">B.</tp:taxon-name-part><tp:taxon-name-part taxon-name-part-type="species" reg="lanceifolius">lanceifolius</tp:taxon-name-part></tp:taxon-name></italic> as it is the most complete and best-preserved of the specimens cited by Miers.</p><p>The protologue of <italic><tp:taxon-name><tp:taxon-name-part taxon-name-part-type="genus" reg="Capsicum">C.</tp:taxon-name-part><tp:taxon-name-part taxon-name-part-type="species" reg="maximowiczii">maximowiczii</tp:taxon-name-part></tp:taxon-name></italic> (<xref ref-type="bibr" rid="B247">Kuester et al. 1859</xref>) provides a complete description for this species, based on a specimen grown in St. Petersburg from seeds sent to Karl Maximowicz (at the time curator of the Herbarium in St. Petersburg) of a plant cultivated in Valparaiso (Chile). No specimens are indicated and it is likely the description was based on living plants. The corollas are said to be hexamerous and violet and the seeds black, which matches with <italic><tp:taxon-name><tp:taxon-name-part taxon-name-part-type="genus" reg="Capsicum">C.</tp:taxon-name-part><tp:taxon-name-part taxon-name-part-type="species" reg="pubescens">pubescens</tp:taxon-name-part></tp:taxon-name></italic>. However, the common name “agi dulce” referring to a sweet pepper is not usually used in reference to <italic><tp:taxon-name><tp:taxon-name-part taxon-name-part-type="genus" reg="Capsicum">C.</tp:taxon-name-part><tp:taxon-name-part taxon-name-part-type="species" reg="pubescens">pubescens</tp:taxon-name-part></tp:taxon-name></italic> and could be an error. We found a sterile branch with the script “v.v. Rach” [seen alive by Rach] dated 27 May 1858 at LE; this is certainly original material and we designate it the lectotype.</p></tp:treatment-sec><tp:treatment-sec sec-type="material" id="SECID0EQAWO"><title>Specimens examined.</title><p>See Suppl. material <xref ref-type="supplementary-material" rid="S4">4</xref>: Appendix 4.</p></tp:treatment-sec><tp:treatment-sec><!--Section generated to contain objects referenced in tp:taxon-treatment.--><table-wrap id="T3" position="float" orientation="portrait"><label>Table 3.</label><caption><p>Medicinal uses attributed to <italic><tp:taxon-name><tp:taxon-name-part taxon-name-part-type="genus" reg="Capsicum">Capsicum</tp:taxon-name-part></tp:taxon-name></italic> species.</p></caption><table id="TID0E3UDQ" rules="all"><tbody><tr><th rowspan="1" colspan="1">Taxa</th><th rowspan="1" colspan="1">Organ</th><th rowspan="1" colspan="1">Use</th><th rowspan="1" colspan="1">Country</th><th rowspan="1" colspan="1"><italic>Voucher</italic>/Reference</th></tr><tr><td rowspan="6" colspan="1">
                  <italic><tp:taxon-name><tp:taxon-name-part taxon-name-part-type="genus" reg="Capsicum">C.</tp:taxon-name-part><tp:taxon-name-part taxon-name-part-type="species" reg="annuum">annuum</tp:taxon-name-part></tp:taxon-name> var. <tp:taxon-name><tp:taxon-name-part taxon-name-part-type="genus" reg="Capsicum"/><tp:taxon-name-part taxon-name-part-type="species" reg="annuum"/><tp:taxon-name-part taxon-name-part-type="variety" reg="annuum">annuum</tp:taxon-name-part></tp:taxon-name></italic>
                </td><td rowspan="1" colspan="1"/><td rowspan="1" colspan="1"/><td rowspan="1" colspan="1">Colombia</td><td rowspan="1" colspan="1"/></tr><tr><td rowspan="1" colspan="1">Leaf, fruit</td><td rowspan="1" colspan="1">Medicinal (no specification)</td><td rowspan="1" colspan="1">Amazonas</td><td rowspan="1" colspan="1">
                  <italic>Alvarado C. 198</italic>
                </td></tr><tr><td rowspan="1" colspan="1"/><td rowspan="1" colspan="1"/><td rowspan="1" colspan="1">Ecuador</td><td rowspan="1" colspan="1"/></tr><tr><td rowspan="1" colspan="1">Fruit</td><td rowspan="1" colspan="1">For snake bite</td><td rowspan="1" colspan="1">Morona-Santiago</td><td rowspan="1" colspan="1">
                  <italic>Evans 4384</italic>
                </td></tr><tr><td rowspan="1" colspan="1"/><td rowspan="1" colspan="1"/><td rowspan="1" colspan="1">Peru</td><td rowspan="1" colspan="1"/></tr><tr><td rowspan="1" colspan="1">Leaf (juice)</td><td rowspan="1" colspan="1">For pregnant women to help birth easily</td><td rowspan="1" colspan="1">Loreto</td><td rowspan="1" colspan="1">
                  <italic>Williams et al. 10922</italic>
                </td></tr><tr><td rowspan="19" colspan="1">
                  <tp:taxon-name><tp:taxon-name-part taxon-name-part-type="genus" reg="Capsicum">C.</tp:taxon-name-part><tp:taxon-name-part taxon-name-part-type="species" reg="annuum">annuum</tp:taxon-name-part><tp:taxon-name-part taxon-name-part-type="infraspecific-rank">var.</tp:taxon-name-part><tp:taxon-name-part taxon-name-part-type="variety" reg="glabriusculum">glabriusculum</tp:taxon-name-part></tp:taxon-name>
                </td><td rowspan="1" colspan="1"/><td rowspan="1" colspan="1"/><td rowspan="1" colspan="1">Brazil</td><td rowspan="1" colspan="1"/></tr><tr><td rowspan="1" colspan="1">Leaf</td><td rowspan="1" colspan="1">To cure acne</td><td rowspan="1" colspan="1">Amapá</td><td rowspan="1" colspan="1">
                  <xref ref-type="bibr" rid="B361">Pereira et al. 2011</xref>
                </td></tr><tr><td rowspan="1" colspan="1"/><td rowspan="1" colspan="1"/><td rowspan="1" colspan="1">Colombia</td><td rowspan="1" colspan="1"/></tr><tr><td rowspan="1" colspan="1">Fruit</td><td rowspan="1" colspan="1">To increase body temperature and for the skin fungi</td><td rowspan="1" colspan="1">Huila</td><td rowspan="1" colspan="1">
                  <italic>Buendía 2</italic>
                </td></tr><tr><td rowspan="1" colspan="1">Fruit</td><td rowspan="1" colspan="1">To soothe haemorrhoid pains</td><td rowspan="1" colspan="1">Valle del Cauca</td><td rowspan="1" colspan="1">
                  <italic>Duque Jaramillo 4083-A</italic>
                </td></tr><tr><td rowspan="1" colspan="1"/><td rowspan="1" colspan="1"/><td rowspan="1" colspan="1">Ecuador</td><td rowspan="1" colspan="1"/></tr><tr><td rowspan="1" colspan="1">Leaf</td><td rowspan="1" colspan="1">To reduce body temperature</td><td rowspan="1" colspan="1">Orellana</td><td rowspan="1" colspan="1">
                  <italic>Carrillo &amp; Reyes 434</italic>
                </td></tr><tr><td rowspan="1" colspan="1">Fruit</td><td rowspan="1" colspan="1">Stomach medicine (for sore belly)</td><td rowspan="1" colspan="1">Napo</td><td rowspan="1" colspan="1">
                  <italic>Davis &amp; Yost 994</italic>
                </td></tr><tr><td rowspan="1" colspan="1">Fruit</td><td rowspan="1" colspan="1">To kill parasites</td><td rowspan="1" colspan="1">Morona-Santiago</td><td rowspan="1" colspan="1">
                  <italic>Bedoya 2</italic>
                </td></tr><tr><td rowspan="1" colspan="1">Fruit</td><td rowspan="1" colspan="1">For skin diseases (measles, pox)</td><td rowspan="1" colspan="1">Zamora-Chinchipe</td><td rowspan="1" colspan="1">
                  <italic>Santín et al. 100</italic>
                </td></tr><tr><td rowspan="1" colspan="1">Fruit</td><td rowspan="1" colspan="1">For conjunctivitis</td><td rowspan="1" colspan="1">Guatemala</td><td rowspan="1" colspan="1">
                  <italic>Kufer 99</italic>
                </td></tr><tr><td rowspan="1" colspan="1"/><td rowspan="1" colspan="1"/><td rowspan="1" colspan="1">Mexico</td><td rowspan="1" colspan="1"/></tr><tr><td rowspan="1" colspan="1">Leaf</td><td rowspan="1" colspan="1">To relieve rashes in children (warm bath)</td><td rowspan="1" colspan="1">Quintana Roo</td><td rowspan="1" colspan="1">
                  <italic>Serralta P. 104</italic>
                </td></tr><tr><td rowspan="1" colspan="1">Fruit</td><td rowspan="1" colspan="1">For infected wounds</td><td rowspan="1" colspan="1">Querétaro</td><td rowspan="1" colspan="1">
                  <italic>Martínez Torres 82</italic>
                </td></tr><tr><td rowspan="1" colspan="1">Fruit</td><td rowspan="1" colspan="1">To treat ulcers</td><td rowspan="1" colspan="1">Tabasco</td><td rowspan="1" colspan="1">
                  <italic>Orozco-Segovia 368</italic>
                </td></tr><tr><td rowspan="1" colspan="1">Fruit</td><td rowspan="1" colspan="1">For skin wounds</td><td rowspan="1" colspan="1">Yucatán</td><td rowspan="1" colspan="1">
                  <italic>Ucan 4617</italic>
                </td></tr><tr><td rowspan="1" colspan="1">Fruit</td><td rowspan="1" colspan="1">Medicinal</td><td rowspan="1" colspan="1">Yucatán</td><td rowspan="1" colspan="1">
                  <italic>Simá 517</italic>
                </td></tr><tr><td rowspan="1" colspan="1"/><td rowspan="1" colspan="1"/><td rowspan="1" colspan="1">U.S.A.</td><td rowspan="1" colspan="1"/></tr><tr><td rowspan="1" colspan="1">Fruit</td><td rowspan="1" colspan="1">Stimulant</td><td rowspan="1" colspan="1">Texas</td><td rowspan="1" colspan="1">
                  <italic>Chávez Jr. s.n.</italic>
                </td></tr><tr><td rowspan="5" colspan="1">
                  <italic>
                    <tp:taxon-name><tp:taxon-name-part taxon-name-part-type="genus" reg="Capsicum">C.</tp:taxon-name-part><tp:taxon-name-part taxon-name-part-type="species" reg="chacoense">chacoense</tp:taxon-name-part></tp:taxon-name>
                  </italic>
                </td><td rowspan="1" colspan="1">Fruit</td><td rowspan="1" colspan="1">Anti-rheumatic</td><td rowspan="4" colspan="1">Argentina</td><td rowspan="1" colspan="1"><xref ref-type="bibr" rid="B275">Martínez Crovetto (1981)</xref>; <xref ref-type="bibr" rid="B119">Del Vitto et al. (1997)</xref></td></tr><tr><td rowspan="1" colspan="1">Fruit</td><td rowspan="1" colspan="1">Digestive</td><td rowspan="1" colspan="1">
                  <xref ref-type="bibr" rid="B431">Scarpa (2002)</xref>
                </td></tr><tr><td rowspan="1" colspan="1">Fruit</td><td rowspan="1" colspan="1">Anti-spasmodic, vermifuge, stomach pain</td><td rowspan="1" colspan="1">
                  <xref ref-type="bibr" rid="B152">Filipov (1994)</xref>
                </td></tr><tr><td rowspan="1" colspan="1">Fruit extract</td><td rowspan="1" colspan="1">Anti-inflammatory activity (mice)</td><td rowspan="1" colspan="1">
                  <xref ref-type="bibr" rid="B269">López et al. (2012)</xref>
                </td></tr><tr><td rowspan="1" colspan="1">Fruit</td><td rowspan="1" colspan="1">Anti-parasitic</td><td rowspan="1" colspan="1">Paraguay</td><td rowspan="1" colspan="1">
                  <xref ref-type="bibr" rid="B161">Friesen Ratzlaff (2017)</xref>
                </td></tr><tr><td rowspan="11" colspan="1">
                  <italic>
                    <tp:taxon-name><tp:taxon-name-part taxon-name-part-type="genus" reg="Capsicum">C.</tp:taxon-name-part><tp:taxon-name-part taxon-name-part-type="species" reg="chinense">chinense</tp:taxon-name-part></tp:taxon-name>
                  </italic>
                </td><td rowspan="1" colspan="1"/><td rowspan="1" colspan="1"/><td rowspan="1" colspan="1">Colombia</td><td rowspan="1" colspan="1"/></tr><tr><td rowspan="1" colspan="1">Seedling</td><td rowspan="1" colspan="1">For haemorrhoids</td><td rowspan="1" colspan="1">Meta</td><td rowspan="1" colspan="1">
                  <italic>Quevedo et al. 1816</italic>
                </td></tr><tr><td rowspan="1" colspan="1"/><td rowspan="1" colspan="1"/><td rowspan="1" colspan="1">Ecuador</td><td rowspan="1" colspan="1"/></tr><tr><td rowspan="1" colspan="1">Leaf</td><td rowspan="1" colspan="1">To treat joint pains</td><td rowspan="1" colspan="1">Sucumbíos</td><td rowspan="1" colspan="1">
                  <italic>Reyes &amp; Moya 234</italic>
                </td></tr><tr><td rowspan="1" colspan="1">-</td><td rowspan="1" colspan="1">Anti-parasitic</td><td rowspan="1" colspan="1">Napo</td><td rowspan="1" colspan="1">
                  <italic>Bolotin 21</italic>
                </td></tr><tr><td rowspan="1" colspan="1">Fruit</td><td rowspan="1" colspan="1">For stomach ache</td><td rowspan="1" colspan="1">Napo</td><td rowspan="1" colspan="1">
                  <italic>Davis &amp; Yost 993</italic>
                </td></tr><tr><td rowspan="1" colspan="1">Fruit</td><td rowspan="1" colspan="1">For eye infections and coughing</td><td rowspan="1" colspan="1">Napo</td><td rowspan="1" colspan="1">
                  <italic>Miller et al. 2404</italic>
                </td></tr><tr><td rowspan="1" colspan="1">Fruit</td><td rowspan="1" colspan="1">For dysentery</td><td rowspan="1" colspan="1">Orellana</td><td rowspan="1" colspan="1">
                  <italic>Herrera &amp; Guerrero 186</italic>
                </td></tr><tr><td rowspan="1" colspan="1">Fruit</td><td rowspan="1" colspan="1">Medicinal: cardiotonic</td><td rowspan="1" colspan="1">Sucumbíos</td><td rowspan="1" colspan="1"><italic>Moya &amp; Reyes 20</italic>6</td></tr><tr><td rowspan="1" colspan="1"/><td rowspan="1" colspan="1"/><td rowspan="1" colspan="1">Mexico</td><td rowspan="1" colspan="1"/></tr><tr><td rowspan="1" colspan="1">Leaf</td><td rowspan="1" colspan="1">To treat wounds</td><td rowspan="1" colspan="1">Yucatán</td><td rowspan="1" colspan="1">
                  <italic>Ucan Ek 4652</italic>
                </td></tr><tr><td rowspan="2" colspan="1">
                  <italic>
                    <tp:taxon-name><tp:taxon-name-part taxon-name-part-type="genus" reg="Capsicum">C.</tp:taxon-name-part><tp:taxon-name-part taxon-name-part-type="species" reg="coccineum">coccineum</tp:taxon-name-part></tp:taxon-name>
                  </italic>
                </td><td rowspan="1" colspan="1"/><td rowspan="1" colspan="1"/><td rowspan="1" colspan="1">Bolivia</td><td rowspan="1" colspan="1"/></tr><tr><td rowspan="1" colspan="1">Entire plant</td><td rowspan="1" colspan="1">In baths to relieve stomach pain</td><td rowspan="1" colspan="1">La Paz</td><td rowspan="1" colspan="1">
                  <italic>Vargas 1310</italic>
                </td></tr><tr><td rowspan="3" colspan="1">
                  <italic>
                    <tp:taxon-name><tp:taxon-name-part taxon-name-part-type="genus" reg="Capsicum">C.</tp:taxon-name-part><tp:taxon-name-part taxon-name-part-type="species" reg="frutescens">frutescens</tp:taxon-name-part></tp:taxon-name>
                  </italic>
                </td><td rowspan="1" colspan="1"/><td rowspan="1" colspan="1"/><td rowspan="1" colspan="1">Brazil</td><td rowspan="1" colspan="1"/></tr><tr><td rowspan="1" colspan="1">Leaf (infusion)</td><td rowspan="1" colspan="1">Used for dizziness</td><td rowspan="1" colspan="1">Minas Gerais</td><td rowspan="1" colspan="1">
                  <italic>Pereira 3219</italic>
                </td></tr><tr><td rowspan="1" colspan="1">Immature fruits</td><td rowspan="1" colspan="1">For flu</td><td rowspan="1" colspan="1">Minas Gerais</td><td rowspan="1" colspan="1">
                  <italic>Pereira 3219</italic>
                </td></tr><tr><td rowspan="11" colspan="1">
                  <italic>
                    <tp:taxon-name><tp:taxon-name-part taxon-name-part-type="genus" reg="Capsicum">C.</tp:taxon-name-part><tp:taxon-name-part taxon-name-part-type="species" reg="frutescens">frutescens</tp:taxon-name-part></tp:taxon-name>
                  </italic>
                </td><td rowspan="1" colspan="1"/><td rowspan="1" colspan="1"/><td rowspan="1" colspan="1">Colombia</td><td rowspan="1" colspan="1"/></tr><tr><td rowspan="1" colspan="1">Root (infusion)</td><td rowspan="1" colspan="1">To facilitate childbirth</td><td rowspan="1" colspan="1">Guaviare</td><td rowspan="1" colspan="1">
                  <italic>Garzón et al. 3214</italic>
                </td></tr><tr><td rowspan="1" colspan="1">Buds</td><td rowspan="1" colspan="1">To cure hand infection</td><td rowspan="1" colspan="1">Guaviare</td><td rowspan="1" colspan="1">
                  <italic>Garzón et al. 3214</italic>
                </td></tr><tr><td rowspan="1" colspan="1">Fruit</td><td rowspan="1" colspan="1">Medicinal</td><td rowspan="1" colspan="1">Cundinamarca</td><td rowspan="1" colspan="1">
                  <italic>García Barriga 20315A</italic>
                </td></tr><tr><td rowspan="1" colspan="1"/><td rowspan="1" colspan="1"/><td rowspan="1" colspan="1">Ecuador</td><td rowspan="1" colspan="1"/></tr><tr><td rowspan="1" colspan="1">Leaf</td><td rowspan="1" colspan="1">For fungal diseases</td><td rowspan="1" colspan="1">Esmerlada</td><td rowspan="1" colspan="1">
                  <italic>Kvist 40356</italic>
                </td></tr><tr><td rowspan="1" colspan="1">Leaf, fruit</td><td rowspan="1" colspan="1">To facilitate the fall of the baby’s umbilical cord</td><td rowspan="1" colspan="1">Napo</td><td rowspan="1" colspan="1">
                  <italic>Siquihua 4</italic>
                </td></tr><tr><td rowspan="1" colspan="1">Fruit</td><td rowspan="1" colspan="1">For snake bites</td><td rowspan="1" colspan="1">Morona-Santiago</td><td rowspan="1" colspan="1">
                  <italic>van Asdall 82-59</italic>
                </td></tr><tr><td rowspan="1" colspan="1">Fruit</td><td rowspan="1" colspan="1">For snake bites</td><td rowspan="1" colspan="1">Zamora-Chinchipe</td><td rowspan="1" colspan="1">
                  <italic>Ortega 51</italic>
                </td></tr><tr><td rowspan="1" colspan="1"/><td rowspan="1" colspan="1"/><td rowspan="1" colspan="1">Guatemala</td><td rowspan="1" colspan="1"/></tr><tr><td rowspan="1" colspan="1">Fruit</td><td rowspan="1" colspan="1">To treat conjunctivitis</td><td rowspan="1" colspan="1">Chiquimula</td><td rowspan="1" colspan="1">
                  <italic>Kufer 100</italic>
                </td></tr><tr><td rowspan="5" colspan="1">
                  <italic>
                    <tp:taxon-name><tp:taxon-name-part taxon-name-part-type="genus" reg="Capsicum">C.</tp:taxon-name-part><tp:taxon-name-part taxon-name-part-type="species" reg="pubescens">pubescens</tp:taxon-name-part></tp:taxon-name>
                  </italic>
                </td><td rowspan="1" colspan="1"/><td rowspan="1" colspan="1"/><td rowspan="1" colspan="1">Ecuador</td><td rowspan="1" colspan="1"/></tr><tr><td rowspan="1" colspan="1">Leaf</td><td rowspan="1" colspan="1">For bites of dogs</td><td rowspan="1" colspan="1">Loja</td><td rowspan="1" colspan="1">
                  <italic>Ellemann 66689</italic>
                </td></tr><tr><td rowspan="1" colspan="1">Fruit</td><td rowspan="1" colspan="1">For headache, weakness and cold</td><td rowspan="1" colspan="1">Loja</td><td rowspan="1" colspan="1">
                  <italic>Ellemann 66689</italic>
                </td></tr><tr><td rowspan="2" colspan="1">Fruit?</td><td rowspan="2" colspan="1">Veterinary: to treat “moquillo” (catarrhal disease in dogs and cats) and “tos de nermo” (cough in horses)</td><td rowspan="1" colspan="1">Peru</td><td rowspan="1" colspan="1"/></tr><tr><td rowspan="1" colspan="1">Oxapampa</td><td rowspan="1" colspan="1">
                  <italic>Chuck 137</italic>
                </td></tr><tr><td rowspan="2" colspan="1">
                  <italic>
                    <tp:taxon-name><tp:taxon-name-part taxon-name-part-type="genus" reg="Capsicum">C.</tp:taxon-name-part><tp:taxon-name-part taxon-name-part-type="species" reg="rhomboideum">rhomboideum</tp:taxon-name-part></tp:taxon-name>
                  </italic>
                </td><td rowspan="1" colspan="1"/><td rowspan="1" colspan="1"/><td rowspan="1" colspan="1">Ecuador</td><td rowspan="1" colspan="1"/></tr><tr><td rowspan="1" colspan="1">-</td><td rowspan="1" colspan="1">To heal skin eruptions</td><td rowspan="1" colspan="1">Pichincha</td><td rowspan="1" colspan="1">
                  <italic>Cerón 6953</italic>
                </td></tr></tbody></table></table-wrap><supplementary-material xmlns:xlink="http://www.w3.org/1999/xlink" id="S4" position="float" orientation="portrait" xlink:type="simple"><object-id content-type="doi" xlink:type="simple">10.3897/phytokeys.200.71667.suppl4</object-id><object-id content-type="zenodo_dep_id" xlink:type="simple">7077091</object-id><object-id content-type="arpha" xlink:type="simple">2B21878C-9A4C-545F-9C67-441D4D944C74</object-id><label>Supplementary material 4</label><caption><p>Appendix 4. Specimens examined</p></caption><statement content-type="dataType"><label>Data type</label><p>Occurences (PDF file)</p></statement><statement content-type="notes"><label>Explanation note</label><p>Full information of the specimens examined for each <italic><tp:taxon-name><tp:taxon-name-part taxon-name-part-type="genus" reg="Capsicum">Capsicum</tp:taxon-name-part></tp:taxon-name></italic> species.</p></statement><media xlink:href="phytokeys-200-001_article-71667__-s004.pdf" mimetype="application" mime-subtype="pdf" position="float" orientation="portrait" xlink:type="simple" id="oo_695540.pdf"><uri content-type="original_file" xlink:type="simple">https://binary.pensoft.net/file/695540</uri></media><permissions><license xlink:type="simple"><license-p>This dataset is made available under the Open Database License (http://opendatacommons.org/licenses/odbl/1.0/). The Open Database License (ODbL) is a license agreement intended to allow users to freely share, modify, and use this Dataset while maintaining this same freedom for others, provided that the original source and author(s) are credited.</license-p></license></permissions><attrib specific-use="authors">Gloria E. Barboza, Carolina Carrizo García, Luciano de Bem Bianchetti, María V. Romero, Marisel Scaldaferro</attrib></supplementary-material></tp:treatment-sec><ref-list><ref id="B140"><mixed-citation xmlns:xlink="http://www.w3.org/1999/xlink" xlink:type="simple"><person-group><name name-style="western"><surname>Eshbaugh</surname><given-names>WH</given-names></name></person-group> (<year>1976</year>) <article-title>Genetic and biochemical systematic studies of chili peppers (<italic><tp:taxon-name><tp:taxon-name-part taxon-name-part-type="genus">Capsicum</tp:taxon-name-part></tp:taxon-name></italic>-<tp:taxon-name><tp:taxon-name-part taxon-name-part-type="family">Solanaceae</tp:taxon-name-part></tp:taxon-name>).</article-title><source>Bulletin of the Torrey Botanical Club</source><volume>102</volume>(<issue>6</issue>): <fpage>396</fpage>–<lpage>403</lpage>. <ext-link xlink:href="10.2307/2484766" ext-link-type="doi" xlink:type="simple">https://doi.org/10.2307/2484766</ext-link></mixed-citation></ref><ref id="B145"><mixed-citation xmlns:xlink="http://www.w3.org/1999/xlink" xlink:type="simple"><person-group><name name-style="western"><surname>Eshbaugh</surname><given-names>WH</given-names></name></person-group> (<year>1993</year>) <article-title>Peppers: History and exploitation of a Serendipitous new crop discovery.</article-title> In: <person-group><name name-style="western"><surname>Janick</surname><given-names>J</given-names></name><name name-style="western"><surname>Simon</surname><given-names>JE</given-names></name></person-group> (<role>Eds</role>) <issue-title>New Crops.</issue-title><source>John Wiley and Sons, New York</source>, <fpage>132</fpage>–<lpage>139</lpage>.</mixed-citation></ref><ref id="B370"><mixed-citation xmlns:xlink="http://www.w3.org/1999/xlink" xlink:type="simple"><person-group><name name-style="western"><surname>Pickersgill</surname><given-names>B</given-names></name></person-group> (<year>1984</year>) <article-title>Migration of chili peppers, <italic><tp:taxon-name><tp:taxon-name-part taxon-name-part-type="genus">Capsicum</tp:taxon-name-part></tp:taxon-name></italic> spp. in the Americas.</article-title> In: <person-group><name name-style="western"><surname>Stone</surname><given-names>D</given-names></name></person-group> (<role>Ed.</role>) <issue-title>Pre-Columbian Plant Migration.</issue-title><source>Papers of the Peabody Museum of Archeology and Ethnology</source><volume>76</volume>: <fpage>105</fpage>–<lpage>123</lpage>.</mixed-citation></ref><ref id="B464"><mixed-citation xmlns:xlink="http://www.w3.org/1999/xlink" xlink:type="simple"><person-group><name name-style="western"><surname>Tapia</surname><given-names>FF</given-names></name><name name-style="western"><surname>Campos</surname><given-names>MA [Eds]</given-names></name></person-group> (<year>2016</year>) <article-title>Tumbo y Locoto en la región de Arica y Parinacota.</article-title><source>Boletín del Instituto de Investigaciones Agropecuarias, Arica</source><volume>329</volume>: <fpage>1</fpage>–<lpage>132</lpage>.</mixed-citation></ref><ref id="B127"><mixed-citation xmlns:xlink="http://www.w3.org/1999/xlink" xlink:type="simple"><person-group><name name-style="western"><surname>Djian-Caporalino</surname><given-names>C</given-names></name><name name-style="western"><surname>Lefebvre</surname><given-names>V</given-names></name><name name-style="western"><surname>Sage-Daubèze</surname><given-names>A-M</given-names></name><name name-style="western"><surname>Palloix</surname><given-names>A</given-names></name></person-group> (<year>2007</year>) <article-title><italic><tp:taxon-name><tp:taxon-name-part taxon-name-part-type="genus">Capsicum</tp:taxon-name-part></tp:taxon-name></italic>.</article-title> In: <person-group><name name-style="western"><surname>Singh</surname><given-names>RJ</given-names></name></person-group> (<role>Ed.</role>) <issue-title>Genetic resources, chromosome engineering, and crop improvement.</issue-title><source>Vegetable Crops. Vol. 3. CRC Press, Taylor &amp; Francis Group, Boca Raton</source>, <fpage>185</fpage>–<lpage>235</lpage>. <ext-link xlink:href="10.1201/9781420009569.ch6" ext-link-type="doi" xlink:type="simple">https://doi.org/10.1201/9781420009569.ch6</ext-link></mixed-citation></ref><ref id="B505"><mixed-citation xmlns:xlink="http://www.w3.org/1999/xlink" xlink:type="simple"><person-group><name name-style="western"><surname>Yamamoto</surname><given-names>S</given-names></name><name name-style="western"><surname>Djarwaningsih</surname><given-names>T</given-names></name><name name-style="western"><surname>Wiriadinata</surname><given-names>H</given-names></name></person-group> (<year>2013</year>) <article-title><italic><tp:taxon-name><tp:taxon-name-part taxon-name-part-type="genus">Capsicum</tp:taxon-name-part><tp:taxon-name-part taxon-name-part-type="species">pubescens</tp:taxon-name-part></tp:taxon-name></italic> (<tp:taxon-name><tp:taxon-name-part taxon-name-part-type="family">Solanaceae</tp:taxon-name-part></tp:taxon-name>) in Indonesia: its history, taxonomy, and distribution.</article-title><source>Economic Botany</source><volume>67</volume>(<issue>2</issue>): <fpage>161</fpage>–<lpage>170</lpage>. <ext-link xlink:href="10.1007/s12231-013-9230-y" ext-link-type="doi" xlink:type="simple">https://doi.org/10.1007/s12231-013-9230-y</ext-link></mixed-citation></ref><ref id="B280"><mixed-citation xmlns:xlink="http://www.w3.org/1999/xlink" xlink:type="simple"><person-group><name name-style="western"><surname>Matsushima</surname><given-names>K</given-names></name><name name-style="western"><surname>Saritnum</surname><given-names>O</given-names></name><name name-style="western"><surname>Hamauzu</surname><given-names>Y</given-names></name><name name-style="western"><surname>Adachi</surname><given-names>R</given-names></name><name name-style="western"><surname>Harada</surname><given-names>K</given-names></name><name name-style="western"><surname>Minami</surname><given-names>M</given-names></name><name name-style="western"><surname>Nemoto</surname><given-names>K</given-names></name></person-group> (<year>2010</year>) <article-title>Evaluation of the functional properties of chili pepper varieties ‘rocoto’ (<italic><tp:taxon-name><tp:taxon-name-part taxon-name-part-type="genus">Capsicum</tp:taxon-name-part><tp:taxon-name-part taxon-name-part-type="species">pubescens</tp:taxon-name-part></tp:taxon-name></italic> Ruiz &amp; Pav.) and ‘botankoshou’ (<italic><tp:taxon-name><tp:taxon-name-part taxon-name-part-type="genus">C.</tp:taxon-name-part><tp:taxon-name-part taxon-name-part-type="species">annuum</tp:taxon-name-part></tp:taxon-name></italic> L.), which are suitable for growing in cool areas.</article-title><source>Horticultural Research (Japan)</source><volume>9</volume>(<issue>2</issue>): <fpage>243</fpage>–<lpage>248</lpage>. <ext-link xlink:href="10.2503/hrj.9.243" ext-link-type="doi" xlink:type="simple">https://doi.org/10.2503/hrj.9.243</ext-link></mixed-citation></ref><ref id="B420"><mixed-citation xmlns:xlink="http://www.w3.org/1999/xlink" xlink:type="simple"><person-group><name name-style="western"><surname>Samuels</surname><given-names>J</given-names></name></person-group> (<year>2014</year>) <article-title>The rocoto pepper: a novel crop <italic><tp:taxon-name><tp:taxon-name-part taxon-name-part-type="genus">Capsicum</tp:taxon-name-part></tp:taxon-name></italic>.</article-title><source>The Organic Grower</source><volume>28</volume>: <fpage>10</fpage>–<lpage>12</lpage>.</mixed-citation></ref><ref id="B369"><mixed-citation xmlns:xlink="http://www.w3.org/1999/xlink" xlink:type="simple"><person-group><name name-style="western"><surname>Pickersgill</surname><given-names>B</given-names></name></person-group> (<year>1977</year>) <article-title>Chromosomes and evolution in <italic><tp:taxon-name><tp:taxon-name-part taxon-name-part-type="genus">Capsicum</tp:taxon-name-part></tp:taxon-name></italic>.</article-title> In: <person-group><name name-style="western"><surname>Pochard</surname><given-names>E</given-names></name></person-group> (<role>Ed.</role>) <issue-title>Capsicum 77.</issue-title><source>Comptes Rèndues 3ème Congrès Eucarpia Piment. INRA (Institut National de la Recherche Agronomique), Montfavet-Avignon</source>, <fpage>27</fpage>–<lpage>37</lpage>.</mixed-citation></ref><ref id="B373"><mixed-citation xmlns:xlink="http://www.w3.org/1999/xlink" xlink:type="simple"><person-group><name name-style="western"><surname>Pickersgill</surname><given-names>B</given-names></name></person-group> (<year>1991</year>) <article-title>Cytogenetics and evolution of <italic><tp:taxon-name><tp:taxon-name-part taxon-name-part-type="genus">Capsicum</tp:taxon-name-part></tp:taxon-name></italic> L.</article-title> In: <person-group><name name-style="western"><surname>Tsuchiya</surname><given-names>T</given-names></name><name name-style="western"><surname>Gupta</surname><given-names>PK</given-names></name></person-group> (<role>Eds</role>) <issue-title>Chromosome engineering in plants: Genetics, breeding, evolution.</issue-title><source>Part B. Elsevier, Amsterdam</source>, <fpage>139</fpage>–<lpage>160</lpage>. <ext-link xlink:href="10.1016/B978-0-444-88260-8.50013-6" ext-link-type="doi" xlink:type="simple">https://doi.org/10.1016/B978-0-444-88260-8.50013-6</ext-link></mixed-citation></ref><ref id="B313"><mixed-citation xmlns:xlink="http://www.w3.org/1999/xlink" xlink:type="simple"><person-group><name name-style="western"><surname>Moscone</surname><given-names>EA</given-names></name><name name-style="western"><surname>Lambrou</surname><given-names>M</given-names></name><name name-style="western"><surname>Hunziker</surname><given-names>AT</given-names></name><name name-style="western"><surname>Ehrendorfer</surname><given-names>F</given-names></name></person-group> (<year>1993</year>) <article-title>Giemsa C-banded karyotypes in <italic><tp:taxon-name><tp:taxon-name-part taxon-name-part-type="genus">Capsicum</tp:taxon-name-part></tp:taxon-name></italic> (<tp:taxon-name><tp:taxon-name-part taxon-name-part-type="family">Solanaceae</tp:taxon-name-part></tp:taxon-name>).</article-title><source>Plant Systematics and Evolution</source><volume>186</volume>: <fpage>213</fpage>–<lpage>229</lpage>. <ext-link xlink:href="10.1007/BF00940799" ext-link-type="doi" xlink:type="simple">https://doi.org/10.1007/BF00940799</ext-link></mixed-citation></ref><ref id="B314"><mixed-citation xmlns:xlink="http://www.w3.org/1999/xlink" xlink:type="simple"><person-group><name name-style="western"><surname>Moscone</surname><given-names>EA</given-names></name><name name-style="western"><surname>Loidl</surname><given-names>J</given-names></name><name name-style="western"><surname>Ehrendorfer</surname><given-names>F</given-names></name><name name-style="western"><surname>Hunziker</surname><given-names>AT</given-names></name></person-group> (<year>1995</year>) <article-title>Analysis of active nucleolus organizing regions in <italic><tp:taxon-name><tp:taxon-name-part taxon-name-part-type="genus">Capsicum</tp:taxon-name-part></tp:taxon-name></italic> (<tp:taxon-name><tp:taxon-name-part taxon-name-part-type="family">Solanaceae</tp:taxon-name-part></tp:taxon-name>) by silver staining.</article-title><source>American Journal of Botany</source><volume>82</volume>: <fpage>276</fpage>–<lpage>287</lpage>. <ext-link xlink:href="10.1002/j.1537-2197.1995.tb11495.x" ext-link-type="doi" xlink:type="simple">https://doi.org/10.1002/j.1537-2197.1995.tb11495.x</ext-link></mixed-citation></ref><ref id="B311"><mixed-citation xmlns:xlink="http://www.w3.org/1999/xlink" xlink:type="simple"><person-group><name name-style="western"><surname>Moscone</surname><given-names>EA</given-names></name><name name-style="western"><surname>Lambrou</surname><given-names>M</given-names></name><name name-style="western"><surname>Ehrendorfer</surname><given-names>F</given-names></name></person-group> (<year>1996a</year>) <article-title>Fluorescent chromosome banding in the cultivated species of <italic><tp:taxon-name><tp:taxon-name-part taxon-name-part-type="genus">Capsicum</tp:taxon-name-part></tp:taxon-name></italic> (<tp:taxon-name><tp:taxon-name-part taxon-name-part-type="family">Solanaceae</tp:taxon-name-part></tp:taxon-name>).</article-title><source>Plant Systematics and Evolution</source><volume>202</volume>: <fpage>37</fpage>–<lpage>63</lpage>. <ext-link xlink:href="10.1007/BF00985817" ext-link-type="doi" xlink:type="simple">https://doi.org/10.1007/BF00985817</ext-link></mixed-citation></ref><ref id="B317"><mixed-citation xmlns:xlink="http://www.w3.org/1999/xlink" xlink:type="simple"><person-group><name name-style="western"><surname>Moscone</surname><given-names>EA</given-names></name><name name-style="western"><surname>Scaldaferro</surname><given-names>MA</given-names></name><name name-style="western"><surname>Grabiele</surname><given-names>M</given-names></name><name name-style="western"><surname>Cecchini</surname><given-names>NM</given-names></name><name name-style="western"><surname>Sanchez García</surname><given-names>Y</given-names></name><name name-style="western"><surname>Jarret</surname><given-names>R</given-names></name><name name-style="western"><surname>Daviña</surname><given-names>JR</given-names></name><name name-style="western"><surname>Ducasse</surname><given-names>DA</given-names></name><name name-style="western"><surname>Barboza</surname><given-names>GE</given-names></name><name name-style="western"><surname>Ehrendorfer</surname><given-names>F</given-names></name></person-group> (<year>2007</year>) <article-title>The evolution of chili peppers (<italic><tp:taxon-name><tp:taxon-name-part taxon-name-part-type="genus">Capsicum</tp:taxon-name-part></tp:taxon-name></italic>-<tp:taxon-name><tp:taxon-name-part taxon-name-part-type="family">Solanaceae</tp:taxon-name-part></tp:taxon-name>): a cytogenetic perspective.</article-title><source>Acta Horticulturae (ISHS)</source><volume>745</volume>: <fpage>137</fpage>–<lpage>170</lpage>. <ext-link xlink:href="10.17660/ActaHortic.2007.745.5" ext-link-type="doi" xlink:type="simple">https://doi.org/10.17660/ActaHortic.2007.745.5</ext-link></mixed-citation></ref><ref id="B290"><mixed-citation xmlns:xlink="http://www.w3.org/1999/xlink" xlink:type="simple"><person-group><name name-style="western"><surname>Meckelmann</surname><given-names>SW</given-names></name><name name-style="western"><surname>Jansen</surname><given-names>C</given-names></name><name name-style="western"><surname>Riegel</surname><given-names>DW</given-names></name><name name-style="western"><surname>van Zonneveld</surname><given-names>M</given-names></name><name name-style="western"><surname>Rios</surname><given-names>L</given-names></name><name name-style="western"><surname>Pena</surname><given-names>K</given-names></name><name name-style="western"><surname>Mueller-Seitz</surname><given-names>E</given-names></name><name name-style="western"><surname>Petz</surname><given-names>M</given-names></name></person-group> (<year>2015</year>) <article-title>Phytochemicals in native Peruvian <italic><tp:taxon-name><tp:taxon-name-part taxon-name-part-type="genus">Capsicum</tp:taxon-name-part><tp:taxon-name-part taxon-name-part-type="species">pubescens</tp:taxon-name-part></tp:taxon-name></italic> (Rocoto).</article-title><source>European Food Research and Technology</source><volume>241</volume>(<issue>6</issue>): <fpage>817</fpage>–<lpage>825</lpage>. <ext-link xlink:href="10.1007/s00217-015-2506-y" ext-link-type="doi" xlink:type="simple">https://doi.org/10.1007/s00217-015-2506-y</ext-link></mixed-citation></ref><ref id="B412"><mixed-citation xmlns:xlink="http://www.w3.org/1999/xlink" xlink:type="simple"><person-group><name name-style="western"><surname>Ruiz</surname><given-names>H</given-names></name></person-group> (<year>1940</year>) Travels of Ruiz, Pavón, and Dombey in Peru and Chile (1777–1788), with an epilogue and official documents added by Agustín Jesús Barreiro. Botanical Series Field Museum of Natural History 21: 1–372[Publication 467]. [Translation by B.E. Dahlgren] <ext-link xlink:href="10.5962/bhl.title.2305" ext-link-type="doi" xlink:type="simple">https://doi.org/10.5962/bhl.title.2305</ext-link></mixed-citation></ref><ref id="B413"><mixed-citation xmlns:xlink="http://www.w3.org/1999/xlink" xlink:type="simple"><person-group><name name-style="western"><surname>Ruiz</surname><given-names>H</given-names></name><name name-style="western"><surname>Pavón</surname><given-names>JJA</given-names></name></person-group> (<year>1799</year>) <source>Flora peruviana et chilensis. Vol. 2.</source><publisher-name>Gabrielis de Sancha</publisher-name>, <publisher-loc>Madrid</publisher-loc>, <size units="page">76 pp</size>.</mixed-citation></ref><ref id="B304"><mixed-citation xmlns:xlink="http://www.w3.org/1999/xlink" xlink:type="simple"><person-group><name name-style="western"><surname>Montes Hernández</surname><given-names>S</given-names></name></person-group> (<year>2010</year>) <source>Recopilación y análisis de la información existente de las especies del género <italic><tp:taxon-name><tp:taxon-name-part taxon-name-part-type="genus">Capsicum</tp:taxon-name-part></tp:taxon-name></italic> que crecen y se cultivan en México. Informe final.</source><publisher-name>Campo Experimental Bajío</publisher-name>, <publisher-loc>INIFAP</publisher-loc>, <size units="page">40 pp</size>.</mixed-citation></ref><ref id="B361"><mixed-citation xmlns:xlink="http://www.w3.org/1999/xlink" xlink:type="simple"><person-group><name name-style="western"><surname>Pereira</surname><given-names>LA</given-names></name><name name-style="western"><surname>Barboza</surname><given-names>GE</given-names></name><name name-style="western"><surname>Bovini</surname><given-names>MG</given-names></name><name name-style="western"><surname>Zélia de Almeida</surname><given-names>M</given-names></name><name name-style="western"><surname>Guimarães</surname><given-names>EF</given-names></name></person-group> (<year>2011</year>) <article-title>Caracterización y uso de “pimientas” en una comunidad quilombola de la Amazonía Oriental (Brasil).</article-title><source>Journal of the Botanical Research Institute of Texas</source><volume>5</volume>(<issue>1</issue>): <fpage>255</fpage>–<lpage>272</lpage>.</mixed-citation></ref><ref id="B275"><mixed-citation xmlns:xlink="http://www.w3.org/1999/xlink" xlink:type="simple"><person-group><name name-style="western"><surname>Martínez Crovetto</surname><given-names>RN</given-names></name></person-group> (<year>1981</year>) <article-title>Plantas utilizadas en medicina en el noroeste de Corrientes.</article-title><source>Miscelanea (Fundación Miguel Lillo)</source><volume>69</volume>: <fpage>7</fpage>–<lpage>139</lpage>.</mixed-citation></ref><ref id="B119"><mixed-citation xmlns:xlink="http://www.w3.org/1999/xlink" xlink:type="simple"><person-group><name name-style="western"><surname>Del Vitto</surname><given-names>LA</given-names></name><name name-style="western"><surname>Petenatti</surname><given-names>EM</given-names></name><name name-style="western"><surname>Petenatti</surname><given-names>ME</given-names></name></person-group> (<year>1997</year>) <article-title>Recursos Herbolarios de San Luis (República Argentina). Primera Parte: Plantas Nativas.</article-title><source>Multequina</source><volume>6</volume>: <fpage>49</fpage>–<lpage>66</lpage>.</mixed-citation></ref><ref id="B431"><mixed-citation xmlns:xlink="http://www.w3.org/1999/xlink" xlink:type="simple"><person-group><name name-style="western"><surname>Scarpa</surname><given-names>GF</given-names></name></person-group> (<year>2002</year>) <article-title>Plantas empleadas contra trastornos digestivos en la medicina tradicional criolla del Chaco Noroccidental.</article-title><source>Dominguezia</source><volume>18</volume>(<issue>1</issue>): <fpage>36</fpage>–<lpage>50</lpage>.</mixed-citation></ref><ref id="B152"><mixed-citation xmlns:xlink="http://www.w3.org/1999/xlink" xlink:type="simple"><person-group><name name-style="western"><surname>Filipov</surname><given-names>A</given-names></name></person-group> (<year>1994</year>) <article-title>Medicinal plants of the Pilagá of Central Chaco.</article-title><source>Journal of Ethnopharmacology</source><volume>44</volume>: <fpage>181</fpage>–<lpage>193</lpage>. <ext-link xlink:href="10.1016/0378-8741(94)01185-0" ext-link-type="doi" xlink:type="simple">https://doi.org/10.1016/0378-8741(94)01185-0</ext-link></mixed-citation></ref><ref id="B269"><mixed-citation xmlns:xlink="http://www.w3.org/1999/xlink" xlink:type="simple"><person-group><name name-style="western"><surname>López</surname><given-names>P</given-names></name><name name-style="western"><surname>Gorzalczany</surname><given-names>S</given-names></name><name name-style="western"><surname>Acevedo</surname><given-names>C</given-names></name><name name-style="western"><surname>Alonso</surname><given-names>R</given-names></name><name name-style="western"><surname>Ferraro</surname><given-names>G</given-names></name></person-group> (<year>2012</year>) <article-title>Chemical study and anti-inflammatory activity of <italic><tp:taxon-name><tp:taxon-name-part taxon-name-part-type="genus">Capsicum</tp:taxon-name-part><tp:taxon-name-part taxon-name-part-type="species">chacoense</tp:taxon-name-part></tp:taxon-name></italic> and <italic><tp:taxon-name><tp:taxon-name-part taxon-name-part-type="genus">C.</tp:taxon-name-part><tp:taxon-name-part taxon-name-part-type="species">baccatum</tp:taxon-name-part></tp:taxon-name></italic>.</article-title><source>Brazilian Journal of Pharmacognosy</source><volume>22</volume>(<issue>2</issue>): <fpage>455</fpage>–<lpage>458</lpage>. <ext-link xlink:href="10.1590/S0102-695X2011005000187" ext-link-type="doi" xlink:type="simple">https://doi.org/10.1590/S0102-695X2011005000187</ext-link></mixed-citation></ref><ref id="B161"><mixed-citation xmlns:xlink="http://www.w3.org/1999/xlink" xlink:type="simple"><person-group><name name-style="western"><surname>Friesen Ratzlaff</surname><given-names>V</given-names></name></person-group> (<year>2017</year>) <source>Plantas medicinales del Gran Chaco.</source><publisher-name>Facultad de Ciencias Agrarias</publisher-name>, <publisher-loc>Universidad Nacional de Asunción, San Lorenzo-Paraguay</publisher-loc>, <size units="page">128 pp</size>.</mixed-citation></ref><ref id="B79"><mixed-citation xmlns:xlink="http://www.w3.org/1999/xlink" xlink:type="simple"><person-group><name name-style="western"><surname>Carrizo García</surname><given-names>C</given-names></name><name name-style="western"><surname>Barfuss</surname><given-names>MHJ</given-names></name><name name-style="western"><surname>Sehr</surname><given-names>EM</given-names></name><name name-style="western"><surname>Barboza</surname><given-names>GE</given-names></name><name name-style="western"><surname>Samuel</surname><given-names>R</given-names></name><name name-style="western"><surname>Moscone</surname><given-names>EA</given-names></name><name name-style="western"><surname>Ehrendorfer</surname><given-names>F</given-names></name></person-group> (<year>2016</year>) <article-title>Phylogenetic relationships, diversification and expansion of chili peppers (<italic><tp:taxon-name><tp:taxon-name-part taxon-name-part-type="genus">Capsicum</tp:taxon-name-part></tp:taxon-name></italic>, <tp:taxon-name><tp:taxon-name-part taxon-name-part-type="family">Solanaceae</tp:taxon-name-part></tp:taxon-name>).</article-title><source>Annals of Botany</source><volume>118</volume>: <fpage>35</fpage>–<lpage>51</lpage>. <ext-link xlink:href="10.1093/aob/mcw079" ext-link-type="doi" xlink:type="simple">https://doi.org/10.1093/aob/mcw079</ext-link></mixed-citation></ref><ref id="B80"><mixed-citation xmlns:xlink="http://www.w3.org/1999/xlink" xlink:type="simple"><person-group><name name-style="western"><surname>Carrizo García</surname><given-names>C</given-names></name><name name-style="western"><surname>Palombo</surname><given-names>N</given-names></name><name name-style="western"><surname>Weiss-Schneeweiss</surname><given-names>H</given-names></name></person-group> (<year>2019</year>) Tracing the origin of the locoto chile (<tp:taxon-name><tp:taxon-name-part taxon-name-part-type="genus">Capsicum</tp:taxon-name-part><tp:taxon-name-part taxon-name-part-type="species">pubescens</tp:taxon-name-part></tp:taxon-name>): insights through RAD-seq data. Plants, People, Planet Symposium, London.</mixed-citation></ref><ref id="B363"><mixed-citation xmlns:xlink="http://www.w3.org/1999/xlink" xlink:type="simple"><person-group><name name-style="western"><surname>Perry</surname><given-names>L</given-names></name><name name-style="western"><surname>Dickau</surname><given-names>R</given-names></name><name name-style="western"><surname>Zarrillo</surname><given-names>S</given-names></name><name name-style="western"><surname>Holst</surname><given-names>I</given-names></name><name name-style="western"><surname>Pearsall</surname><given-names>DM</given-names></name><name name-style="western"><surname>Piperno</surname><given-names>DR</given-names></name><name name-style="western"><surname>Berman</surname><given-names>MJ</given-names></name><name name-style="western"><surname>Cooke</surname><given-names>RG</given-names></name><name name-style="western"><surname>Rademaker</surname><given-names>K</given-names></name><name name-style="western"><surname>Ranere</surname><given-names>AJ</given-names></name><name name-style="western"><surname>Raymond</surname><given-names>JS</given-names></name><name name-style="western"><surname>Sandweiss</surname><given-names>DH</given-names></name><name name-style="western"><surname>Scaramelli</surname><given-names>F</given-names></name><name name-style="western"><surname>Tarble</surname><given-names>K</given-names></name><name name-style="western"><surname>Zeidler</surname><given-names>JA</given-names></name></person-group> (<year>2007</year>) <article-title>Starch fossils and the domestication and dispersal of chili peppers (<italic><tp:taxon-name><tp:taxon-name-part taxon-name-part-type="genus">Capsicum</tp:taxon-name-part></tp:taxon-name></italic> spp.) in the Americas.</article-title><source>Science</source><volume>315</volume>: <fpage>986</fpage>–<lpage>988</lpage>. <ext-link xlink:href="10.1126/science.1136914" ext-link-type="doi" xlink:type="simple">https://doi.org/10.1126/science.1136914</ext-link></mixed-citation></ref><ref id="B284"><mixed-citation xmlns:xlink="http://www.w3.org/1999/xlink" xlink:type="simple"><person-group><name name-style="western"><surname>McLeod</surname><given-names>MJ</given-names></name><name name-style="western"><surname>Guttman</surname><given-names>SI</given-names></name><name name-style="western"><surname>Eshbaugh</surname><given-names>WH</given-names></name></person-group> (<year>1982</year>) <article-title>Early evolution of Chili Peppers (<italic><tp:taxon-name><tp:taxon-name-part taxon-name-part-type="genus">Capsicum</tp:taxon-name-part></tp:taxon-name></italic>).</article-title><source>Economic Botany</source><volume>36</volume>(<issue>4</issue>): <fpage>361</fpage>–<lpage>368</lpage>. <ext-link xlink:href="10.1007/BF02862689" ext-link-type="doi" xlink:type="simple">https://doi.org/10.1007/BF02862689</ext-link></mixed-citation></ref><ref id="B141"><mixed-citation xmlns:xlink="http://www.w3.org/1999/xlink" xlink:type="simple"><person-group><name name-style="western"><surname>Eshbaugh</surname><given-names>WH</given-names></name></person-group> (<year>1979</year>) Biosystematic and evolutionary study of the <italic><tp:taxon-name><tp:taxon-name-part taxon-name-part-type="genus">Capsicum</tp:taxon-name-part><tp:taxon-name-part taxon-name-part-type="species">pubescens</tp:taxon-name-part></tp:taxon-name></italic> complex. National Geographic Society Research Reports, 1970 Projects: 143–162.</mixed-citation></ref><ref id="B397"><mixed-citation xmlns:xlink="http://www.w3.org/1999/xlink" xlink:type="simple"><person-group><name name-style="western"><surname>Rick</surname><given-names>CM</given-names></name></person-group> (<year>1950</year>) <article-title><italic><tp:taxon-name><tp:taxon-name-part taxon-name-part-type="genus">Capsicum</tp:taxon-name-part><tp:taxon-name-part taxon-name-part-type="species">pubescens</tp:taxon-name-part></tp:taxon-name></italic>, a little-known pungent pepper from Latin America.</article-title><source>Missouri Botanical Garden, Bulletin</source><volume>38</volume>: <fpage>36</fpage>–<lpage>42</lpage>.</mixed-citation></ref><ref id="B121"><mixed-citation xmlns:xlink="http://www.w3.org/1999/xlink" xlink:type="simple"><person-group><name name-style="western"><surname>DeWitt</surname><given-names>D</given-names></name><name name-style="western"><surname>Bosland</surname><given-names>PW</given-names></name></person-group> (<year>2009</year>) <source>The Complete Chile Pepper Book: A gardener’s guide to choosing, growing, preserving, and cooking.</source><publisher-name>Timber Press</publisher-name>, <publisher-loc>Inc., Portland</publisher-loc>, <size units="page">336 pp</size>.</mixed-citation></ref><ref id="B295"><mixed-citation xmlns:xlink="http://www.w3.org/1999/xlink" xlink:type="simple"><person-group><name name-style="western"><surname>Miers</surname><given-names>J</given-names></name></person-group> (<year>1849</year>) <article-title>Contributions to the botany of South America. Annals and Magazine of Natural History, Ser.</article-title><source>II,</source><volume>3</volume>(<issue>16</issue>): <fpage>261</fpage>–<lpage>269</lpage>. <ext-link xlink:href="10.1080/03745485909494760" ext-link-type="doi" xlink:type="simple">https://doi.org/10.1080/03745485909494760</ext-link></mixed-citation></ref><ref id="B247"><mixed-citation xmlns:xlink="http://www.w3.org/1999/xlink" xlink:type="simple"><person-group><name name-style="western"><surname>Kuester</surname><given-names>B</given-names></name><name name-style="western"><surname>Regel</surname><given-names>E</given-names></name><name name-style="western"><surname>Rach</surname><given-names>L</given-names></name><name name-style="western"><surname>Herder</surname><given-names>F [Eds]</given-names></name></person-group> (<year>1859</year>) <article-title>Annotationes Botanicae. Index Seminum [St.</article-title><source>Petersburg (Petropolitanus)]</source><volume>1858</volume>: <fpage>23</fpage>–<lpage>54</lpage>.</mixed-citation></ref></ref-list></tp:taxon-treatment>
