# Supplementary material for: ﻿Monograph of wild and cultivated chili peppers (Capsicum L., Solanaceae)
Source: PhytoKeys. 2022 Jun 14;200:1–423. doi: 10.3897/phytokeys.200.71667 (PMC9881532; doi:10.3897/phytokeys.200.71667)
Supplement: XML Treatment for Capsicum rabenii [file phytokeys.200.71667-treatment43.xml]

<!DOCTYPE tp:taxon-treatment
  PUBLIC "-//TaxonX//DTD Taxonomic Treatment Publishing DTD v0 20100105//EN" "tax-treatment-NSO.dtd">
<tp:taxon-treatment xmlns:tp="http://www.plazi.org/taxpub"><tp:treatment-meta><kwd-group><label>Taxon classification</label><kwd>
              <named-content content-type="kingdom">Plantae</named-content>
            </kwd><kwd>
              <named-content content-type="order">Solanales</named-content>
            </kwd><kwd>
              <named-content content-type="family">Solanaceae</named-content>
            </kwd></kwd-group><mixed-citation publication-type="journal"><person-group><name><surname>Barboza</surname><given-names>Gloria E.</given-names></name><name><surname>García</surname><given-names>Carolina Carrizo</given-names></name><name><surname>Bianchetti</surname><given-names>Luciano de Bem</given-names></name><name><surname>Romero</surname><given-names>María V.</given-names></name><name><surname>Scaldaferro</surname><given-names>Marisel</given-names></name></person-group><article-title>﻿Monograph of wild and cultivated chili peppers (<italic><tp:taxon-name><tp:taxon-name-part taxon-name-part-type="genus" reg="Capsicum">Capsicum</tp:taxon-name-part></tp:taxon-name></italic> L., <tp:taxon-name><tp:taxon-name-part taxon-name-part-type="family">Solanaceae</tp:taxon-name-part></tp:taxon-name>)</article-title><source>PhytoKeys</source><day>14</day><month>06</month><year>2022</year><volume>200</volume><fpage>1</fpage><lpage>423</lpage><pub-id pub-id-type="doi">10.3897/phytokeys.200.71667</pub-id></mixed-citation></tp:treatment-meta><tp:nomenclature><label>﻿37.</label><tp:taxon-name>
            <object-id xmlns:xlink="http://www.w3.org/1999/xlink" content-type="arpha" xlink:type="simple">05D722DE-3C21-5775-891A-48FBEF352A16</object-id>
            <tp:taxon-name-part taxon-name-part-type="genus" reg="Capsicum">Capsicum</tp:taxon-name-part>
            <tp:taxon-name-part taxon-name-part-type="species" reg="rabenii">rabenii</tp:taxon-name-part>
          </tp:taxon-name><tp:taxon-authority>Sendtn., Fl. Bras. (Martius) 10(6): 145. 1846.</tp:taxon-authority><xref ref-type="fig" rid="F106">Fig. 106</xref><tp:nomenclature-citation-list><tp:nomenclature-citation><tp:taxon-name>
                <tp:taxon-name-part taxon-name-part-type="genus" reg="Capsicum">Capsicum</tp:taxon-name-part>
                <tp:taxon-name-part taxon-name-part-type="species" reg="microcarpum">microcarpum</tp:taxon-name-part>
                <tp:taxon-name-part taxon-name-part-type="authority">Cav.</tp:taxon-name-part>
                <tp:taxon-name-part taxon-name-part-type="infraspecific-rank">var.</tp:taxon-name-part>
                <tp:taxon-name-part taxon-name-part-type="variety" reg="tomentosum">tomentosum</tp:taxon-name-part>
              </tp:taxon-name><comment>Chodat &amp; Hassl., Bull. Herb. Boissier 2,4: 80. 1903. Type. Paraguay. Paraguarí: In regione collium, Cerros de Paraguay, Dec 1900, <italic>É. Hassler 6498</italic> (lectotype, designated by <xref ref-type="bibr" rid="B32">Barboza 2011</xref>, pg. 27, second step designated here: G [G00390271]; isolectotypes: BM [BM000087632, acc. # 5447784; BM000087632a, acc. # 4575838], CORD [CORD00006947 fragment from G], G [G00390272, G00390273], K [K000585894], P [P00410166], MO [MO-2530203, acc. # 1575002], MPU [MPU023043], S [S16-28128], UC [UC944377]).</comment></tp:nomenclature-citation><tp:nomenclature-citation><tp:taxon-name>
                <tp:taxon-name-part taxon-name-part-type="genus" reg="Capsicum">Capsicum</tp:taxon-name-part>
                <tp:taxon-name-part taxon-name-part-type="species" reg="praetermissum">praetermissum</tp:taxon-name-part>
              </tp:taxon-name><comment>Heiser &amp; P.G.Sm., Brittonia 10(4): 198. 1958. Type. Brazil. Minas Gerais: Viçosa, road to São Miguel, near km 4, 700 m elev., 3 Jan 1930, <italic>Y. Mexia 4205</italic> (holotype: F [F-0093991F]; isotypes: BM [BM000992134], CAS [CAS0002376], CORD [CORD00086136], GH [GH00077006], K [K001073038], NY [00138603], MICH [1109872], MO [MO-503526, acc. # 1164250], U [U.1736360], UC [UC509516], S [S-04-2815], US [US00027398], Z [Z000028484]).</comment></tp:nomenclature-citation><tp:nomenclature-citation><tp:taxon-name>
                <tp:taxon-name-part taxon-name-part-type="genus" reg="Capsicum">Capsicum</tp:taxon-name-part>
                <tp:taxon-name-part taxon-name-part-type="species" reg="baccatum">baccatum</tp:taxon-name-part>
                <tp:taxon-name-part taxon-name-part-type="authority">L.</tp:taxon-name-part>
                <tp:taxon-name-part taxon-name-part-type="infraspecific-rank">var.</tp:taxon-name-part>
                <tp:taxon-name-part taxon-name-part-type="variety" reg="praetermissum">praetermissum</tp:taxon-name-part>
              </tp:taxon-name><comment>(Heiser &amp; P.G.Sm.) Hunz., Kurtziana 6: 242. 1971. Type. Based on <tp:taxon-name><tp:taxon-name-part taxon-name-part-type="genus" reg="Capsicum">Capsicum</tp:taxon-name-part><tp:taxon-name-part taxon-name-part-type="species" reg="praetermissum">praetermissum</tp:taxon-name-part></tp:taxon-name> Heiser &amp; P.G.Smith</comment></tp:nomenclature-citation></tp:nomenclature-citation-list></tp:nomenclature><tp:treatment-sec sec-type="material" id="SECID0EREWO"><title>Type.</title><p>Brazil. Rio de Janeiro: “In prov. Sebastianopolitana: Com. de [F. C.] Raben (n. 301)” (lectotype, designated here: BR [BR 0000005529261].</p></tp:treatment-sec><tp:treatment-sec sec-type="description" id="SECID0EWEWO"><title>Description.</title><p>Erect shrubs or scandent subshrubs (0.50–) 0.70–2.5 (–3) m tall, with the main stem 2–2.5 cm in diameter at base, rarely perennial herbs, much branched from near the base and above. Young stems angled, somewhat rigid, green, pubescent with appressed-antrorse or spreading, simple, uniseriate, 4–8-celled, eglandular trichomes 0.3–1.5 mm long, the new growth with a dense whitish pubescence; nodes green or purple; bark of older stems striate, dark brown, glabrescent; lenticels absent. Sympodial units difoliate, the leaves geminate; leaf pair subequal in size and similar or dissimilar in shape. Leaves membranous, slightly discolorous, green above, light green and with the primary veins raised beneath, glabrescent to moderately pubescent, with appressed-antrorse trichomes like those on stems on adaxial surface and margins, sparsely pubescent on the lamina, but with tufts of eglandular trichomes in the vein axils and with long spreading trichomes along the veins giving a woolly appearance abaxially; blades of major leaves 5.3–10 cm long, 2.4–6.5 cm wide, ovate, the major veins 4–6 (–7) on each side of mid-vein, the base asymmetric and attenuate, the margins entire, the apex acuminate or long-acuminate; petioles (1.5–) 2.5–3.5 cm long, winged distally for the decurrent base of the lamina, moderately to densely pubescent; blades of minor leaves 3–4 cm long, 1.4–2 cm wide, ovate or elliptic, the major veins 2–3 on each side of mid-vein, the base rounded or truncate, the margins entire, the apex acute or acuminate; petioles 0.8–1.2 cm long, moderately to densely pubescent. Inflorescences axillary, 2–4 flowers per axil; flowering pedicels (8–) 12–18 (–25) mm long, angled, erect, geniculate at anthesis, moderately to densely pubescent, the eglandular trichomes spreading or antrorse; pedicels scars inconspicuous. Buds globose, whitish-green or with green spots at the base. Flowers 5-merous, rarely 4-merous. Calyx 1.5–2 mm long, ca. 2–2.5 mm wide, cup-shaped, thick, green, pubescent with the same trichomes as pedicels, the calyx appendages 5, 0.8–1.1 mm long, 0.3 mm wide, subequal, thick, erect, cylindrical, inserted close to the margin, moderately pubescent with the same trichomes as calyx tube. Corolla 6–7 mm long, (9–) 12–15 mm in diameter, thick, white or lilac and greenish-yellow outside, mostly purple or lilac with greenish-yellow or green spots and cream centre within, rotate to stellate with interpetalar membrane, lobed less than 1/3 to nearly halfway to the base, pubescent adaxially with short glandular trichomes (stalk 1–3-celled; head globose, peltate, unicellular), glabrous abaxially, the tube 4–4.5 mm long, the lobes 2–2.5 mm long, 2.2–4 mm wide, broadly triangular, spreading, the margins with very short eglandular trichomes, the tips acute, papillate. Stamens five, rarely four, equal; filaments (0.8–) 1.2–1.5 (–2) mm long, purple or lilac, inserted on the corolla 0.8 mm from the base, with auricles fused to the corolla at the point of insertion; anthers 1.2–1.5 (–1.8) mm long, ellipsoid, white, cream or yellow, not connivent at anthesis. Gynoecium with ovary 1.3–1.5 mm long, 1.4–1.5 mm in diameter, green, ovoid; carpels two, ovules more than two per locule; nectary ca. 0.3 mm tall; styles homomorphic, 2.6–2.8 mm long, exserted 0.8–1.2 mm beyond the anthers, yellowish-white, cylindrical; stigma 0.5 mm long, 0.7–0.75 mm wide, discoid, pale green. Berry globose or subglobose, 5–7.5 mm in diameter or ellipsoid, 7–11 mm long, (4–) 6–8 mm in diameter, green when immature, orange-coloured or bright red at maturity, deciduous, pungent, the pericarp thick, opaque, with giant cells (endocarp alveolate); stone cells absent; fruiting pedicels (14–) 20–28 mm long, erect, strongly angled, widened distally, green; fruiting calyx 4–4.5 mm in diameter, persistent, not accrescent, cup-shaped or discoid, green, the appendages 1–2 mm long, ca. 0.3–0.4 mm wide, erect or spreading. Seeds (5–) 7–15 per fruit, 3–4.2 mm long, 2.5–2.8 mm wide, C-shaped or subglobose, pale yellow or yellow, the seed coat smooth (<abbrev xmlns:xlink="http://www.w3.org/1999/xlink" xlink:title="stereomicroscope" id="ABBRID0E3EWO" xlink:type="simple">SM</abbrev>), reticulate-cerebelloid (<abbrev xmlns:xlink="http://www.w3.org/1999/xlink" xlink:title="scanning electron microscope" id="ABBRID0EAFWO" xlink:type="simple">SEM</abbrev>), the cells irregular in shape, the lateral walls sinuate in seed body, straight at margins; embryo imbricate.</p></tp:treatment-sec><tp:treatment-sec sec-type="distribution" id="SECID0EEFWO"><title>Distribution.</title><p><italic><tp:taxon-name><tp:taxon-name-part taxon-name-part-type="genus" reg="Capsicum">Capsicum</tp:taxon-name-part><tp:taxon-name-part taxon-name-part-type="species" reg="rabenii">rabenii</tp:taxon-name-part></tp:taxon-name></italic> is native to eastern and central Brazil, occupying a large range in Brazil from Bahia to Rio Grande do Sul States and into central Paraguay (Fig. <xref ref-type="fig" rid="F105">105</xref>).</p></tp:treatment-sec><tp:treatment-sec sec-type="ecology" id="SECID0EZFWO"><title>Ecology.</title><p><italic><tp:taxon-name><tp:taxon-name-part taxon-name-part-type="genus" reg="Capsicum">Capsicum</tp:taxon-name-part><tp:taxon-name-part taxon-name-part-type="species" reg="rabenii">rabenii</tp:taxon-name-part></tp:taxon-name></italic> occurs in a wide variety of vegetation types, from the Atlantic Forest (Semi-deciduous Seasonal Forest, Ombrophilous Forest) to xerophytic forests in the Cerrado and Caatinga; it can be found in disturbed gallery forest, calcareous outcrops vegetation, creek and river margins and as ruderal around anthropogenic and cultivated areas, between (35–) 100 and 1,300 m elevation. It is also frequent as an escape from cultivation or in cultivation around houses and growing commercially in small farms.</p></tp:treatment-sec><tp:treatment-sec sec-type="phenology" id="SECID0EKGWO"><title>Phenology.</title><p>Flowering from November to May. Fruiting from December to May and June extending to September when in cultivation.</p></tp:treatment-sec><tp:treatment-sec sec-type="Chromosome number" id="SECID0EPGWO"><title>Chromosome number.</title><p><italic>n</italic> = 12 (Heiser and Smith 1958, as <italic><tp:taxon-name><tp:taxon-name-part taxon-name-part-type="genus" reg="Capsicum">C.</tp:taxon-name-part><tp:taxon-name-part taxon-name-part-type="species" reg="praetermissum">praetermissum</tp:taxon-name-part></tp:taxon-name></italic>; <xref ref-type="bibr" rid="B381">Pozzobon and Schifino-Wittmann 2006</xref> as <tp:taxon-name><tp:taxon-name-part taxon-name-part-type="genus" reg="Capsicum">C.</tp:taxon-name-part><tp:taxon-name-part taxon-name-part-type="species" reg="baccatum">baccatum</tp:taxon-name-part><tp:taxon-name-part taxon-name-part-type="infraspecific-rank">var.</tp:taxon-name-part><tp:taxon-name-part taxon-name-part-type="variety" reg="praetermissum">praetermissum</tp:taxon-name-part></tp:taxon-name>); 2<italic>n</italic> = 2x = 24 (<xref ref-type="bibr" rid="B369">Pickersgill 1977</xref>, as <italic><tp:taxon-name><tp:taxon-name-part taxon-name-part-type="genus" reg="Capsicum">C.</tp:taxon-name-part><tp:taxon-name-part taxon-name-part-type="species" reg="praetermissum">praetermissum</tp:taxon-name-part></tp:taxon-name></italic>; <xref ref-type="bibr" rid="B382">Pozzobon et al. 2006</xref>; <xref ref-type="bibr" rid="B317">Moscone et al. 2007</xref>; <xref ref-type="bibr" rid="B429">Scaldaferro et al. 2016</xref>, counts as <tp:taxon-name><tp:taxon-name-part taxon-name-part-type="genus" reg="Capsicum">C.</tp:taxon-name-part><tp:taxon-name-part taxon-name-part-type="species" reg="baccatum">baccatum</tp:taxon-name-part><tp:taxon-name-part taxon-name-part-type="infraspecific-rank">var.</tp:taxon-name-part><tp:taxon-name-part taxon-name-part-type="variety" reg="praetermissum">praetermissum</tp:taxon-name-part></tp:taxon-name>).</p></tp:treatment-sec><tp:treatment-sec sec-type="Common names" id="SECID0EFJWO"><title>Common names.</title><p><bold>Brazil</bold>: Comarim (Minas Gerais, <italic>Krieger 5212</italic>), Pimenta (Mina Gerais, <italic>Mexia 4205</italic>; São Paulo, <italic>Briske  s.n</italic>.), Pimentinha (Santa Catarina, <italic>Reitz 4749</italic>), Pimenta brava (Minas Gerais, <italic>Anonymous s.n</italic>.), Pimenta comary (São Paulo, <italic>Handro 860</italic>), Pimenta camari (São Paulo, <italic>Coelho s.n.</italic>), Pimenta cumarí (Goiás, <italic>Vieira 700</italic>; Minas Gerais, <italic>Krieger 5212</italic>; São Paulo, <italic>Hoehne &amp; Gehrt s.n.</italic>), Pimenta cumarina (Minas Gerais, <italic>Tavares et al. 17</italic>), Pimenta-cumari-verdadeira (Santa Catarina, <italic>Schwirkowski 885</italic>), Pimenta Jorobinha (Rio de Janeiro, <italic>Glaziou 8841</italic>), Pimenta Passarinho (Southeast Brazil, <xref ref-type="bibr" rid="B151">Ferreira Pinto et al. 2016</xref>), Pimenta de combari (Minas Gerais, <italic>Lindberg 177</italic>), Pimenta do mato (Rio Grande do Sul, <italic>Costa Sacco 1332</italic>; Espírito Santo, <italic>Sucre &amp; Soderstrom 8987</italic>).</p></tp:treatment-sec><tp:treatment-sec sec-type="Uses" id="SECID0EXLWO"><title>Uses.</title><p>In Brazil, fresh fruits are very appreciated in markets (<xref ref-type="bibr" rid="B151">Ferreira Pinto et al. 2016</xref>), used as a condiment and consumed as pickles and in hot sauces.</p></tp:treatment-sec><tp:treatment-sec sec-type="Preliminary conservation assessment" id="SECID0EBMWO"><title>Preliminary conservation assessment.</title><p><abbrev xmlns:xlink="http://www.w3.org/1999/xlink" xlink:title="extent of occurrence" id="ABBRID0EHMWO" xlink:type="simple">EOO</abbrev> (2,746,764 km<sup>2</sup>); <abbrev xmlns:xlink="http://www.w3.org/1999/xlink" xlink:title="area of occupancy" id="ABBRID0ENMWO" xlink:type="simple">AOO</abbrev> (404 km<sup>2</sup>). <italic><tp:taxon-name><tp:taxon-name-part taxon-name-part-type="genus" reg="Capsicum">Capsicum</tp:taxon-name-part><tp:taxon-name-part taxon-name-part-type="species" reg="rabenii">rabenii</tp:taxon-name-part></tp:taxon-name></italic> is well-adapted to different environments including highly disturbed anthropogenic areas and is easily cultivated in farms, which suggest that it is not under threat. This species is proposed as Least Concern (LC).</p></tp:treatment-sec><tp:treatment-sec sec-type="discussion" id="SECID0E5MWO"><title>Discussion.</title><p><italic><tp:taxon-name><tp:taxon-name-part taxon-name-part-type="genus" reg="Capsicum">Capsicum</tp:taxon-name-part><tp:taxon-name-part taxon-name-part-type="species" reg="rabenii">rabenii</tp:taxon-name-part></tp:taxon-name></italic> is a member of the Baccatum clade (<xref ref-type="bibr" rid="B79">Carrizo García et al. 2016</xref>, as <italic><tp:taxon-name><tp:taxon-name-part taxon-name-part-type="genus" reg="Capsicum">C.</tp:taxon-name-part><tp:taxon-name-part taxon-name-part-type="species" reg="praetermissum">praetermissum</tp:taxon-name-part></tp:taxon-name></italic>). The species has a wide distribution in Brazil where it is mostly known as ‘pimenta comari’ or “Cumari” (as are also <italic><tp:taxon-name><tp:taxon-name-part taxon-name-part-type="genus" reg="Capsicum">C.</tp:taxon-name-part><tp:taxon-name-part taxon-name-part-type="species" reg="baccatum">baccatum</tp:taxon-name-part></tp:taxon-name></italic>, <italic><tp:taxon-name><tp:taxon-name-part taxon-name-part-type="genus" reg="Capsicum">C.</tp:taxon-name-part><tp:taxon-name-part taxon-name-part-type="species" reg="chacoense">chacoense</tp:taxon-name-part></tp:taxon-name></italic> and <italic><tp:taxon-name><tp:taxon-name-part taxon-name-part-type="genus" reg="Capsicum">C.</tp:taxon-name-part><tp:taxon-name-part taxon-name-part-type="species" reg="flexuosum">flexuosum</tp:taxon-name-part></tp:taxon-name></italic>) in allusion to its pungent red fruits. It grows spontaneously in many areas but can also be found semi-domesticated and under cultivation in small gardens or in larger scale in farms for commercial use (<xref ref-type="bibr" rid="B366">Pickersgill 1969a</xref>; <xref ref-type="bibr" rid="B145">Eshbaugh 1993</xref>; <xref ref-type="bibr" rid="B150">Ferraz et al. 2016</xref>). In Paraguay, this species is less common and the fruits appear to be not so appreciated and consumed as in Brazil.</p><p>Flowering and fruiting specimens of <italic><tp:taxon-name><tp:taxon-name-part taxon-name-part-type="genus" reg="Capsicum">C.</tp:taxon-name-part><tp:taxon-name-part taxon-name-part-type="species" reg="rabenii">rabenii</tp:taxon-name-part></tp:taxon-name></italic> are very similar to <tp:taxon-name><tp:taxon-name-part taxon-name-part-type="genus" reg="Capsicum">C.</tp:taxon-name-part><tp:taxon-name-part taxon-name-part-type="species" reg="baccatum">baccatum</tp:taxon-name-part><tp:taxon-name-part taxon-name-part-type="infraspecific-rank">var.</tp:taxon-name-part><tp:taxon-name-part taxon-name-part-type="variety" reg="baccatum">baccatum</tp:taxon-name-part></tp:taxon-name> on herbarium specimens, it sometimes being impossible to distinguish one from another if there are no annotations of corolla colour or if specimens are only in fruit. Both species have long petiolate leaves, rotate or rotate-stellate corollas, orange to red globose or elliptic upright fruits and pale yellow seeds. <italic><tp:taxon-name><tp:taxon-name-part taxon-name-part-type="genus" reg="Capsicum">Capsicum</tp:taxon-name-part><tp:taxon-name-part taxon-name-part-type="species" reg="rabenii">rabenii</tp:taxon-name-part></tp:taxon-name></italic> is distinguished, however, not only for its purple-margined corollas (Fig. <xref ref-type="fig" rid="F106">106E–H</xref>), but also for the dense woolly pubescence of the leaves abaxially with spreading trichomes along the main veins and a conspicuous tuft of trichomes in the vein axils (Fig. <xref ref-type="fig" rid="F106">106B</xref>); these features distinguish <italic><tp:taxon-name><tp:taxon-name-part taxon-name-part-type="genus" reg="Capsicum">C.</tp:taxon-name-part><tp:taxon-name-part taxon-name-part-type="species" reg="rabenii">rabenii</tp:taxon-name-part></tp:taxon-name></italic> from <tp:taxon-name><tp:taxon-name-part taxon-name-part-type="genus" reg="Capsicum">C.</tp:taxon-name-part><tp:taxon-name-part taxon-name-part-type="species" reg="baccatum">baccatum</tp:taxon-name-part><tp:taxon-name-part taxon-name-part-type="infraspecific-rank">var.</tp:taxon-name-part><tp:taxon-name-part taxon-name-part-type="variety" reg="baccatum">baccatum</tp:taxon-name-part></tp:taxon-name> that lacks anthocyanin pigmentation in the corollas and has usually glabrescent leaves (<xref ref-type="bibr" rid="B206">Hunziker 1998</xref>; <xref ref-type="bibr" rid="B33">Barboza 2013</xref>). Only one individual of <italic><tp:taxon-name><tp:taxon-name-part taxon-name-part-type="genus" reg="Capsicum">C.</tp:taxon-name-part><tp:taxon-name-part taxon-name-part-type="species" reg="rabenii">rabenii</tp:taxon-name-part></tp:taxon-name></italic> has been found with completely white corollas in São Paulo State (Brazil, <italic><xref ref-type="bibr" rid="B197">Hunziker 1956</xref>4</italic>) growing in the same environmental conditions with other specimens with purple-margined corollas (<italic><xref ref-type="bibr" rid="B197">Hunziker 1956</xref>3</italic>); this lack of pigmentation may be due to a recessive gene. Similarly, some specimens from Goias State (Brazil) lack dense pubescence along the veins but the tuft of trichomes on the secondary vein axils and the typical corollas with the purple band at the margins are present in these populations.</p><fig id="F106" position="float" orientation="portrait"><object-id xmlns:xlink="http://www.w3.org/1999/xlink" content-type="doi" xlink:type="simple">10.3897/phytokeys.200.71667.figure106</object-id><object-id xmlns:xlink="http://www.w3.org/1999/xlink" content-type="arpha" xlink:type="simple">E21674D8-2731-5633-9389-8BB5A6EC07B7</object-id><label>Figure 106.</label><caption><p><italic><tp:taxon-name><tp:taxon-name-part taxon-name-part-type="genus" reg="Capsicum">Capsicum</tp:taxon-name-part><tp:taxon-name-part taxon-name-part-type="species" reg="rabenii">rabenii</tp:taxon-name-part></tp:taxon-name></italic><bold>A</bold> plant <bold>B</bold> leaf, abaxial surface showing pubescence on the veins <bold>C</bold> reproductive nodes <bold>D</bold> bud on geniculate pedicel <bold>E</bold> flower, lateral view <bold>F</bold> rotate corolla <bold>G</bold> stellate corolla <bold>H</bold> flower showing the exserted style <bold>I</bold> immature fruits <bold>J</bold> globose mature fruits <bold>K</bold> ellipsoid mature fruit and fruiting calyx <bold>A–I, K</bold> from <italic>Barboza &amp; Deanna 5003</italic><bold>J</bold> from <italic>Barboza et al. 1646.</italic> Photos by G.E. Barboza.</p></caption><graphic xmlns:xlink="http://www.w3.org/1999/xlink" xlink:href="phytokeys-200-001_article-71667__-g106.jpg" position="float" orientation="portrait" xlink:type="simple" id="oo_695521.jpg"><uri content-type="original_file" xlink:type="simple">https://binary.pensoft.net/fig/695521</uri></graphic></fig><p><italic><tp:taxon-name><tp:taxon-name-part taxon-name-part-type="genus" reg="Capsicum">Capsicum</tp:taxon-name-part><tp:taxon-name-part taxon-name-part-type="species" reg="rabenii">rabenii</tp:taxon-name-part></tp:taxon-name></italic> differs from <italic><tp:taxon-name><tp:taxon-name-part taxon-name-part-type="genus" reg="Capsicum">C.</tp:taxon-name-part><tp:taxon-name-part taxon-name-part-type="species" reg="chacoense">chacoense</tp:taxon-name-part></tp:taxon-name></italic>, with which is sympatric in Paraguay, in its rotate, coloured corollas and the characteristic pubescence of the leaves beneath, while <italic><tp:taxon-name><tp:taxon-name-part taxon-name-part-type="genus" reg="Capsicum">C.</tp:taxon-name-part><tp:taxon-name-part taxon-name-part-type="species" reg="chacoense">chacoense</tp:taxon-name-part></tp:taxon-name></italic> has stellate, entirely white corollas and a variable pubescence, but is never woolly (Fig. <xref ref-type="fig" rid="F46">46</xref>).</p><p>It is possible that <italic><tp:taxon-name><tp:taxon-name-part taxon-name-part-type="genus" reg="Capsicum">C.</tp:taxon-name-part><tp:taxon-name-part taxon-name-part-type="species" reg="rabenii">rabenii</tp:taxon-name-part></tp:taxon-name></italic> hybridises naturally with <italic><tp:taxon-name><tp:taxon-name-part taxon-name-part-type="genus" reg="Capsicum">C.</tp:taxon-name-part><tp:taxon-name-part taxon-name-part-type="species" reg="baccatum">baccatum</tp:taxon-name-part></tp:taxon-name></italic> and <italic><tp:taxon-name><tp:taxon-name-part taxon-name-part-type="genus" reg="Capsicum">C.</tp:taxon-name-part><tp:taxon-name-part taxon-name-part-type="species" reg="frutescens">frutescens</tp:taxon-name-part></tp:taxon-name></italic> in Brazil as has already been shown through reciprocal crosses that produced some fruits with viable seeds (Heiser and Smith 1958), but intermediates amongst these species have not been observed in field. Our observations indicate that the three species are usually distinguishable using the corolla colour, the pubescence (see above) and calyx features.</p><p>When Heiser and Smith (1958) described <italic><tp:taxon-name><tp:taxon-name-part taxon-name-part-type="genus" reg="Capsicum">C.</tp:taxon-name-part><tp:taxon-name-part taxon-name-part-type="species" reg="praetermissum">praetermissum</tp:taxon-name-part></tp:taxon-name></italic>, they stated that none of the species of “Flora Brasiliensis” (<xref ref-type="bibr" rid="B435">Sendtner 1846</xref>) matched with their new species; they did not realise that the description of <italic><tp:taxon-name><tp:taxon-name-part taxon-name-part-type="genus" reg="Capsicum">C.</tp:taxon-name-part><tp:taxon-name-part taxon-name-part-type="species" reg="rabenii">rabenii</tp:taxon-name-part></tp:taxon-name></italic> fitted very well with <italic><tp:taxon-name><tp:taxon-name-part taxon-name-part-type="genus" reg="Capsicum">C.</tp:taxon-name-part><tp:taxon-name-part taxon-name-part-type="species" reg="praetermissum">praetermissum</tp:taxon-name-part></tp:taxon-name></italic> in the pubescence of leaves and shape of the corolla, characters clearly observable in the type collections of both species. <xref ref-type="bibr" rid="B201">Hunziker (1971)</xref> proposed <italic><tp:taxon-name><tp:taxon-name-part taxon-name-part-type="genus" reg="Capsicum">C.</tp:taxon-name-part><tp:taxon-name-part taxon-name-part-type="species" reg="praetermissum">praetermissum</tp:taxon-name-part></tp:taxon-name></italic> as a variety of <italic><tp:taxon-name><tp:taxon-name-part taxon-name-part-type="genus" reg="Capsicum">C.</tp:taxon-name-part><tp:taxon-name-part taxon-name-part-type="species" reg="baccatum">baccatum</tp:taxon-name-part></tp:taxon-name></italic> and he recognised <italic><tp:taxon-name><tp:taxon-name-part taxon-name-part-type="genus" reg="Capsicum">C.</tp:taxon-name-part><tp:taxon-name-part taxon-name-part-type="species" reg="rabenii">rabenii</tp:taxon-name-part></tp:taxon-name></italic> as synonym of his new varietal name. Hunziker preferred to use the epithet <italic><tp:taxon-name><tp:taxon-name-part taxon-name-part-type="genus" reg="Capsicum"/><tp:taxon-name-part taxon-name-part-type="species" reg="praetermissum">praetermissum</tp:taxon-name-part></tp:taxon-name></italic> because of the valuable and unequivocal information that Heiser and Smith (1958) provided on this plant. According to the ICN (Art. 11.2, <xref ref-type="bibr" rid="B480">Turland et al. 2018</xref>), Hunziker could use the name <italic><tp:taxon-name><tp:taxon-name-part taxon-name-part-type="genus" reg="Capsicum"/><tp:taxon-name-part taxon-name-part-type="species" reg="praetermissum">praetermissum</tp:taxon-name-part></tp:taxon-name></italic> because <italic><tp:taxon-name><tp:taxon-name-part taxon-name-part-type="genus" reg="Capsicum"/><tp:taxon-name-part taxon-name-part-type="species" reg="rabenii">rabenii</tp:taxon-name-part></tp:taxon-name></italic> was in a different rank and, consequently, the epithet <italic><tp:taxon-name><tp:taxon-name-part taxon-name-part-type="genus" reg="Capsicum"/><tp:taxon-name-part taxon-name-part-type="species" reg="rabenii">rabenii</tp:taxon-name-part></tp:taxon-name></italic> passed into oblivion. Since then, many authors have spread both names <italic><tp:taxon-name><tp:taxon-name-part taxon-name-part-type="genus" reg="Capsicum">C.</tp:taxon-name-part><tp:taxon-name-part taxon-name-part-type="species" reg="praetermissum">praetermissum</tp:taxon-name-part></tp:taxon-name></italic> and <tp:taxon-name><tp:taxon-name-part taxon-name-part-type="genus" reg="Capsicum">C.</tp:taxon-name-part><tp:taxon-name-part taxon-name-part-type="species" reg="baccatum">baccatum</tp:taxon-name-part><tp:taxon-name-part taxon-name-part-type="infraspecific-rank">var.</tp:taxon-name-part><tp:taxon-name-part taxon-name-part-type="variety" reg="praetermissum">praetermissum</tp:taxon-name-part></tp:taxon-name> in literature and on herbarium specimens. Enzymatic (<xref ref-type="bibr" rid="B286">McLeod et al. 1983b</xref>), cytogenetic (<xref ref-type="bibr" rid="B317">Moscone et al. 2007</xref>) and molecular studies (<xref ref-type="bibr" rid="B239">Kochieva et al. 2004</xref>; <xref ref-type="bibr" rid="B211">Ibiza et al. 2012</xref>; <xref ref-type="bibr" rid="B76">Carvalho et al. 2014</xref>; <xref ref-type="bibr" rid="B79">Carrizo García et al. 2016</xref>), plus the clear morphological characters discussed above, provide more than enough evidence that <italic><tp:taxon-name><tp:taxon-name-part taxon-name-part-type="genus" reg="Capsicum">C.</tp:taxon-name-part><tp:taxon-name-part taxon-name-part-type="species" reg="baccatum">baccatum</tp:taxon-name-part></tp:taxon-name></italic> and <italic><tp:taxon-name><tp:taxon-name-part taxon-name-part-type="genus" reg="Capsicum">C.</tp:taxon-name-part><tp:taxon-name-part taxon-name-part-type="species" reg="praetermissum">praetermissum</tp:taxon-name-part></tp:taxon-name></italic> are distinct species. As <italic><tp:taxon-name><tp:taxon-name-part taxon-name-part-type="genus" reg="Capsicum">C.</tp:taxon-name-part><tp:taxon-name-part taxon-name-part-type="species" reg="rabenii">rabenii</tp:taxon-name-part></tp:taxon-name></italic> has priority over <italic><tp:taxon-name><tp:taxon-name-part taxon-name-part-type="genus" reg="Capsicum">C.</tp:taxon-name-part><tp:taxon-name-part taxon-name-part-type="species" reg="praetermissum">praetermissum</tp:taxon-name-part></tp:taxon-name></italic>, the first becomes the correct name for this species, despite the previous more common usage of the latter in both literature and on herbarium sheets.</p><p><xref ref-type="bibr" rid="B435">Sendtner (1846)</xref> cited a single collection in the description of <italic><tp:taxon-name><tp:taxon-name-part taxon-name-part-type="genus" reg="Capsicum">C.</tp:taxon-name-part><tp:taxon-name-part taxon-name-part-type="species" reg="rabenii">rabenii</tp:taxon-name-part></tp:taxon-name></italic>, “Com. de Raben (n.301)” (Danish Count Frederik Christian Raben). A specimen at BR labelled “Com. Raben” with the number 301 written on it in another hand is the only original material we have found and we designate it the lectotype. A specimen in C (C10019144) labelled as “Herbarium Fr. Chr. Comitis Raben” and “Lago de Rodriguez. R. de Janeiro. 1835”, has been suggested as original material by Olof Ryding on an additional annotation slip on this sheet stating “… It matches the holotype of <italic><tp:taxon-name><tp:taxon-name-part taxon-name-part-type="genus" reg="Capsicum">Capsicum</tp:taxon-name-part><tp:taxon-name-part taxon-name-part-type="species" reg="rabenii">rabenii</tp:taxon-name-part></tp:taxon-name></italic> Sendtn. at BR. The two [BR and C] specimens apparently belonged to the same collection … O. Ryding 1999” (see also <xref ref-type="bibr" rid="B418">Ryding 2002</xref> for further information on Raben collections). We compared these specimens and they are clearly not the same. The lectotype at BR has leaves that are densely pubescent abaxially, matching <xref ref-type="bibr" rid="B435">Sendtner’s (1846)</xref> description, while the specimen at C has leaves that are glabrous or glabrescent on both surfaces, belonging to <tp:taxon-name><tp:taxon-name-part taxon-name-part-type="genus" reg="Capsicum">C.</tp:taxon-name-part><tp:taxon-name-part taxon-name-part-type="species" reg="baccatum">baccatum</tp:taxon-name-part><tp:taxon-name-part taxon-name-part-type="infraspecific-rank">var.</tp:taxon-name-part><tp:taxon-name-part taxon-name-part-type="variety" reg="baccatum">baccatum</tp:taxon-name-part></tp:taxon-name>.</p></tp:treatment-sec><tp:treatment-sec sec-type="material" id="SECID0EE6WO"><title>Specimens examined.</title><p>See Suppl. material <xref ref-type="supplementary-material" rid="S4">4</xref>: Appendix 4.</p></tp:treatment-sec><tp:treatment-sec><!--Section generated to contain objects referenced in tp:taxon-treatment.--><fig id="F105" position="float" orientation="portrait"><object-id xmlns:xlink="http://www.w3.org/1999/xlink" content-type="doi" xlink:type="simple">10.3897/phytokeys.200.71667.figure105</object-id><object-id xmlns:xlink="http://www.w3.org/1999/xlink" content-type="arpha" xlink:type="simple">2CA34436-B9D2-5DCF-A147-0FB6C502768E</object-id><label>Figure 105.</label><caption><p>Distribution of <italic><tp:taxon-name><tp:taxon-name-part taxon-name-part-type="genus" reg="Capsicum">C.</tp:taxon-name-part><tp:taxon-name-part taxon-name-part-type="species" reg="pubescens">pubescens</tp:taxon-name-part></tp:taxon-name></italic> and <italic><tp:taxon-name><tp:taxon-name-part taxon-name-part-type="genus" reg="Capsicum">C.</tp:taxon-name-part><tp:taxon-name-part taxon-name-part-type="species" reg="rabenii">rabenii</tp:taxon-name-part></tp:taxon-name></italic>.</p></caption><graphic xmlns:xlink="http://www.w3.org/1999/xlink" xlink:href="phytokeys-200-001_article-71667__-g105.jpg" position="float" orientation="portrait" xlink:type="simple" id="oo_695520.jpg"><uri content-type="original_file" xlink:type="simple">https://binary.pensoft.net/fig/695520</uri></graphic></fig><fig id="F46" position="float" orientation="portrait"><object-id xmlns:xlink="http://www.w3.org/1999/xlink" content-type="doi" xlink:type="simple">10.3897/phytokeys.200.71667.figure46</object-id><object-id xmlns:xlink="http://www.w3.org/1999/xlink" content-type="arpha" xlink:type="simple">F5E3B8D1-C4C8-5B8D-BA25-2075C1F85CB4</object-id><label>Figure 46.</label><caption><p><italic><tp:taxon-name><tp:taxon-name-part taxon-name-part-type="genus" reg="Capsicum">Capsicum</tp:taxon-name-part><tp:taxon-name-part taxon-name-part-type="species" reg="chacoense">chacoense</tp:taxon-name-part></tp:taxon-name></italic><bold>A</bold> plant <bold>B</bold> flower bud <bold>C</bold> flower, in pre-anthesis <bold>D</bold> flower, in front view <bold>E</bold> immature fruit <bold>F</bold> mature fruit <bold>A–F</bold> from <italic>Barboza et al. 4910</italic>. Photos by G.E. Barboza.</p></caption><graphic xmlns:xlink="http://www.w3.org/1999/xlink" xlink:href="phytokeys-200-001_article-71667__-g046.jpg" position="float" orientation="portrait" xlink:type="simple" id="oo_695461.jpg"><uri content-type="original_file" xlink:type="simple">https://binary.pensoft.net/fig/695461</uri></graphic></fig><supplementary-material xmlns:xlink="http://www.w3.org/1999/xlink" id="S4" position="float" orientation="portrait" xlink:type="simple"><object-id content-type="doi" xlink:type="simple">10.3897/phytokeys.200.71667.suppl4</object-id><object-id content-type="zenodo_dep_id" xlink:type="simple">7077091</object-id><object-id content-type="arpha" xlink:type="simple">2B21878C-9A4C-545F-9C67-441D4D944C74</object-id><label>Supplementary material 4</label><caption><p>Appendix 4. Specimens examined</p></caption><statement content-type="dataType"><label>Data type</label><p>Occurences (PDF file)</p></statement><statement content-type="notes"><label>Explanation note</label><p>Full information of the specimens examined for each <italic><tp:taxon-name><tp:taxon-name-part taxon-name-part-type="genus" reg="Capsicum">Capsicum</tp:taxon-name-part></tp:taxon-name></italic> species.</p></statement><media xlink:href="phytokeys-200-001_article-71667__-s004.pdf" mimetype="application" mime-subtype="pdf" position="float" orientation="portrait" xlink:type="simple" id="oo_695540.pdf"><uri content-type="original_file" xlink:type="simple">https://binary.pensoft.net/file/695540</uri></media><permissions><license xlink:type="simple"><license-p>This dataset is made available under the Open Database License (http://opendatacommons.org/licenses/odbl/1.0/). The Open Database License (ODbL) is a license agreement intended to allow users to freely share, modify, and use this Dataset while maintaining this same freedom for others, provided that the original source and author(s) are credited.</license-p></license></permissions><attrib specific-use="authors">Gloria E. Barboza, Carolina Carrizo García, Luciano de Bem Bianchetti, María V. Romero, Marisel Scaldaferro</attrib></supplementary-material></tp:treatment-sec><ref-list><ref id="B32"><mixed-citation xmlns:xlink="http://www.w3.org/1999/xlink" xlink:type="simple"><person-group><name name-style="western"><surname>Barboza</surname><given-names>GE</given-names></name></person-group> (<year>2011</year>) <article-title>Lectotypifications, synonymy, and a new name in <italic><tp:taxon-name><tp:taxon-name-part taxon-name-part-type="genus">Capsicum</tp:taxon-name-part></tp:taxon-name></italic> (<tp:taxon-name><tp:taxon-name-part taxon-name-part-type="subfamily">Solanoideae</tp:taxon-name-part></tp:taxon-name>, <tp:taxon-name><tp:taxon-name-part taxon-name-part-type="family">Solanaceae</tp:taxon-name-part></tp:taxon-name>).</article-title><source>PhytoKeys</source><volume>2</volume>: <fpage>23</fpage>–<lpage>38</lpage>. <ext-link xlink:href="10.3897/phytokeys.2.730" ext-link-type="doi" xlink:type="simple">https://doi.org/10.3897/phytokeys.2.730</ext-link></mixed-citation></ref><ref id="B381"><mixed-citation xmlns:xlink="http://www.w3.org/1999/xlink" xlink:type="simple"><person-group><name name-style="western"><surname>Pozzobon</surname><given-names>MT</given-names></name><name name-style="western"><surname>Schifino-Wittmann</surname><given-names>MT</given-names></name></person-group> (<year>2006</year>) <article-title>A meiotic study of the wild and semi-domesticated Brazilian species of genus <italic><tp:taxon-name><tp:taxon-name-part taxon-name-part-type="genus">Capsicum</tp:taxon-name-part></tp:taxon-name></italic> L. (<tp:taxon-name><tp:taxon-name-part taxon-name-part-type="family">Solanaceae</tp:taxon-name-part></tp:taxon-name>).</article-title><source>Cytologia</source><volume>71</volume>(<issue>3</issue>): <fpage>275</fpage>–<lpage>287</lpage>. <ext-link xlink:href="10.1508/cytologia.71.275" ext-link-type="doi" xlink:type="simple">https://doi.org/10.1508/cytologia.71.275</ext-link></mixed-citation></ref><ref id="B369"><mixed-citation xmlns:xlink="http://www.w3.org/1999/xlink" xlink:type="simple"><person-group><name name-style="western"><surname>Pickersgill</surname><given-names>B</given-names></name></person-group> (<year>1977</year>) <article-title>Chromosomes and evolution in <italic><tp:taxon-name><tp:taxon-name-part taxon-name-part-type="genus">Capsicum</tp:taxon-name-part></tp:taxon-name></italic>.</article-title> In: <person-group><name name-style="western"><surname>Pochard</surname><given-names>E</given-names></name></person-group> (<role>Ed.</role>) <issue-title>Capsicum 77.</issue-title><source>Comptes Rèndues 3ème Congrès Eucarpia Piment. INRA (Institut National de la Recherche Agronomique), Montfavet-Avignon</source>, <fpage>27</fpage>–<lpage>37</lpage>.</mixed-citation></ref><ref id="B382"><mixed-citation xmlns:xlink="http://www.w3.org/1999/xlink" xlink:type="simple"><person-group><name name-style="western"><surname>Pozzobon</surname><given-names>MT</given-names></name><name name-style="western"><surname>Schifino-Wittmann</surname><given-names>MT</given-names></name><name name-style="western"><surname>Bianchetti</surname><given-names>L</given-names></name></person-group> (<year>2006</year>) Chromosome numbers in wild and semidomesticated Brazilian <italic><tp:taxon-name><tp:taxon-name-part taxon-name-part-type="genus">Capsicum</tp:taxon-name-part></tp:taxon-name></italic> L. (<tp:taxon-name><tp:taxon-name-part taxon-name-part-type="family">Solanaceae</tp:taxon-name-part></tp:taxon-name>) species: do x = 12 and x = 13 represent two evolutionary lines? Botanical Journal of the Linnean Society 151: 259–269. <ext-link xlink:href="10.1111/j.1095-8339.2006.00503.x" ext-link-type="doi" xlink:type="simple">https://doi.org/10.1111/j.1095-8339.2006.00503.x</ext-link></mixed-citation></ref><ref id="B317"><mixed-citation xmlns:xlink="http://www.w3.org/1999/xlink" xlink:type="simple"><person-group><name name-style="western"><surname>Moscone</surname><given-names>EA</given-names></name><name name-style="western"><surname>Scaldaferro</surname><given-names>MA</given-names></name><name name-style="western"><surname>Grabiele</surname><given-names>M</given-names></name><name name-style="western"><surname>Cecchini</surname><given-names>NM</given-names></name><name name-style="western"><surname>Sanchez García</surname><given-names>Y</given-names></name><name name-style="western"><surname>Jarret</surname><given-names>R</given-names></name><name name-style="western"><surname>Daviña</surname><given-names>JR</given-names></name><name name-style="western"><surname>Ducasse</surname><given-names>DA</given-names></name><name name-style="western"><surname>Barboza</surname><given-names>GE</given-names></name><name name-style="western"><surname>Ehrendorfer</surname><given-names>F</given-names></name></person-group> (<year>2007</year>) <article-title>The evolution of chili peppers (<italic><tp:taxon-name><tp:taxon-name-part taxon-name-part-type="genus">Capsicum</tp:taxon-name-part></tp:taxon-name></italic>-<tp:taxon-name><tp:taxon-name-part taxon-name-part-type="family">Solanaceae</tp:taxon-name-part></tp:taxon-name>): a cytogenetic perspective.</article-title><source>Acta Horticulturae (ISHS)</source><volume>745</volume>: <fpage>137</fpage>–<lpage>170</lpage>. <ext-link xlink:href="10.17660/ActaHortic.2007.745.5" ext-link-type="doi" xlink:type="simple">https://doi.org/10.17660/ActaHortic.2007.745.5</ext-link></mixed-citation></ref><ref id="B429"><mixed-citation xmlns:xlink="http://www.w3.org/1999/xlink" xlink:type="simple"><person-group><name name-style="western"><surname>Scaldaferro</surname><given-names>MA</given-names></name><name name-style="western"><surname>Romero da Cruz</surname><given-names>MV</given-names></name><name name-style="western"><surname>Cecchini</surname><given-names>NM</given-names></name><name name-style="western"><surname>Moscone</surname><given-names>EA</given-names></name></person-group> (<year>2016</year>) <article-title>FISH and AgNor-mapping of the 45S and 5S rRNA genes in wild and cultivated <italic><tp:taxon-name><tp:taxon-name-part taxon-name-part-type="genus">Capsicum</tp:taxon-name-part></tp:taxon-name></italic> species (<tp:taxon-name><tp:taxon-name-part taxon-name-part-type="family">Solanaceae</tp:taxon-name-part></tp:taxon-name>).</article-title><source>Genome</source><volume>59</volume>: <fpage>95</fpage>–<lpage>113</lpage>. <ext-link xlink:href="10.1139/gen-2015-0099" ext-link-type="doi" xlink:type="simple">https://doi.org/10.1139/gen-2015-0099</ext-link></mixed-citation></ref><ref id="B151"><mixed-citation xmlns:xlink="http://www.w3.org/1999/xlink" xlink:type="simple"><person-group><name name-style="western"><surname>Ferreira Pinto</surname><given-names>CMF</given-names></name><name name-style="western"><surname>dos Santos</surname><given-names>IC</given-names></name><name name-style="western"><surname>de Araujo</surname><given-names>FF</given-names></name><name name-style="western"><surname>da Silva</surname><given-names>TP</given-names></name></person-group> (<year>2016</year>) <article-title>Pepper importance and growth (<italic><tp:taxon-name><tp:taxon-name-part taxon-name-part-type="genus">Capsicum</tp:taxon-name-part></tp:taxon-name></italic> spp.).</article-title> In: <person-group><name name-style="western"><surname>do Rêgo</surname><given-names>ER</given-names></name><name name-style="western"><surname>do Rêgo</surname><given-names>MM</given-names></name><name name-style="western"><surname>Finger</surname><given-names>FL</given-names></name></person-group> (<role>Eds</role>) <issue-title>Production and Breeding of Chilli Peppers (Capsicum spp.</issue-title><source>). Springer International Publishing, Switzerland</source>, <fpage>1</fpage>–<lpage>26</lpage>. <ext-link xlink:href="10.1007/978-3-319-06532-8_1" ext-link-type="doi" xlink:type="simple">https://doi.org/10.1007/978-3-319-06532-8_1</ext-link></mixed-citation></ref><ref id="B79"><mixed-citation xmlns:xlink="http://www.w3.org/1999/xlink" xlink:type="simple"><person-group><name name-style="western"><surname>Carrizo García</surname><given-names>C</given-names></name><name name-style="western"><surname>Barfuss</surname><given-names>MHJ</given-names></name><name name-style="western"><surname>Sehr</surname><given-names>EM</given-names></name><name name-style="western"><surname>Barboza</surname><given-names>GE</given-names></name><name name-style="western"><surname>Samuel</surname><given-names>R</given-names></name><name name-style="western"><surname>Moscone</surname><given-names>EA</given-names></name><name name-style="western"><surname>Ehrendorfer</surname><given-names>F</given-names></name></person-group> (<year>2016</year>) <article-title>Phylogenetic relationships, diversification and expansion of chili peppers (<italic><tp:taxon-name><tp:taxon-name-part taxon-name-part-type="genus">Capsicum</tp:taxon-name-part></tp:taxon-name></italic>, <tp:taxon-name><tp:taxon-name-part taxon-name-part-type="family">Solanaceae</tp:taxon-name-part></tp:taxon-name>).</article-title><source>Annals of Botany</source><volume>118</volume>: <fpage>35</fpage>–<lpage>51</lpage>. <ext-link xlink:href="10.1093/aob/mcw079" ext-link-type="doi" xlink:type="simple">https://doi.org/10.1093/aob/mcw079</ext-link></mixed-citation></ref><ref id="B366"><mixed-citation xmlns:xlink="http://www.w3.org/1999/xlink" xlink:type="simple"><person-group><name name-style="western"><surname>Pickersgill</surname><given-names>B</given-names></name></person-group> (<year>1969a</year>) <article-title>The domestication of chili peppers.</article-title> In: <person-group><name name-style="western"><surname>Ucko</surname><given-names>PJ</given-names></name><name name-style="western"><surname>Dimbleby</surname><given-names>GW</given-names></name></person-group> (<role>Eds</role>) <issue-title>The domestication and explotation of plants and animals.</issue-title><source>Duckworth, London</source>, <fpage>443</fpage>–<lpage>450</lpage>. <ext-link xlink:href="10.4324/9781315131825-40" ext-link-type="doi" xlink:type="simple">https://doi.org/10.4324/9781315131825-40</ext-link></mixed-citation></ref><ref id="B145"><mixed-citation xmlns:xlink="http://www.w3.org/1999/xlink" xlink:type="simple"><person-group><name name-style="western"><surname>Eshbaugh</surname><given-names>WH</given-names></name></person-group> (<year>1993</year>) <article-title>Peppers: History and exploitation of a Serendipitous new crop discovery.</article-title> In: <person-group><name name-style="western"><surname>Janick</surname><given-names>J</given-names></name><name name-style="western"><surname>Simon</surname><given-names>JE</given-names></name></person-group> (<role>Eds</role>) <issue-title>New Crops.</issue-title><source>John Wiley and Sons, New York</source>, <fpage>132</fpage>–<lpage>139</lpage>.</mixed-citation></ref><ref id="B150"><mixed-citation xmlns:xlink="http://www.w3.org/1999/xlink" xlink:type="simple"><person-group><name name-style="western"><surname>Ferraz</surname><given-names>RM</given-names></name><name name-style="western"><surname>Ragassi</surname><given-names>CF</given-names></name><name name-style="western"><surname>Heinrich</surname><given-names>AG</given-names></name><name name-style="western"><surname>Lima</surname><given-names>MF</given-names></name><name name-style="western"><surname>PeixotoJ</surname></name><name name-style="western"><surname>Reifschneider</surname><given-names>FJB</given-names></name></person-group> (<year>2016</year>) <article-title>Caracterização morfoagronômica preliminar de acessos de pimentas cumari.</article-title><source>Horticultura Brasileira</source><volume>34</volume>: <fpage>498</fpage>–<lpage>506</lpage>. <ext-link xlink:href="10.1590/s0102-053620160408" ext-link-type="doi" xlink:type="simple">https://doi.org/10.1590/s0102-053620160408</ext-link></mixed-citation></ref><ref id="B206"><mixed-citation xmlns:xlink="http://www.w3.org/1999/xlink" xlink:type="simple"><person-group><name name-style="western"><surname>Hunziker</surname><given-names>AT</given-names></name></person-group> (<year>1998</year>) <article-title>Estudios sobre <tp:taxon-name><tp:taxon-name-part taxon-name-part-type="family">Solanaceae</tp:taxon-name-part></tp:taxon-name>. XLVI. Los ajíes silvestres de Argentina (<italic><tp:taxon-name><tp:taxon-name-part taxon-name-part-type="genus">Capsicum</tp:taxon-name-part></tp:taxon-name></italic>).</article-title><source>Darwiniana</source><volume>36</volume>: <fpage>201</fpage>–<lpage>203</lpage>.</mixed-citation></ref><ref id="B33"><mixed-citation xmlns:xlink="http://www.w3.org/1999/xlink" xlink:type="simple"><person-group><name name-style="western"><surname>Barboza</surname><given-names>GE</given-names></name></person-group> (<year>2013</year>) <italic><tp:taxon-name><tp:taxon-name-part taxon-name-part-type="genus">Capsicum</tp:taxon-name-part></tp:taxon-name></italic>. In: Barboza GE (Coord.) <tp:taxon-name><tp:taxon-name-part taxon-name-part-type="family">Solanaceae</tp:taxon-name-part></tp:taxon-name>. Flora Argentina. Vol. 13. IBODA-IMBIV, CONICET, Buenos Aires, 21–25.</mixed-citation></ref><ref id="B197"><mixed-citation xmlns:xlink="http://www.w3.org/1999/xlink" xlink:type="simple"><person-group><name name-style="western"><surname>Hunziker</surname><given-names>AT</given-names></name></person-group> (<year>1956</year>) <article-title>Synopsis of the genus <italic><tp:taxon-name><tp:taxon-name-part taxon-name-part-type="genus">Capsicum</tp:taxon-name-part></tp:taxon-name></italic>. Huitième Congrès International de Botanique. Paris. Comptes Rendus des Séances, Rapports et Communications 1954, sect.</article-title><volume>4</volume>: <fpage>73</fpage>–<lpage>74</lpage>.</mixed-citation></ref><ref id="B435"><mixed-citation xmlns:xlink="http://www.w3.org/1999/xlink" xlink:type="simple"><person-group><name name-style="western"><surname>Sendtner</surname><given-names>O</given-names></name></person-group> (<year>1846</year>) <article-title><tp:taxon-name><tp:taxon-name-part taxon-name-part-type="family">Solanaceae</tp:taxon-name-part></tp:taxon-name> et <tp:taxon-name><tp:taxon-name-part taxon-name-part-type="tribe">Cestrineae</tp:taxon-name-part></tp:taxon-name>.</article-title><source>Flora Brasiliensis</source><volume>10</volume>(<issue>1</issue>): <fpage>1</fpage>–<lpage>231</lpage>.</mixed-citation></ref><ref id="B201"><mixed-citation xmlns:xlink="http://www.w3.org/1999/xlink" xlink:type="simple"><person-group><name name-style="western"><surname>Hunziker</surname><given-names>AT</given-names></name></person-group> (<year>1971</year>) <article-title>Estudios sobre <tp:taxon-name><tp:taxon-name-part taxon-name-part-type="family">Solanaceae</tp:taxon-name-part></tp:taxon-name>. VII. Contribución al conocimiento de <italic><tp:taxon-name><tp:taxon-name-part taxon-name-part-type="genus">Capsicum</tp:taxon-name-part></tp:taxon-name></italic> y géneros afines (<italic><tp:taxon-name><tp:taxon-name-part taxon-name-part-type="genus">Witheringia</tp:taxon-name-part></tp:taxon-name></italic>, <italic><tp:taxon-name><tp:taxon-name-part taxon-name-part-type="genus">Acnistus</tp:taxon-name-part></tp:taxon-name></italic>, <italic><tp:taxon-name><tp:taxon-name-part taxon-name-part-type="genus">Athenaea</tp:taxon-name-part></tp:taxon-name></italic>, etc.). Tercera Parte.</article-title><source>Kurtziana</source><volume>6</volume>: <fpage>241</fpage>–<lpage>259</lpage>.</mixed-citation></ref><ref id="B480"><mixed-citation xmlns:xlink="http://www.w3.org/1999/xlink" xlink:type="simple"><person-group><name name-style="western"><surname>Turland</surname><given-names>NJ</given-names></name><name name-style="western"><surname>Wiersema</surname><given-names>JH</given-names></name><name name-style="western"><surname>Barrie</surname><given-names>FR</given-names></name><name name-style="western"><surname>Greuter</surname><given-names>W</given-names></name><name name-style="western"><surname>Hawksworth</surname><given-names>DL</given-names></name><name name-style="western"><surname>Herendeen</surname><given-names>PS</given-names></name><name name-style="western"><surname>Knapp</surname><given-names>S</given-names></name><name name-style="western"><surname>Kusber</surname><given-names>W-H</given-names></name><name name-style="western"><surname>Li</surname><given-names>D-Z</given-names></name><name name-style="western"><surname>Marhold</surname><given-names>K</given-names></name><name name-style="western"><surname>May</surname><given-names>TW</given-names></name><name name-style="western"><surname>McNeill</surname><given-names>J</given-names></name><name name-style="western"><surname>Monro</surname><given-names>AM</given-names></name><name name-style="western"><surname>Prado</surname><given-names>J</given-names></name><name name-style="western"><surname>Price</surname><given-names>MJ</given-names></name><name name-style="western"><surname>Smith</surname><given-names>GF [Eds]</given-names></name></person-group> (<year>2018</year>) International Code of Nomenclature for algae, fungi, and plants (Shenzhen Code)-Regnum Vegetabile 159. Koeltz Botanical Books, Königstein. <ext-link xlink:href="10.12705/Code.2018" ext-link-type="doi" xlink:type="simple">https://doi.org/10.12705/Code.2018</ext-link></mixed-citation></ref><ref id="B286"><mixed-citation xmlns:xlink="http://www.w3.org/1999/xlink" xlink:type="simple"><person-group><name name-style="western"><surname>McLeod</surname><given-names>MJ</given-names></name><name name-style="western"><surname>Guttman</surname><given-names>SI</given-names></name><name name-style="western"><surname>Eshbaugh</surname><given-names>WH</given-names></name><name name-style="western"><surname>Rayle</surname><given-names>RE</given-names></name></person-group> (<year>1983b</year>) <article-title>An electrophoretic study of evolution in <italic><tp:taxon-name><tp:taxon-name-part taxon-name-part-type="genus">Capsicum</tp:taxon-name-part></tp:taxon-name></italic> (<tp:taxon-name><tp:taxon-name-part taxon-name-part-type="family">Solanaceae</tp:taxon-name-part></tp:taxon-name>).</article-title><source>Evolution</source><volume>37</volume>(<issue>3</issue>): <fpage>562</fpage>–<lpage>574</lpage>. <ext-link xlink:href="10.1111/j.1558-5646.1983.tb05573.x" ext-link-type="doi" xlink:type="simple">https://doi.org/10.1111/j.1558-5646.1983.tb05573.x</ext-link></mixed-citation></ref><ref id="B239"><mixed-citation xmlns:xlink="http://www.w3.org/1999/xlink" xlink:type="simple"><person-group><name name-style="western"><surname>Kochieva</surname><given-names>EZ</given-names></name><name name-style="western"><surname>Ryzhova</surname><given-names>NN</given-names></name><name name-style="western"><surname>Van Dooijeweert</surname><given-names>W</given-names></name><name name-style="western"><surname>Boukema</surname><given-names>IW</given-names></name><name name-style="western"><surname>Arens</surname><given-names>P</given-names></name><name name-style="western"><surname>Voorrips</surname><given-names>RE</given-names></name></person-group> (<year>2004</year>) <article-title>Assessment of genetic relationships in the genus <italic><tp:taxon-name><tp:taxon-name-part taxon-name-part-type="genus">Capsicum</tp:taxon-name-part></tp:taxon-name></italic> using different DNA marker systems.</article-title> In: <person-group><name name-style="western"><surname>Voorrips</surname><given-names>RE</given-names></name></person-group> (<role>Ed.</role>) <issue-title>Proceedings of the XIIth EUCARPIA Meeting on Genetics and Breeding of Capsicum and Eggplant.</issue-title><source>European Association for Research on Plant Breeding (EUCARPIA), Wageningen</source>, <fpage>44</fpage>–<lpage>50</lpage>.</mixed-citation></ref><ref id="B211"><mixed-citation xmlns:xlink="http://www.w3.org/1999/xlink" xlink:type="simple"><person-group><name name-style="western"><surname>Ibiza</surname><given-names>VP</given-names></name><name name-style="western"><surname>Blanca</surname><given-names>J</given-names></name><name name-style="western"><surname>Cañizares</surname><given-names>J</given-names></name><name name-style="western"><surname>Nuez</surname><given-names>F</given-names></name></person-group> (<year>2012</year>) <article-title>Taxonomy and genetic diversity of domesticated <italic><tp:taxon-name><tp:taxon-name-part taxon-name-part-type="genus">Capsicum</tp:taxon-name-part></tp:taxon-name></italic> species in the Andean region.</article-title><source>Genetic Resources and Crop Evolution</source><volume>59</volume>: <fpage>1077</fpage>–<lpage>1088</lpage>. <ext-link xlink:href="10.1007/s10722-011-9744-z" ext-link-type="doi" xlink:type="simple">https://doi.org/10.1007/s10722-011-9744-z</ext-link></mixed-citation></ref><ref id="B76"><mixed-citation xmlns:xlink="http://www.w3.org/1999/xlink" xlink:type="simple"><person-group><name name-style="western"><surname>Carvalho</surname><given-names>S</given-names></name><name name-style="western"><surname>Ragassi</surname><given-names>C</given-names></name><name name-style="western"><surname>Bianchetti</surname><given-names>L</given-names></name><name name-style="western"><surname>Reifschneider</surname><given-names>F</given-names></name><name name-style="western"><surname>Buso</surname><given-names>G</given-names></name><name name-style="western"><surname>Faleiro</surname><given-names>F</given-names></name></person-group> (<year>2014</year>) <article-title>Morphological and genetic relationships between wild and domesticated forms of peppers (<italic><tp:taxon-name><tp:taxon-name-part taxon-name-part-type="genus">Capsicum</tp:taxon-name-part><tp:taxon-name-part taxon-name-part-type="species">frutescens</tp:taxon-name-part></tp:taxon-name></italic> L. and <italic><tp:taxon-name><tp:taxon-name-part taxon-name-part-type="genus">C.</tp:taxon-name-part><tp:taxon-name-part taxon-name-part-type="species">chinense</tp:taxon-name-part></tp:taxon-name></italic> Jacquin).</article-title><source>Genetics and Molecular Research</source><volume>13</volume>: <fpage>7447</fpage>–<lpage>7464</lpage>. <ext-link xlink:href="10.4238/2014.September.12.11" ext-link-type="doi" xlink:type="simple">https://doi.org/10.4238/2014.September.12.11</ext-link></mixed-citation></ref><ref id="B418"><mixed-citation xmlns:xlink="http://www.w3.org/1999/xlink" xlink:type="simple"><person-group><name name-style="western"><surname>Ryding</surname><given-names>O</given-names></name></person-group> (<year>2002</year>) <article-title>Count F. C. Raben`s Brazilian herbaria.</article-title><source>Taxon</source><volume>51</volume>: <fpage>369</fpage>–<lpage>376</lpage>. <ext-link xlink:href="10.2307/1554906" ext-link-type="doi" xlink:type="simple">https://doi.org/10.2307/1554906</ext-link></mixed-citation></ref></ref-list></tp:taxon-treatment>
