# Supplementary material for: ﻿Monograph of wild and cultivated chili peppers (Capsicum L., Solanaceae)
Source: PhytoKeys. 2022 Jun 14;200:1–423. doi: 10.3897/phytokeys.200.71667 (PMC9881532; doi:10.3897/phytokeys.200.71667)
Supplement: XML Treatment for Capsicum regale [file phytokeys.200.71667-treatment45.xml]

<!DOCTYPE tp:taxon-treatment
  PUBLIC "-//TaxonX//DTD Taxonomic Treatment Publishing DTD v0 20100105//EN" "tax-treatment-NSO.dtd">
<tp:taxon-treatment xmlns:tp="http://www.plazi.org/taxpub"><tp:treatment-meta><kwd-group><label>Taxon classification</label><kwd>
              <named-content content-type="kingdom">Plantae</named-content>
            </kwd><kwd>
              <named-content content-type="order">Solanales</named-content>
            </kwd><kwd>
              <named-content content-type="family">Solanaceae</named-content>
            </kwd></kwd-group><mixed-citation publication-type="journal"><person-group><name><surname>Barboza</surname><given-names>Gloria E.</given-names></name><name><surname>García</surname><given-names>Carolina Carrizo</given-names></name><name><surname>Bianchetti</surname><given-names>Luciano de Bem</given-names></name><name><surname>Romero</surname><given-names>María V.</given-names></name><name><surname>Scaldaferro</surname><given-names>Marisel</given-names></name></person-group><article-title>﻿Monograph of wild and cultivated chili peppers (<italic><tp:taxon-name><tp:taxon-name-part taxon-name-part-type="genus" reg="Capsicum">Capsicum</tp:taxon-name-part></tp:taxon-name></italic> L., <tp:taxon-name><tp:taxon-name-part taxon-name-part-type="family">Solanaceae</tp:taxon-name-part></tp:taxon-name>)</article-title><source>PhytoKeys</source><day>14</day><month>06</month><year>2022</year><volume>200</volume><fpage>1</fpage><lpage>423</lpage><pub-id pub-id-type="doi">10.3897/phytokeys.200.71667</pub-id></mixed-citation></tp:treatment-meta><tp:nomenclature><label>﻿39.</label><tp:taxon-name>
            <object-id xmlns:xlink="http://www.w3.org/1999/xlink" content-type="arpha" xlink:type="simple">424895FD-B6C4-53A5-A42C-3A489EB715C1</object-id>
            <tp:taxon-name-part taxon-name-part-type="genus" reg="Capsicum">Capsicum</tp:taxon-name-part>
            <tp:taxon-name-part taxon-name-part-type="species" reg="regale">regale</tp:taxon-name-part>
          </tp:taxon-name><tp:taxon-authority>Barboza &amp; Bohs, PhytoKeys 167: 16. 2020.</tp:taxon-authority><xref ref-type="fig" rid="F110">Figs 110</xref><xref ref-type="fig" rid="F111">, 111</xref></tp:nomenclature><tp:treatment-sec sec-type="material" id="SECID0ECRXO"><title>Type.</title><p>Colombia. Caquetá: Mun. Florencia, Corregimiento El Caraño, Finca de don Isauro, camino al río, en interior de bosque fuertemente inclinado, <named-content xmlns:xlink="http://www.w3.org/1999/xlink" content-type="dwc:verbatimCoordinates" xlink:type="simple"><named-content content-type="geo-json" specific-use="{&#34;type&#34;:&#34;Point&#34;,&#34;coordinates&#34;:[-75.688417,1.736278]}" id="NCID0ELRXO" xlink:type="simple">01°44'10.6"N, 75°40'78.3"W</named-content></named-content>, 1004 m elev., 22 Aug 2019, <italic>A. Orejuela, L. Bohs, G.E. Barboza, P. González, R. Deanna, J. Urdampilleta, J. Valencia &amp; G. Sierra 3034</italic> (holotype: COL; isotypes: COAH, CORD, HUAZ [to be distributed]).</p></tp:treatment-sec><tp:treatment-sec sec-type="description" id="SECID0ESRXO"><title>Description.</title><p>Erect slender shrubs (1–) 1.8–2.5 (–3) m tall, with the main stem somewhat thick, ca. 0.8 cm in diameter at base, sparsely branched towards apex, the branches dichotomous, weak, spreading horizontally. Young stems angled, fragile, glossy, pale green; nodes green; bark of older stems dark brown, glabrous; lenticels present. Sympodial units difoliate, the leaves geminate; leaf pair unequal in size and shape. Leaves membranous, slightly discolorous, green adaxially, pale green with the mid-vein prominent and purple and the secondary veins lilac or green abaxially, glabrous on both surfaces; blades of major leaves 17–20 (–24) cm long, 4.7–8 (–9.2) cm wide, elliptic, the major veins 6–8 on each side of mid-vein, the base unequal and attenuate, the margins entire, the apex acuminate to long-acuminate; petioles (0.8–) 1.5–2.3 cm long, green adaxially and purple abaxially, glabrous; blades of minor leaves 2–5 cm long, 1–3 cm wide, ovate, the major veins 3–5 on each side of mid-vein, the base unequal, the margins entire, the apex obtuse; petioles 0–0.4 cm long, green, glabrous. Inflorescences axillary, ca. 10 mm long, unbranched or rarely forked, with 5–13 flowers; rachis elongate, 4.5–6 mm long; peduncle 0–5.5 mm; flowering pedicels 12–14 mm long, thin, angled, erect to spreading, non-geniculate at anthesis, purple to green, glabrous; pedicels scars conspicuous, corky. Buds ellipsoid, green. Flowers 5-merous. Calyx 2–3 mm long, ca. 2 mm wide, cup-shaped, circular in outline, fleshy, green or greenish-purple, glabrous, the calyx appendages absent or 4–5, 1–1.8 mm long, 0.8–1.1 mm wide, subequal, thick, purple, triangular-compressed, wings-like, reflexed, inserted very close to the margin. Corolla 7–8 mm long, ca. 10 mm in diameter, thick, pure yellow or yellow with maroon pigmentation outside and greenish-yellow with lobes marginally maroon inside, deeply stellate with narrow interpetalar tissue, lobed 2/3 of the way to the base, glabrous adaxially and abaxially, the tube 2–2.5 mm long, the lobes 5–5.5 mm long, ca. 2 mm wide, triangular, the margins with short eglandular trichomes, the tips papillate. Stamens five, subequal; one filament longer than the others, long filament 3.5–4.3 mm long, shorter filaments (2–) 3–3.2 mm long, white, inserted on the corolla ca. 1 mm from the base, with auricles fused to the corolla at the point of insertion; anthers ca. 2 mm long, ellipsoid, lilac or pale bluish, not connivent at anthesis. Gynoecium with ovary ca. 1.3 mm long, ca. 1 mm in diameter, light green, ovoid; ovules more than two per locule; nectary ca. 0.4 mm tall; styles homomorphic, 4.3–4.5 mm long, barely exserted beyond the anthers, white, clavate; stigma ca. 0.1 mm long, ca. 0.8 mm wide, globose or somewhat discoid, light green. Berry 6–9 mm in diameter, globose, green when immature, becoming nearly white and translucent and then dark blue to purple at maturity, non-pungent, the pericarp thick, opaque, without giant cells (endocarp smooth); stone cells absent; fruiting pedicels ca. 18 mm long, 1.8–2 mm in diameter proximally, 2.5–2.6 mm in diameter distally, erect, fleshy, slightly angled and strongly thickened distally, brilliant dark purple; fruiting calyx 3.75–4.25 mm in diameter, persistent, not accrescent, discoid, brilliant purple, with a conspicuous annular constriction at the junction with the swollen pedicel, the appendages reflexed, brilliant purple, fleshy and laterally compressed. Seeds 7–17 per fruit, 2.75–3.40 mm long, 2.25–2.70 mm wide, C-shaped, black, the seed coat smooth, tuberculate at margins (<abbrev xmlns:xlink="http://www.w3.org/1999/xlink" xlink:title="stereomicroscope" id="ABBRID0EYRXO" xlink:type="simple">SM</abbrev>), cerebelloid with pillar-like outgrowths (<abbrev xmlns:xlink="http://www.w3.org/1999/xlink" xlink:title="scanning electron microscope" id="ABBRID0E3RXO" xlink:type="simple">SEM</abbrev>), the cells irregular in shape to polygonal at seed margins, the lateral walls sinuate to straight; embryo annular.</p></tp:treatment-sec><tp:treatment-sec sec-type="distribution" id="SECID0EASXO"><title>Distribution.</title><p><italic><tp:taxon-name><tp:taxon-name-part taxon-name-part-type="genus" reg="Capsicum">Capsicum</tp:taxon-name-part><tp:taxon-name-part taxon-name-part-type="species" reg="regale">regale</tp:taxon-name-part></tp:taxon-name></italic> is endemic to southern Colombia (Caquetá Department), eastern Ecuador (Morona-Santiago, Napo and Sucumbío Provinces) and northern Peru (Loreto Department), known mainly on the eastern slopes of the Andes (the Andean-Amazonian Piedmont) (Fig. <xref ref-type="fig" rid="F109">109</xref>).</p></tp:treatment-sec><tp:treatment-sec sec-type="ecology" id="SECID0EVSXO"><title>Ecology.</title><p><italic><tp:taxon-name><tp:taxon-name-part taxon-name-part-type="genus" reg="Capsicum">Capsicum</tp:taxon-name-part><tp:taxon-name-part taxon-name-part-type="species" reg="regale">regale</tp:taxon-name-part></tp:taxon-name></italic> occurs in small populations in the understorey of the premontane or montane humid tropical forests of the Amazonian slopes of the Andes, between 700 and 1,900 m elevation.</p></tp:treatment-sec><tp:treatment-sec sec-type="phenology" id="SECID0EGTXO"><title>Phenology.</title><p>Flowering and fruiting in April and from August to December.</p></tp:treatment-sec><tp:treatment-sec sec-type="Chromosome number" id="SECID0ELTXO"><title>Chromosome number.</title><p>2<italic>n</italic> = 2x = 26 (<xref ref-type="bibr" rid="B40">Barboza et al. 2020b</xref>).</p></tp:treatment-sec><tp:treatment-sec sec-type="Common names" id="SECID0EXTXO"><title>Common names.</title><p>None recorded.</p></tp:treatment-sec><tp:treatment-sec sec-type="Uses" id="SECID0E3TXO"><title>Uses.</title><p>None recorded.</p></tp:treatment-sec><tp:treatment-sec sec-type="Preliminary conservation assessment" id="SECID0EBUXO"><title>Preliminary conservation assessment.</title><p><abbrev xmlns:xlink="http://www.w3.org/1999/xlink" xlink:title="extent of occurrence" id="ABBRID0EHUXO" xlink:type="simple">EOO</abbrev> (47,806.378 km<sup>2</sup>); <abbrev xmlns:xlink="http://www.w3.org/1999/xlink" xlink:title="area of occupancy" id="ABBRID0ENUXO" xlink:type="simple">AOO</abbrev> (32 km<sup>2</sup>). Based on the <abbrev xmlns:xlink="http://www.w3.org/1999/xlink" xlink:title="extent of occurrence" id="ABBRID0ETUXO" xlink:type="simple">EOO</abbrev> and <abbrev xmlns:xlink="http://www.w3.org/1999/xlink" xlink:title="area of occupancy" id="ABBRID0EXUXO" xlink:type="simple">AOO</abbrev>, <italic><tp:taxon-name><tp:taxon-name-part taxon-name-part-type="genus" reg="Capsicum">C.</tp:taxon-name-part><tp:taxon-name-part taxon-name-part-type="species" reg="regale">regale</tp:taxon-name-part></tp:taxon-name></italic> is considered Endangered (EN B2a,b iii). Although this species has been collected in some protected areas, the habitat quality outside of these reserves is susceptible to human disturbance, such as crop planting and high levels of deforestation (<xref ref-type="bibr" rid="B40">Barboza et al. 2020b</xref>).</p></tp:treatment-sec><tp:treatment-sec sec-type="discussion" id="SECID0EKVXO"><title>Discussion.</title><p><italic><tp:taxon-name><tp:taxon-name-part taxon-name-part-type="genus" reg="Capsicum">Capsicum</tp:taxon-name-part><tp:taxon-name-part taxon-name-part-type="species" reg="regale">regale</tp:taxon-name-part></tp:taxon-name></italic> belongs to the Andean clade (<xref ref-type="bibr" rid="B40">Barboza et al. 2020b</xref>). It is the most striking species of the genus with a set of unique traits, such as its unbranched (Figs <xref ref-type="fig" rid="F110">110B</xref>, <xref ref-type="fig" rid="F111">111E, J</xref>) or forked inflorescence (Fig. <xref ref-type="fig" rid="F111">111D</xref>) with 5–13 deciduous flowers on an elongate rachis, fleshy and laterally compressed calyx appendages (Fig. <xref ref-type="fig" rid="F111">111D, E</xref>), strongly thickened and brilliant purple fruiting pedicels (Fig. <xref ref-type="fig" rid="F111">111H–K</xref>), dark blue to purple fruits (Fig. <xref ref-type="fig" rid="F111">111J, K</xref>) and black seeds. This species is morphologically most similar to <italic><tp:taxon-name><tp:taxon-name-part taxon-name-part-type="genus" reg="Capsicum">C.</tp:taxon-name-part><tp:taxon-name-part taxon-name-part-type="species" reg="longifolium">longifolium</tp:taxon-name-part></tp:taxon-name></italic> (<xref ref-type="bibr" rid="B38">Barboza et al. 2019</xref>) with which it shares lack of pubescence, multi-flowered inflorescences, yellow corollas, laterally compressed calyx appendages and black seeds. It differs from <italic><tp:taxon-name><tp:taxon-name-part taxon-name-part-type="genus" reg="Capsicum">C.</tp:taxon-name-part><tp:taxon-name-part taxon-name-part-type="species" reg="longifolium">longifolium</tp:taxon-name-part></tp:taxon-name></italic> in its occasionally forked inflorescence (vs. unbranched in <italic><tp:taxon-name><tp:taxon-name-part taxon-name-part-type="genus" reg="Capsicum">C.</tp:taxon-name-part><tp:taxon-name-part taxon-name-part-type="species" reg="longifolium">longifolium</tp:taxon-name-part></tp:taxon-name></italic>), elliptic (vs. narrowly elliptic) leaves, dark purple pedicels in fruit (vs. green) and purple (vs. orange) berries. <italic><tp:taxon-name><tp:taxon-name-part taxon-name-part-type="genus" reg="Capsicum">Capsicum</tp:taxon-name-part><tp:taxon-name-part taxon-name-part-type="species" reg="regale">regale</tp:taxon-name-part></tp:taxon-name></italic> can be distinguished from <italic><tp:taxon-name><tp:taxon-name-part taxon-name-part-type="genus" reg="Capsicum">C.</tp:taxon-name-part><tp:taxon-name-part taxon-name-part-type="species" reg="dimorphum">dimorphum</tp:taxon-name-part></tp:taxon-name></italic>, which also has pure yellow corollas or with maroon pigmentation, calyx lacking appendages or with short appendages and black seeds, in its glabrescence, its larger major leaves and ovate minor leaves, its unbranched or forked 5–13-flowered inflorescence and its blue or purple fruits. <italic><tp:taxon-name><tp:taxon-name-part taxon-name-part-type="genus" reg="Capsicum">Capsicum</tp:taxon-name-part><tp:taxon-name-part taxon-name-part-type="species" reg="dimorphum">dimorphum</tp:taxon-name-part></tp:taxon-name></italic> is usually a pubescent plant, with smaller major leaves and orbicular or ovate (rarely elliptic) minor leaves, unbranched inflorescence of 1–5 flowers and orange to red fruits.</p><fig id="F110" position="float" orientation="portrait"><object-id xmlns:xlink="http://www.w3.org/1999/xlink" content-type="doi" xlink:type="simple">10.3897/phytokeys.200.71667.figure110</object-id><object-id xmlns:xlink="http://www.w3.org/1999/xlink" content-type="arpha" xlink:type="simple">9AA17205-8BBE-5AF8-A3A4-07BB14C0618D</object-id><label>Figure 110.</label><caption><p><italic><tp:taxon-name><tp:taxon-name-part taxon-name-part-type="genus" reg="Capsicum">Capsicum</tp:taxon-name-part><tp:taxon-name-part taxon-name-part-type="species" reg="regale">regale</tp:taxon-name-part></tp:taxon-name></italic><bold>A</bold> fruiting apical branch <bold>B</bold> unbranched inflorescence <bold>C</bold> flower <bold>D</bold> opened corolla <bold>E</bold> gynoecium <bold>F</bold> fruit. From <italic>Orejuela R. et al. 3034</italic>. Drawn by S. Montecchiesi. Published in <xref ref-type="bibr" rid="B40">Barboza et al. (2020b)</xref>, reproduced with permission.</p></caption><graphic xmlns:xlink="http://www.w3.org/1999/xlink" xlink:href="phytokeys-200-001_article-71667__-g110.jpg" position="float" orientation="portrait" xlink:type="simple" id="oo_695525.jpg"><uri content-type="original_file" xlink:type="simple">https://binary.pensoft.net/fig/695525</uri></graphic></fig><fig id="F111" position="float" orientation="portrait"><object-id xmlns:xlink="http://www.w3.org/1999/xlink" content-type="doi" xlink:type="simple">10.3897/phytokeys.200.71667.figure111</object-id><object-id xmlns:xlink="http://www.w3.org/1999/xlink" content-type="arpha" xlink:type="simple">4D68B563-1028-58AC-91BC-4B2864CAE8FB</object-id><label>Figure 111.</label><caption><p><italic><tp:taxon-name><tp:taxon-name-part taxon-name-part-type="genus" reg="Capsicum">Capsicum</tp:taxon-name-part><tp:taxon-name-part taxon-name-part-type="species" reg="regale">regale</tp:taxon-name-part></tp:taxon-name></italic>. <bold>A</bold> habitat <bold>B</bold> apical branch, showing leaf pairs dissimilar in shape and size <bold>C</bold> abaxial surface of leaf with purple main vein <bold>D</bold> forked inflorescence; note the scars of the deciduous flowers <bold>E</bold> flower, in lateral view, on an unbranched elongate inflorescence <bold>F, G</bold> flowers with and without pigmentation, respectively <bold>H–K</bold> various stages of fruit maturity <bold>K</bold> mature fruit showing the constriction between the pedicel and the berry (arrow) <bold>A–F, H–K</bold> from <italic>Orejuela R. et al. 3034</italic>, photos by A. Orejuela, P. Gonzáles and G.E Barboza <bold>G</bold> from <italic>Hoyos et al. 127</italic>, photo by L. Coca. Published in <xref ref-type="bibr" rid="B40">Barboza et al. (2020b)</xref>, reproduced with permission.</p></caption><graphic xmlns:xlink="http://www.w3.org/1999/xlink" xlink:href="phytokeys-200-001_article-71667__-g111.jpg" position="float" orientation="portrait" xlink:type="simple" id="oo_695526.jpg"><uri content-type="original_file" xlink:type="simple">https://binary.pensoft.net/fig/695526</uri></graphic></fig></tp:treatment-sec><tp:treatment-sec sec-type="material" id="SECID0E22XO"><title>Specimens examined.</title><p>See Suppl. material <xref ref-type="supplementary-material" rid="S4">4</xref>: Appendix 4.</p></tp:treatment-sec><tp:treatment-sec><!--Section generated to contain objects referenced in tp:taxon-treatment.--><fig id="F109" position="float" orientation="portrait"><object-id xmlns:xlink="http://www.w3.org/1999/xlink" content-type="doi" xlink:type="simple">10.3897/phytokeys.200.71667.figure109</object-id><object-id xmlns:xlink="http://www.w3.org/1999/xlink" content-type="arpha" xlink:type="simple">BEE16877-44F4-51D3-8359-464C375B5085</object-id><label>Figure 109.</label><caption><p>Distribution of <italic><tp:taxon-name><tp:taxon-name-part taxon-name-part-type="genus" reg="Capsicum">C.</tp:taxon-name-part><tp:taxon-name-part taxon-name-part-type="species" reg="recurvatum">recurvatum</tp:taxon-name-part></tp:taxon-name></italic> and <italic><tp:taxon-name><tp:taxon-name-part taxon-name-part-type="genus" reg="Capsicum">C.</tp:taxon-name-part><tp:taxon-name-part taxon-name-part-type="species" reg="regale">regale</tp:taxon-name-part></tp:taxon-name></italic>.</p></caption><graphic xmlns:xlink="http://www.w3.org/1999/xlink" xlink:href="phytokeys-200-001_article-71667__-g109.jpg" position="float" orientation="portrait" xlink:type="simple" id="oo_695524.jpg"><uri content-type="original_file" xlink:type="simple">https://binary.pensoft.net/fig/695524</uri></graphic></fig><supplementary-material xmlns:xlink="http://www.w3.org/1999/xlink" id="S4" position="float" orientation="portrait" xlink:type="simple"><object-id content-type="doi" xlink:type="simple">10.3897/phytokeys.200.71667.suppl4</object-id><object-id content-type="zenodo_dep_id" xlink:type="simple">7077091</object-id><object-id content-type="arpha" xlink:type="simple">2B21878C-9A4C-545F-9C67-441D4D944C74</object-id><label>Supplementary material 4</label><caption><p>Appendix 4. Specimens examined</p></caption><statement content-type="dataType"><label>Data type</label><p>Occurences (PDF file)</p></statement><statement content-type="notes"><label>Explanation note</label><p>Full information of the specimens examined for each <italic><tp:taxon-name><tp:taxon-name-part taxon-name-part-type="genus" reg="Capsicum">Capsicum</tp:taxon-name-part></tp:taxon-name></italic> species.</p></statement><media xlink:href="phytokeys-200-001_article-71667__-s004.pdf" mimetype="application" mime-subtype="pdf" position="float" orientation="portrait" xlink:type="simple" id="oo_695540.pdf"><uri content-type="original_file" xlink:type="simple">https://binary.pensoft.net/file/695540</uri></media><permissions><license xlink:type="simple"><license-p>This dataset is made available under the Open Database License (http://opendatacommons.org/licenses/odbl/1.0/). The Open Database License (ODbL) is a license agreement intended to allow users to freely share, modify, and use this Dataset while maintaining this same freedom for others, provided that the original source and author(s) are credited.</license-p></license></permissions><attrib specific-use="authors">Gloria E. Barboza, Carolina Carrizo García, Luciano de Bem Bianchetti, María V. Romero, Marisel Scaldaferro</attrib></supplementary-material></tp:treatment-sec><ref-list><ref id="B40"><mixed-citation xmlns:xlink="http://www.w3.org/1999/xlink" xlink:type="simple"><person-group><name name-style="western"><surname>Barboza</surname><given-names>GE</given-names></name><name name-style="western"><surname>Carrizo García</surname><given-names>C</given-names></name><name name-style="western"><surname>Scaldaferro</surname><given-names>M</given-names></name><name name-style="western"><surname>Bohs</surname><given-names>L</given-names></name></person-group> (<year>2020b</year>) <article-title>An amazing new <italic><tp:taxon-name><tp:taxon-name-part taxon-name-part-type="genus">Capsicum</tp:taxon-name-part></tp:taxon-name></italic> (<tp:taxon-name><tp:taxon-name-part taxon-name-part-type="family">Solanaceae</tp:taxon-name-part></tp:taxon-name>) species from the Andean-Amazonian Piedmont.</article-title><source>PhytoKeys</source><volume>167</volume>: <fpage>13</fpage>–<lpage>29</lpage>. <ext-link xlink:href="10.3897/phytokeys.167.57751" ext-link-type="doi" xlink:type="simple">https://doi.org/10.3897/phytokeys.167.57751</ext-link></mixed-citation></ref><ref id="B38"><mixed-citation xmlns:xlink="http://www.w3.org/1999/xlink" xlink:type="simple"><person-group><name name-style="western"><surname>Barboza</surname><given-names>GE</given-names></name><name name-style="western"><surname>Carrizo García</surname><given-names>C</given-names></name><name name-style="western"><surname>Leiva González</surname><given-names>S</given-names></name><name name-style="western"><surname>Scaldaferro</surname><given-names>M</given-names></name><name name-style="western"><surname>Reyes</surname><given-names>X</given-names></name></person-group> (<year>2019</year>) Four new species of <italic><tp:taxon-name><tp:taxon-name-part taxon-name-part-type="genus">Capsicum</tp:taxon-name-part></tp:taxon-name></italic> (<tp:taxon-name><tp:taxon-name-part taxon-name-part-type="family">Solanaceae</tp:taxon-name-part></tp:taxon-name>) from the tropical Andes and an update on the phylogeny of the genus. PLoS ONE 14(1): e0209792. <ext-link xlink:href="10.1371/journal.pone.0209792" ext-link-type="doi" xlink:type="simple">https://doi.org/10.1371/journal.pone.0209792</ext-link></mixed-citation></ref></ref-list></tp:taxon-treatment>
