# Supplementary material for: ﻿Monograph of wild and cultivated chili peppers (Capsicum L., Solanaceae)
Source: PhytoKeys. 2022 Jun 14;200:1–423. doi: 10.3897/phytokeys.200.71667 (PMC9881532; doi:10.3897/phytokeys.200.71667)
Supplement: XML Treatment for Capsicum rhomboideum [file phytokeys.200.71667-treatment46.xml]

<!DOCTYPE tp:taxon-treatment
  PUBLIC "-//TaxonX//DTD Taxonomic Treatment Publishing DTD v0 20100105//EN" "tax-treatment-NSO.dtd">
<tp:taxon-treatment xmlns:tp="http://www.plazi.org/taxpub"><tp:treatment-meta><kwd-group><label>Taxon classification</label><kwd>
              <named-content content-type="kingdom">Plantae</named-content>
            </kwd><kwd>
              <named-content content-type="order">Solanales</named-content>
            </kwd><kwd>
              <named-content content-type="family">Solanaceae</named-content>
            </kwd></kwd-group><mixed-citation publication-type="journal"><person-group><name><surname>Barboza</surname><given-names>Gloria E.</given-names></name><name><surname>García</surname><given-names>Carolina Carrizo</given-names></name><name><surname>Bianchetti</surname><given-names>Luciano de Bem</given-names></name><name><surname>Romero</surname><given-names>María V.</given-names></name><name><surname>Scaldaferro</surname><given-names>Marisel</given-names></name></person-group><article-title>﻿Monograph of wild and cultivated chili peppers (<italic><tp:taxon-name><tp:taxon-name-part taxon-name-part-type="genus" reg="Capsicum">Capsicum</tp:taxon-name-part></tp:taxon-name></italic> L., <tp:taxon-name><tp:taxon-name-part taxon-name-part-type="family">Solanaceae</tp:taxon-name-part></tp:taxon-name>)</article-title><source>PhytoKeys</source><day>14</day><month>06</month><year>2022</year><volume>200</volume><fpage>1</fpage><lpage>423</lpage><pub-id pub-id-type="doi">10.3897/phytokeys.200.71667</pub-id></mixed-citation></tp:treatment-meta><tp:nomenclature><label>﻿40.</label><tp:taxon-name>
            <object-id xmlns:xlink="http://www.w3.org/1999/xlink" content-type="arpha" xlink:type="simple">D2F5198A-71C3-5B18-96C7-67E6E95D17A9</object-id>
            <tp:taxon-name-part taxon-name-part-type="genus" reg="Capsicum">Capsicum</tp:taxon-name-part>
            <tp:taxon-name-part taxon-name-part-type="species" reg="rhomboideum">rhomboideum</tp:taxon-name-part>
          </tp:taxon-name><tp:taxon-authority>(Dunal) Kuntze, Revis. Gen. Pl. 2: 450. 1891.</tp:taxon-authority><xref ref-type="fig" rid="F112">Figs 112</xref><xref ref-type="fig" rid="F113">, 113</xref><tp:nomenclature-citation-list><tp:nomenclature-citation><tp:taxon-name>
                <tp:taxon-name-part taxon-name-part-type="genus" reg="Witheringia">Witheringia</tp:taxon-name-part>
                <tp:taxon-name-part taxon-name-part-type="species" reg="rhomboidea">rhomboidea</tp:taxon-name-part>
              </tp:taxon-name><comment>Dunal, Solan. Syn. 1. 1816. Type. Colombia. Quindio: “Mont Quindiu”, F.W.H.A. von Humboldt &amp; A. Bonpland s.n. (holotype: P-Bonpl. [P00670657]).</comment></tp:nomenclature-citation><tp:nomenclature-citation><tp:taxon-name>
                <tp:taxon-name-part taxon-name-part-type="genus" reg="Witheringia">Witheringia</tp:taxon-name-part>
                <tp:taxon-name-part taxon-name-part-type="species" reg="dumetorum">dumetorum</tp:taxon-name-part>
              </tp:taxon-name><comment>Dunal, Solan. Syn. 1. 1816. Type. Ecuador. Pasto: Pasto, F.W.H.A. von Humboldt &amp; A. Bonpland s.n. (holotype: P-Bonpl. [P00670658]).</comment></tp:nomenclature-citation><tp:nomenclature-citation><tp:taxon-name>
                <tp:taxon-name-part taxon-name-part-type="genus" reg="Witheringia">Witheringia</tp:taxon-name-part>
                <tp:taxon-name-part taxon-name-part-type="species" reg="ciliata">ciliata</tp:taxon-name-part>
              </tp:taxon-name><comment>Kunth, Nov. Gen. Sp. [H.B.K.] (quarto ed.) 3: 11. 1818. Type. Ecuador. Pasto: “<tp:taxon-name><tp:taxon-name-part taxon-name-part-type="genus" reg="Crescit">Crescit</tp:taxon-name-part></tp:taxon-name> in Andibus frigidis Pastoensium prope Tulcan, alt. 1580 hex.” [474 m], F.W.H.A. von Humboldt &amp; A. Bonpland s.n. (holotype: P [not found]; isotype: B destroyed, photo F neg. 2875]).</comment></tp:nomenclature-citation><tp:nomenclature-citation><tp:taxon-name>
                <tp:taxon-name-part taxon-name-part-type="genus" reg="Witheringia">Witheringia</tp:taxon-name-part>
                <tp:taxon-name-part taxon-name-part-type="species" reg="mollis">mollis</tp:taxon-name-part>
              </tp:taxon-name><comment>Kunth, Nov. Gen. Sp. [H.B.K.] (quarto ed.) 3: 12. 1818. Type. Peru. Cajamarca: “<tp:taxon-name><tp:taxon-name-part taxon-name-part-type="genus" reg="Crescit">Crescit</tp:taxon-name-part></tp:taxon-name> in Regno Peruviano prope urbem Caxamarca, alt. 1500 hex” [450 m], F.W.H.A. von Humboldt &amp; A. Bonpland s.n. (lectotype, designated here: P-Bonpl. [P00670656]; isotype: B [destroyed, photo F neg. 2877]).</comment></tp:nomenclature-citation><tp:nomenclature-citation><tp:taxon-name>
                <tp:taxon-name-part taxon-name-part-type="genus" reg="Capsicum">Capsicum</tp:taxon-name-part>
                <tp:taxon-name-part taxon-name-part-type="species" reg="aggregatum">aggregatum</tp:taxon-name-part>
              </tp:taxon-name><comment>Willd. ex Roem. &amp; Schult., Syst. Veg., ed. 15 bis [Roemer &amp; Schultes] 4: 809. 1819. Type. No locality information given “Habitat …”, “<tp:taxon-name><tp:taxon-name-part taxon-name-part-type="genus" reg="Capsicum">Capsicum</tp:taxon-name-part><tp:taxon-name-part taxon-name-part-type="species" reg="aggregatum">aggregatum</tp:taxon-name-part></tp:taxon-name>, herb. Willd.)” (holotype: B [B-W04434-01-0]).</comment></tp:nomenclature-citation><tp:nomenclature-citation><tp:taxon-name>
                <tp:taxon-name-part taxon-name-part-type="genus" reg="Witheringia">Witheringia</tp:taxon-name-part>
                <tp:taxon-name-part taxon-name-part-type="species" reg="diversifolia">diversifolia</tp:taxon-name-part>
              </tp:taxon-name><comment>Klotzsch ex Walp., Repert. Bot. Syst. (Walpers) 3: 29. 1844. Type. Cultivated in Berlin Botanical Garden, Germany “In Mexico- (Floruit in horto Berolinensi botanico mense Aprili anni 1841)” (no specimens cited; no original material found).</comment></tp:nomenclature-citation><tp:nomenclature-citation><tp:taxon-name>
                <tp:taxon-name-part taxon-name-part-type="genus" reg="Brachistus">Brachistus</tp:taxon-name-part>
                <tp:taxon-name-part taxon-name-part-type="species" reg="ciliatus">ciliatus</tp:taxon-name-part>
              </tp:taxon-name><comment>(Kunth) Miers, Ann. Mag. Nat. Hist. ser. 2, 3(16): 263. 1849. Type. Based on <tp:taxon-name><tp:taxon-name-part taxon-name-part-type="genus" reg="Witheringia">Witheringia</tp:taxon-name-part><tp:taxon-name-part taxon-name-part-type="species" reg="ciliata">ciliata</tp:taxon-name-part></tp:taxon-name> Kunth.</comment></tp:nomenclature-citation><tp:nomenclature-citation><tp:taxon-name>
                <tp:taxon-name-part taxon-name-part-type="genus" reg="Brachistus">Brachistus</tp:taxon-name-part>
                <tp:taxon-name-part taxon-name-part-type="species" reg="rhomboideus">rhomboideus</tp:taxon-name-part>
              </tp:taxon-name><comment>(Dunal) Miers, Ann. Mag. Nat. Hist. ser. 2, 3(16): 264. 1849. Type. Based on <tp:taxon-name><tp:taxon-name-part taxon-name-part-type="genus" reg="Witheringia">Witheringia</tp:taxon-name-part><tp:taxon-name-part taxon-name-part-type="species" reg="rhomboidea">rhomboidea</tp:taxon-name-part></tp:taxon-name> Dunal.</comment></tp:nomenclature-citation><tp:nomenclature-citation><tp:taxon-name>
                <tp:taxon-name-part taxon-name-part-type="genus" reg="Brachistus">Brachistus</tp:taxon-name-part>
                <tp:taxon-name-part taxon-name-part-type="species" reg="mollis">mollis</tp:taxon-name-part>
              </tp:taxon-name><comment>(Kunth) Miers, Ann. Mag. Nat. Hist. ser. 2, 3(16): 264. 1849. Type. Based on <tp:taxon-name><tp:taxon-name-part taxon-name-part-type="genus" reg="Witheringia">Witheringia</tp:taxon-name-part><tp:taxon-name-part taxon-name-part-type="species" reg="mollis">mollis</tp:taxon-name-part></tp:taxon-name> Kunth.</comment></tp:nomenclature-citation><tp:nomenclature-citation><tp:taxon-name>
                <tp:taxon-name-part taxon-name-part-type="genus" reg="Brachistus">Brachistus</tp:taxon-name-part>
                <tp:taxon-name-part taxon-name-part-type="species" reg="dumetorum">dumetorum</tp:taxon-name-part>
              </tp:taxon-name><comment>(Dunal) Miers, Ann. Mag. Nat. Hist. ser. 2, 3(16): 265. 1849. Type. Based on <tp:taxon-name><tp:taxon-name-part taxon-name-part-type="genus" reg="Witheringia">Witheringia</tp:taxon-name-part><tp:taxon-name-part taxon-name-part-type="species" reg="dumetorum">dumetorum</tp:taxon-name-part></tp:taxon-name> Dunal.</comment></tp:nomenclature-citation><tp:nomenclature-citation><tp:taxon-name>
                <tp:taxon-name-part taxon-name-part-type="genus" reg="Brachistus">Brachistus</tp:taxon-name-part>
                <tp:taxon-name-part taxon-name-part-type="species" reg="diversifolius">diversifolius</tp:taxon-name-part>
              </tp:taxon-name><comment>(Klotzsch ex Walp.) Miers, Ann. Mag. Nat. Hist. ser. 2, 3(16): 268. 1849. Type. Based on <tp:taxon-name><tp:taxon-name-part taxon-name-part-type="genus" reg="Witheringia">Witheringia</tp:taxon-name-part><tp:taxon-name-part taxon-name-part-type="species" reg="diversifolia">diversifolia</tp:taxon-name-part></tp:taxon-name> Klotzsch ex Walp.</comment></tp:nomenclature-citation><tp:nomenclature-citation><tp:taxon-name>
                <tp:taxon-name-part taxon-name-part-type="genus" reg="Fregirardia">Fregirardia</tp:taxon-name-part>
                <tp:taxon-name-part taxon-name-part-type="species" reg="luteiflora">luteiflora</tp:taxon-name-part>
              </tp:taxon-name><comment>Dunal ex Delile, Ind. Sem. Hort. Monsp.: 7. 1849. Type. Cultivated in Montpellier, France. “Hort. Montpellier”, 17 Feb 1849, M.F. Dunal s.n. (lectotype, designated by <xref ref-type="bibr" rid="B201">Hunziker 1971</xref>, p. 253: MPU, second step designated here: MPU [MPU023032]); isolectotypes: HBG [HBG-511320, G-DC [G00200559], MPU [MPU023031]).</comment></tp:nomenclature-citation><tp:nomenclature-citation><tp:taxon-name>
                <tp:taxon-name-part taxon-name-part-type="genus" reg="Fregirardia">Fregirardia</tp:taxon-name-part>
                <tp:taxon-name-part taxon-name-part-type="species" reg="rhomboidea">rhomboidea</tp:taxon-name-part>
              </tp:taxon-name><comment>(Dunal) Dunal, Prodr. [A. P. de Candolle] 13(1): 504. 1852. Type. Based on <tp:taxon-name><tp:taxon-name-part taxon-name-part-type="genus" reg="Witheringia">Witheringia</tp:taxon-name-part><tp:taxon-name-part taxon-name-part-type="species" reg="rhomboidea">rhomboidea</tp:taxon-name-part></tp:taxon-name> Dunal.</comment></tp:nomenclature-citation><tp:nomenclature-citation><tp:taxon-name>
                <tp:taxon-name-part taxon-name-part-type="genus" reg="Fregirardia">Fregirardia</tp:taxon-name-part>
                <tp:taxon-name-part taxon-name-part-type="species" reg="dumetorum">dumetorum</tp:taxon-name-part>
              </tp:taxon-name><comment>(Dunal) Dunal, Prodr. [A. P. de Candolle] 13(1): 504. 1852. Type. Based on <tp:taxon-name><tp:taxon-name-part taxon-name-part-type="genus" reg="Witheringia">Witheringia</tp:taxon-name-part><tp:taxon-name-part taxon-name-part-type="species" reg="dumetorum">dumetorum</tp:taxon-name-part></tp:taxon-name> Dunal.</comment></tp:nomenclature-citation><tp:nomenclature-citation><tp:taxon-name>
                <tp:taxon-name-part taxon-name-part-type="genus" reg="Fregirardia">Fregirardia</tp:taxon-name-part>
                <tp:taxon-name-part taxon-name-part-type="species" reg="mollis">mollis</tp:taxon-name-part>
              </tp:taxon-name><comment>(Kunth) Dunal, Prodr. [A. P. de Candolle] 13(1): 505. 1852. Type. Based on <tp:taxon-name><tp:taxon-name-part taxon-name-part-type="genus" reg="Witheringia">Witheringia</tp:taxon-name-part><tp:taxon-name-part taxon-name-part-type="species" reg="mollis">mollis</tp:taxon-name-part></tp:taxon-name> Kunth.</comment></tp:nomenclature-citation><tp:nomenclature-citation><tp:taxon-name>
                <tp:taxon-name-part taxon-name-part-type="genus" reg="Fregirardia">Fregirardia</tp:taxon-name-part>
                <tp:taxon-name-part taxon-name-part-type="species" reg="vargasii">vargasii</tp:taxon-name-part>
              </tp:taxon-name><comment>Dunal, Prodr. [A. P. de Candolle] 13(1): 505. 1852. Type. Venezuela. Distrito Federal: Circa Caracas, 1830, <italic>J.M. Vargas 249</italic> (holotype: G-DC [G00200549; isotype: MPU [MPU023030]).</comment></tp:nomenclature-citation><tp:nomenclature-citation><tp:taxon-name>
                <tp:taxon-name-part taxon-name-part-type="genus" reg="Solanum">Solanum</tp:taxon-name-part>
                <tp:taxon-name-part taxon-name-part-type="species" reg="mendax">mendax</tp:taxon-name-part>
              </tp:taxon-name><comment>Van Heurck &amp; Müll.Arg., Observ. Bot. (Van Heurck): 61. 1870. Type. Ecuador. Tungurahua: Baños, Aug 1857, <italic>R. Spruce 5050</italic> (lectotype, designated by <xref ref-type="bibr" rid="B32">Barboza 2011</xref>, pg. 29: K [K000201915]; isolectotypes: BM [BM000777290], E [E00202462], G (G0342803, G00342804], GH [GH00077720], K [K000201792, K000201915], MO [MO-1287475, acc. # 1691274, MO-1287476, acc. # 1781034], P [P00410209], W [W-Rchb. 1889-0294613, W-Rchb. 1889-0223014]).</comment></tp:nomenclature-citation><tp:nomenclature-citation><tp:taxon-name>
                <tp:taxon-name-part taxon-name-part-type="genus" reg="Brachistus">Brachistus</tp:taxon-name-part>
                <tp:taxon-name-part taxon-name-part-type="species" reg="pringlei">pringlei</tp:taxon-name-part>
              </tp:taxon-name><comment>S.Watson, Proc. Amer. Acad. Arts 25: 159. 1890. Type. Mexico. Nuevo León: in the Sierra de la Silla near Monterrey, 28 May 1889, <italic>C. G. Pringle 2544</italic> (holotype: GH [00936714]; isotypes: AC [AC00320467], BKL [BKL00004329], BR [BR0000005530854, BR0000005531189], CM [CM1923, acc. # 260433], COLO [00352195], E [E00570143], EAP [EAP71917], F [v0072759F], G [G00342807], GOET [GOET003410], K [K000585889], KFTA [KFTA0002452, KFTA0002453], M [M-0171536], MEL [MEL2442144], MEXU [00028827], MO [MO-022273, acc. # 3727961; MO-153287, acc. # 1768532], NA [NA-0026220], NDG [NDG44985], NY [00138549, 00138550], P [P00410033, P00410034], PH [PH00008049], PUL [PUL00000045], RSA [RSA0006263, acc. # 102428], S [acc. # S-G-1004], UC [UC548235], US [00027409, acc. # 48601], VT [UVMVT026402], W [acc. # 1890-0000820], WU [acc. # 0033958]).</comment></tp:nomenclature-citation><tp:nomenclature-citation><tp:taxon-name>
                <tp:taxon-name-part taxon-name-part-type="genus" reg="Capsicum">Capsicum</tp:taxon-name-part>
                <tp:taxon-name-part taxon-name-part-type="species" reg="ciliatum">ciliatum</tp:taxon-name-part>
              </tp:taxon-name><comment>(Kunth) Kuntze, Revis. Gen. Pl. 2: 450. 1891. Type. Based on <tp:taxon-name><tp:taxon-name-part taxon-name-part-type="genus" reg="Witheringia">Witheringia</tp:taxon-name-part><tp:taxon-name-part taxon-name-part-type="species" reg="ciliata">ciliata</tp:taxon-name-part></tp:taxon-name> Kunth.</comment></tp:nomenclature-citation><tp:nomenclature-citation><tp:taxon-name>
                <tp:taxon-name-part taxon-name-part-type="genus" reg="Capsicum">Capsicum</tp:taxon-name-part>
                <tp:taxon-name-part taxon-name-part-type="species" reg="diversifolium">diversifolium</tp:taxon-name-part>
              </tp:taxon-name><comment>(Klotzsch ex Walp.) Kuntze, Revis. Gen. Pl. 2: 450. 1891. Type. Based on <tp:taxon-name><tp:taxon-name-part taxon-name-part-type="genus" reg="Witheringia">Witheringia</tp:taxon-name-part><tp:taxon-name-part taxon-name-part-type="species" reg="diversifolia">diversifolia</tp:taxon-name-part></tp:taxon-name> Klotzsch ex Walp.</comment></tp:nomenclature-citation><tp:nomenclature-citation><tp:taxon-name>
                <tp:taxon-name-part taxon-name-part-type="genus" reg="Capsicum">Capsicum</tp:taxon-name-part>
                <tp:taxon-name-part taxon-name-part-type="species" reg="dumetorum">dumetorum</tp:taxon-name-part>
              </tp:taxon-name><comment>(Dunal) Kuntze, Revis. Gen. Pl. 2: 450. 1891. Type. Based on <tp:taxon-name><tp:taxon-name-part taxon-name-part-type="genus" reg="Witheringia">Witheringia</tp:taxon-name-part><tp:taxon-name-part taxon-name-part-type="species" reg="dumetorum">dumetorum</tp:taxon-name-part></tp:taxon-name> Dunal.</comment></tp:nomenclature-citation><tp:nomenclature-citation><tp:taxon-name>
                <tp:taxon-name-part taxon-name-part-type="genus" reg="Capsicum">Capsicum</tp:taxon-name-part>
                <tp:taxon-name-part taxon-name-part-type="species" reg="molle">molle</tp:taxon-name-part>
              </tp:taxon-name><comment>(Kunth) Kuntze, Revis. Gen. Pl. 2: 450. 1891. Type. Based on <tp:taxon-name><tp:taxon-name-part taxon-name-part-type="genus" reg="Witheringia">Witheringia</tp:taxon-name-part><tp:taxon-name-part taxon-name-part-type="species" reg="mollis">mollis</tp:taxon-name-part></tp:taxon-name> Kunth.</comment></tp:nomenclature-citation><tp:nomenclature-citation><tp:taxon-name>
                <tp:taxon-name-part taxon-name-part-type="genus" reg="Capsicum">Capsicum</tp:taxon-name-part>
                <tp:taxon-name-part taxon-name-part-type="species" reg="vargasii">vargasii</tp:taxon-name-part>
              </tp:taxon-name><comment>(Dunal) Kuntze, Revis. Gen. Pl. 2: 450.1891. Type. Based on <tp:taxon-name><tp:taxon-name-part taxon-name-part-type="genus" reg="Fregirardia">Fregirardia</tp:taxon-name-part><tp:taxon-name-part taxon-name-part-type="species" reg="vargasii">vargasii</tp:taxon-name-part></tp:taxon-name> Dunal.</comment></tp:nomenclature-citation><tp:nomenclature-citation><tp:taxon-name>
                <tp:taxon-name-part taxon-name-part-type="genus" reg="Capsicum">Capsicum</tp:taxon-name-part>
                <tp:taxon-name-part taxon-name-part-type="species" reg="mendax">mendax</tp:taxon-name-part>
              </tp:taxon-name><comment>(Van Heurck &amp; Müll.Arg.) J.F.Macbr., Candollea 5: 402. 1934. Type. Based on <tp:taxon-name><tp:taxon-name-part taxon-name-part-type="genus" reg="Solanum">Solanum</tp:taxon-name-part><tp:taxon-name-part taxon-name-part-type="species" reg="mendax">mendax</tp:taxon-name-part></tp:taxon-name> Van Heurck &amp; Müll. Arg.</comment></tp:nomenclature-citation><tp:nomenclature-citation><tp:taxon-name>
                <tp:taxon-name-part taxon-name-part-type="genus" reg="Brachistus">Brachistus</tp:taxon-name-part>
                <tp:taxon-name-part taxon-name-part-type="species" reg="haughtii">haughtii</tp:taxon-name-part>
              </tp:taxon-name><comment>Svenson, Amer. J. Bot. 33: 481, t. 19, f. 2. 1946. Type. Peru. Piura: summit of Cerro Prieto, <named-content xmlns:xlink="http://www.w3.org/1999/xlink" content-type="dwc:verbatimCoordinates" xlink:type="simple"><named-content content-type="geo-json" specific-use="{&#34;type&#34;:&#34;Point&#34;,&#34;coordinates&#34;:[-81.250000,-4.750000]}" id="NCID0EXOYO" xlink:type="simple">4°45'S, 81°15'W</named-content></named-content>, 2500 ft elev., 28/30 Mar 1941, <italic>O. Haught &amp; H.K. Svenson 11621</italic> (holotype: BKL [BKL00004328]).</comment></tp:nomenclature-citation><tp:nomenclature-citation><tp:taxon-name>
                <tp:taxon-name-part taxon-name-part-type="genus" reg="Capsicum">Capsicum</tp:taxon-name-part>
                <tp:taxon-name-part taxon-name-part-type="species" reg="pringlei">pringlei</tp:taxon-name-part>
              </tp:taxon-name><comment>(S.Watson) J.F.Macbr. &amp; Standl., Publ. Field <tp:taxon-name><tp:taxon-name-part taxon-name-part-type="genus" reg="Mus">Mus</tp:taxon-name-part></tp:taxon-name>. Nat. Hist., Bot. Ser. 11: 173. 1936. Type. Based on <tp:taxon-name><tp:taxon-name-part taxon-name-part-type="genus" reg="Brachistus">Brachistus</tp:taxon-name-part><tp:taxon-name-part taxon-name-part-type="species" reg="pringlei">pringlei</tp:taxon-name-part></tp:taxon-name> S.Watson.</comment></tp:nomenclature-citation><tp:nomenclature-citation><tp:taxon-name>
                <tp:taxon-name-part taxon-name-part-type="genus" reg="Brachistus">Brachistus</tp:taxon-name-part>
                <tp:taxon-name-part taxon-name-part-type="species" reg="vargasii">vargasii</tp:taxon-name-part>
              </tp:taxon-name><comment>(Dunal) Pittier, Cat. Fl. Venez. [Pittier] 2: 358. 1947. Type. Based on <tp:taxon-name><tp:taxon-name-part taxon-name-part-type="genus" reg="Fregirardia">Fregirardia</tp:taxon-name-part><tp:taxon-name-part taxon-name-part-type="species" reg="vargasii">vargasii</tp:taxon-name-part></tp:taxon-name> Dunal.</comment></tp:nomenclature-citation><tp:nomenclature-citation><tp:taxon-name>
                <tp:taxon-name-part taxon-name-part-type="genus" reg="Capsicum">Capsicum</tp:taxon-name-part>
                <tp:taxon-name-part taxon-name-part-type="species" reg="haughtii">haughtii</tp:taxon-name-part>
              </tp:taxon-name><comment>(Svenson) J.F.Macbr., Publ. Field <tp:taxon-name><tp:taxon-name-part taxon-name-part-type="genus" reg="Mus">Mus</tp:taxon-name-part></tp:taxon-name>. Nat. Hist., Bot. Ser. 13 (V-B, 1): 72. 1962. Type. Based on <tp:taxon-name><tp:taxon-name-part taxon-name-part-type="genus" reg="Brachistus">Brachistus</tp:taxon-name-part><tp:taxon-name-part taxon-name-part-type="species" reg="haughtii">haughtii</tp:taxon-name-part></tp:taxon-name> Svenson.</comment></tp:nomenclature-citation></tp:nomenclature-citation-list></tp:nomenclature><tp:treatment-sec sec-type="material" id="SECID0EPRYO"><title>Type.</title><p>Based on <italic><tp:taxon-name><tp:taxon-name-part taxon-name-part-type="genus" reg="Witheringia">Witheringia</tp:taxon-name-part><tp:taxon-name-part taxon-name-part-type="species" reg="rhomboidea">rhomboidea</tp:taxon-name-part></tp:taxon-name></italic> Dunal.</p></tp:treatment-sec><tp:treatment-sec sec-type="description" id="SECID0EASYO"><title>Description.</title><p>Erect, slender and sprawling shrubs or rarely trees (0.5–) 2–3 (–5) m tall, with the main stem 1.8–2.5 cm in diameter at base, profusely branched above, the branches erect or decumbent. Young stems terete or slightly angled, somewhat rigid, glabrous or sparsely to densely pubescent with white or rarely ochraceous, antrorse or spreading, simple, uniseriate, eglandular trichomes 0.3–0.9 mm long or furcate to 3–5-branched (or more) trichomes 0.2–0.8 (–1.5) mm long; nodes green; bark of older stems longitudinally ridged, grey, dark brown or brownish-purple; lenticels abundant, white or light brown. Sympodial units difoliate, the leaves geminate; leaf pair unequal in size and similar or dissimilar in shape. Leaves membranous, discolorous, dark green, slightly glossy above, dull light green, with the primary vein raised beneath, moderately pubescent to glabrous adaxially, moderately to densely pubescent abaxially, with similar antrorse trichomes like those of the stems, sometimes a tuft of trichomes in the vein axils beneath; blades of major leaves (4–) 4.8–12 cm long, 2–5 cm wide, ovate, elliptic or rhomboid-ovate, the major veins 4–6 on each side of mid-vein, the base attenuate or truncate, sometimes asymmetric, the margins entire, the apex acute or obtuse-acuminate; petioles 0.5–1.5 (–1.8) cm, with moderate to dense pubescence of spreading trichomes; blades of minor leaves 2–3 cm long, 1.5–2.5 cm wide, ovate or rhomboid-ovate, the major veins 3–4 on each side of mid-vein, the base short-attenuate, the margins entire, the apex acute or obtuse; petioles 0.3–0.8 cm with similar pubescence as major leaves. Inflorescences axillary, 3–8 (–13)-flowers per axil, rarely solitary; flowering pedicels (8–) 11–28 mm, terete or slightly striate, pendent, non-geniculate at anthesis, green, glabrescent to densely pubescent, the eglandular trichomes short or long, spreading or antrorse; pedicels scars conspicuous, corky. Buds globose, yellow or green. Flowers 5-merous. Calyx 2.7–3.8 mm long, 5–6 mm wide, cup-shaped, green, glabrescent to densely pubescent with antrorse or spreading simple, furcate or dendritic trichomes 0.3–0.8 mm long, the calyx appendages usually five (rare 3–4), 0.9–3 mm long, subequal, erect or spreading, linear-subulate, 0.0–0.3 mm below the margin, with the same pubescence as the calyx tube. Corolla (5–) 6–10 mm long, (8–) 10–12 mm in diameter, yellow, sometimes tinged greenish outside and within, campanulate or campanulate-rotate with a wide interpetalar membrane connecting the lobes up to the distal end, hardly lobed, glabrous adaxially and abaxially, the tube (4.4–) 5.4–9 mm long, the lobes 0.6–1 mm long, 1.6–1.9 mm wide, broadly ovate, the margins finely ciliate, the tips cucullate, papillate. Stamens five, equal; filaments 1.2–2.3 mm long, pale yellow or light green, inserted on the corolla 1–1.3 mm from the base, with auricles fused to the corolla at the point of insertion; anthers (1.4–) 1.6–2.3 mm long, ellipsoid, pale yellow or yellow, not connivent at anthesis. Gynoecium with ovary 1.3–1.6 mm long, 1.2–1.3 mm in diameter, greenish-white, ovoid; ovules more than two per locule; nectary 0.5–0.6 mm tall; styles homomorphic, 3.9–5.8 mm long, barely exserted beyond the anthers, pale yellow, clavate; stigma 0.25–0.5 mm long, 0.4–0.6 mm wide, usually bilobed, light green. Berry 5–9 mm in diameter, globose or globose-depressed, green when immature, bright red turning dark burgundy at maturity, non-pungent, the pericarp thick, opaque, lacking giant cells (endocarp smooth); stone cells absent; fruiting pedicels 15–35 mm long, pendent, terete or angled, widened distally, green; fruiting calyx 4–5 mm in diameter, persistent, not accrescent, discoid, green, the appendages 3–6 mm long, spreading or reflexed. Seeds 24–60 per fruit, 2.4–2.8 mm long, 1.8–2.2 mm wide, C-shaped, reniform, rarely teardrop-shaped, dark brown, rarely light brown, the seed coat reticulate (<abbrev xmlns:xlink="http://www.w3.org/1999/xlink" xlink:title="stereomicroscope" id="ABBRID0EGSYO" xlink:type="simple">SM</abbrev>), reticulate-cerebelloid (<abbrev xmlns:xlink="http://www.w3.org/1999/xlink" xlink:title="scanning electron microscope" id="ABBRID0EKSYO" xlink:type="simple">SEM</abbrev>), the cells irregular in shape, the lateral walls mostly sinuate, wavy at margins; embryo annular or imbricate.</p><fig id="F112" position="float" orientation="portrait"><object-id xmlns:xlink="http://www.w3.org/1999/xlink" content-type="doi" xlink:type="simple">10.3897/phytokeys.200.71667.figure112</object-id><object-id xmlns:xlink="http://www.w3.org/1999/xlink" content-type="arpha" xlink:type="simple">AF5F3783-3CDE-55F7-ABD1-4A957E7B28BB</object-id><label>Figure 112.</label><caption><p><italic><tp:taxon-name><tp:taxon-name-part taxon-name-part-type="genus" reg="Capsicum">Capsicum</tp:taxon-name-part><tp:taxon-name-part taxon-name-part-type="species" reg="rhomboideum">rhomboideum</tp:taxon-name-part></tp:taxon-name></italic><bold>A</bold> reproductive branch <bold>B</bold> flower <bold>C</bold> calyx <bold>D</bold> eglandular trichome of the calyx <bold>E, F</bold> branched trichomes of the calyx <bold>G</bold> glandular trichome of the abaxial surface of the calyx <bold>H</bold> sector of opened corolla <bold>I</bold> eglandular trichome of the corolla lobes <bold>J</bold> gynoecium <bold>K</bold> fruit <bold>L</bold> fruit, in cross section <bold>M</bold> anatomical detail of the pericarp (note the absence of giant cells in the mesocarp) <bold>N</bold> seed <bold>O</bold> seed, in cross section <bold>P</bold> structure of seed coat at the seed margin <bold>Q</bold> structure of seed coat at the seed body <bold>R</bold> embryo <bold>A</bold> from <italic>Parra V. 089</italic><bold>B–D, G–J</bold> from <italic>Moore 3831</italic><bold>E, F</bold> from <italic>Haught &amp; Svenson 11621</italic><bold>K–R</bold> from <italic>Acosta Solís 14234</italic>. Drawn by N. de Flury. Published in <xref ref-type="bibr" rid="B207">Hunziker (2001)</xref>, reproduced with permission.</p></caption><graphic xmlns:xlink="http://www.w3.org/1999/xlink" xlink:href="phytokeys-200-001_article-71667__-g112.jpg" position="float" orientation="portrait" xlink:type="simple" id="oo_695527.jpg"><uri content-type="original_file" xlink:type="simple">https://binary.pensoft.net/fig/695527</uri></graphic></fig><fig id="F113" position="float" orientation="portrait"><object-id xmlns:xlink="http://www.w3.org/1999/xlink" content-type="doi" xlink:type="simple">10.3897/phytokeys.200.71667.figure113</object-id><object-id xmlns:xlink="http://www.w3.org/1999/xlink" content-type="arpha" xlink:type="simple">FA3D1466-0DD6-5DA6-BA22-112489273D38</object-id><label>Figure 113.</label><caption><p><italic><tp:taxon-name><tp:taxon-name-part taxon-name-part-type="genus" reg="Capsicum">Capsicum</tp:taxon-name-part><tp:taxon-name-part taxon-name-part-type="species" reg="rhomboideum">rhomboideum</tp:taxon-name-part></tp:taxon-name></italic><bold>A</bold> plant <bold>B</bold> main stem with lenticels flower buds <bold>C</bold> branch showing leaf pair dissimilar in shape and size <bold>D</bold> reproductive branch <bold>E</bold> flower bud <bold>F</bold> flower, in lateral view <bold>G</bold> flower, seen from behind <bold>H, J</bold> flower, in front view, showing connivent and not connivent anthers, respectively <bold>I</bold> node with a pendent flower and pedicels scars <bold>K</bold> mature fruits <bold>A, J</bold> from <italic>Barboza &amp; Leiva González 4854</italic><bold>B, D–F</bold> from <italic>Leiva González 6585</italic><bold>C, G</bold> from <italic>Barboza et al. 5050</italic><bold>H, I, K</bold> from <italic>M. Scaldaferro 73</italic>. Photos by G.E. Barboza.</p></caption><graphic xmlns:xlink="http://www.w3.org/1999/xlink" xlink:href="phytokeys-200-001_article-71667__-g113.jpg" position="float" orientation="portrait" xlink:type="simple" id="oo_695528.jpg"><uri content-type="original_file" xlink:type="simple">https://binary.pensoft.net/fig/695528</uri></graphic></fig></tp:treatment-sec><tp:treatment-sec sec-type="distribution" id="SECID0EYWYO"><title>Distribution.</title><p><italic><tp:taxon-name><tp:taxon-name-part taxon-name-part-type="genus" reg="Capsicum">Capsicum</tp:taxon-name-part><tp:taxon-name-part taxon-name-part-type="species" reg="rhomboideum">rhomboideum</tp:taxon-name-part></tp:taxon-name></italic> is widely distributed from Mexico and Central America to northern Peru (Fig. <xref ref-type="fig" rid="F114">114</xref>).</p><fig id="F114" position="float" orientation="portrait"><object-id xmlns:xlink="http://www.w3.org/1999/xlink" content-type="doi" xlink:type="simple">10.3897/phytokeys.200.71667.figure114</object-id><object-id xmlns:xlink="http://www.w3.org/1999/xlink" content-type="arpha" xlink:type="simple">A9D7AD34-CF74-5EB4-A470-9C47E1BA0DE7</object-id><label>Figure 114.</label><caption><p>Distribution of <italic><tp:taxon-name><tp:taxon-name-part taxon-name-part-type="genus" reg="Capsicum">C.</tp:taxon-name-part><tp:taxon-name-part taxon-name-part-type="species" reg="rhomboideum">rhomboideum</tp:taxon-name-part></tp:taxon-name></italic> and <italic><tp:taxon-name><tp:taxon-name-part taxon-name-part-type="genus" reg="Capsicum">C.</tp:taxon-name-part><tp:taxon-name-part taxon-name-part-type="species" reg="schottianum">schottianum</tp:taxon-name-part></tp:taxon-name></italic>.</p></caption><graphic xmlns:xlink="http://www.w3.org/1999/xlink" xlink:href="phytokeys-200-001_article-71667__-g114.jpg" position="float" orientation="portrait" xlink:type="simple" id="oo_695529.jpg"><uri content-type="original_file" xlink:type="simple">https://binary.pensoft.net/fig/695529</uri></graphic></fig></tp:treatment-sec><tp:treatment-sec sec-type="ecology" id="SECID0EQYYO"><title>Ecology.</title><p><italic><tp:taxon-name><tp:taxon-name-part taxon-name-part-type="genus" reg="Capsicum">Capsicum</tp:taxon-name-part><tp:taxon-name-part taxon-name-part-type="species" reg="rhomboideum">rhomboideum</tp:taxon-name-part></tp:taxon-name></italic> is ecologically adapted to different vegetation formations, but grows mostly in xerophytic thickets and dry forests or in tropical deciduous forests, at 250–2,500 (–3,000) m elevation.</p></tp:treatment-sec><tp:treatment-sec sec-type="phenology" id="SECID0EBZYO"><title>Phenology.</title><p>Flowering and fruiting all year.</p></tp:treatment-sec><tp:treatment-sec sec-type="Chromosome number" id="SECID0EGZYO"><title>Chromosome number.</title><p>2<italic>n</italic> = 2x = 26 (<xref ref-type="bibr" rid="B369">Pickersgill 1977</xref>, as <italic><tp:taxon-name><tp:taxon-name-part taxon-name-part-type="genus" reg="Capsicum">C.</tp:taxon-name-part><tp:taxon-name-part taxon-name-part-type="species" reg="ciliatum">ciliatum</tp:taxon-name-part></tp:taxon-name></italic>; <xref ref-type="bibr" rid="B317">Moscone et al. 2007</xref>; <xref ref-type="bibr" rid="B428">Scaldaferro et al. 2013</xref>).</p></tp:treatment-sec><tp:treatment-sec sec-type="Common names" id="SECID0EF1YO"><title>Common names.</title><p><bold>Colombia</bold>: Tinto (Norte de Santander, <italic>Garganta 857</italic>); <bold>Ecuador</bold>: Arrayán (Chimborazo, <italic>Cerón 15714</italic>), Motupe (Imbabura, <italic>Vivar C. s.n.</italic>), Caspi morocho (Chimborazo, <italic>Scolnik 1594</italic>), Hierva dura (Carchi, <italic>Cerón 11092</italic>), Hierba mora (Pichincha, <italic>Cerón 6953</italic>), 7 varas (Pichincha, <italic>Cerón 13171</italic>); <bold>El Salvador</bold>: Mora silvestre (San Miguel, <italic>Villacorta et al. 2819</italic>), Veranera silvestre (Ahuachapán, <italic>Sandoval 308</italic>), Arito de niña (Ahuachapán, <italic>Sandoval 550</italic>); <bold>Venezuela</bold>: Cachimbito (Distrito Federal, <italic>Buschel s.n.</italic>),</p></tp:treatment-sec><tp:treatment-sec sec-type="Indigenous name" id="SECID0EP3YO"><title>Indigenous name.</title><p><bold>Mexico.</bold> Tumaltez (Tzeltal, Chiapas, <italic>Alonso Méndez 7709</italic>).</p></tp:treatment-sec><tp:treatment-sec sec-type="Uses" id="SECID0EZ3YO"><title>Uses.</title><p><bold>Ecuador</bold>. Long stems are used to make drum hoops (<italic>Cerón 13171</italic>). Used in medicine (see Table <xref ref-type="table" rid="T3">3</xref>).</p></tp:treatment-sec><tp:treatment-sec sec-type="Preliminary conservation assessment" id="SECID0EH4YO"><title>Preliminary conservation assessment.</title><p><abbrev xmlns:xlink="http://www.w3.org/1999/xlink" xlink:title="extent of occurrence" id="ABBRID0EN4YO" xlink:type="simple">EOO</abbrev> (7,747,997.619 km<sup>2</sup>); <abbrev xmlns:xlink="http://www.w3.org/1999/xlink" xlink:title="area of occupancy" id="ABBRID0ET4YO" xlink:type="simple">AOO</abbrev> (1,964 km<sup>2</sup>). <italic><tp:taxon-name><tp:taxon-name-part taxon-name-part-type="genus" reg="Capsicum">Capsicum</tp:taxon-name-part><tp:taxon-name-part taxon-name-part-type="species" reg="rhomboideum">rhomboideum</tp:taxon-name-part></tp:taxon-name></italic> is widespread from Mexico to Peru; we assign the Least Concern (LC) status.</p></tp:treatment-sec><tp:treatment-sec sec-type="discussion" id="SECID0EE5YO"><title>Discussion.</title><p><italic><tp:taxon-name><tp:taxon-name-part taxon-name-part-type="genus" reg="Capsicum">Capsicum</tp:taxon-name-part><tp:taxon-name-part taxon-name-part-type="species" reg="rhomboideum">rhomboideum</tp:taxon-name-part></tp:taxon-name></italic> belongs to the Andean clade (<xref ref-type="bibr" rid="B79">Carrizo García et al. 2016</xref>). This species is one of the most polymorphic and widespread and has the largest synonymy of all the wild species of <italic><tp:taxon-name><tp:taxon-name-part taxon-name-part-type="genus" reg="Capsicum">Capsicum</tp:taxon-name-part></tp:taxon-name></italic>. <italic><tp:taxon-name><tp:taxon-name-part taxon-name-part-type="genus" reg="Capsicum">Capsicum</tp:taxon-name-part><tp:taxon-name-part taxon-name-part-type="species" reg="rhomboideum">rhomboideum</tp:taxon-name-part></tp:taxon-name></italic> is distinctive by its habit (shrubs or trees up to 5 m tall), the dark brown or brownish-purple bark with abundant lenticels, inflorescences up to 13-flowered, campanulate or campanulate-rotate yellow corollas, relatively small (5–9 mm in diameter) bright red turning dark burgundy non-pungent fruits, small dark brown seeds (2.4–2.8 mm long) and a mixture of simple and branched pubescence (Fig. <xref ref-type="fig" rid="F113">113</xref>). While the reproductive characters are usually consistent along its wide distribution, the pubescence and leaf shape are the most variable features in <italic><tp:taxon-name><tp:taxon-name-part taxon-name-part-type="genus" reg="Capsicum">C.</tp:taxon-name-part><tp:taxon-name-part taxon-name-part-type="species" reg="rhomboideum">rhomboideum</tp:taxon-name-part></tp:taxon-name></italic>, this variation being responsible for the many different names given to this species. Some populations are densely pubescent with only simple eglandular trichomes or with both simple and branched trichomes, while others vary from moderately pubescent to glabrescent (a few, completely glabrous). Simple eglandular trichomes range from 3–8 (–11) cells, whereas branched trichomes can be furcate or variously 3–5 (or more)-branched (many branches in different directions). Highly branched trichomes are uncommon in the genus, this character also occurring in a few Brazilian species (e.g. <italic><tp:taxon-name><tp:taxon-name-part taxon-name-part-type="genus" reg="Capsicum">C.</tp:taxon-name-part><tp:taxon-name-part taxon-name-part-type="species" reg="longidentatum">longidentatum</tp:taxon-name-part></tp:taxon-name></italic>, <italic><tp:taxon-name><tp:taxon-name-part taxon-name-part-type="genus" reg="Capsicum">C.</tp:taxon-name-part><tp:taxon-name-part taxon-name-part-type="species" reg="parviflorum">parviflorum</tp:taxon-name-part></tp:taxon-name></italic>; <xref ref-type="bibr" rid="B37">Barboza et al. 2011</xref>). Leaf shape ranges from ovate, elliptic to rhomboid-ovate and, in some cases, the dissimilarity in size of the leaf pair is not obvious.</p><p>Amongst the various names coined by <xref ref-type="bibr" rid="B249">Kunth (1818)</xref> under <italic><tp:taxon-name><tp:taxon-name-part taxon-name-part-type="genus" reg="Witheringia">Witheringia</tp:taxon-name-part></tp:taxon-name></italic> (two of them here recognised as synonyms of <italic><tp:taxon-name><tp:taxon-name-part taxon-name-part-type="genus" reg="Capsicum">C.</tp:taxon-name-part><tp:taxon-name-part taxon-name-part-type="species" reg="rhomboideum">rhomboideum</tp:taxon-name-part></tp:taxon-name></italic>) is <italic><tp:taxon-name><tp:taxon-name-part taxon-name-part-type="genus" reg="Witheringia">W.</tp:taxon-name-part><tp:taxon-name-part taxon-name-part-type="species" reg="ciliata">ciliata</tp:taxon-name-part></tp:taxon-name></italic>, on which <italic><tp:taxon-name><tp:taxon-name-part taxon-name-part-type="genus" reg="Capsicum">Capsicum</tp:taxon-name-part><tp:taxon-name-part taxon-name-part-type="species" reg="ciliatum">ciliatum</tp:taxon-name-part></tp:taxon-name></italic> was based (<xref ref-type="bibr" rid="B250">Kuntze 1891</xref>). Although the name <italic><tp:taxon-name><tp:taxon-name-part taxon-name-part-type="genus" reg="Capsicum">C.</tp:taxon-name-part><tp:taxon-name-part taxon-name-part-type="species" reg="ciliatum">ciliatum</tp:taxon-name-part></tp:taxon-name></italic> has been widely used in literature (<xref ref-type="bibr" rid="B197">Hunziker 1956</xref>, <xref ref-type="bibr" rid="B201">1971</xref>; <xref ref-type="bibr" rid="B103">D’Arcy and Eshbaugh 1974</xref>; <xref ref-type="bibr" rid="B302">Molina 1975</xref>; <xref ref-type="bibr" rid="B325">Nee 1986</xref>; <xref ref-type="bibr" rid="B299">Mitchell et al. 1989</xref>), <italic><tp:taxon-name><tp:taxon-name-part taxon-name-part-type="genus" reg="Capsicum">C.</tp:taxon-name-part><tp:taxon-name-part taxon-name-part-type="species" reg="rhomboideum">rhomboideum</tp:taxon-name-part></tp:taxon-name></italic> has priority and is the correct name for this entity (<xref ref-type="bibr" rid="B207">Hunziker 2001</xref>).</p><p>We found in the P-Bonpland Herbarium a sheet (P00670656) that seems to be original material of <italic><tp:taxon-name><tp:taxon-name-part taxon-name-part-type="genus" reg="Witheringia">Witheringia</tp:taxon-name-part><tp:taxon-name-part taxon-name-part-type="species" reg="mollis">mollis</tp:taxon-name-part></tp:taxon-name></italic> and this is selected as the lectotype.</p></tp:treatment-sec><tp:treatment-sec sec-type="material" id="SECID0EFEZO"><title>Specimens examined.</title><p>See Suppl. material <xref ref-type="supplementary-material" rid="S4">4</xref>: Appendix 4.</p></tp:treatment-sec><tp:treatment-sec><!--Section generated to contain objects referenced in tp:taxon-treatment.--><table-wrap id="T3" position="float" orientation="portrait"><label>Table 3.</label><caption><p>Medicinal uses attributed to <italic><tp:taxon-name><tp:taxon-name-part taxon-name-part-type="genus" reg="Capsicum">Capsicum</tp:taxon-name-part></tp:taxon-name></italic> species.</p></caption><table id="TID0E3UDQ" rules="all"><tbody><tr><th rowspan="1" colspan="1">Taxa</th><th rowspan="1" colspan="1">Organ</th><th rowspan="1" colspan="1">Use</th><th rowspan="1" colspan="1">Country</th><th rowspan="1" colspan="1"><italic>Voucher</italic>/Reference</th></tr><tr><td rowspan="6" colspan="1">
                  <italic><tp:taxon-name><tp:taxon-name-part taxon-name-part-type="genus" reg="Capsicum">C.</tp:taxon-name-part><tp:taxon-name-part taxon-name-part-type="species" reg="annuum">annuum</tp:taxon-name-part></tp:taxon-name> var. <tp:taxon-name><tp:taxon-name-part taxon-name-part-type="genus" reg="Capsicum"/><tp:taxon-name-part taxon-name-part-type="species" reg="annuum"/><tp:taxon-name-part taxon-name-part-type="variety" reg="annuum">annuum</tp:taxon-name-part></tp:taxon-name></italic>
                </td><td rowspan="1" colspan="1"/><td rowspan="1" colspan="1"/><td rowspan="1" colspan="1">Colombia</td><td rowspan="1" colspan="1"/></tr><tr><td rowspan="1" colspan="1">Leaf, fruit</td><td rowspan="1" colspan="1">Medicinal (no specification)</td><td rowspan="1" colspan="1">Amazonas</td><td rowspan="1" colspan="1">
                  <italic>Alvarado C. 198</italic>
                </td></tr><tr><td rowspan="1" colspan="1"/><td rowspan="1" colspan="1"/><td rowspan="1" colspan="1">Ecuador</td><td rowspan="1" colspan="1"/></tr><tr><td rowspan="1" colspan="1">Fruit</td><td rowspan="1" colspan="1">For snake bite</td><td rowspan="1" colspan="1">Morona-Santiago</td><td rowspan="1" colspan="1">
                  <italic>Evans 4384</italic>
                </td></tr><tr><td rowspan="1" colspan="1"/><td rowspan="1" colspan="1"/><td rowspan="1" colspan="1">Peru</td><td rowspan="1" colspan="1"/></tr><tr><td rowspan="1" colspan="1">Leaf (juice)</td><td rowspan="1" colspan="1">For pregnant women to help birth easily</td><td rowspan="1" colspan="1">Loreto</td><td rowspan="1" colspan="1">
                  <italic>Williams et al. 10922</italic>
                </td></tr><tr><td rowspan="19" colspan="1">
                  <tp:taxon-name><tp:taxon-name-part taxon-name-part-type="genus" reg="Capsicum">C.</tp:taxon-name-part><tp:taxon-name-part taxon-name-part-type="species" reg="annuum">annuum</tp:taxon-name-part><tp:taxon-name-part taxon-name-part-type="infraspecific-rank">var.</tp:taxon-name-part><tp:taxon-name-part taxon-name-part-type="variety" reg="glabriusculum">glabriusculum</tp:taxon-name-part></tp:taxon-name>
                </td><td rowspan="1" colspan="1"/><td rowspan="1" colspan="1"/><td rowspan="1" colspan="1">Brazil</td><td rowspan="1" colspan="1"/></tr><tr><td rowspan="1" colspan="1">Leaf</td><td rowspan="1" colspan="1">To cure acne</td><td rowspan="1" colspan="1">Amapá</td><td rowspan="1" colspan="1">
                  <xref ref-type="bibr" rid="B361">Pereira et al. 2011</xref>
                </td></tr><tr><td rowspan="1" colspan="1"/><td rowspan="1" colspan="1"/><td rowspan="1" colspan="1">Colombia</td><td rowspan="1" colspan="1"/></tr><tr><td rowspan="1" colspan="1">Fruit</td><td rowspan="1" colspan="1">To increase body temperature and for the skin fungi</td><td rowspan="1" colspan="1">Huila</td><td rowspan="1" colspan="1">
                  <italic>Buendía 2</italic>
                </td></tr><tr><td rowspan="1" colspan="1">Fruit</td><td rowspan="1" colspan="1">To soothe haemorrhoid pains</td><td rowspan="1" colspan="1">Valle del Cauca</td><td rowspan="1" colspan="1">
                  <italic>Duque Jaramillo 4083-A</italic>
                </td></tr><tr><td rowspan="1" colspan="1"/><td rowspan="1" colspan="1"/><td rowspan="1" colspan="1">Ecuador</td><td rowspan="1" colspan="1"/></tr><tr><td rowspan="1" colspan="1">Leaf</td><td rowspan="1" colspan="1">To reduce body temperature</td><td rowspan="1" colspan="1">Orellana</td><td rowspan="1" colspan="1">
                  <italic>Carrillo &amp; Reyes 434</italic>
                </td></tr><tr><td rowspan="1" colspan="1">Fruit</td><td rowspan="1" colspan="1">Stomach medicine (for sore belly)</td><td rowspan="1" colspan="1">Napo</td><td rowspan="1" colspan="1">
                  <italic>Davis &amp; Yost 994</italic>
                </td></tr><tr><td rowspan="1" colspan="1">Fruit</td><td rowspan="1" colspan="1">To kill parasites</td><td rowspan="1" colspan="1">Morona-Santiago</td><td rowspan="1" colspan="1">
                  <italic>Bedoya 2</italic>
                </td></tr><tr><td rowspan="1" colspan="1">Fruit</td><td rowspan="1" colspan="1">For skin diseases (measles, pox)</td><td rowspan="1" colspan="1">Zamora-Chinchipe</td><td rowspan="1" colspan="1">
                  <italic>Santín et al. 100</italic>
                </td></tr><tr><td rowspan="1" colspan="1">Fruit</td><td rowspan="1" colspan="1">For conjunctivitis</td><td rowspan="1" colspan="1">Guatemala</td><td rowspan="1" colspan="1">
                  <italic>Kufer 99</italic>
                </td></tr><tr><td rowspan="1" colspan="1"/><td rowspan="1" colspan="1"/><td rowspan="1" colspan="1">Mexico</td><td rowspan="1" colspan="1"/></tr><tr><td rowspan="1" colspan="1">Leaf</td><td rowspan="1" colspan="1">To relieve rashes in children (warm bath)</td><td rowspan="1" colspan="1">Quintana Roo</td><td rowspan="1" colspan="1">
                  <italic>Serralta P. 104</italic>
                </td></tr><tr><td rowspan="1" colspan="1">Fruit</td><td rowspan="1" colspan="1">For infected wounds</td><td rowspan="1" colspan="1">Querétaro</td><td rowspan="1" colspan="1">
                  <italic>Martínez Torres 82</italic>
                </td></tr><tr><td rowspan="1" colspan="1">Fruit</td><td rowspan="1" colspan="1">To treat ulcers</td><td rowspan="1" colspan="1">Tabasco</td><td rowspan="1" colspan="1">
                  <italic>Orozco-Segovia 368</italic>
                </td></tr><tr><td rowspan="1" colspan="1">Fruit</td><td rowspan="1" colspan="1">For skin wounds</td><td rowspan="1" colspan="1">Yucatán</td><td rowspan="1" colspan="1">
                  <italic>Ucan 4617</italic>
                </td></tr><tr><td rowspan="1" colspan="1">Fruit</td><td rowspan="1" colspan="1">Medicinal</td><td rowspan="1" colspan="1">Yucatán</td><td rowspan="1" colspan="1">
                  <italic>Simá 517</italic>
                </td></tr><tr><td rowspan="1" colspan="1"/><td rowspan="1" colspan="1"/><td rowspan="1" colspan="1">U.S.A.</td><td rowspan="1" colspan="1"/></tr><tr><td rowspan="1" colspan="1">Fruit</td><td rowspan="1" colspan="1">Stimulant</td><td rowspan="1" colspan="1">Texas</td><td rowspan="1" colspan="1">
                  <italic>Chávez Jr. s.n.</italic>
                </td></tr><tr><td rowspan="5" colspan="1">
                  <italic>
                    <tp:taxon-name><tp:taxon-name-part taxon-name-part-type="genus" reg="Capsicum">C.</tp:taxon-name-part><tp:taxon-name-part taxon-name-part-type="species" reg="chacoense">chacoense</tp:taxon-name-part></tp:taxon-name>
                  </italic>
                </td><td rowspan="1" colspan="1">Fruit</td><td rowspan="1" colspan="1">Anti-rheumatic</td><td rowspan="4" colspan="1">Argentina</td><td rowspan="1" colspan="1"><xref ref-type="bibr" rid="B275">Martínez Crovetto (1981)</xref>; <xref ref-type="bibr" rid="B119">Del Vitto et al. (1997)</xref></td></tr><tr><td rowspan="1" colspan="1">Fruit</td><td rowspan="1" colspan="1">Digestive</td><td rowspan="1" colspan="1">
                  <xref ref-type="bibr" rid="B431">Scarpa (2002)</xref>
                </td></tr><tr><td rowspan="1" colspan="1">Fruit</td><td rowspan="1" colspan="1">Anti-spasmodic, vermifuge, stomach pain</td><td rowspan="1" colspan="1">
                  <xref ref-type="bibr" rid="B152">Filipov (1994)</xref>
                </td></tr><tr><td rowspan="1" colspan="1">Fruit extract</td><td rowspan="1" colspan="1">Anti-inflammatory activity (mice)</td><td rowspan="1" colspan="1">
                  <xref ref-type="bibr" rid="B269">López et al. (2012)</xref>
                </td></tr><tr><td rowspan="1" colspan="1">Fruit</td><td rowspan="1" colspan="1">Anti-parasitic</td><td rowspan="1" colspan="1">Paraguay</td><td rowspan="1" colspan="1">
                  <xref ref-type="bibr" rid="B161">Friesen Ratzlaff (2017)</xref>
                </td></tr><tr><td rowspan="11" colspan="1">
                  <italic>
                    <tp:taxon-name><tp:taxon-name-part taxon-name-part-type="genus" reg="Capsicum">C.</tp:taxon-name-part><tp:taxon-name-part taxon-name-part-type="species" reg="chinense">chinense</tp:taxon-name-part></tp:taxon-name>
                  </italic>
                </td><td rowspan="1" colspan="1"/><td rowspan="1" colspan="1"/><td rowspan="1" colspan="1">Colombia</td><td rowspan="1" colspan="1"/></tr><tr><td rowspan="1" colspan="1">Seedling</td><td rowspan="1" colspan="1">For haemorrhoids</td><td rowspan="1" colspan="1">Meta</td><td rowspan="1" colspan="1">
                  <italic>Quevedo et al. 1816</italic>
                </td></tr><tr><td rowspan="1" colspan="1"/><td rowspan="1" colspan="1"/><td rowspan="1" colspan="1">Ecuador</td><td rowspan="1" colspan="1"/></tr><tr><td rowspan="1" colspan="1">Leaf</td><td rowspan="1" colspan="1">To treat joint pains</td><td rowspan="1" colspan="1">Sucumbíos</td><td rowspan="1" colspan="1">
                  <italic>Reyes &amp; Moya 234</italic>
                </td></tr><tr><td rowspan="1" colspan="1">-</td><td rowspan="1" colspan="1">Anti-parasitic</td><td rowspan="1" colspan="1">Napo</td><td rowspan="1" colspan="1">
                  <italic>Bolotin 21</italic>
                </td></tr><tr><td rowspan="1" colspan="1">Fruit</td><td rowspan="1" colspan="1">For stomach ache</td><td rowspan="1" colspan="1">Napo</td><td rowspan="1" colspan="1">
                  <italic>Davis &amp; Yost 993</italic>
                </td></tr><tr><td rowspan="1" colspan="1">Fruit</td><td rowspan="1" colspan="1">For eye infections and coughing</td><td rowspan="1" colspan="1">Napo</td><td rowspan="1" colspan="1">
                  <italic>Miller et al. 2404</italic>
                </td></tr><tr><td rowspan="1" colspan="1">Fruit</td><td rowspan="1" colspan="1">For dysentery</td><td rowspan="1" colspan="1">Orellana</td><td rowspan="1" colspan="1">
                  <italic>Herrera &amp; Guerrero 186</italic>
                </td></tr><tr><td rowspan="1" colspan="1">Fruit</td><td rowspan="1" colspan="1">Medicinal: cardiotonic</td><td rowspan="1" colspan="1">Sucumbíos</td><td rowspan="1" colspan="1"><italic>Moya &amp; Reyes 20</italic>6</td></tr><tr><td rowspan="1" colspan="1"/><td rowspan="1" colspan="1"/><td rowspan="1" colspan="1">Mexico</td><td rowspan="1" colspan="1"/></tr><tr><td rowspan="1" colspan="1">Leaf</td><td rowspan="1" colspan="1">To treat wounds</td><td rowspan="1" colspan="1">Yucatán</td><td rowspan="1" colspan="1">
                  <italic>Ucan Ek 4652</italic>
                </td></tr><tr><td rowspan="2" colspan="1">
                  <italic>
                    <tp:taxon-name><tp:taxon-name-part taxon-name-part-type="genus" reg="Capsicum">C.</tp:taxon-name-part><tp:taxon-name-part taxon-name-part-type="species" reg="coccineum">coccineum</tp:taxon-name-part></tp:taxon-name>
                  </italic>
                </td><td rowspan="1" colspan="1"/><td rowspan="1" colspan="1"/><td rowspan="1" colspan="1">Bolivia</td><td rowspan="1" colspan="1"/></tr><tr><td rowspan="1" colspan="1">Entire plant</td><td rowspan="1" colspan="1">In baths to relieve stomach pain</td><td rowspan="1" colspan="1">La Paz</td><td rowspan="1" colspan="1">
                  <italic>Vargas 1310</italic>
                </td></tr><tr><td rowspan="3" colspan="1">
                  <italic>
                    <tp:taxon-name><tp:taxon-name-part taxon-name-part-type="genus" reg="Capsicum">C.</tp:taxon-name-part><tp:taxon-name-part taxon-name-part-type="species" reg="frutescens">frutescens</tp:taxon-name-part></tp:taxon-name>
                  </italic>
                </td><td rowspan="1" colspan="1"/><td rowspan="1" colspan="1"/><td rowspan="1" colspan="1">Brazil</td><td rowspan="1" colspan="1"/></tr><tr><td rowspan="1" colspan="1">Leaf (infusion)</td><td rowspan="1" colspan="1">Used for dizziness</td><td rowspan="1" colspan="1">Minas Gerais</td><td rowspan="1" colspan="1">
                  <italic>Pereira 3219</italic>
                </td></tr><tr><td rowspan="1" colspan="1">Immature fruits</td><td rowspan="1" colspan="1">For flu</td><td rowspan="1" colspan="1">Minas Gerais</td><td rowspan="1" colspan="1">
                  <italic>Pereira 3219</italic>
                </td></tr><tr><td rowspan="11" colspan="1">
                  <italic>
                    <tp:taxon-name><tp:taxon-name-part taxon-name-part-type="genus" reg="Capsicum">C.</tp:taxon-name-part><tp:taxon-name-part taxon-name-part-type="species" reg="frutescens">frutescens</tp:taxon-name-part></tp:taxon-name>
                  </italic>
                </td><td rowspan="1" colspan="1"/><td rowspan="1" colspan="1"/><td rowspan="1" colspan="1">Colombia</td><td rowspan="1" colspan="1"/></tr><tr><td rowspan="1" colspan="1">Root (infusion)</td><td rowspan="1" colspan="1">To facilitate childbirth</td><td rowspan="1" colspan="1">Guaviare</td><td rowspan="1" colspan="1">
                  <italic>Garzón et al. 3214</italic>
                </td></tr><tr><td rowspan="1" colspan="1">Buds</td><td rowspan="1" colspan="1">To cure hand infection</td><td rowspan="1" colspan="1">Guaviare</td><td rowspan="1" colspan="1">
                  <italic>Garzón et al. 3214</italic>
                </td></tr><tr><td rowspan="1" colspan="1">Fruit</td><td rowspan="1" colspan="1">Medicinal</td><td rowspan="1" colspan="1">Cundinamarca</td><td rowspan="1" colspan="1">
                  <italic>García Barriga 20315A</italic>
                </td></tr><tr><td rowspan="1" colspan="1"/><td rowspan="1" colspan="1"/><td rowspan="1" colspan="1">Ecuador</td><td rowspan="1" colspan="1"/></tr><tr><td rowspan="1" colspan="1">Leaf</td><td rowspan="1" colspan="1">For fungal diseases</td><td rowspan="1" colspan="1">Esmerlada</td><td rowspan="1" colspan="1">
                  <italic>Kvist 40356</italic>
                </td></tr><tr><td rowspan="1" colspan="1">Leaf, fruit</td><td rowspan="1" colspan="1">To facilitate the fall of the baby’s umbilical cord</td><td rowspan="1" colspan="1">Napo</td><td rowspan="1" colspan="1">
                  <italic>Siquihua 4</italic>
                </td></tr><tr><td rowspan="1" colspan="1">Fruit</td><td rowspan="1" colspan="1">For snake bites</td><td rowspan="1" colspan="1">Morona-Santiago</td><td rowspan="1" colspan="1">
                  <italic>van Asdall 82-59</italic>
                </td></tr><tr><td rowspan="1" colspan="1">Fruit</td><td rowspan="1" colspan="1">For snake bites</td><td rowspan="1" colspan="1">Zamora-Chinchipe</td><td rowspan="1" colspan="1">
                  <italic>Ortega 51</italic>
                </td></tr><tr><td rowspan="1" colspan="1"/><td rowspan="1" colspan="1"/><td rowspan="1" colspan="1">Guatemala</td><td rowspan="1" colspan="1"/></tr><tr><td rowspan="1" colspan="1">Fruit</td><td rowspan="1" colspan="1">To treat conjunctivitis</td><td rowspan="1" colspan="1">Chiquimula</td><td rowspan="1" colspan="1">
                  <italic>Kufer 100</italic>
                </td></tr><tr><td rowspan="5" colspan="1">
                  <italic>
                    <tp:taxon-name><tp:taxon-name-part taxon-name-part-type="genus" reg="Capsicum">C.</tp:taxon-name-part><tp:taxon-name-part taxon-name-part-type="species" reg="pubescens">pubescens</tp:taxon-name-part></tp:taxon-name>
                  </italic>
                </td><td rowspan="1" colspan="1"/><td rowspan="1" colspan="1"/><td rowspan="1" colspan="1">Ecuador</td><td rowspan="1" colspan="1"/></tr><tr><td rowspan="1" colspan="1">Leaf</td><td rowspan="1" colspan="1">For bites of dogs</td><td rowspan="1" colspan="1">Loja</td><td rowspan="1" colspan="1">
                  <italic>Ellemann 66689</italic>
                </td></tr><tr><td rowspan="1" colspan="1">Fruit</td><td rowspan="1" colspan="1">For headache, weakness and cold</td><td rowspan="1" colspan="1">Loja</td><td rowspan="1" colspan="1">
                  <italic>Ellemann 66689</italic>
                </td></tr><tr><td rowspan="2" colspan="1">Fruit?</td><td rowspan="2" colspan="1">Veterinary: to treat “moquillo” (catarrhal disease in dogs and cats) and “tos de nermo” (cough in horses)</td><td rowspan="1" colspan="1">Peru</td><td rowspan="1" colspan="1"/></tr><tr><td rowspan="1" colspan="1">Oxapampa</td><td rowspan="1" colspan="1">
                  <italic>Chuck 137</italic>
                </td></tr><tr><td rowspan="2" colspan="1">
                  <italic>
                    <tp:taxon-name><tp:taxon-name-part taxon-name-part-type="genus" reg="Capsicum">C.</tp:taxon-name-part><tp:taxon-name-part taxon-name-part-type="species" reg="rhomboideum">rhomboideum</tp:taxon-name-part></tp:taxon-name>
                  </italic>
                </td><td rowspan="1" colspan="1"/><td rowspan="1" colspan="1"/><td rowspan="1" colspan="1">Ecuador</td><td rowspan="1" colspan="1"/></tr><tr><td rowspan="1" colspan="1">-</td><td rowspan="1" colspan="1">To heal skin eruptions</td><td rowspan="1" colspan="1">Pichincha</td><td rowspan="1" colspan="1">
                  <italic>Cerón 6953</italic>
                </td></tr></tbody></table></table-wrap><supplementary-material xmlns:xlink="http://www.w3.org/1999/xlink" id="S4" position="float" orientation="portrait" xlink:type="simple"><object-id content-type="doi" xlink:type="simple">10.3897/phytokeys.200.71667.suppl4</object-id><object-id content-type="zenodo_dep_id" xlink:type="simple">7077091</object-id><object-id content-type="arpha" xlink:type="simple">2B21878C-9A4C-545F-9C67-441D4D944C74</object-id><label>Supplementary material 4</label><caption><p>Appendix 4. Specimens examined</p></caption><statement content-type="dataType"><label>Data type</label><p>Occurences (PDF file)</p></statement><statement content-type="notes"><label>Explanation note</label><p>Full information of the specimens examined for each <italic><tp:taxon-name><tp:taxon-name-part taxon-name-part-type="genus" reg="Capsicum">Capsicum</tp:taxon-name-part></tp:taxon-name></italic> species.</p></statement><media xlink:href="phytokeys-200-001_article-71667__-s004.pdf" mimetype="application" mime-subtype="pdf" position="float" orientation="portrait" xlink:type="simple" id="oo_695540.pdf"><uri content-type="original_file" xlink:type="simple">https://binary.pensoft.net/file/695540</uri></media><permissions><license xlink:type="simple"><license-p>This dataset is made available under the Open Database License (http://opendatacommons.org/licenses/odbl/1.0/). The Open Database License (ODbL) is a license agreement intended to allow users to freely share, modify, and use this Dataset while maintaining this same freedom for others, provided that the original source and author(s) are credited.</license-p></license></permissions><attrib specific-use="authors">Gloria E. Barboza, Carolina Carrizo García, Luciano de Bem Bianchetti, María V. Romero, Marisel Scaldaferro</attrib></supplementary-material></tp:treatment-sec><ref-list><ref id="B207"><mixed-citation xmlns:xlink="http://www.w3.org/1999/xlink" xlink:type="simple"><person-group><name name-style="western"><surname>Hunziker</surname><given-names>AT</given-names></name></person-group> (<year>2001</year>) <source>Genera Solanacearum. The genera of <tp:taxon-name><tp:taxon-name-part taxon-name-part-type="family">Solanaceae</tp:taxon-name-part></tp:taxon-name> illustrated, arranged according to a new system. A. R. G. Gantner Verlag K.</source><publisher-name>-G</publisher-name>, <publisher-loc>Ruggell</publisher-loc>, <size units="page">500 pp</size>.</mixed-citation></ref><ref id="B201"><mixed-citation xmlns:xlink="http://www.w3.org/1999/xlink" xlink:type="simple"><person-group><name name-style="western"><surname>Hunziker</surname><given-names>AT</given-names></name></person-group> (<year>1971</year>) <article-title>Estudios sobre <tp:taxon-name><tp:taxon-name-part taxon-name-part-type="family">Solanaceae</tp:taxon-name-part></tp:taxon-name>. VII. Contribución al conocimiento de <italic><tp:taxon-name><tp:taxon-name-part taxon-name-part-type="genus">Capsicum</tp:taxon-name-part></tp:taxon-name></italic> y géneros afines (<italic><tp:taxon-name><tp:taxon-name-part taxon-name-part-type="genus">Witheringia</tp:taxon-name-part></tp:taxon-name></italic>, <italic><tp:taxon-name><tp:taxon-name-part taxon-name-part-type="genus">Acnistus</tp:taxon-name-part></tp:taxon-name></italic>, <italic><tp:taxon-name><tp:taxon-name-part taxon-name-part-type="genus">Athenaea</tp:taxon-name-part></tp:taxon-name></italic>, etc.). Tercera Parte.</article-title><source>Kurtziana</source><volume>6</volume>: <fpage>241</fpage>–<lpage>259</lpage>.</mixed-citation></ref><ref id="B32"><mixed-citation xmlns:xlink="http://www.w3.org/1999/xlink" xlink:type="simple"><person-group><name name-style="western"><surname>Barboza</surname><given-names>GE</given-names></name></person-group> (<year>2011</year>) <article-title>Lectotypifications, synonymy, and a new name in <italic><tp:taxon-name><tp:taxon-name-part taxon-name-part-type="genus">Capsicum</tp:taxon-name-part></tp:taxon-name></italic> (<tp:taxon-name><tp:taxon-name-part taxon-name-part-type="subfamily">Solanoideae</tp:taxon-name-part></tp:taxon-name>, <tp:taxon-name><tp:taxon-name-part taxon-name-part-type="family">Solanaceae</tp:taxon-name-part></tp:taxon-name>).</article-title><source>PhytoKeys</source><volume>2</volume>: <fpage>23</fpage>–<lpage>38</lpage>. <ext-link xlink:href="10.3897/phytokeys.2.730" ext-link-type="doi" xlink:type="simple">https://doi.org/10.3897/phytokeys.2.730</ext-link></mixed-citation></ref><ref id="B369"><mixed-citation xmlns:xlink="http://www.w3.org/1999/xlink" xlink:type="simple"><person-group><name name-style="western"><surname>Pickersgill</surname><given-names>B</given-names></name></person-group> (<year>1977</year>) <article-title>Chromosomes and evolution in <italic><tp:taxon-name><tp:taxon-name-part taxon-name-part-type="genus">Capsicum</tp:taxon-name-part></tp:taxon-name></italic>.</article-title> In: <person-group><name name-style="western"><surname>Pochard</surname><given-names>E</given-names></name></person-group> (<role>Ed.</role>) <issue-title>Capsicum 77.</issue-title><source>Comptes Rèndues 3ème Congrès Eucarpia Piment. INRA (Institut National de la Recherche Agronomique), Montfavet-Avignon</source>, <fpage>27</fpage>–<lpage>37</lpage>.</mixed-citation></ref><ref id="B317"><mixed-citation xmlns:xlink="http://www.w3.org/1999/xlink" xlink:type="simple"><person-group><name name-style="western"><surname>Moscone</surname><given-names>EA</given-names></name><name name-style="western"><surname>Scaldaferro</surname><given-names>MA</given-names></name><name name-style="western"><surname>Grabiele</surname><given-names>M</given-names></name><name name-style="western"><surname>Cecchini</surname><given-names>NM</given-names></name><name name-style="western"><surname>Sanchez García</surname><given-names>Y</given-names></name><name name-style="western"><surname>Jarret</surname><given-names>R</given-names></name><name name-style="western"><surname>Daviña</surname><given-names>JR</given-names></name><name name-style="western"><surname>Ducasse</surname><given-names>DA</given-names></name><name name-style="western"><surname>Barboza</surname><given-names>GE</given-names></name><name name-style="western"><surname>Ehrendorfer</surname><given-names>F</given-names></name></person-group> (<year>2007</year>) <article-title>The evolution of chili peppers (<italic><tp:taxon-name><tp:taxon-name-part taxon-name-part-type="genus">Capsicum</tp:taxon-name-part></tp:taxon-name></italic>-<tp:taxon-name><tp:taxon-name-part taxon-name-part-type="family">Solanaceae</tp:taxon-name-part></tp:taxon-name>): a cytogenetic perspective.</article-title><source>Acta Horticulturae (ISHS)</source><volume>745</volume>: <fpage>137</fpage>–<lpage>170</lpage>. <ext-link xlink:href="10.17660/ActaHortic.2007.745.5" ext-link-type="doi" xlink:type="simple">https://doi.org/10.17660/ActaHortic.2007.745.5</ext-link></mixed-citation></ref><ref id="B428"><mixed-citation xmlns:xlink="http://www.w3.org/1999/xlink" xlink:type="simple"><person-group><name name-style="western"><surname>Scaldaferro</surname><given-names>MA</given-names></name><name name-style="western"><surname>Grabiele</surname><given-names>M</given-names></name><name name-style="western"><surname>Moscone</surname><given-names>EA</given-names></name></person-group> (<year>2013</year>) <article-title>Heterochromatin type, amount and distribution in wild species of chili peppers (<italic><tp:taxon-name><tp:taxon-name-part taxon-name-part-type="genus">Capsicum</tp:taxon-name-part></tp:taxon-name></italic>-<tp:taxon-name><tp:taxon-name-part taxon-name-part-type="family">Solanaceae</tp:taxon-name-part></tp:taxon-name>).</article-title><source>Genetic Resources and Crop Evolution</source><volume>60</volume>(<issue>2</issue>): <fpage>693</fpage>–<lpage>709</lpage>. <ext-link xlink:href="10.1007/s10722-012-9867-x" ext-link-type="doi" xlink:type="simple">https://doi.org/10.1007/s10722-012-9867-x</ext-link></mixed-citation></ref><ref id="B361"><mixed-citation xmlns:xlink="http://www.w3.org/1999/xlink" xlink:type="simple"><person-group><name name-style="western"><surname>Pereira</surname><given-names>LA</given-names></name><name name-style="western"><surname>Barboza</surname><given-names>GE</given-names></name><name name-style="western"><surname>Bovini</surname><given-names>MG</given-names></name><name name-style="western"><surname>Zélia de Almeida</surname><given-names>M</given-names></name><name name-style="western"><surname>Guimarães</surname><given-names>EF</given-names></name></person-group> (<year>2011</year>) <article-title>Caracterización y uso de “pimientas” en una comunidad quilombola de la Amazonía Oriental (Brasil).</article-title><source>Journal of the Botanical Research Institute of Texas</source><volume>5</volume>(<issue>1</issue>): <fpage>255</fpage>–<lpage>272</lpage>.</mixed-citation></ref><ref id="B275"><mixed-citation xmlns:xlink="http://www.w3.org/1999/xlink" xlink:type="simple"><person-group><name name-style="western"><surname>Martínez Crovetto</surname><given-names>RN</given-names></name></person-group> (<year>1981</year>) <article-title>Plantas utilizadas en medicina en el noroeste de Corrientes.</article-title><source>Miscelanea (Fundación Miguel Lillo)</source><volume>69</volume>: <fpage>7</fpage>–<lpage>139</lpage>.</mixed-citation></ref><ref id="B119"><mixed-citation xmlns:xlink="http://www.w3.org/1999/xlink" xlink:type="simple"><person-group><name name-style="western"><surname>Del Vitto</surname><given-names>LA</given-names></name><name name-style="western"><surname>Petenatti</surname><given-names>EM</given-names></name><name name-style="western"><surname>Petenatti</surname><given-names>ME</given-names></name></person-group> (<year>1997</year>) <article-title>Recursos Herbolarios de San Luis (República Argentina). Primera Parte: Plantas Nativas.</article-title><source>Multequina</source><volume>6</volume>: <fpage>49</fpage>–<lpage>66</lpage>.</mixed-citation></ref><ref id="B431"><mixed-citation xmlns:xlink="http://www.w3.org/1999/xlink" xlink:type="simple"><person-group><name name-style="western"><surname>Scarpa</surname><given-names>GF</given-names></name></person-group> (<year>2002</year>) <article-title>Plantas empleadas contra trastornos digestivos en la medicina tradicional criolla del Chaco Noroccidental.</article-title><source>Dominguezia</source><volume>18</volume>(<issue>1</issue>): <fpage>36</fpage>–<lpage>50</lpage>.</mixed-citation></ref><ref id="B152"><mixed-citation xmlns:xlink="http://www.w3.org/1999/xlink" xlink:type="simple"><person-group><name name-style="western"><surname>Filipov</surname><given-names>A</given-names></name></person-group> (<year>1994</year>) <article-title>Medicinal plants of the Pilagá of Central Chaco.</article-title><source>Journal of Ethnopharmacology</source><volume>44</volume>: <fpage>181</fpage>–<lpage>193</lpage>. <ext-link xlink:href="10.1016/0378-8741(94)01185-0" ext-link-type="doi" xlink:type="simple">https://doi.org/10.1016/0378-8741(94)01185-0</ext-link></mixed-citation></ref><ref id="B269"><mixed-citation xmlns:xlink="http://www.w3.org/1999/xlink" xlink:type="simple"><person-group><name name-style="western"><surname>López</surname><given-names>P</given-names></name><name name-style="western"><surname>Gorzalczany</surname><given-names>S</given-names></name><name name-style="western"><surname>Acevedo</surname><given-names>C</given-names></name><name name-style="western"><surname>Alonso</surname><given-names>R</given-names></name><name name-style="western"><surname>Ferraro</surname><given-names>G</given-names></name></person-group> (<year>2012</year>) <article-title>Chemical study and anti-inflammatory activity of <italic><tp:taxon-name><tp:taxon-name-part taxon-name-part-type="genus">Capsicum</tp:taxon-name-part><tp:taxon-name-part taxon-name-part-type="species">chacoense</tp:taxon-name-part></tp:taxon-name></italic> and <italic><tp:taxon-name><tp:taxon-name-part taxon-name-part-type="genus">C.</tp:taxon-name-part><tp:taxon-name-part taxon-name-part-type="species">baccatum</tp:taxon-name-part></tp:taxon-name></italic>.</article-title><source>Brazilian Journal of Pharmacognosy</source><volume>22</volume>(<issue>2</issue>): <fpage>455</fpage>–<lpage>458</lpage>. <ext-link xlink:href="10.1590/S0102-695X2011005000187" ext-link-type="doi" xlink:type="simple">https://doi.org/10.1590/S0102-695X2011005000187</ext-link></mixed-citation></ref><ref id="B161"><mixed-citation xmlns:xlink="http://www.w3.org/1999/xlink" xlink:type="simple"><person-group><name name-style="western"><surname>Friesen Ratzlaff</surname><given-names>V</given-names></name></person-group> (<year>2017</year>) <source>Plantas medicinales del Gran Chaco.</source><publisher-name>Facultad de Ciencias Agrarias</publisher-name>, <publisher-loc>Universidad Nacional de Asunción, San Lorenzo-Paraguay</publisher-loc>, <size units="page">128 pp</size>.</mixed-citation></ref><ref id="B79"><mixed-citation xmlns:xlink="http://www.w3.org/1999/xlink" xlink:type="simple"><person-group><name name-style="western"><surname>Carrizo García</surname><given-names>C</given-names></name><name name-style="western"><surname>Barfuss</surname><given-names>MHJ</given-names></name><name name-style="western"><surname>Sehr</surname><given-names>EM</given-names></name><name name-style="western"><surname>Barboza</surname><given-names>GE</given-names></name><name name-style="western"><surname>Samuel</surname><given-names>R</given-names></name><name name-style="western"><surname>Moscone</surname><given-names>EA</given-names></name><name name-style="western"><surname>Ehrendorfer</surname><given-names>F</given-names></name></person-group> (<year>2016</year>) <article-title>Phylogenetic relationships, diversification and expansion of chili peppers (<italic><tp:taxon-name><tp:taxon-name-part taxon-name-part-type="genus">Capsicum</tp:taxon-name-part></tp:taxon-name></italic>, <tp:taxon-name><tp:taxon-name-part taxon-name-part-type="family">Solanaceae</tp:taxon-name-part></tp:taxon-name>).</article-title><source>Annals of Botany</source><volume>118</volume>: <fpage>35</fpage>–<lpage>51</lpage>. <ext-link xlink:href="10.1093/aob/mcw079" ext-link-type="doi" xlink:type="simple">https://doi.org/10.1093/aob/mcw079</ext-link></mixed-citation></ref><ref id="B37"><mixed-citation xmlns:xlink="http://www.w3.org/1999/xlink" xlink:type="simple"><person-group><name name-style="western"><surname>Barboza</surname><given-names>GE</given-names></name><name name-style="western"><surname>Agra</surname><given-names>MF</given-names></name><name name-style="western"><surname>Romero</surname><given-names>MV</given-names></name><name name-style="western"><surname>Scaldaferro</surname><given-names>MA</given-names></name><name name-style="western"><surname>Moscone</surname><given-names>EA</given-names></name></person-group> (<year>2011</year>) <article-title>New endemic species of <italic><tp:taxon-name><tp:taxon-name-part taxon-name-part-type="genus">Capsicum</tp:taxon-name-part></tp:taxon-name></italic> (<tp:taxon-name><tp:taxon-name-part taxon-name-part-type="family">Solanaceae</tp:taxon-name-part></tp:taxon-name>) from the Brazilian caatinga: comparison with the re-circumscribed <italic><tp:taxon-name><tp:taxon-name-part taxon-name-part-type="genus">C.</tp:taxon-name-part><tp:taxon-name-part taxon-name-part-type="species">parvifolium</tp:taxon-name-part></tp:taxon-name></italic>.</article-title><source>Systematic Botany</source><volume>36</volume>(<issue>3</issue>): <fpage>768</fpage>–<lpage>781</lpage>. <ext-link xlink:href="10.1600/036364411X583718" ext-link-type="doi" xlink:type="simple">https://doi.org/10.1600/036364411X583718</ext-link></mixed-citation></ref><ref id="B249"><mixed-citation xmlns:xlink="http://www.w3.org/1999/xlink" xlink:type="simple"><person-group><name name-style="western"><surname>Kunth</surname><given-names>KS</given-names></name></person-group> (<year>1818</year>) <source>Nova Genera et Species Plantarum (quarto ed.) [H.B.K.] Vol. 3. J.</source><publisher-name>Cramer</publisher-name>, <publisher-loc>Weinheim</publisher-loc>, <size units="page">456 pp</size>.</mixed-citation></ref><ref id="B250"><mixed-citation xmlns:xlink="http://www.w3.org/1999/xlink" xlink:type="simple"><person-group><name name-style="western"><surname>Kuntze</surname><given-names>CEO</given-names></name></person-group> (<year>1891</year>) <source>Revisio generum plantarum. Vol. 2.</source><publisher-name>Arthur Felix</publisher-name>, <publisher-loc>Leipzig; Dulau &amp; Co., London</publisher-loc>, <size units="page">1011 pp</size>.</mixed-citation></ref><ref id="B197"><mixed-citation xmlns:xlink="http://www.w3.org/1999/xlink" xlink:type="simple"><person-group><name name-style="western"><surname>Hunziker</surname><given-names>AT</given-names></name></person-group> (<year>1956</year>) <article-title>Synopsis of the genus <italic><tp:taxon-name><tp:taxon-name-part taxon-name-part-type="genus">Capsicum</tp:taxon-name-part></tp:taxon-name></italic>. Huitième Congrès International de Botanique. Paris. Comptes Rendus des Séances, Rapports et Communications 1954, sect.</article-title><volume>4</volume>: <fpage>73</fpage>–<lpage>74</lpage>.</mixed-citation></ref><ref id="B103"><mixed-citation xmlns:xlink="http://www.w3.org/1999/xlink" xlink:type="simple"><person-group><name name-style="western"><surname>D’Arcy</surname><given-names>WG</given-names></name><name name-style="western"><surname>Eshbaugh</surname><given-names>WH</given-names></name></person-group> (<year>1974</year>) <article-title>New World Peppers (<italic><tp:taxon-name><tp:taxon-name-part taxon-name-part-type="genus">Capsicum</tp:taxon-name-part></tp:taxon-name></italic>-<tp:taxon-name><tp:taxon-name-part taxon-name-part-type="family">Solanaceae</tp:taxon-name-part></tp:taxon-name>) North of Colombia: A Résumé.</article-title><source>Baileya</source><volume>19</volume>(<issue>3</issue>): <fpage>93</fpage>–<lpage>105</lpage>.</mixed-citation></ref><ref id="B302"><mixed-citation xmlns:xlink="http://www.w3.org/1999/xlink" xlink:type="simple"><person-group><name name-style="western"><surname>Molina</surname><given-names>RA</given-names></name></person-group> (<year>1975</year>) <article-title>Enumeración de las plantas de Honduras.</article-title><source>Ceiba</source><volume>19</volume>(<issue>1</issue>): <fpage>1</fpage>–<lpage>118</lpage>.</mixed-citation></ref><ref id="B325"><mixed-citation xmlns:xlink="http://www.w3.org/1999/xlink" xlink:type="simple"><person-group><name name-style="western"><surname>Nee</surname><given-names>M</given-names></name></person-group> (<year>1986</year>) <source><tp:taxon-name><tp:taxon-name-part taxon-name-part-type="family">Solanaceae</tp:taxon-name-part></tp:taxon-name> I. Fl. Veracruz 49.</source><publisher-name>Instituto Nacional de Investigaciones sobre Recursos Bióticos</publisher-name>, <publisher-loc>Xalapa, Veracruz</publisher-loc>, <size units="page">191 pp</size>.</mixed-citation></ref><ref id="B299"><mixed-citation xmlns:xlink="http://www.w3.org/1999/xlink" xlink:type="simple"><person-group><name name-style="western"><surname>Mitchell</surname><given-names>C</given-names></name><name name-style="western"><surname>Eshbaugh</surname><given-names>WH</given-names></name><name name-style="western"><surname>Wilson</surname><given-names>KG</given-names></name><name name-style="western"><surname>Pittman</surname><given-names>BK</given-names></name></person-group> (<year>1989</year>) <article-title>Patterns of chloroplast DNA variations in <italic><tp:taxon-name><tp:taxon-name-part taxon-name-part-type="genus">Capsicum</tp:taxon-name-part></tp:taxon-name></italic> (<tp:taxon-name><tp:taxon-name-part taxon-name-part-type="family">Solanaceae</tp:taxon-name-part></tp:taxon-name>): A preliminary study.</article-title><source>International Organization of Plant Biosystematists Newsletter</source><volume>12</volume>: <fpage>3</fpage>–<lpage>11</lpage>.</mixed-citation></ref></ref-list></tp:taxon-treatment>
