# Supplementary material for: ﻿Monograph of wild and cultivated chili peppers (Capsicum L., Solanaceae)
Source: PhytoKeys. 2022 Jun 14;200:1–423. doi: 10.3897/phytokeys.200.71667 (PMC9881532; doi:10.3897/phytokeys.200.71667)
Supplement: XML Treatment for Capsicum villosum [file phytokeys.200.71667-treatment49.xml]

<!DOCTYPE tp:taxon-treatment
  PUBLIC "-//TaxonX//DTD Taxonomic Treatment Publishing DTD v0 20100105//EN" "tax-treatment-NSO.dtd">
<tp:taxon-treatment xmlns:tp="http://www.plazi.org/taxpub"><tp:treatment-meta><kwd-group><label>Taxon classification</label><kwd>
              <named-content content-type="kingdom">Plantae</named-content>
            </kwd><kwd>
              <named-content content-type="order">Solanales</named-content>
            </kwd><kwd>
              <named-content content-type="family">Solanaceae</named-content>
            </kwd></kwd-group><mixed-citation publication-type="journal"><person-group><name><surname>Barboza</surname><given-names>Gloria E.</given-names></name><name><surname>García</surname><given-names>Carolina Carrizo</given-names></name><name><surname>Bianchetti</surname><given-names>Luciano de Bem</given-names></name><name><surname>Romero</surname><given-names>María V.</given-names></name><name><surname>Scaldaferro</surname><given-names>Marisel</given-names></name></person-group><article-title>﻿Monograph of wild and cultivated chili peppers (<italic><tp:taxon-name><tp:taxon-name-part taxon-name-part-type="genus" reg="Capsicum">Capsicum</tp:taxon-name-part></tp:taxon-name></italic> L., <tp:taxon-name><tp:taxon-name-part taxon-name-part-type="family">Solanaceae</tp:taxon-name-part></tp:taxon-name>)</article-title><source>PhytoKeys</source><day>14</day><month>06</month><year>2022</year><volume>200</volume><fpage>1</fpage><lpage>423</lpage><pub-id pub-id-type="doi">10.3897/phytokeys.200.71667</pub-id></mixed-citation></tp:treatment-meta><tp:nomenclature><label>﻿43.</label><tp:taxon-name>
            <object-id xmlns:xlink="http://www.w3.org/1999/xlink" content-type="arpha" xlink:type="simple">E35CECD8-8579-5165-AF3E-E7064B0A63EC</object-id>
            <tp:taxon-name-part taxon-name-part-type="genus" reg="Capsicum">Capsicum</tp:taxon-name-part>
            <tp:taxon-name-part taxon-name-part-type="species" reg="villosum">villosum</tp:taxon-name-part>
          </tp:taxon-name><tp:taxon-authority>Sendtn., Fl. Bras. (Martius) 10(6): 144. 1846.</tp:taxon-authority><xref ref-type="fig" rid="F120">Figs 120</xref><xref ref-type="fig" rid="F121">, 121</xref><tp:nomenclature-citation-list><tp:nomenclature-citation><tp:taxon-name>
                <tp:taxon-name-part taxon-name-part-type="genus" reg="Capsicum">Capsicum</tp:taxon-name-part>
                <tp:taxon-name-part taxon-name-part-type="species" reg="villosum">villosum</tp:taxon-name-part>
                <tp:taxon-name-part taxon-name-part-type="authority">Sendtn.</tp:taxon-name-part>
                <tp:taxon-name-part taxon-name-part-type="infraspecific-rank">var.</tp:taxon-name-part>
                <tp:taxon-name-part taxon-name-part-type="variety" reg="latifolium">latifolium</tp:taxon-name-part>
              </tp:taxon-name><comment>Sendtn., Fl. Bras. (Martius) 10(6): 144. 1846. Type. Brazil, Rio de Janeiro: “Habitat in udis umbrosis sylvarum primaevarum, Provinciae Sebastianopolitanae, Dec.” [no year], C.F.P. von Martius s.n. (lectotype, designated here: M [M-0171535]; isotype: CORD [CORD00006950, fragment from M]).</comment></tp:nomenclature-citation></tp:nomenclature-citation-list></tp:nomenclature><tp:treatment-sec sec-type="material" id="SECID0E4F1O"><title>Type.</title><p>Brazil, Minas Gerais: “Villa Riccam” [Ouro Preto], [no date], <italic>J.B.E. Pohl [3674</italic>] (lectotype, designated here: W [acc. # 0074662]; isolectotypes: CORD [CORD00006949], F [acc. # 874864], W [acc. # 0074663, acc. # 0074664).</p></tp:treatment-sec><tp:treatment-sec sec-type="description" id="SECID0EFG1O"><title>Description.</title><p>Erect shrubs or subshrubs, (0.80–) 1–3 (–5) m tall, with the main stem thick, ca. 1.5 cm in diameter at base and sprouts from adventitious roots, much branched above, the branches dichotomously spread in a typical “zig-zag” appearance. Young stems 3–angled, somewhat rigid, green, densely pubescent, with spreading, rigid or flexuous, white or slightly ferruginous (dried specimens), simple, uniseriate, 5–8-celled, eglandular trichomes 0.5–1.8 mm long; nodes solid, green; bark of older stems striate, brown or dark brown, glabrescent or sparsely pubescent; lenticels absent. Sympodial units difoliate, the leaves geminate; leaf pair unequal in size, similar or dissimilar in shape. Leaves membranous, discolorous, dark green above, light green beneath, moderately pubescent with appressed-antrorse trichomes similar to those of the stems on adaxial surface, densely pubescent, with long spreading 5–9-celled, eglandular trichomes 0.3–2 mm long on abaxial surface and margins; blades of major leaves 6–17 (–24.5) cm long, (2–) 2.4–7.5 cm wide, ovate, elliptic or narrowly elliptic, the major veins 5–7 on each side of mid-vein, the base attenuate, the margins entire, the apex long-acuminate; petioles 0.4–2.3 (–3.8) cm long, densely pubescent; blades of minor leaves 2.2–2.8 (–5) cm long, 1–1.4 cm wide, ovate or elliptic, the major veins 3–4 on each side of mid-vein, the base attenuate, the margins entire, the apex acute; petioles 0.2–0.3 cm long, densely pubescent. Inflorescences axillary, 3–4 flowers per axil, rarely flowers solitary; flowering pedicels 12–17 (–20) mm long, angled, erect, geniculate at anthesis, green, sparsely to moderately pubescent, the eglandular trichomes long, spreading; pedicels scars inconspicuous. Buds ovoid or globose, inflated, yellowish-green with purple spots or almost entirely purple. Flowers 5-merous. Calyx 1.75–2 mm long, 2–2.5 mm wide, cup-shaped, thick, green, densely pubescent, the calyx appendages 5, (0.5–) 1–2 (–2.5) mm long, 0.2–0.3 mm wide, subequal, thin, erect, cylindrical or subulate, inserted very close to the margin. Corolla 7–9 mm long, 14–14.5 mm in diameter, white with yellowish-green spots and pale purple pigmentation outside, white with intense purple spots, greenish-yellow star and a white centre within, stellate without interpetalar membrane, lobed halfway or less of the way to the base, pubescent adaxially with a continuous ring of glandular trichomes (stalk long, 2–3-celled; head globose, peltate, unicellular) in the throat and base of the lobes, glabrous abaxially, the tube 3.5–4.5 mm long, the lobes (3.5–) 4.2–4.5 mm long, (3.7–) 4–4.75 mm wide, triangular or ovate, spreading, the margins finely ciliate, the tips acute or cucullate, papillate. Stamens five, equal; filaments 2.4–3.6 mm long, white or cream, inserted on the corolla ca. 1.75 mm from the base, with auricles fused to the corolla at the point of insertion; anthers 1.5–2 mm long, ellipsoid, yellow or cream, not connivent at anthesis. Gynoecium with ovary 1.3–1.5 mm in diameter, light green, subglobose; ovules more than two per locule; nectary ca. 0.3 mm tall; styles homomorphic, 3–4.5 mm long, at the same level or barely exserted beyond the anthers, clavate, cream; stigma 0.3 mm long, 0.75–0.9 mm wide, discoid, pale green. Berry 7–9 mm in diameter, globose or globose-depressed, green when immature, greenish-golden yellow at maturity, deciduous, pungent, the pericarp thin, translucent, with giant cells (endocarp alveolate); stone cells absent; fruiting pedicels (13–) 15–24 mm long, pendent, angled, widened distally, green; fruiting calyx 4–5 mm in diameter, persistent, not accrescent, discoid, green, the appendages 0.7–3 mm long, spreading, green. Seeds 8–15 per fruit, (2–) 2.4–2.8 mm long, 2.2–2.5 mm wide, C-shaped or ellipsoid, brownish-black to black, the seed coat reticulate in seed body and tuberculate at margins (<abbrev xmlns:xlink="http://www.w3.org/1999/xlink" xlink:title="stereomicroscope" id="ABBRID0ELG1O" xlink:type="simple">SM</abbrev>), reticulate with pillar-like outgrowths at margins (<abbrev xmlns:xlink="http://www.w3.org/1999/xlink" xlink:title="scanning electron microscope" id="ABBRID0EPG1O" xlink:type="simple">SEM</abbrev>); the cells polygonal in shape, the lateral walls wavy, straight at margins; embryo imbricate.</p></tp:treatment-sec><tp:treatment-sec sec-type="distribution" id="SECID0ETG1O"><title>Distribution.</title><p><italic><tp:taxon-name><tp:taxon-name-part taxon-name-part-type="genus" reg="Capsicum">Capsicum</tp:taxon-name-part><tp:taxon-name-part taxon-name-part-type="species" reg="villosum">villosum</tp:taxon-name-part></tp:taxon-name></italic> is endemic to south-eastern Brazil, most commonly in Rio de Janeiro, Minas Gerais and São Paulo States and only one collection from the State of Espírito Santo (Fig. <xref ref-type="fig" rid="F119">119</xref>).</p></tp:treatment-sec><tp:treatment-sec sec-type="ecology" id="SECID0EIH1O"><title>Ecology.</title><p><italic><tp:taxon-name><tp:taxon-name-part taxon-name-part-type="genus" reg="Capsicum">Capsicum</tp:taxon-name-part><tp:taxon-name-part taxon-name-part-type="species" reg="villosum">villosum</tp:taxon-name-part></tp:taxon-name></italic> inhabits montane rain forests of the coastal and interior Atlantic Forest (Mata Atlântica), highly adapted to different formations (Floresta Ombrófila Densa, Floresta Ombrófila Mista Aluvial, Campo Rupestre). It forms small colonies along paths near rivers, streams or waterfalls and in open clearings exposed to sun or under the shade, between 500 and 1,900 m elevation.</p></tp:treatment-sec><tp:treatment-sec sec-type="phenology" id="SECID0EZH1O"><title>Phenology.</title><p>Flowering from October to April. Fruiting from late December to July.</p></tp:treatment-sec><tp:treatment-sec sec-type="Chromosome number" id="SECID0E5H1O"><title>Chromosome number.</title><p><italic>n</italic> = 13 (<xref ref-type="bibr" rid="B381">Pozzobon and Schifino-Wittmann 2006</xref>, as <tp:taxon-name><tp:taxon-name-part taxon-name-part-type="genus" reg="Capsicum">C.</tp:taxon-name-part><tp:taxon-name-part taxon-name-part-type="species" reg="villosum">villosum</tp:taxon-name-part><tp:taxon-name-part taxon-name-part-type="infraspecific-rank">var.</tp:taxon-name-part><tp:taxon-name-part taxon-name-part-type="variety" reg="villosum">villosum</tp:taxon-name-part></tp:taxon-name>); 2<italic>n</italic> = 2x = 26 (<xref ref-type="bibr" rid="B382">Pozzobon et al. 2006</xref>, as <tp:taxon-name><tp:taxon-name-part taxon-name-part-type="genus" reg="Capsicum">C.</tp:taxon-name-part><tp:taxon-name-part taxon-name-part-type="species" reg="villosum">villosum</tp:taxon-name-part><tp:taxon-name-part taxon-name-part-type="infraspecific-rank">var.</tp:taxon-name-part><tp:taxon-name-part taxon-name-part-type="variety" reg="villosum">villosum</tp:taxon-name-part></tp:taxon-name><xref ref-type="bibr" rid="B429">Scaldaferro et al. 2016</xref>).</p></tp:treatment-sec><tp:treatment-sec sec-type="Common names" id="SECID0EWJ1O"><title>Common names.</title><p><bold>Brazil</bold>. Pimentinha (São Paulo, <italic>Kirizawa 3288</italic>).</p></tp:treatment-sec><tp:treatment-sec sec-type="Uses" id="SECID0EAK1O"><title>Uses.</title><p>None recorded.</p></tp:treatment-sec><tp:treatment-sec sec-type="Preliminary conservation assessment" id="SECID0EFK1O"><title>Preliminary conservation assessment.</title><p><abbrev xmlns:xlink="http://www.w3.org/1999/xlink" xlink:title="extent of occurrence" id="ABBRID0ELK1O" xlink:type="simple">EOO</abbrev> (216,703.381 km<sup>2</sup>); <abbrev xmlns:xlink="http://www.w3.org/1999/xlink" xlink:title="area of occupancy" id="ABBRID0ERK1O" xlink:type="simple">AOO</abbrev> (172 km<sup>2</sup>). <italic><tp:taxon-name><tp:taxon-name-part taxon-name-part-type="genus" reg="Capsicum">Capsicum</tp:taxon-name-part><tp:taxon-name-part taxon-name-part-type="species" reg="villosum">villosum</tp:taxon-name-part></tp:taxon-name></italic> is relatively widespread in the Brazilian Atlantic Forest and occurs in several reserves or in restored and recuperating forests of this system. Although <italic><tp:taxon-name><tp:taxon-name-part taxon-name-part-type="genus" reg="Capsicum">C.</tp:taxon-name-part><tp:taxon-name-part taxon-name-part-type="species" reg="villosum">villosum</tp:taxon-name-part></tp:taxon-name></italic> has a large <abbrev xmlns:xlink="http://www.w3.org/1999/xlink" xlink:title="extent of occurrence" id="ABBRID0ENL1O" xlink:type="simple">EOO</abbrev> and occurs in a number of locations, we assign the Near Threatened (<abbrev xmlns:xlink="http://www.w3.org/1999/xlink" xlink:title="Near Threatened" id="ABBRID0ERL1O" xlink:type="simple">NT</abbrev>) category, since the pressure on this ecosystem continues due to the illegal extraction of the forests and its replacement by other land uses which may adversely affect some subpopulations.</p></tp:treatment-sec><tp:treatment-sec sec-type="discussion" id="SECID0EVL1O"><title>Discussion.</title><p><italic><tp:taxon-name><tp:taxon-name-part taxon-name-part-type="genus" reg="Capsicum">Capsicum</tp:taxon-name-part><tp:taxon-name-part taxon-name-part-type="species" reg="villosum">villosum</tp:taxon-name-part></tp:taxon-name></italic> is a hairy species of the Atlantic Forest clade (<xref ref-type="bibr" rid="B79">Carrizo García et al. 2016</xref>). This species has dense pubescence, easily visible to the naked eye on all organs of the plant, geniculate pedicels, calyx with five appendages, corolla with various degrees of purple pigmentation within, filaments much longer than anthers, greenish-golden yellow pungent fruits and brownish-black to black seeds (Fig. <xref ref-type="fig" rid="F121">121</xref>).</p><fig id="F120" position="float" orientation="portrait"><object-id xmlns:xlink="http://www.w3.org/1999/xlink" content-type="doi" xlink:type="simple">10.3897/phytokeys.200.71667.figure120</object-id><object-id xmlns:xlink="http://www.w3.org/1999/xlink" content-type="arpha" xlink:type="simple">2FA41507-DFAC-51A7-9620-672EBABEB733</object-id><label>Figure 120.</label><caption><p><italic><tp:taxon-name><tp:taxon-name-part taxon-name-part-type="genus" reg="Capsicum">Capsicum</tp:taxon-name-part><tp:taxon-name-part taxon-name-part-type="species" reg="villosum">villosum</tp:taxon-name-part></tp:taxon-name></italic><bold>A</bold> flowering branch <bold>B</bold> flower <bold>C</bold> section of the calyx showing the venation <bold>D</bold> eglandular and glandular trichomes of the calyx <bold>E</bold> sector of opened corolla <bold>F</bold> gynoecium <bold>G</bold> fruit <bold>H</bold> anatomical detail of the pericarp (note the giant cells in the mesocarp) <bold>I</bold> seed <bold>J</bold> structure of seed coat at the seed margin <bold>A, B, D–F</bold> from <italic><xref ref-type="bibr" rid="B197">Hunziker 1956</xref>6</italic><bold>C, H, J</bold> from <italic>Hunziker 25174</italic><bold>G, I</bold> from <italic>Schwacke s.n.</italic> Drawn by L. Sánchez. Modified from <xref ref-type="bibr" rid="B201">Hunziker (1971)</xref>, reproduced with permission.</p></caption><graphic xmlns:xlink="http://www.w3.org/1999/xlink" xlink:href="phytokeys-200-001_article-71667__-g120.jpg" position="float" orientation="portrait" xlink:type="simple" id="oo_695535.jpg"><uri content-type="original_file" xlink:type="simple">https://binary.pensoft.net/fig/695535</uri></graphic></fig><fig id="F121" position="float" orientation="portrait"><object-id xmlns:xlink="http://www.w3.org/1999/xlink" content-type="doi" xlink:type="simple">10.3897/phytokeys.200.71667.figure121</object-id><object-id xmlns:xlink="http://www.w3.org/1999/xlink" content-type="arpha" xlink:type="simple">B582C3A4-4896-5810-9D97-D5EF40F8B03C</object-id><label>Figure 121.</label><caption><p><italic><tp:taxon-name><tp:taxon-name-part taxon-name-part-type="genus" reg="Capsicum">Capsicum</tp:taxon-name-part><tp:taxon-name-part taxon-name-part-type="species" reg="villosum">villosum</tp:taxon-name-part></tp:taxon-name></italic><bold>A</bold> plant <bold>B</bold> flower bud on a geniculate pedicel <bold>C</bold> flower, seen from behind <bold>D</bold> flower before full anthesis, front view <bold>E</bold> flower at full anthesis, front view <bold>F</bold> fruiting branch, with mature and mature fruits <bold>A, B, E, F</bold> from <italic>Barboza et al. 1655</italic>, photos by G.E. Barboza <bold>C, D</bold> from <italic>Barboza &amp; Deanna 5026 bis</italic>, photos by R. Deanna.</p></caption><graphic xmlns:xlink="http://www.w3.org/1999/xlink" xlink:href="phytokeys-200-001_article-71667__-g121.jpg" position="float" orientation="portrait" xlink:type="simple" id="oo_695536.jpg"><uri content-type="original_file" xlink:type="simple">https://binary.pensoft.net/fig/695536</uri></graphic></fig><p>The density and type of pubescence on <italic><tp:taxon-name><tp:taxon-name-part taxon-name-part-type="genus" reg="Capsicum">C.</tp:taxon-name-part><tp:taxon-name-part taxon-name-part-type="species" reg="villosum">villosum</tp:taxon-name-part></tp:taxon-name></italic> is highlighted in the specific epithet. <italic><tp:taxon-name><tp:taxon-name-part taxon-name-part-type="genus" reg="Capsicum">Capsicum</tp:taxon-name-part><tp:taxon-name-part taxon-name-part-type="species" reg="cornutum">cornutum</tp:taxon-name-part></tp:taxon-name></italic>, <italic><tp:taxon-name><tp:taxon-name-part taxon-name-part-type="genus" reg="Capsicum">C.</tp:taxon-name-part><tp:taxon-name-part taxon-name-part-type="species" reg="muticum">muticum</tp:taxon-name-part></tp:taxon-name></italic> and <italic><tp:taxon-name><tp:taxon-name-part taxon-name-part-type="genus" reg="Capsicum">C.</tp:taxon-name-part><tp:taxon-name-part taxon-name-part-type="species" reg="rabenii">rabenii</tp:taxon-name-part></tp:taxon-name></italic> are also variable in pubescence density. <italic><tp:taxon-name><tp:taxon-name-part taxon-name-part-type="genus" reg="Capsicum">Capsicum</tp:taxon-name-part><tp:taxon-name-part taxon-name-part-type="species" reg="villosum">villosum</tp:taxon-name-part></tp:taxon-name></italic> can be distinguished for these other pubescent species mainly by corolla colour or size and calyx appendages. <italic><tp:taxon-name><tp:taxon-name-part taxon-name-part-type="genus" reg="Capsicum">Capsicum</tp:taxon-name-part><tp:taxon-name-part taxon-name-part-type="species" reg="villosum">villosum</tp:taxon-name-part></tp:taxon-name></italic> and <italic><tp:taxon-name><tp:taxon-name-part taxon-name-part-type="genus" reg="Capsicum">C.</tp:taxon-name-part><tp:taxon-name-part taxon-name-part-type="species" reg="rabenii">rabenii</tp:taxon-name-part></tp:taxon-name></italic> have five subequal calyx appendages and similar corolla size, but the corolla of <italic><tp:taxon-name><tp:taxon-name-part taxon-name-part-type="genus" reg="Capsicum">C.</tp:taxon-name-part><tp:taxon-name-part taxon-name-part-type="species" reg="villosum">villosum</tp:taxon-name-part></tp:taxon-name></italic> has intense purple spots inside, while in <italic><tp:taxon-name><tp:taxon-name-part taxon-name-part-type="genus" reg="Capsicum">C.</tp:taxon-name-part><tp:taxon-name-part taxon-name-part-type="species" reg="rabenii">rabenii</tp:taxon-name-part></tp:taxon-name></italic>, the corolla is only purple or lilac on the margins (Fig. <xref ref-type="fig" rid="F106">106F, G</xref>). <italic><tp:taxon-name><tp:taxon-name-part taxon-name-part-type="genus" reg="Capsicum">Capsicum</tp:taxon-name-part><tp:taxon-name-part taxon-name-part-type="species" reg="cornutum">cornutum</tp:taxon-name-part></tp:taxon-name></italic> has a larger corolla than <italic><tp:taxon-name><tp:taxon-name-part taxon-name-part-type="genus" reg="Capsicum">C.</tp:taxon-name-part><tp:taxon-name-part taxon-name-part-type="species" reg="villosum">villosum</tp:taxon-name-part></tp:taxon-name></italic> and up to 10 unequal calyx appendages (Fig. <xref ref-type="fig" rid="F53">53C, D</xref>), while <italic><tp:taxon-name><tp:taxon-name-part taxon-name-part-type="genus" reg="Capsicum">C.</tp:taxon-name-part><tp:taxon-name-part taxon-name-part-type="species" reg="muticum">muticum</tp:taxon-name-part></tp:taxon-name></italic> lacks calyx appendages and has no intense purple colouration within the corolla (Fig. <xref ref-type="fig" rid="F93">93E, F</xref>).</p><p><italic><tp:taxon-name><tp:taxon-name-part taxon-name-part-type="genus" reg="Capsicum">Capsicum</tp:taxon-name-part><tp:taxon-name-part taxon-name-part-type="species" reg="villosum">villosum</tp:taxon-name-part></tp:taxon-name></italic> is related to <italic><tp:taxon-name><tp:taxon-name-part taxon-name-part-type="genus" reg="Capsicum">C.</tp:taxon-name-part><tp:taxon-name-part taxon-name-part-type="species" reg="mirabile">mirabile</tp:taxon-name-part></tp:taxon-name></italic> (<xref ref-type="bibr" rid="B79">Carrizo García et al. 2016</xref>); they can be differentiated by the dense pubescence and smaller corolla (7–9 mm long) in <italic><tp:taxon-name><tp:taxon-name-part taxon-name-part-type="genus" reg="Capsicum">C.</tp:taxon-name-part><tp:taxon-name-part taxon-name-part-type="species" reg="villosum">villosum</tp:taxon-name-part></tp:taxon-name></italic> vs. plants glabrescent to glabrous and larger corollas (6–12 mm long) in <italic><tp:taxon-name><tp:taxon-name-part taxon-name-part-type="genus" reg="Capsicum">C.</tp:taxon-name-part><tp:taxon-name-part taxon-name-part-type="species" reg="mirabile">mirabile</tp:taxon-name-part></tp:taxon-name></italic>.</p><p><xref ref-type="bibr" rid="B441">Smith and Downs (1966)</xref> identified plants of <italic><tp:taxon-name><tp:taxon-name-part taxon-name-part-type="genus" reg="Athenaea">Athenaea</tp:taxon-name-part><tp:taxon-name-part taxon-name-part-type="species" reg="wettsteiniana">wettsteiniana</tp:taxon-name-part></tp:taxon-name></italic> (Witasek) I.M.C.Rodrigues &amp; Stehmann and <italic><tp:taxon-name><tp:taxon-name-part taxon-name-part-type="genus" reg="Athenaea">Athenaea</tp:taxon-name-part><tp:taxon-name-part taxon-name-part-type="species" reg="fasciculata">fasciculata</tp:taxon-name-part></tp:taxon-name></italic> (Vell.) I.M.C.Rodrigues &amp; Stehmann as <italic><tp:taxon-name><tp:taxon-name-part taxon-name-part-type="genus" reg="Capsicum">C.</tp:taxon-name-part><tp:taxon-name-part taxon-name-part-type="species" reg="villosum">villosum</tp:taxon-name-part></tp:taxon-name></italic> in their flora of Santa Catarina State, Brazil; <italic><tp:taxon-name><tp:taxon-name-part taxon-name-part-type="genus" reg="Capsicum">C.</tp:taxon-name-part><tp:taxon-name-part taxon-name-part-type="species" reg="villosum">villosum</tp:taxon-name-part></tp:taxon-name></italic> does not grow in Santa Catarina. <xref ref-type="bibr" rid="B200">Hunziker (1969b)</xref> cited <italic>Mexia 4328</italic> as a paratype of <italic><tp:taxon-name><tp:taxon-name-part taxon-name-part-type="genus" reg="Capsicum">C.</tp:taxon-name-part><tp:taxon-name-part taxon-name-part-type="species" reg="buforum">buforum</tp:taxon-name-part></tp:taxon-name></italic> (= <italic><tp:taxon-name><tp:taxon-name-part taxon-name-part-type="genus" reg="Capsicum">C.</tp:taxon-name-part><tp:taxon-name-part taxon-name-part-type="species" reg="mirabile">mirabile</tp:taxon-name-part></tp:taxon-name></italic>), stating that young stems, leaves, pedicels and calyx are pubescent, a character (amongst others) that places it within the circumscription of <italic><tp:taxon-name><tp:taxon-name-part taxon-name-part-type="genus" reg="Capsicum">C.</tp:taxon-name-part><tp:taxon-name-part taxon-name-part-type="species" reg="villosum">villosum</tp:taxon-name-part></tp:taxon-name></italic>.</p><p>In describing <italic><tp:taxon-name><tp:taxon-name-part taxon-name-part-type="genus" reg="Capsicum">C.</tp:taxon-name-part><tp:taxon-name-part taxon-name-part-type="species" reg="villosum">villosum</tp:taxon-name-part></tp:taxon-name></italic>, <xref ref-type="bibr" rid="B435">Sendtner (1846)</xref> cited several collections for the species (<italic>Pohl s.n.</italic>) and the varieties (<italic>Martius s.n.</italic> for var. <tp:taxon-name><tp:taxon-name-part taxon-name-part-type="genus" reg="Capsicum"/><tp:taxon-name-part taxon-name-part-type="species" reg="villosum"/><tp:taxon-name-part taxon-name-part-type="variety" reg="latifolium">latifolium</tp:taxon-name-part></tp:taxon-name>; <italic>Schott s.n.</italic> and <italic>Selllow s.n.</italic> for var. <tp:taxon-name><tp:taxon-name-part taxon-name-part-type="genus" reg="Capsicum"/><tp:taxon-name-part taxon-name-part-type="species" reg="latifolium"/><tp:taxon-name-part taxon-name-part-type="variety" reg="muticum">muticum</tp:taxon-name-part></tp:taxon-name> [see above under <italic><tp:taxon-name><tp:taxon-name-part taxon-name-part-type="genus" reg="Capsicum">C.</tp:taxon-name-part><tp:taxon-name-part taxon-name-part-type="species" reg="muticum">muticum</tp:taxon-name-part></tp:taxon-name></italic>]). Original material collected by Pohl from “Villa Riccam”, the cited locality and bearing the number “3674”, was found in three Herbaria (CORD, F, W). The three sheets housed at W are the best-preserved, two of these specimens (acc. #0074663, acc. #0074664) are only labelled with the number ‘3674’ on the sheet, while the other (acc. # 0074662) has an original complete label with the locality data of the protologue and, for this reason, is here designated as lectotype. Collections of Martius with the protologue locality for <tp:taxon-name><tp:taxon-name-part taxon-name-part-type="genus" reg="Capsicum">C.</tp:taxon-name-part><tp:taxon-name-part taxon-name-part-type="species" reg="villosum">villosum</tp:taxon-name-part><tp:taxon-name-part taxon-name-part-type="infraspecific-rank">var.</tp:taxon-name-part><tp:taxon-name-part taxon-name-part-type="variety" reg="latifolium">latifolium</tp:taxon-name-part></tp:taxon-name> were found in Munich and a fragment at CORD; the one at M (M-0171535) is the best-preserved and is selected as the lectotype.</p><sec sec-type="﻿Doubtful names" id="SECID0E331O"><title>﻿Doubtful names</title><p><tp:taxon-name><tp:taxon-name-part taxon-name-part-type="genus" reg="Capsicum">Capsicum</tp:taxon-name-part><tp:taxon-name-part taxon-name-part-type="species" reg="annuum">annuum</tp:taxon-name-part><tp:taxon-name-part taxon-name-part-type="authority">L.</tp:taxon-name-part><tp:taxon-name-part taxon-name-part-type="infraspecific-rank">var.</tp:taxon-name-part><tp:taxon-name-part taxon-name-part-type="variety" reg="fingerhuthi">fingerhuthi</tp:taxon-name-part></tp:taxon-name> Alef., Landw. Fl.: 133. 1866.</p><p>Type. No locality cited (no specimens cited, no original material located). This variety was compared with <tp:taxon-name><tp:taxon-name-part taxon-name-part-type="genus" reg="Capsicum">C.</tp:taxon-name-part><tp:taxon-name-part taxon-name-part-type="species" reg="annuum">annuum</tp:taxon-name-part><tp:taxon-name-part taxon-name-part-type="authority">L.</tp:taxon-name-part><tp:taxon-name-part taxon-name-part-type="infraspecific-rank">var.</tp:taxon-name-part><tp:taxon-name-part taxon-name-part-type="variety" reg="cordiforme">cordiforme</tp:taxon-name-part></tp:taxon-name> (Mill.) Alef. but with scarlet fruit = <tp:taxon-name><tp:taxon-name-part taxon-name-part-type="genus" reg="Capsicum">C.</tp:taxon-name-part><tp:taxon-name-part taxon-name-part-type="species" reg="annuum">annuum</tp:taxon-name-part><tp:taxon-name-part taxon-name-part-type="authority">L.</tp:taxon-name-part><tp:taxon-name-part taxon-name-part-type="infraspecific-rank">var.</tp:taxon-name-part><tp:taxon-name-part taxon-name-part-type="variety" reg="annuum">annuum</tp:taxon-name-part></tp:taxon-name> or <italic><tp:taxon-name><tp:taxon-name-part taxon-name-part-type="genus" reg="Capsicum">C.</tp:taxon-name-part><tp:taxon-name-part taxon-name-part-type="species" reg="chinense">chinense</tp:taxon-name-part></tp:taxon-name></italic> Jacq.</p><p><tp:taxon-name><tp:taxon-name-part taxon-name-part-type="genus" reg="Capsicum">Capsicum</tp:taxon-name-part><tp:taxon-name-part taxon-name-part-type="species" reg="annuum">annuum</tp:taxon-name-part><tp:taxon-name-part taxon-name-part-type="authority">L.</tp:taxon-name-part><tp:taxon-name-part taxon-name-part-type="infraspecific-rank">var.</tp:taxon-name-part><tp:taxon-name-part taxon-name-part-type="variety" reg="leptoceras">leptoceras</tp:taxon-name-part></tp:taxon-name> Alef., Landw. Fl.: 132. 1866.</p><p>Type. “So erhielt ich Exempl. aus Mexico” (no specimens cited, no original material located). The short German description for this variety refers to the size, shape and colour of the fruit and the calyx appendages shape which can apply to both <tp:taxon-name><tp:taxon-name-part taxon-name-part-type="genus" reg="Capsicum">Capsicum</tp:taxon-name-part><tp:taxon-name-part taxon-name-part-type="species" reg="annuum">annuum</tp:taxon-name-part><tp:taxon-name-part taxon-name-part-type="authority">L.</tp:taxon-name-part><tp:taxon-name-part taxon-name-part-type="infraspecific-rank">var.</tp:taxon-name-part><tp:taxon-name-part taxon-name-part-type="variety" reg="annuum">annuum</tp:taxon-name-part></tp:taxon-name> or <tp:taxon-name><tp:taxon-name-part taxon-name-part-type="genus" reg="Capsicum">C.</tp:taxon-name-part><tp:taxon-name-part taxon-name-part-type="species" reg="baccatum">baccatum</tp:taxon-name-part><tp:taxon-name-part taxon-name-part-type="infraspecific-rank">var.</tp:taxon-name-part><tp:taxon-name-part taxon-name-part-type="variety" reg="pendulum">pendulum</tp:taxon-name-part></tp:taxon-name> (Willd.) Eshbaugh</p><p><tp:taxon-name><tp:taxon-name-part taxon-name-part-type="genus" reg="Capsicum">Capsicum</tp:taxon-name-part><tp:taxon-name-part taxon-name-part-type="species" reg="annuum">annuum</tp:taxon-name-part><tp:taxon-name-part taxon-name-part-type="authority">L.</tp:taxon-name-part><tp:taxon-name-part taxon-name-part-type="infraspecific-rank">var.</tp:taxon-name-part><tp:taxon-name-part taxon-name-part-type="variety" reg="varians">varians</tp:taxon-name-part></tp:taxon-name> Voss in Vilm., Vilm. Blumengärtn., ed. 3. 1: 723. 1894.</p><p>Type. No locality cited (no specimens cited, no original material located). <xref ref-type="bibr" rid="B488">Voss (1894)</xref> described this variety alluding to the shape and the colour change of the fruit (mostly yellow or scarlet to red) = <tp:taxon-name><tp:taxon-name-part taxon-name-part-type="genus" reg="Capsicum">C.</tp:taxon-name-part><tp:taxon-name-part taxon-name-part-type="species" reg="annuum">annuum</tp:taxon-name-part><tp:taxon-name-part taxon-name-part-type="authority">L.</tp:taxon-name-part><tp:taxon-name-part taxon-name-part-type="infraspecific-rank">var.</tp:taxon-name-part><tp:taxon-name-part taxon-name-part-type="variety" reg="annuum">annuum</tp:taxon-name-part></tp:taxon-name> or <italic><tp:taxon-name><tp:taxon-name-part taxon-name-part-type="genus" reg="Capsicum">C.</tp:taxon-name-part><tp:taxon-name-part taxon-name-part-type="species" reg="chinense">chinense</tp:taxon-name-part></tp:taxon-name></italic> Jacq. or <tp:taxon-name><tp:taxon-name-part taxon-name-part-type="genus" reg="Capsicum">C.</tp:taxon-name-part><tp:taxon-name-part taxon-name-part-type="species" reg="baccatum">baccatum</tp:taxon-name-part><tp:taxon-name-part taxon-name-part-type="infraspecific-rank">var.</tp:taxon-name-part><tp:taxon-name-part taxon-name-part-type="variety" reg="pendulum">pendulum</tp:taxon-name-part></tp:taxon-name> (Willd.) Eshbaugh</p><p><tp:taxon-name><tp:taxon-name-part taxon-name-part-type="genus" reg="Capsicum">Capsicum</tp:taxon-name-part><tp:taxon-name-part taxon-name-part-type="species" reg="annuum">annuum</tp:taxon-name-part><tp:taxon-name-part taxon-name-part-type="authority">L.</tp:taxon-name-part><tp:taxon-name-part taxon-name-part-type="infraspecific-rank">var.</tp:taxon-name-part><tp:taxon-name-part taxon-name-part-type="variety" reg="weinmanni">weinmanni</tp:taxon-name-part></tp:taxon-name> Alef., Landw. Fl.: 133. 1866.</p><p>Type. No locality cited (no specimens cited, no original material located). <xref ref-type="bibr" rid="B9">Alefeld (1866)</xref> indicated this variety was similar to <tp:taxon-name><tp:taxon-name-part taxon-name-part-type="genus" reg="Capsicum">C.</tp:taxon-name-part><tp:taxon-name-part taxon-name-part-type="species" reg="annuum">annuum</tp:taxon-name-part><tp:taxon-name-part taxon-name-part-type="authority">L.</tp:taxon-name-part><tp:taxon-name-part taxon-name-part-type="infraspecific-rank">var.</tp:taxon-name-part><tp:taxon-name-part taxon-name-part-type="variety" reg="longum">longum</tp:taxon-name-part></tp:taxon-name> (DC.) Alef., but different in its vermilion fruit colour = <tp:taxon-name><tp:taxon-name-part taxon-name-part-type="genus" reg="Capsicum">Capsicum</tp:taxon-name-part><tp:taxon-name-part taxon-name-part-type="species" reg="annuum">annuum</tp:taxon-name-part><tp:taxon-name-part taxon-name-part-type="authority">L.</tp:taxon-name-part><tp:taxon-name-part taxon-name-part-type="infraspecific-rank">var.</tp:taxon-name-part><tp:taxon-name-part taxon-name-part-type="variety" reg="annuum">annuum</tp:taxon-name-part></tp:taxon-name> or <tp:taxon-name><tp:taxon-name-part taxon-name-part-type="genus" reg="Capsicum">C.</tp:taxon-name-part><tp:taxon-name-part taxon-name-part-type="species" reg="baccatum">baccatum</tp:taxon-name-part><tp:taxon-name-part taxon-name-part-type="infraspecific-rank">var.</tp:taxon-name-part><tp:taxon-name-part taxon-name-part-type="variety" reg="pendulum">pendulum</tp:taxon-name-part></tp:taxon-name> (Willd.) Eshbaugh</p><p><italic><tp:taxon-name><tp:taxon-name-part taxon-name-part-type="genus" reg="Capsicum">Capsicum</tp:taxon-name-part><tp:taxon-name-part taxon-name-part-type="species" reg="bauhini">bauhini</tp:taxon-name-part></tp:taxon-name></italic> Dunal, Prodr. [A. P. de Candolle] 13(1): 428. 1852.</p><p>Type. No locality cited. <xref ref-type="bibr" rid="B132">Dunal (1852)</xref> repeats exactly the <xref ref-type="bibr" rid="B43">Bauhin (1623</xref>: 103) polynomial “Piper Indicum, caule piloso, flore majore; Piper Indicum, caule pilis albis praedito, Cam.” (no type specimens cited, no original material located). = probably <tp:taxon-name><tp:taxon-name-part taxon-name-part-type="genus" reg="Capsicum">C.</tp:taxon-name-part><tp:taxon-name-part taxon-name-part-type="species" reg="annuum">annuum</tp:taxon-name-part><tp:taxon-name-part taxon-name-part-type="authority">L.</tp:taxon-name-part><tp:taxon-name-part taxon-name-part-type="infraspecific-rank">var.</tp:taxon-name-part><tp:taxon-name-part taxon-name-part-type="variety" reg="annuum">annuum</tp:taxon-name-part></tp:taxon-name>.</p><p><italic><tp:taxon-name><tp:taxon-name-part taxon-name-part-type="genus" reg="Capsicum">Capsicum</tp:taxon-name-part><tp:taxon-name-part taxon-name-part-type="species" reg="cerasiflorum">cerasiflorum</tp:taxon-name-part></tp:taxon-name></italic> Link, Enum. Hort. Berol. Alt. 1: 190. 1821.</p><p>Type. “Habitat....”. (no specimens cited; original material in B, destroyed). As Link’s description is very brief and the characters mentioned are common to many species (“Petiolis junioribus ciliatis baccis erectis globosis”), its identity is uncertain and could apply to any of these domesticated species: <italic><tp:taxon-name><tp:taxon-name-part taxon-name-part-type="genus" reg="Capsicum">Capsicum</tp:taxon-name-part><tp:taxon-name-part taxon-name-part-type="species" reg="annuum">annuum</tp:taxon-name-part></tp:taxon-name></italic> L., <italic><tp:taxon-name><tp:taxon-name-part taxon-name-part-type="genus" reg="Capsicum">C.</tp:taxon-name-part><tp:taxon-name-part taxon-name-part-type="species" reg="chinense">chinense</tp:taxon-name-part></tp:taxon-name></italic> Jacq., or <italic><tp:taxon-name><tp:taxon-name-part taxon-name-part-type="genus" reg="Capsicum">C.</tp:taxon-name-part><tp:taxon-name-part taxon-name-part-type="species" reg="baccatum">baccatum</tp:taxon-name-part></tp:taxon-name></italic> L.</p><p><tp:taxon-name><tp:taxon-name-part taxon-name-part-type="genus" reg="Capsicum">Capsicum</tp:taxon-name-part><tp:taxon-name-part taxon-name-part-type="species" reg="cerasiforme">cerasiforme</tp:taxon-name-part><tp:taxon-name-part taxon-name-part-type="authority">Willd.</tp:taxon-name-part><tp:taxon-name-part taxon-name-part-type="infraspecific-rank">var.</tp:taxon-name-part><tp:taxon-name-part taxon-name-part-type="variety" reg="cerasiflorum">cerasiflorum</tp:taxon-name-part></tp:taxon-name> (Link) Dunal, Prodr. [A. P. de Candolle] 13 (1): 422. 1852.</p><p>Type: Based on <italic><tp:taxon-name><tp:taxon-name-part taxon-name-part-type="genus" reg="Capsicum">Capsicum</tp:taxon-name-part><tp:taxon-name-part taxon-name-part-type="species" reg="cerasiflorum">cerasiflorum</tp:taxon-name-part></tp:taxon-name></italic> Link (a doubtful name, see above).</p><p><tp:taxon-name><tp:taxon-name-part taxon-name-part-type="genus" reg="Capsicum">Capsicum</tp:taxon-name-part><tp:taxon-name-part taxon-name-part-type="species" reg="cerasiforme">cerasiforme</tp:taxon-name-part><tp:taxon-name-part taxon-name-part-type="authority">Willd.</tp:taxon-name-part><tp:taxon-name-part taxon-name-part-type="infraspecific-rank">var.</tp:taxon-name-part><tp:taxon-name-part taxon-name-part-type="variety" reg="minus">minus</tp:taxon-name-part></tp:taxon-name> Fingerh., Monogr. Capsic.: 20. 1832.</p><p>Type. “Patria America australis et India? orientalis” (no specimens cited; no original material located). <xref ref-type="bibr" rid="B154">Fingerhuth (1832)</xref> gave a very short description “fructu minori luteo vel rubro” for this variety, which can be attributed to <tp:taxon-name><tp:taxon-name-part taxon-name-part-type="genus" reg="Capsicum">C.</tp:taxon-name-part><tp:taxon-name-part taxon-name-part-type="species" reg="annuum">annuum</tp:taxon-name-part><tp:taxon-name-part taxon-name-part-type="infraspecific-rank">var.</tp:taxon-name-part><tp:taxon-name-part taxon-name-part-type="variety" reg="glabriusculum">glabriusculum</tp:taxon-name-part></tp:taxon-name> (Dunal) Heiser &amp; Pickersgill or to <italic><tp:taxon-name><tp:taxon-name-part taxon-name-part-type="genus" reg="Capsicum">C.</tp:taxon-name-part><tp:taxon-name-part taxon-name-part-type="species" reg="chinense">chinense</tp:taxon-name-part></tp:taxon-name></italic> Jacq.</p><p><italic><tp:taxon-name><tp:taxon-name-part taxon-name-part-type="genus" reg="Capsicum">Capsicum</tp:taxon-name-part><tp:taxon-name-part taxon-name-part-type="species" reg="chamaecerasus">chamaecerasus</tp:taxon-name-part></tp:taxon-name></italic> Nees, Trans. Linn. Soc. London 17: 65. 1834. nom. illeg. superfl.</p><p>Type. Based on <italic><tp:taxon-name><tp:taxon-name-part taxon-name-part-type="genus" reg="Capsicum">Capsicum</tp:taxon-name-part><tp:taxon-name-part taxon-name-part-type="species" reg="cerasiforme">cerasiforme</tp:taxon-name-part></tp:taxon-name></italic> Poir., Enc. Meth. 5 [in error Suppl. v.] p. 325. (nec Willd.), 1804 and <italic><tp:taxon-name><tp:taxon-name-part taxon-name-part-type="genus" reg="Capsicum">Capsicum</tp:taxon-name-part><tp:taxon-name-part taxon-name-part-type="species" reg="purpureum">purpureum</tp:taxon-name-part></tp:taxon-name></italic> Roxb. (ad partem) (both are cited in synonymy). As there is no accurate evidence of Nees concept for <italic><tp:taxon-name><tp:taxon-name-part taxon-name-part-type="genus" reg="Capsicum">C.</tp:taxon-name-part><tp:taxon-name-part taxon-name-part-type="species" reg="cerasiforme">cerasiforme</tp:taxon-name-part></tp:taxon-name></italic> (in this treatment <italic><tp:taxon-name><tp:taxon-name-part taxon-name-part-type="genus" reg="Capsicum">C.</tp:taxon-name-part><tp:taxon-name-part taxon-name-part-type="species" reg="cerasiforme">cerasiforme</tp:taxon-name-part></tp:taxon-name></italic> Lam. and <italic><tp:taxon-name><tp:taxon-name-part taxon-name-part-type="genus" reg="Capsicum">C.</tp:taxon-name-part><tp:taxon-name-part taxon-name-part-type="species" reg="cerasiforme">cerasiforme</tp:taxon-name-part></tp:taxon-name></italic> Willd. are synonyms of <italic><tp:taxon-name><tp:taxon-name-part taxon-name-part-type="genus" reg="Capsicum">C.</tp:taxon-name-part><tp:taxon-name-part taxon-name-part-type="species" reg="chinense">chinense</tp:taxon-name-part></tp:taxon-name></italic>) and because <italic><tp:taxon-name><tp:taxon-name-part taxon-name-part-type="genus" reg="Capsicum">C.</tp:taxon-name-part><tp:taxon-name-part taxon-name-part-type="species" reg="purpureum">purpureum</tp:taxon-name-part></tp:taxon-name></italic> Roxb. is considered here synonymy of <tp:taxon-name><tp:taxon-name-part taxon-name-part-type="genus" reg="Capsicum">C.</tp:taxon-name-part><tp:taxon-name-part taxon-name-part-type="species" reg="annuum">annuum</tp:taxon-name-part><tp:taxon-name-part taxon-name-part-type="infraspecific-rank">var.</tp:taxon-name-part><tp:taxon-name-part taxon-name-part-type="variety" reg="annuum">annuum</tp:taxon-name-part></tp:taxon-name>, we cannot properly assign identity of <italic><tp:taxon-name><tp:taxon-name-part taxon-name-part-type="genus" reg="Capsicum">C.</tp:taxon-name-part><tp:taxon-name-part taxon-name-part-type="species" reg="chamaecerasus">chamaecerasus</tp:taxon-name-part></tp:taxon-name></italic>.</p><p><italic><tp:taxon-name><tp:taxon-name-part taxon-name-part-type="genus" reg="Capsicum">Capsicum</tp:taxon-name-part><tp:taxon-name-part taxon-name-part-type="species" reg="conicum">conicum</tp:taxon-name-part></tp:taxon-name></italic> Hornem., Hort. Bot. Hafn. Suppl.: 27. 1819, nom. illeg., not <italic><tp:taxon-name><tp:taxon-name-part taxon-name-part-type="genus" reg="Capsicum">C.</tp:taxon-name-part><tp:taxon-name-part taxon-name-part-type="species" reg="conicum">conicum</tp:taxon-name-part></tp:taxon-name></italic> G. Mey. (1794).</p><p>Type. “Hab. - - C. [Planta Caldarii] intr. 1813. Missum a celb. Sohradero sub hoc nomime” (no original material located). <xref ref-type="bibr" rid="B195">Hornemann (1819)</xref> described <italic><tp:taxon-name><tp:taxon-name-part taxon-name-part-type="genus" reg="Capsicum">C.</tp:taxon-name-part><tp:taxon-name-part taxon-name-part-type="species" reg="conicum">conicum</tp:taxon-name-part></tp:taxon-name></italic>, based on cultivated material at Horto Hafniensis (Copenhagen), with no provenance data. His short diagnosis does not allow us to determine if this name represents <tp:taxon-name><tp:taxon-name-part taxon-name-part-type="genus" reg="Capsicum">C.</tp:taxon-name-part><tp:taxon-name-part taxon-name-part-type="species" reg="annuum">annuum</tp:taxon-name-part><tp:taxon-name-part taxon-name-part-type="authority">L.</tp:taxon-name-part><tp:taxon-name-part taxon-name-part-type="infraspecific-rank">var</tp:taxon-name-part><tp:taxon-name-part taxon-name-part-type="variety" reg="annuum">annuum</tp:taxon-name-part></tp:taxon-name> or <italic><tp:taxon-name><tp:taxon-name-part taxon-name-part-type="genus" reg="Capsicum">C.</tp:taxon-name-part><tp:taxon-name-part taxon-name-part-type="species" reg="chinense">chinense</tp:taxon-name-part></tp:taxon-name></italic> Jacq., but we prefer not to assign it to either until original material can be found (probably in C).</p><p><tp:taxon-name><tp:taxon-name-part taxon-name-part-type="genus" reg="Capsicum">Capsicum</tp:taxon-name-part><tp:taxon-name-part taxon-name-part-type="species" reg="cordiforme">cordiforme</tp:taxon-name-part><tp:taxon-name-part taxon-name-part-type="authority">Mill.</tp:taxon-name-part><tp:taxon-name-part taxon-name-part-type="infraspecific-rank">var.</tp:taxon-name-part><tp:taxon-name-part taxon-name-part-type="variety" reg="cerasicarpon">cerasicarpon</tp:taxon-name-part></tp:taxon-name> Dunal, Prodr. [A. P. de Candolle] 13(1): 428. 1852.</p><p>Type. “v.v. in hort. Monsp. s. in h. meo.” (no original material located). <xref ref-type="bibr" rid="B132">Dunal (1852)</xref> described this variety with living material from the Botanical Gardens in Montpellier and from a specimen housed at MPU. We have been unable to find any material corresponding to this name. The description “fructu globoso <tp:taxon-name><tp:taxon-name-part taxon-name-part-type="genus" reg="Capsicum"/><tp:taxon-name-part taxon-name-part-type="species" reg="pendulo">pendulo</tp:taxon-name-part></tp:taxon-name> rubro cersai colore et magnitudine” can be applied to <tp:taxon-name><tp:taxon-name-part taxon-name-part-type="genus" reg="Capsicum">C.</tp:taxon-name-part><tp:taxon-name-part taxon-name-part-type="species" reg="annuum">annuum</tp:taxon-name-part><tp:taxon-name-part taxon-name-part-type="authority">L.</tp:taxon-name-part><tp:taxon-name-part taxon-name-part-type="infraspecific-rank">var.</tp:taxon-name-part><tp:taxon-name-part taxon-name-part-type="variety" reg="annuum">annuum</tp:taxon-name-part></tp:taxon-name> or <italic><tp:taxon-name><tp:taxon-name-part taxon-name-part-type="genus" reg="Capsicum">C.</tp:taxon-name-part><tp:taxon-name-part taxon-name-part-type="species" reg="chinense">chinense</tp:taxon-name-part></tp:taxon-name></italic> Jacq.</p><p><italic><tp:taxon-name><tp:taxon-name-part taxon-name-part-type="genus" reg="Capsicum">Capsicum</tp:taxon-name-part><tp:taxon-name-part taxon-name-part-type="species" reg="hornemanii">hornemanii</tp:taxon-name-part></tp:taxon-name></italic> Dunal, Prodr. [A. P. de Candolle] 13(1): 429. 1852.</p><p>Type. Replacement name for <italic><tp:taxon-name><tp:taxon-name-part taxon-name-part-type="genus" reg="Capsicum">C.</tp:taxon-name-part><tp:taxon-name-part taxon-name-part-type="species" reg="conicum">conicum</tp:taxon-name-part></tp:taxon-name></italic> Hornem. (see above).</p><p><italic><tp:taxon-name><tp:taxon-name-part taxon-name-part-type="genus" reg="Capsicum">Capsicum</tp:taxon-name-part><tp:taxon-name-part taxon-name-part-type="species" reg="indicum">indicum</tp:taxon-name-part></tp:taxon-name></italic> Dierb., Arch. Apotheker-Vereins Nordl. Teutschl. 30: 22. 1829.</p><p>Type. “<tp:taxon-name><tp:taxon-name-part taxon-name-part-type="genus" reg="Capsicum">Capsicum</tp:taxon-name-part><tp:taxon-name-part taxon-name-part-type="species" reg="indicum">indicum</tp:taxon-name-part></tp:taxon-name> Lobelii”; <xref ref-type="bibr" rid="B124">Dierbach (1829)</xref> preferred the use of the L’Obel’s pre-Linnaean designation “<tp:taxon-name><tp:taxon-name-part taxon-name-part-type="genus" reg="Capsicum">Capsicum</tp:taxon-name-part><tp:taxon-name-part taxon-name-part-type="species" reg="indicum">indicum</tp:taxon-name-part></tp:taxon-name>” (L’Obel, 1576: 116) instead of using one of the Linnaean species names to refer to all chili peppers known by him. Dierbach’s brief description (“foliis oppositis, fructibus polymorphis, seminibus compressis”) could apply to at least four of the cultivated species (<italic><tp:taxon-name><tp:taxon-name-part taxon-name-part-type="genus" reg="Capsicum">C.</tp:taxon-name-part><tp:taxon-name-part taxon-name-part-type="species" reg="annuum">annuum</tp:taxon-name-part></tp:taxon-name></italic> L., <italic><tp:taxon-name><tp:taxon-name-part taxon-name-part-type="genus" reg="Capsicum">C.</tp:taxon-name-part><tp:taxon-name-part taxon-name-part-type="species" reg="frutescens">frutescens</tp:taxon-name-part></tp:taxon-name></italic> L., <italic><tp:taxon-name><tp:taxon-name-part taxon-name-part-type="genus" reg="Capsicum">C.</tp:taxon-name-part><tp:taxon-name-part taxon-name-part-type="species" reg="chinense">chinense</tp:taxon-name-part></tp:taxon-name></italic> Jacq. or <italic><tp:taxon-name><tp:taxon-name-part taxon-name-part-type="genus" reg="Capsicum">C.</tp:taxon-name-part><tp:taxon-name-part taxon-name-part-type="species" reg="baccatum">baccatum</tp:taxon-name-part></tp:taxon-name></italic> L.) and, in the absence of a type specimen, we consider <italic><tp:taxon-name><tp:taxon-name-part taxon-name-part-type="genus" reg="Capsicum">C.</tp:taxon-name-part><tp:taxon-name-part taxon-name-part-type="species" reg="indicum">indicum</tp:taxon-name-part></tp:taxon-name></italic> a doubtful name. <xref ref-type="bibr" rid="B124">Dierbach (1829)</xref> proposed very confusing infraspecific classification for the single species (<italic><tp:taxon-name><tp:taxon-name-part taxon-name-part-type="genus" reg="Capsicum">C.</tp:taxon-name-part><tp:taxon-name-part taxon-name-part-type="species" reg="indicum">indicum</tp:taxon-name-part></tp:taxon-name></italic>) of peppers he recognised. He designated unranked taxa by numbers (1 to 5), based on broad variation in fruit shape. None of these names (see below) has an indication to a reference or a specimen and the description of the fruits could again apply to any domesticated <italic><tp:taxon-name><tp:taxon-name-part taxon-name-part-type="genus" reg="Capsicum">Capsicum</tp:taxon-name-part></tp:taxon-name></italic> species.</p><p><italic><tp:taxon-name><tp:taxon-name-part taxon-name-part-type="genus" reg="Capsicum">Capsicum</tp:taxon-name-part><tp:taxon-name-part taxon-name-part-type="species" reg="indicum">indicum</tp:taxon-name-part></tp:taxon-name></italic> Dierb. [unranked category] 1) <italic>macrocarpon</italic>, Dierb., Arch. Apotheker-Vereins Nordl. Teutschl. 30: 22. 1829.</p><p><italic><tp:taxon-name><tp:taxon-name-part taxon-name-part-type="genus" reg="Capsicum">Capsicum</tp:taxon-name-part><tp:taxon-name-part taxon-name-part-type="species" reg="indicum">indicum</tp:taxon-name-part></tp:taxon-name></italic> Dierb. [unranked category] 2) <italic>pachycarpon</italic>, Dierb., Arch. Apotheker-Vereins Nordl. Teutschl. 30: 25. 1829.</p><p><italic><tp:taxon-name><tp:taxon-name-part taxon-name-part-type="genus" reg="Capsicum">Capsicum</tp:taxon-name-part><tp:taxon-name-part taxon-name-part-type="species" reg="indicum">indicum</tp:taxon-name-part></tp:taxon-name></italic> Dierb. [unranked category] 3) <italic>cerasocarpon</italic>, Dierb., Arch. Apotheker-Vereins Nordl. Teutschl. 30: 26. 1829.</p><p><italic><tp:taxon-name><tp:taxon-name-part taxon-name-part-type="genus" reg="Capsicum">Capsicum</tp:taxon-name-part><tp:taxon-name-part taxon-name-part-type="species" reg="indicum">indicum</tp:taxon-name-part></tp:taxon-name></italic> Dierb. [unranked category] 4) <italic>elaeocarpon</italic>, Dierb., Arch. Apotheker-Vereins Nordl. Teutschl. 30: 28. 1829.</p><p><italic><tp:taxon-name><tp:taxon-name-part taxon-name-part-type="genus" reg="Capsicum">Capsicum</tp:taxon-name-part><tp:taxon-name-part taxon-name-part-type="species" reg="indicum">indicum</tp:taxon-name-part></tp:taxon-name></italic> Dierb. [unranked category] 5) <italic>microcarpon</italic>, Dierb., Arch. Apotheker-Vereins Nordl. Teutschl. 30: 29. 1829.</p><p><italic><tp:taxon-name><tp:taxon-name-part taxon-name-part-type="genus" reg="Capsicum">Capsicum</tp:taxon-name-part><tp:taxon-name-part taxon-name-part-type="species" reg="micranthum">micranthum</tp:taxon-name-part></tp:taxon-name></italic> Link, Enum. Hort. Berol. Alt. 1: 190. 1821.</p><p>Type. “Hab. in Brasilia” (no specimens cited; no original material located); <xref ref-type="bibr" rid="B266">Link (1821)</xref> gave a short diagnosis for <italic><tp:taxon-name><tp:taxon-name-part taxon-name-part-type="genus" reg="Capsicum">C.</tp:taxon-name-part><tp:taxon-name-part taxon-name-part-type="species" reg="micranthum">micranthum</tp:taxon-name-part></tp:taxon-name></italic>; the calyx and fruit features, as well as its origin (Brazil), make us suppose that it could be <italic><tp:taxon-name><tp:taxon-name-part taxon-name-part-type="genus" reg="Capsicum">C.</tp:taxon-name-part><tp:taxon-name-part taxon-name-part-type="species" reg="frutescens">frutescens</tp:taxon-name-part></tp:taxon-name></italic> L., but as Link did not mention type specimens, we cannot unequivocally assure its identity.</p><p><tp:taxon-name><tp:taxon-name-part taxon-name-part-type="genus" reg="Capsicum">Capsicum</tp:taxon-name-part><tp:taxon-name-part taxon-name-part-type="species" reg="pyramidale">pyramidale</tp:taxon-name-part><tp:taxon-name-part taxon-name-part-type="authority">Mill.</tp:taxon-name-part><tp:taxon-name-part taxon-name-part-type="infraspecific-rank">var.</tp:taxon-name-part><tp:taxon-name-part taxon-name-part-type="variety" reg="torulosum">torulosum</tp:taxon-name-part></tp:taxon-name> (Hort.Matr. ex Hornem.) Fingerh., Monogr. Capsic.: 15. 1832.</p><p>Type. Based on <italic><tp:taxon-name><tp:taxon-name-part taxon-name-part-type="genus" reg="Capsicum">Capsicum</tp:taxon-name-part><tp:taxon-name-part taxon-name-part-type="species" reg="torulosum">torulosum</tp:taxon-name-part></tp:taxon-name></italic> Hort.Matr. ex Hornem. (a doubtful name itself).</p><p><italic><tp:taxon-name><tp:taxon-name-part taxon-name-part-type="genus" reg="Capsicum">Capsicum</tp:taxon-name-part><tp:taxon-name-part taxon-name-part-type="species" reg="torulosum">torulosum</tp:taxon-name-part></tp:taxon-name></italic> Hort.Matr. ex Hornem., Hort. Bot. Hafn. Suppl.: 27. 1819.</p><p>Type. “Hab.- - C. [Planta Caldarii] intr. 1815”. <xref ref-type="bibr" rid="B195">Hornemann (1819)</xref> described <italic><tp:taxon-name><tp:taxon-name-part taxon-name-part-type="genus" reg="Capsicum">C.</tp:taxon-name-part><tp:taxon-name-part taxon-name-part-type="species" reg="torulosum">torulosum</tp:taxon-name-part></tp:taxon-name></italic>, based on cultivated material at Horto Hafniensis (Copenhagen), from Horto Matritensis. In the diagnosis, he also added “An diversum a <italic><tp:taxon-name><tp:taxon-name-part taxon-name-part-type="genus" reg="Capsicum">C.</tp:taxon-name-part><tp:taxon-name-part taxon-name-part-type="species" reg="pendulo">pendulo</tp:taxon-name-part></tp:taxon-name></italic>?”. As we did not find original material, we cannot exactly place this name, but judging by the diagnosis, it could be <tp:taxon-name><tp:taxon-name-part taxon-name-part-type="genus" reg="Capsicum">C.</tp:taxon-name-part><tp:taxon-name-part taxon-name-part-type="species" reg="annuum">annuum</tp:taxon-name-part><tp:taxon-name-part taxon-name-part-type="authority">L.</tp:taxon-name-part><tp:taxon-name-part taxon-name-part-type="infraspecific-rank">var.</tp:taxon-name-part><tp:taxon-name-part taxon-name-part-type="variety" reg="annuum">annuum</tp:taxon-name-part></tp:taxon-name> or <tp:taxon-name><tp:taxon-name-part taxon-name-part-type="genus" reg="Capsicum">C.</tp:taxon-name-part><tp:taxon-name-part taxon-name-part-type="species" reg="baccatum">baccatum</tp:taxon-name-part><tp:taxon-name-part taxon-name-part-type="infraspecific-rank">var.</tp:taxon-name-part><tp:taxon-name-part taxon-name-part-type="variety" reg="pendulum">pendulum</tp:taxon-name-part></tp:taxon-name> (Willd.) Eshbaugh.</p></sec><sec sec-type="﻿Names (designations) not validly published" id="SECID0E562O"><title>﻿Names (designations) not validly published</title><p>Designations are listed in alphabetic order; ICN Articles refer to the Shenzhen Code (<xref ref-type="bibr" rid="B480">Turland et al. 2018</xref>).</p><p><tp:taxon-name><tp:taxon-name-part taxon-name-part-type="genus" reg="Capsicum">Capsicum</tp:taxon-name-part><tp:taxon-name-part taxon-name-part-type="infraspecific-rank">section</tp:taxon-name-part><tp:taxon-name-part taxon-name-part-type="section" reg="Eucapsicum">Eucapsicum</tp:taxon-name-part></tp:taxon-name> Kuntze, Revis. Gen. Pl. 2: 448. 1891, not validly published, the name of the subdivision formed from the name of the genus by adding the prefix Eu- (Art. 21.3).</p><p><tp:taxon-name><tp:taxon-name-part taxon-name-part-type="genus" reg="Capsicum">Capsicum</tp:taxon-name-part><tp:taxon-name-part taxon-name-part-type="infraspecific-rank">section</tp:taxon-name-part><tp:taxon-name-part taxon-name-part-type="section" reg="Eucapsicum">Eucapsicum</tp:taxon-name-part></tp:taxon-name> Wettst., Nat. Pflanzenfam. 4(3b): 20. 1891, not validly published, the name of the subdivision formed from the name of the genus by adding the prefix Eu- (Art. 21.3).</p><p><tp:taxon-name><tp:taxon-name-part taxon-name-part-type="genus" reg="Capsicum">Capsicum</tp:taxon-name-part><tp:taxon-name-part taxon-name-part-type="species" reg="annuum">annuum</tp:taxon-name-part><tp:taxon-name-part taxon-name-part-type="authority">L.</tp:taxon-name-part><tp:taxon-name-part taxon-name-part-type="infraspecific-rank">forma</tp:taxon-name-part><tp:taxon-name-part taxon-name-part-type="form" reg="chlorocarpum">chlorocarpum</tp:taxon-name-part></tp:taxon-name> Kuntze, Revis. Gen. Pl. 2: 449. 1891, nomen subnudum; <xref ref-type="bibr" rid="B250">Kuntze (1891)</xref> only says “fructus virides”; this scarce information associated with this name does not distinguish it from any other species.</p><p><tp:taxon-name><tp:taxon-name-part taxon-name-part-type="genus" reg="Capsicum">Capsicum</tp:taxon-name-part><tp:taxon-name-part taxon-name-part-type="species" reg="annuum">annuum</tp:taxon-name-part><tp:taxon-name-part taxon-name-part-type="authority">L.</tp:taxon-name-part><tp:taxon-name-part taxon-name-part-type="infraspecific-rank">forma</tp:taxon-name-part><tp:taxon-name-part taxon-name-part-type="form" reg="leucocarpum">leucocarpum</tp:taxon-name-part></tp:taxon-name> Kuntze, Revis. Gen. Pl. 2: 449. 1891, certainly not intended as a new name, citation of “albidi (Mill. em.)” = <tp:taxon-name><tp:taxon-name-part taxon-name-part-type="genus" reg="Capsicum">C.</tp:taxon-name-part><tp:taxon-name-part taxon-name-part-type="species" reg="annuum">annuum</tp:taxon-name-part><tp:taxon-name-part taxon-name-part-type="authority">L.</tp:taxon-name-part><tp:taxon-name-part taxon-name-part-type="infraspecific-rank">var.</tp:taxon-name-part><tp:taxon-name-part taxon-name-part-type="variety" reg="annuum">annuum</tp:taxon-name-part></tp:taxon-name></p><p><tp:taxon-name><tp:taxon-name-part taxon-name-part-type="genus" reg="Capsicum">Capsicum</tp:taxon-name-part><tp:taxon-name-part taxon-name-part-type="species" reg="annuum">annuum</tp:taxon-name-part><tp:taxon-name-part taxon-name-part-type="authority">L.</tp:taxon-name-part><tp:taxon-name-part taxon-name-part-type="infraspecific-rank">forma</tp:taxon-name-part><tp:taxon-name-part taxon-name-part-type="form" reg="luteum">luteum</tp:taxon-name-part></tp:taxon-name> Kuntze, Revis. Gen. Pl. 2: 449. 1891, certainly not intended as a new name, citation of “fructus aurantiaci vel rubri vel flavi (W. em.)” = <tp:taxon-name><tp:taxon-name-part taxon-name-part-type="genus" reg="Capsicum">C.</tp:taxon-name-part><tp:taxon-name-part taxon-name-part-type="species" reg="annuum">annuum</tp:taxon-name-part><tp:taxon-name-part taxon-name-part-type="authority">L.</tp:taxon-name-part><tp:taxon-name-part taxon-name-part-type="infraspecific-rank">var.</tp:taxon-name-part><tp:taxon-name-part taxon-name-part-type="variety" reg="annuum">annuum</tp:taxon-name-part></tp:taxon-name></p><p><tp:taxon-name><tp:taxon-name-part taxon-name-part-type="genus" reg="Capsicum">Capsicum</tp:taxon-name-part><tp:taxon-name-part taxon-name-part-type="species" reg="annuum">annuum</tp:taxon-name-part><tp:taxon-name-part taxon-name-part-type="authority">L.</tp:taxon-name-part><tp:taxon-name-part taxon-name-part-type="infraspecific-rank">forma</tp:taxon-name-part><tp:taxon-name-part taxon-name-part-type="form" reg="violaceum">violaceum</tp:taxon-name-part></tp:taxon-name> Kuntze, Revis. Gen. Pl. 2: 449. 1891, certainly not intended as a new name, citation of “fructus violacei, atropurpurei (Brouss. em.)” = <tp:taxon-name><tp:taxon-name-part taxon-name-part-type="genus" reg="Capsicum">C.</tp:taxon-name-part><tp:taxon-name-part taxon-name-part-type="species" reg="annuum">annuum</tp:taxon-name-part><tp:taxon-name-part taxon-name-part-type="authority">L.</tp:taxon-name-part><tp:taxon-name-part taxon-name-part-type="infraspecific-rank">var.</tp:taxon-name-part><tp:taxon-name-part taxon-name-part-type="variety" reg="annuum">annuum</tp:taxon-name-part></tp:taxon-name></p><p><tp:taxon-name><tp:taxon-name-part taxon-name-part-type="genus" reg="Capsicum">Capsicum</tp:taxon-name-part><tp:taxon-name-part taxon-name-part-type="species" reg="annuum">annuum</tp:taxon-name-part><tp:taxon-name-part taxon-name-part-type="authority">L.</tp:taxon-name-part><tp:taxon-name-part taxon-name-part-type="infraspecific-rank">var.</tp:taxon-name-part><tp:taxon-name-part taxon-name-part-type="variety" reg="leucocarpon">leucocarpon</tp:taxon-name-part></tp:taxon-name> Voss in Vilm., Vilm. Blumengärtn., ed. 3. 1: 723.1894, nom. subnudum; the very brief German description does not provide a character to distinguish this variety from any other and it is not validly published.</p><p><italic><tp:taxon-name><tp:taxon-name-part taxon-name-part-type="genus" reg="Capsicum">Capsicum</tp:taxon-name-part><tp:taxon-name-part taxon-name-part-type="species" reg="baccatum">baccatum</tp:taxon-name-part></tp:taxon-name></italic> Buch.-Ham. ex Wall., Numer. List [Wallich] n. 2644. 1831, nomen nudum; a manuscript name for a specimen from Jolpighurri (India) held at K [K001116731] = <italic><tp:taxon-name><tp:taxon-name-part taxon-name-part-type="genus" reg="Capsicum">C.</tp:taxon-name-part><tp:taxon-name-part taxon-name-part-type="species" reg="frutescens">frutescens</tp:taxon-name-part></tp:taxon-name></italic> L.</p><p><italic><tp:taxon-name><tp:taxon-name-part taxon-name-part-type="genus" reg="Capsicum">Capsicum</tp:taxon-name-part><tp:taxon-name-part taxon-name-part-type="species" reg="baccatum">baccatum</tp:taxon-name-part></tp:taxon-name></italic> hort.Genev. ex Dunal, Prodr. [A. P. de Candolle] 13(1): 420. 1852, pro syn. <italic><tp:taxon-name><tp:taxon-name-part taxon-name-part-type="genus" reg="Capsicum">Capsicum</tp:taxon-name-part><tp:taxon-name-part taxon-name-part-type="species" reg="angustifolium">angustifolium</tp:taxon-name-part></tp:taxon-name></italic> Dunal = <tp:taxon-name><tp:taxon-name-part taxon-name-part-type="genus" reg="Capsicum">C.</tp:taxon-name-part><tp:taxon-name-part taxon-name-part-type="species" reg="annuum">annuum</tp:taxon-name-part><tp:taxon-name-part taxon-name-part-type="authority">L.</tp:taxon-name-part><tp:taxon-name-part taxon-name-part-type="infraspecific-rank">var.</tp:taxon-name-part><tp:taxon-name-part taxon-name-part-type="variety" reg="annuum">annuum</tp:taxon-name-part></tp:taxon-name></p><p><italic><tp:taxon-name><tp:taxon-name-part taxon-name-part-type="genus" reg="Capsicum">Capsicum</tp:taxon-name-part><tp:taxon-name-part taxon-name-part-type="species" reg="caerulescens">caerulescens</tp:taxon-name-part></tp:taxon-name></italic> Besser, Cat. Hort. Crem.: 29. 1816, not validly published; name in a list with no diagnosis or description (Art. 38.1) and referred to other nomen nudum <italic><tp:taxon-name><tp:taxon-name-part taxon-name-part-type="genus" reg="Capsicum">Capsicum</tp:taxon-name-part><tp:taxon-name-part taxon-name-part-type="species" reg="luteum">luteum</tp:taxon-name-part></tp:taxon-name></italic> H.V. [(Schott) H. Vindebonensis] cited in <xref ref-type="bibr" rid="B48">Besser (1811</xref>. p. 25 [in error: 17], n. 6) = probably <tp:taxon-name><tp:taxon-name-part taxon-name-part-type="genus" reg="Capsicum">C.</tp:taxon-name-part><tp:taxon-name-part taxon-name-part-type="species" reg="annuum">annuum</tp:taxon-name-part><tp:taxon-name-part taxon-name-part-type="authority">L.</tp:taxon-name-part><tp:taxon-name-part taxon-name-part-type="infraspecific-rank">var.</tp:taxon-name-part><tp:taxon-name-part taxon-name-part-type="variety" reg="annuum">annuum</tp:taxon-name-part></tp:taxon-name>.</p><p><italic><tp:taxon-name><tp:taxon-name-part taxon-name-part-type="genus" reg="Capsicum">Capsicum</tp:taxon-name-part><tp:taxon-name-part taxon-name-part-type="species" reg="cerasiforme">cerasiforme</tp:taxon-name-part></tp:taxon-name></italic> hort. ex Dunal, Prodr. [A. P. de Candolle] 13(1): 420. 1852, pro syn. <italic><tp:taxon-name><tp:taxon-name-part taxon-name-part-type="genus" reg="Capsicum">C.</tp:taxon-name-part><tp:taxon-name-part taxon-name-part-type="species" reg="baccatum">baccatum</tp:taxon-name-part></tp:taxon-name></italic> L.; based on a manuscript name “<tp:taxon-name><tp:taxon-name-part taxon-name-part-type="genus" reg="Capsicum">Capsicum</tp:taxon-name-part><tp:taxon-name-part taxon-name-part-type="species" reg="baccatum">baccatum</tp:taxon-name-part></tp:taxon-name> hort.”, at G-DC [G0000131879] = <italic><tp:taxon-name><tp:taxon-name-part taxon-name-part-type="genus" reg="Capsicum">Capsicum</tp:taxon-name-part><tp:taxon-name-part taxon-name-part-type="species" reg="baccatum">baccatum</tp:taxon-name-part></tp:taxon-name></italic> L.</p><p><italic><tp:taxon-name><tp:taxon-name-part taxon-name-part-type="genus" reg="Capsicum">Capsicum</tp:taxon-name-part><tp:taxon-name-part taxon-name-part-type="species" reg="cydoniforme">cydoniforme</tp:taxon-name-part></tp:taxon-name></italic> hort. ex Roem. &amp; Schult., Syst. Veg., ed. 15 bis [Roemer &amp; Schultes] 4: 561. 1819; pro syn. <italic><tp:taxon-name><tp:taxon-name-part taxon-name-part-type="genus" reg="Capsicum">C.</tp:taxon-name-part><tp:taxon-name-part taxon-name-part-type="species" reg="tetragonum">tetragonum</tp:taxon-name-part></tp:taxon-name></italic> Mill. = <tp:taxon-name><tp:taxon-name-part taxon-name-part-type="genus" reg="Capsicum">C.</tp:taxon-name-part><tp:taxon-name-part taxon-name-part-type="species" reg="annuum">annuum</tp:taxon-name-part><tp:taxon-name-part taxon-name-part-type="authority">L.</tp:taxon-name-part><tp:taxon-name-part taxon-name-part-type="infraspecific-rank">var.</tp:taxon-name-part><tp:taxon-name-part taxon-name-part-type="variety" reg="annuum">annuum</tp:taxon-name-part></tp:taxon-name>.</p><p><italic><tp:taxon-name><tp:taxon-name-part taxon-name-part-type="genus" reg="Capsicum">Capsicum</tp:taxon-name-part><tp:taxon-name-part taxon-name-part-type="species" reg="longum">longum</tp:taxon-name-part></tp:taxon-name></italic> Bouton ex Dunal, Prodr. [A. P. de Candolle] 13(1): 414. 1852, pro syn. <italic><tp:taxon-name><tp:taxon-name-part taxon-name-part-type="genus" reg="Capsicum">Capsicum</tp:taxon-name-part><tp:taxon-name-part taxon-name-part-type="species" reg="conoide">conoide</tp:taxon-name-part></tp:taxon-name></italic> Mill.; based on a manuscript name “<tp:taxon-name><tp:taxon-name-part taxon-name-part-type="genus" reg="Capsicum">Capsicum</tp:taxon-name-part><tp:taxon-name-part taxon-name-part-type="species" reg="longum">longum</tp:taxon-name-part></tp:taxon-name>, Isle Mauricie, 1839, <italic>L. Boutoun</italic>” at G-DC [G0000131840] = <italic><tp:taxon-name><tp:taxon-name-part taxon-name-part-type="genus" reg="Capsicum">Capsicum</tp:taxon-name-part><tp:taxon-name-part taxon-name-part-type="species" reg="frutescens">frutescens</tp:taxon-name-part></tp:taxon-name></italic> L.</p><p><italic><tp:taxon-name><tp:taxon-name-part taxon-name-part-type="genus" reg="Capsicum">Capsicum</tp:taxon-name-part><tp:taxon-name-part taxon-name-part-type="species" reg="minimum">minimum</tp:taxon-name-part></tp:taxon-name></italic> Blanco, Fl. Filip. [F.M. Blanco]: 133. 1837, not intended as a new name, citation of <italic><tp:taxon-name><tp:taxon-name-part taxon-name-part-type="genus" reg="Capsicum">Capsicum</tp:taxon-name-part><tp:taxon-name-part taxon-name-part-type="species" reg="minimum">minimum</tp:taxon-name-part></tp:taxon-name></italic> Roxb. in text (<xref ref-type="bibr" rid="B292">Merrill 1918</xref>) = <italic><tp:taxon-name><tp:taxon-name-part taxon-name-part-type="genus" reg="Capsicum">C.</tp:taxon-name-part><tp:taxon-name-part taxon-name-part-type="species" reg="frutescens">frutescens</tp:taxon-name-part></tp:taxon-name></italic> L.</p><p><italic><tp:taxon-name><tp:taxon-name-part taxon-name-part-type="genus" reg="Capsicum">Capsicum</tp:taxon-name-part><tp:taxon-name-part taxon-name-part-type="species" reg="narunca">narunca</tp:taxon-name-part></tp:taxon-name></italic> Dunal, Prodr. [A. P. de Candolle] 13(1): 414. 1852, pro syn. <italic><tp:taxon-name><tp:taxon-name-part taxon-name-part-type="genus" reg="Capsicum">Capsicum</tp:taxon-name-part><tp:taxon-name-part taxon-name-part-type="species" reg="bicolor">bicolor</tp:taxon-name-part></tp:taxon-name></italic> Jacq.; based on a manuscript name “<tp:taxon-name><tp:taxon-name-part taxon-name-part-type="genus" reg="Capsicum">Capsicum</tp:taxon-name-part></tp:taxon-name> naruna” at G-DC [G00131853], = <tp:taxon-name><tp:taxon-name-part taxon-name-part-type="genus" reg="Capsicum">Capsicum</tp:taxon-name-part><tp:taxon-name-part taxon-name-part-type="species" reg="annuum">annuum</tp:taxon-name-part><tp:taxon-name-part taxon-name-part-type="authority">L.</tp:taxon-name-part><tp:taxon-name-part taxon-name-part-type="infraspecific-rank">var.</tp:taxon-name-part><tp:taxon-name-part taxon-name-part-type="variety" reg="annuum">annuum</tp:taxon-name-part></tp:taxon-name>.</p><p><italic><tp:taxon-name><tp:taxon-name-part taxon-name-part-type="genus" reg="Capsicum">Capsicum</tp:taxon-name-part><tp:taxon-name-part taxon-name-part-type="species" reg="odoratum">odoratum</tp:taxon-name-part></tp:taxon-name></italic> Steud., Nomencl. Bot. [Steudel], ed. 2. 1: 279. 1840, not validly published; no diagnosis or description (Art. 38.1), name in a list with only “<italic>Arrab</italic>. [Anton da Arrabida], <italic>Brasil</italic>” as reference = identity uncertain.</p><p><italic><tp:taxon-name><tp:taxon-name-part taxon-name-part-type="genus" reg="Capsicum">Capsicum</tp:taxon-name-part><tp:taxon-name-part taxon-name-part-type="species" reg="pubescens">pubescens</tp:taxon-name-part></tp:taxon-name></italic> Dunal, Prodr. [A. P. de Candolle] 13(1): 415. 1852, pro syn. <italic><tp:taxon-name><tp:taxon-name-part taxon-name-part-type="genus" reg="Capsicum">C.</tp:taxon-name-part><tp:taxon-name-part taxon-name-part-type="species" reg="chlorocladum">chlorocladum</tp:taxon-name-part></tp:taxon-name></italic> Dunal; based on a manuscript name “<tp:taxon-name><tp:taxon-name-part taxon-name-part-type="genus" reg="Capsicum">Capsicum</tp:taxon-name-part><tp:taxon-name-part taxon-name-part-type="species" reg="pubescens">pubescens</tp:taxon-name-part></tp:taxon-name> Dun. 2 Feb 1844”, at G-DC [G00131884] = <tp:taxon-name><tp:taxon-name-part taxon-name-part-type="genus" reg="Capsicum">C.</tp:taxon-name-part><tp:taxon-name-part taxon-name-part-type="species" reg="annuum">annuum</tp:taxon-name-part><tp:taxon-name-part taxon-name-part-type="authority">L.</tp:taxon-name-part><tp:taxon-name-part taxon-name-part-type="infraspecific-rank">var.</tp:taxon-name-part><tp:taxon-name-part taxon-name-part-type="variety" reg="glabriusculum">glabriusculum</tp:taxon-name-part></tp:taxon-name> (Dunal) Heiser &amp; Pickersgill.</p><p><italic><tp:taxon-name><tp:taxon-name-part taxon-name-part-type="genus" reg="Capsicum">Capsicum</tp:taxon-name-part><tp:taxon-name-part taxon-name-part-type="species" reg="tournefortii">tournefortii</tp:taxon-name-part></tp:taxon-name></italic> Besser, Cat. Hort. Crem.: 30. 1816, not validly published; no diagnosis or description (Art. 38.1), name in a list referred to other nomen nudum <italic><tp:taxon-name><tp:taxon-name-part taxon-name-part-type="genus" reg="Capsicum">Capsicum</tp:taxon-name-part></tp:taxon-name></italic> “(Tourneforti) <italic>pomiferum</italic> L.” (<xref ref-type="bibr" rid="B49">Besser 1815</xref>: 6) = probably <tp:taxon-name><tp:taxon-name-part taxon-name-part-type="genus" reg="Capsicum">C.</tp:taxon-name-part><tp:taxon-name-part taxon-name-part-type="species" reg="annuum">annuum</tp:taxon-name-part><tp:taxon-name-part taxon-name-part-type="authority">L.</tp:taxon-name-part><tp:taxon-name-part taxon-name-part-type="infraspecific-rank">var.</tp:taxon-name-part><tp:taxon-name-part taxon-name-part-type="variety" reg="annuum">annuum</tp:taxon-name-part></tp:taxon-name>.</p><p><italic><tp:taxon-name><tp:taxon-name-part taxon-name-part-type="genus" reg="Capsicum">Capsicum</tp:taxon-name-part><tp:taxon-name-part taxon-name-part-type="species" reg="violaceum">violaceum</tp:taxon-name-part></tp:taxon-name></italic> Desf., Tabl. École Bot. 70. 1804; Desv. in Ham. Prod. 25. 1804, not validly published; no diagnosis or description (Art. 38.1) = probably <tp:taxon-name><tp:taxon-name-part taxon-name-part-type="genus" reg="Capsicum">C.</tp:taxon-name-part><tp:taxon-name-part taxon-name-part-type="species" reg="annuum">annuum</tp:taxon-name-part><tp:taxon-name-part taxon-name-part-type="authority">L.</tp:taxon-name-part><tp:taxon-name-part taxon-name-part-type="infraspecific-rank">var.</tp:taxon-name-part><tp:taxon-name-part taxon-name-part-type="variety" reg="annuum">annuum</tp:taxon-name-part></tp:taxon-name></p><p><italic><tp:taxon-name><tp:taxon-name-part taxon-name-part-type="genus" reg="Capsicum">Capsicum</tp:taxon-name-part><tp:taxon-name-part taxon-name-part-type="species" reg="violaceum">violaceum</tp:taxon-name-part></tp:taxon-name></italic> H.R.M.Brouss., Elench. Monsp.: 12. 1805, not validly published; no diagnosis or description (Art. 38.1), name in a list as “C. <tp:taxon-name><tp:taxon-name-part taxon-name-part-type="genus" reg="Capsicum"/><tp:taxon-name-part taxon-name-part-type="species" reg="violaceum">violaceum</tp:taxon-name-part></tp:taxon-name> H.R.M. [Horto Regis Matritensis] = <tp:taxon-name><tp:taxon-name-part taxon-name-part-type="genus" reg="Capsicum">C.</tp:taxon-name-part><tp:taxon-name-part taxon-name-part-type="species" reg="annuum">annuum</tp:taxon-name-part><tp:taxon-name-part taxon-name-part-type="authority">L.</tp:taxon-name-part><tp:taxon-name-part taxon-name-part-type="infraspecific-rank">var.</tp:taxon-name-part><tp:taxon-name-part taxon-name-part-type="variety" reg="annuum">annuum</tp:taxon-name-part></tp:taxon-name></p><p><italic><tp:taxon-name><tp:taxon-name-part taxon-name-part-type="genus" reg="Solanum">Solanum</tp:taxon-name-part><tp:taxon-name-part taxon-name-part-type="species" reg="brachypodum">brachypodum</tp:taxon-name-part></tp:taxon-name></italic> Dunal, Prodr. [A. P. de Candolle] 13(1): 411. 1852, pro syn. <italic><tp:taxon-name><tp:taxon-name-part taxon-name-part-type="genus" reg="Bassovia">Bassovia</tp:taxon-name-part><tp:taxon-name-part taxon-name-part-type="species" reg="brachypoda">brachypoda</tp:taxon-name-part></tp:taxon-name></italic> Dunal; based on a manuscript name at G; the Pavon specimen at G is annotated “<tp:taxon-name><tp:taxon-name-part taxon-name-part-type="genus" reg="Solanum">Solanum</tp:taxon-name-part><tp:taxon-name-part taxon-name-part-type="species" reg="brachypodum">brachypodum</tp:taxon-name-part></tp:taxon-name> Dun.” = <italic><tp:taxon-name><tp:taxon-name-part taxon-name-part-type="genus" reg="Capsicum">Capsicum</tp:taxon-name-part><tp:taxon-name-part taxon-name-part-type="species" reg="hookerianum">hookerianum</tp:taxon-name-part></tp:taxon-name></italic> (Miers) Kuntze</p><p><italic><tp:taxon-name><tp:taxon-name-part taxon-name-part-type="genus" reg="Solanum">Solanum</tp:taxon-name-part><tp:taxon-name-part taxon-name-part-type="species" reg="divergens">divergens</tp:taxon-name-part></tp:taxon-name></italic> Dunal, Prodr. [A. P. de Candolle] 13(1): 411. 1852, pro syn. <italic><tp:taxon-name><tp:taxon-name-part taxon-name-part-type="genus" reg="Bassovia">Bassovia</tp:taxon-name-part><tp:taxon-name-part taxon-name-part-type="species" reg="leptopoda">leptopoda</tp:taxon-name-part></tp:taxon-name></italic> Dunal; based on a manuscript name at H. Banks (BM000798808) where it is ink-annotated “S. <tp:taxon-name><tp:taxon-name-part taxon-name-part-type="genus" reg="Solanum"/><tp:taxon-name-part taxon-name-part-type="species" reg="divergens">divergens</tp:taxon-name-part></tp:taxon-name> Dun. ined.” and with a pencil annotation on the same label “n. 131” = <italic><tp:taxon-name><tp:taxon-name-part taxon-name-part-type="genus" reg="Capsicum">Capsicum</tp:taxon-name-part><tp:taxon-name-part taxon-name-part-type="species" reg="muticum">muticum</tp:taxon-name-part></tp:taxon-name></italic> Barboza</p><p><italic><tp:taxon-name><tp:taxon-name-part taxon-name-part-type="genus" reg="Solanum">Solanum</tp:taxon-name-part><tp:taxon-name-part taxon-name-part-type="species" reg="leptopodum">leptopodum</tp:taxon-name-part></tp:taxon-name></italic> Dunal, Prodr. [A. P. de Candolle] 13(1): 411. 1852, pro syn. <italic><tp:taxon-name><tp:taxon-name-part taxon-name-part-type="genus" reg="Bassovia">Bassovia</tp:taxon-name-part><tp:taxon-name-part taxon-name-part-type="species" reg="leptopoda">leptopoda</tp:taxon-name-part></tp:taxon-name></italic> Dunal; based on handwritten names at MPU (MPU023056) and G-DC (G00131651) = <italic><tp:taxon-name><tp:taxon-name-part taxon-name-part-type="genus" reg="Capsicum">Capsicum</tp:taxon-name-part><tp:taxon-name-part taxon-name-part-type="species" reg="muticum">muticum</tp:taxon-name-part></tp:taxon-name></italic> Barboza</p></sec><sec sec-type="﻿Excluded names" id="SECID0EJ23O"><title>﻿Excluded names</title><p><italic><tp:taxon-name><tp:taxon-name-part taxon-name-part-type="genus" reg="Capsicum">Capsicum</tp:taxon-name-part><tp:taxon-name-part taxon-name-part-type="species" reg="anomalum">anomalum</tp:taxon-name-part></tp:taxon-name></italic> Franch. &amp; Sav., Enum. Pl. Jap. 2: 452. 1878 = <italic><tp:taxon-name><tp:taxon-name-part taxon-name-part-type="genus" reg="Tubocapsicum">Tubocapsicum</tp:taxon-name-part><tp:taxon-name-part taxon-name-part-type="species" reg="anomalum">anomalum</tp:taxon-name-part></tp:taxon-name></italic> (Franch. &amp; Sav.) Makino (<xref ref-type="bibr" rid="B207">Hunziker 2001</xref>).</p><p><italic><tp:taxon-name><tp:taxon-name-part taxon-name-part-type="genus" reg="Capsicum">Capsicum</tp:taxon-name-part><tp:taxon-name-part taxon-name-part-type="species" reg="asterotrichum">asterotrichum</tp:taxon-name-part></tp:taxon-name></italic> Standl., Publ. Field <tp:taxon-name><tp:taxon-name-part taxon-name-part-type="genus" reg="Mus">Mus</tp:taxon-name-part></tp:taxon-name>. Nat. Hist., Bot. Ser. 4: 259. 1929 = <italic><tp:taxon-name><tp:taxon-name-part taxon-name-part-type="genus" reg="Witheringia">Witheringia</tp:taxon-name-part><tp:taxon-name-part taxon-name-part-type="species" reg="asterotricha">asterotricha</tp:taxon-name-part></tp:taxon-name></italic> (Standl.) Hunz. (<xref ref-type="bibr" rid="B60">Bohs 2015</xref>).</p><p><italic><tp:taxon-name><tp:taxon-name-part taxon-name-part-type="genus" reg="Capsicum">Capsicum</tp:taxon-name-part><tp:taxon-name-part taxon-name-part-type="species" reg="boninense">boninense</tp:taxon-name-part></tp:taxon-name></italic> Koidz., Fl. Symb. Orient.-Asiat.: 31. 1930 = <italic><tp:taxon-name><tp:taxon-name-part taxon-name-part-type="genus" reg="Tubocapsicum">Tubocapsicum</tp:taxon-name-part><tp:taxon-name-part taxon-name-part-type="species" reg="anomalum">anoma­lum</tp:taxon-name-part></tp:taxon-name></italic> (Franch. &amp; Sav.) Makino (<xref ref-type="bibr" rid="B105">D’Arcy et al. 2001</xref>).</p><p><italic><tp:taxon-name><tp:taxon-name-part taxon-name-part-type="genus" reg="Capsicum">Capsicum</tp:taxon-name-part><tp:taxon-name-part taxon-name-part-type="species" reg="costaricense">costaricense</tp:taxon-name-part></tp:taxon-name></italic> Standl. &amp; C.V.Morton, Publ. Field <tp:taxon-name><tp:taxon-name-part taxon-name-part-type="genus" reg="Mus">Mus</tp:taxon-name-part></tp:taxon-name>. Nat. Hist., Bot. Ser. 18: 1040. 1938 = <italic><tp:taxon-name><tp:taxon-name-part taxon-name-part-type="genus" reg="Witheringia">Witheringia</tp:taxon-name-part><tp:taxon-name-part taxon-name-part-type="species" reg="asterotricha">asterotricha</tp:taxon-name-part></tp:taxon-name></italic> (Standl.) Hunz. (<xref ref-type="bibr" rid="B60">Bohs 2015</xref>).</p><p><italic><tp:taxon-name><tp:taxon-name-part taxon-name-part-type="genus" reg="Capsicum">Capsicum</tp:taxon-name-part><tp:taxon-name-part taxon-name-part-type="species" reg="dunalii">dunalii</tp:taxon-name-part></tp:taxon-name></italic> Kuntze, Revis. Gen. Pl. 2: 450. 1891, nom. nov. for <italic><tp:taxon-name><tp:taxon-name-part taxon-name-part-type="genus" reg="Fregirardia">Fregirardia</tp:taxon-name-part><tp:taxon-name-part taxon-name-part-type="species" reg="angustifolia">angustifolia</tp:taxon-name-part></tp:taxon-name></italic> Dunal = <italic><tp:taxon-name><tp:taxon-name-part taxon-name-part-type="genus" reg="Lycianthes">Lycianthes</tp:taxon-name-part><tp:taxon-name-part taxon-name-part-type="species" reg="lycioides">lycioides</tp:taxon-name-part></tp:taxon-name></italic> (L.) Hassl. (<xref ref-type="bibr" rid="B36">Barboza and Hunziker 1992</xref>).</p><p><italic><tp:taxon-name><tp:taxon-name-part taxon-name-part-type="genus" reg="Capsicum">Capsicum</tp:taxon-name-part><tp:taxon-name-part taxon-name-part-type="species" reg="glandulosum">glandulosum</tp:taxon-name-part></tp:taxon-name></italic> Dunal, Prodr. [A. P. de Candolle] 13(1): 417.1852 = <italic><tp:taxon-name><tp:taxon-name-part taxon-name-part-type="genus" reg="Vassobia">Vassobia</tp:taxon-name-part><tp:taxon-name-part taxon-name-part-type="species" reg="breviflora">breviflora</tp:taxon-name-part></tp:taxon-name></italic> (Sendtn.) Hunz. (<xref ref-type="bibr" rid="B204">Hunziker 1984</xref>).</p><p><italic><tp:taxon-name><tp:taxon-name-part taxon-name-part-type="genus" reg="Capsicum">Capsicum</tp:taxon-name-part><tp:taxon-name-part taxon-name-part-type="species" reg="grandiflorum">grandiflorum</tp:taxon-name-part></tp:taxon-name></italic> Kuntze, Revis. Gen. Pl. 3[3]: 218. 1898 = <italic><tp:taxon-name><tp:taxon-name-part taxon-name-part-type="genus" reg="Vassobia">Vassobia</tp:taxon-name-part><tp:taxon-name-part taxon-name-part-type="species" reg="fasciculata">fasciculata</tp:taxon-name-part></tp:taxon-name></italic> (Miers) Hunz. (<xref ref-type="bibr" rid="B204">Hunziker 1984</xref>).</p><p><italic><tp:taxon-name><tp:taxon-name-part taxon-name-part-type="genus" reg="Capsicum">Capsicum</tp:taxon-name-part><tp:taxon-name-part taxon-name-part-type="species" reg="inaequale">inaequale</tp:taxon-name-part></tp:taxon-name></italic> Vell., Fl. Flumin.: 61. 1829 (“1825”) = <italic><tp:taxon-name><tp:taxon-name-part taxon-name-part-type="genus" reg="Solanum">Solanum</tp:taxon-name-part><tp:taxon-name-part taxon-name-part-type="species" reg="didymum">didymum</tp:taxon-name-part></tp:taxon-name></italic> Dunal (<xref ref-type="bibr" rid="B236">Knapp et al. 2015</xref>).</p><p><italic><tp:taxon-name><tp:taxon-name-part taxon-name-part-type="genus" reg="Capsicum">Capsicum</tp:taxon-name-part><tp:taxon-name-part taxon-name-part-type="species" reg="isothrix">isothrix</tp:taxon-name-part></tp:taxon-name></italic> Standl., Publ. Field <tp:taxon-name><tp:taxon-name-part taxon-name-part-type="genus" reg="Mus">Mus</tp:taxon-name-part></tp:taxon-name>. Nat. Hist., Bot. Ser. 18: 1567. 1938 = <italic><tp:taxon-name><tp:taxon-name-part taxon-name-part-type="genus" reg="Witheringia">Witheringia</tp:taxon-name-part><tp:taxon-name-part taxon-name-part-type="species" reg="solanacea">solanacea</tp:taxon-name-part></tp:taxon-name></italic> L’Her. (<xref ref-type="bibr" rid="B60">Bohs 2015</xref>).</p><p><italic><tp:taxon-name><tp:taxon-name-part taxon-name-part-type="genus" reg="Capsicum">Capsicum</tp:taxon-name-part><tp:taxon-name-part taxon-name-part-type="species" reg="lundellii">lundellii</tp:taxon-name-part></tp:taxon-name></italic> C.V.Morton, Contr. Univ. Michigan Herb. 4: 25. 1940 = <italic><tp:taxon-name><tp:taxon-name-part taxon-name-part-type="genus" reg="Witheringia">Witheringia</tp:taxon-name-part><tp:taxon-name-part taxon-name-part-type="species" reg="affinis">affinis</tp:taxon-name-part></tp:taxon-name></italic> (C.V. Morton) Hunz. (Gentry &amp; Standley 1974).</p><p><italic><tp:taxon-name><tp:taxon-name-part taxon-name-part-type="genus" reg="Capsicum">Capsicum</tp:taxon-name-part><tp:taxon-name-part taxon-name-part-type="species" reg="macranthum">macranthum</tp:taxon-name-part></tp:taxon-name></italic> Standl. &amp; C.V.Morton, Publ. Field <tp:taxon-name><tp:taxon-name-part taxon-name-part-type="genus" reg="Mus">Mus</tp:taxon-name-part></tp:taxon-name>. Nat. Hist., Bot. Ser. 18: 1042.1938 = <italic><tp:taxon-name><tp:taxon-name-part taxon-name-part-type="genus" reg="Witheringia">Witheringia</tp:taxon-name-part><tp:taxon-name-part taxon-name-part-type="species" reg="macrantha">macrantha</tp:taxon-name-part></tp:taxon-name></italic> (Standl. &amp; C.V.Morton) Hunz. (<xref ref-type="bibr" rid="B60">Bohs 2015</xref>).</p><p><italic><tp:taxon-name><tp:taxon-name-part taxon-name-part-type="genus" reg="Capsicum">Capsicum</tp:taxon-name-part><tp:taxon-name-part taxon-name-part-type="species" reg="maculatum">maculatum</tp:taxon-name-part></tp:taxon-name></italic> Standl. &amp; C.V.Morton, Publ. Field <tp:taxon-name><tp:taxon-name-part taxon-name-part-type="genus" reg="Mus">Mus</tp:taxon-name-part></tp:taxon-name>. Nat. Hist., Bot. Ser. 18: 1043. 1938 = <italic><tp:taxon-name><tp:taxon-name-part taxon-name-part-type="genus" reg="Witheringia">Witheringia</tp:taxon-name-part><tp:taxon-name-part taxon-name-part-type="species" reg="maculata">maculata</tp:taxon-name-part></tp:taxon-name></italic> (Standl. &amp; C.V.Morton) Hunz. (<xref ref-type="bibr" rid="B60">Bohs 2015</xref>).</p><p><italic><tp:taxon-name><tp:taxon-name-part taxon-name-part-type="genus" reg="Capsicum">Capsicum</tp:taxon-name-part><tp:taxon-name-part taxon-name-part-type="species" reg="malacophyllum">malacophyllum</tp:taxon-name-part></tp:taxon-name></italic> Standl., Publ. Field <tp:taxon-name><tp:taxon-name-part taxon-name-part-type="genus" reg="Mus">Mus</tp:taxon-name-part></tp:taxon-name>. Nat. Hist., Bot. Ser. 4: 260. 1929 = <italic><tp:taxon-name><tp:taxon-name-part taxon-name-part-type="genus" reg="Witheringia">Witheringia</tp:taxon-name-part><tp:taxon-name-part taxon-name-part-type="species" reg="stramoniifolia">stramoniifolia</tp:taxon-name-part></tp:taxon-name></italic> Kunth (<xref ref-type="bibr" rid="B325">Nee 1986</xref>).</p><p><italic><tp:taxon-name><tp:taxon-name-part taxon-name-part-type="genus" reg="Capsicum">Capsicum</tp:taxon-name-part><tp:taxon-name-part taxon-name-part-type="species" reg="multiflorum">multiflorum</tp:taxon-name-part></tp:taxon-name></italic> Standl. &amp; C.V.Morton, Publ. Field <tp:taxon-name><tp:taxon-name-part taxon-name-part-type="genus" reg="Mus">Mus</tp:taxon-name-part></tp:taxon-name>. Nat. Hist., Bot. Ser. 18: 1043. 1938 = <italic><tp:taxon-name><tp:taxon-name-part taxon-name-part-type="genus" reg="Witheringia">Witheringia</tp:taxon-name-part><tp:taxon-name-part taxon-name-part-type="species" reg="asterotricha">asterotricha</tp:taxon-name-part></tp:taxon-name></italic> (Standl.) Hunz. (<xref ref-type="bibr" rid="B60">Bohs 2015</xref>).</p><p><italic><tp:taxon-name><tp:taxon-name-part taxon-name-part-type="genus" reg="Capsicum">Capsicum</tp:taxon-name-part><tp:taxon-name-part taxon-name-part-type="species" reg="silvigaudens">silvigaudens</tp:taxon-name-part></tp:taxon-name></italic> Standl. &amp; L.O.Williams, Ceiba 3: 57. 1952 = <italic><tp:taxon-name><tp:taxon-name-part taxon-name-part-type="genus" reg="Witheringia">Witheringia</tp:taxon-name-part><tp:taxon-name-part taxon-name-part-type="species" reg="meiantha">meiantha</tp:taxon-name-part></tp:taxon-name></italic> (Donn. Sm.) Hunz. (<xref ref-type="bibr" rid="B329">Nelson 2001</xref>).</p><p><tp:taxon-name><tp:taxon-name-part taxon-name-part-type="genus" reg="Capsicum">Capsicum</tp:taxon-name-part><tp:taxon-name-part taxon-name-part-type="species" reg="solanaceum">solanaceum</tp:taxon-name-part><tp:taxon-name-part taxon-name-part-type="basionym-authority">(L’Hér.)</tp:taxon-name-part><tp:taxon-name-part taxon-name-part-type="authority">Kuntze</tp:taxon-name-part><tp:taxon-name-part taxon-name-part-type="infraspecific-rank">var.</tp:taxon-name-part><tp:taxon-name-part taxon-name-part-type="variety" reg="glabrescens">glabrescens</tp:taxon-name-part></tp:taxon-name> Kuntze, Revis. Gen. Pl. 2: 450. 1891 = <italic><tp:taxon-name><tp:taxon-name-part taxon-name-part-type="genus" reg="Witheringia">Witheringia</tp:taxon-name-part><tp:taxon-name-part taxon-name-part-type="species" reg="solanacea">solanacea</tp:taxon-name-part></tp:taxon-name></italic> L’Her. (<xref ref-type="bibr" rid="B199">Hunziker 1969a</xref>).</p><p><tp:taxon-name><tp:taxon-name-part taxon-name-part-type="genus" reg="Capsicum">Capsicum</tp:taxon-name-part><tp:taxon-name-part taxon-name-part-type="species" reg="solanaceum">solanaceum</tp:taxon-name-part><tp:taxon-name-part taxon-name-part-type="basionym-authority">(L’Hér.)</tp:taxon-name-part><tp:taxon-name-part taxon-name-part-type="authority">Kuntze</tp:taxon-name-part><tp:taxon-name-part taxon-name-part-type="infraspecific-rank">var.</tp:taxon-name-part><tp:taxon-name-part taxon-name-part-type="variety" reg="pubescens">pubescens</tp:taxon-name-part></tp:taxon-name> Kuntze, Revis. Gen. Pl. 2: 450. 1891 = <italic><tp:taxon-name><tp:taxon-name-part taxon-name-part-type="genus" reg="Witheringia">Witheringia</tp:taxon-name-part><tp:taxon-name-part taxon-name-part-type="species" reg="solanacea">solanacea</tp:taxon-name-part></tp:taxon-name></italic> L’Her. (<xref ref-type="bibr" rid="B199">Hunziker 1969a</xref>).</p><p><italic><tp:taxon-name><tp:taxon-name-part taxon-name-part-type="genus" reg="Capsicum">Capsicum</tp:taxon-name-part><tp:taxon-name-part taxon-name-part-type="species" reg="stenophyllum">stenophyllum</tp:taxon-name-part></tp:taxon-name></italic> C.V.Morton &amp; Standl., Publ. Field <tp:taxon-name><tp:taxon-name-part taxon-name-part-type="genus" reg="Mus">Mus</tp:taxon-name-part></tp:taxon-name>. Nat. Hist., Bot. Ser. 18: 1044. 1938 = <italic><tp:taxon-name><tp:taxon-name-part taxon-name-part-type="genus" reg="Witheringia">Witheringia</tp:taxon-name-part><tp:taxon-name-part taxon-name-part-type="species" reg="meiantha">meiantha</tp:taxon-name-part></tp:taxon-name></italic> (Donn. Sm.) Hunz. (<xref ref-type="bibr" rid="B60">Bohs 2015</xref>).</p><p><italic><tp:taxon-name><tp:taxon-name-part taxon-name-part-type="genus" reg="Capsicum">Capsicum</tp:taxon-name-part><tp:taxon-name-part taxon-name-part-type="species" reg="subulatum">subulatum</tp:taxon-name-part></tp:taxon-name></italic> Standl. &amp; C.V.Morton, Publ. Field <tp:taxon-name><tp:taxon-name-part taxon-name-part-type="genus" reg="Mus">Mus</tp:taxon-name-part></tp:taxon-name>. Nat. Hist., Bot. Ser. 18: 1044. 1938 = <italic><tp:taxon-name><tp:taxon-name-part taxon-name-part-type="genus" reg="Witheringia">Witheringia</tp:taxon-name-part><tp:taxon-name-part taxon-name-part-type="species" reg="stramonifolia">stramonifolia</tp:taxon-name-part></tp:taxon-name></italic> Kunth (<xref ref-type="bibr" rid="B60">Bohs 2015</xref>).</p><p><italic><tp:taxon-name><tp:taxon-name-part taxon-name-part-type="genus" reg="Capsicum">Capsicum</tp:taxon-name-part><tp:taxon-name-part taxon-name-part-type="species" reg="tetramerum">tetramerum</tp:taxon-name-part></tp:taxon-name></italic> Standl. &amp; C.V.Morton, Publ. Field <tp:taxon-name><tp:taxon-name-part taxon-name-part-type="genus" reg="Mus">Mus</tp:taxon-name-part></tp:taxon-name>. Nat. Hist., Bot. Ser. 18: 1045. 1938 = <italic><tp:taxon-name><tp:taxon-name-part taxon-name-part-type="genus" reg="Witheringia">Witheringia</tp:taxon-name-part><tp:taxon-name-part taxon-name-part-type="species" reg="solanacea">solanacea</tp:taxon-name-part></tp:taxon-name></italic> L’Her. (<xref ref-type="bibr" rid="B60">Bohs 2015</xref>).</p><p><italic><tp:taxon-name><tp:taxon-name-part taxon-name-part-type="genus" reg="Capsicum">Capsicum</tp:taxon-name-part><tp:taxon-name-part taxon-name-part-type="species" reg="torulosum">torulosum</tp:taxon-name-part></tp:taxon-name></italic> Vell., Fl. Flumin.: 60. 1829 (“1825”) = <italic><tp:taxon-name><tp:taxon-name-part taxon-name-part-type="genus" reg="Pombalia">Pombalia</tp:taxon-name-part><tp:taxon-name-part taxon-name-part-type="species" reg="atropurpureum">atropurpureum</tp:taxon-name-part></tp:taxon-name></italic> (St.Hil.) Paula-Souza (<tp:taxon-name><tp:taxon-name-part taxon-name-part-type="family">Violaceae</tp:taxon-name-part></tp:taxon-name>) (<xref ref-type="bibr" rid="B236">Knapp et al. 2015</xref>).</p><p><italic><tp:taxon-name><tp:taxon-name-part taxon-name-part-type="genus" reg="Capsicum">Capsicum</tp:taxon-name-part><tp:taxon-name-part taxon-name-part-type="species" reg="velutinum">velutinum</tp:taxon-name-part></tp:taxon-name></italic> Kuntze, Revis. Gen. Pl. 2: 448. 1891 = <italic><tp:taxon-name><tp:taxon-name-part taxon-name-part-type="genus" reg="Athenaea">Athenaea</tp:taxon-name-part><tp:taxon-name-part taxon-name-part-type="species" reg="velutina">velutina</tp:taxon-name-part></tp:taxon-name></italic> (Sendtn.) D’Arcy (<xref ref-type="bibr" rid="B398">Rodrigues et al. 2019</xref>).</p><p><italic><tp:taxon-name><tp:taxon-name-part taxon-name-part-type="genus" reg="Capsicum">Capsicum</tp:taxon-name-part><tp:taxon-name-part taxon-name-part-type="species" reg="viscidum">viscidum</tp:taxon-name-part></tp:taxon-name></italic> Standl., Publ. Carnegie Inst. Wash. 461: 84. 1935 = <italic><tp:taxon-name><tp:taxon-name-part taxon-name-part-type="genus" reg="Witheringia">Witheringia</tp:taxon-name-part><tp:taxon-name-part taxon-name-part-type="species" reg="nelsonii">nelsonii</tp:taxon-name-part></tp:taxon-name></italic> (Fernald) Hunz. (<xref ref-type="bibr" rid="B325">Nee 1986</xref>).</p></sec></tp:treatment-sec><tp:treatment-sec><!--Section generated to contain objects referenced in tp:taxon-treatment.--><fig id="F119" position="float" orientation="portrait"><object-id xmlns:xlink="http://www.w3.org/1999/xlink" content-type="doi" xlink:type="simple">10.3897/phytokeys.200.71667.figure119</object-id><object-id xmlns:xlink="http://www.w3.org/1999/xlink" content-type="arpha" xlink:type="simple">DE3C1A6F-6B31-5746-951F-8A8C539DAE80</object-id><label>Figure 119.</label><caption><p>Distribution of <italic><tp:taxon-name><tp:taxon-name-part taxon-name-part-type="genus" reg="Capsicum">C.</tp:taxon-name-part><tp:taxon-name-part taxon-name-part-type="species" reg="tovarii">tovarii</tp:taxon-name-part></tp:taxon-name></italic> and <italic><tp:taxon-name><tp:taxon-name-part taxon-name-part-type="genus" reg="Capsicum">C.</tp:taxon-name-part><tp:taxon-name-part taxon-name-part-type="species" reg="villosum">villosum</tp:taxon-name-part></tp:taxon-name></italic>.</p></caption><graphic xmlns:xlink="http://www.w3.org/1999/xlink" xlink:href="phytokeys-200-001_article-71667__-g119.jpg" position="float" orientation="portrait" xlink:type="simple" id="oo_695534.jpg"><uri content-type="original_file" xlink:type="simple">https://binary.pensoft.net/fig/695534</uri></graphic></fig><fig id="F106" position="float" orientation="portrait"><object-id xmlns:xlink="http://www.w3.org/1999/xlink" content-type="doi" xlink:type="simple">10.3897/phytokeys.200.71667.figure106</object-id><object-id xmlns:xlink="http://www.w3.org/1999/xlink" content-type="arpha" xlink:type="simple">E21674D8-2731-5633-9389-8BB5A6EC07B7</object-id><label>Figure 106.</label><caption><p><italic><tp:taxon-name><tp:taxon-name-part taxon-name-part-type="genus" reg="Capsicum">Capsicum</tp:taxon-name-part><tp:taxon-name-part taxon-name-part-type="species" reg="rabenii">rabenii</tp:taxon-name-part></tp:taxon-name></italic><bold>A</bold> plant <bold>B</bold> leaf, abaxial surface showing pubescence on the veins <bold>C</bold> reproductive nodes <bold>D</bold> bud on geniculate pedicel <bold>E</bold> flower, lateral view <bold>F</bold> rotate corolla <bold>G</bold> stellate corolla <bold>H</bold> flower showing the exserted style <bold>I</bold> immature fruits <bold>J</bold> globose mature fruits <bold>K</bold> ellipsoid mature fruit and fruiting calyx <bold>A–I, K</bold> from <italic>Barboza &amp; Deanna 5003</italic><bold>J</bold> from <italic>Barboza et al. 1646.</italic> Photos by G.E. Barboza.</p></caption><graphic xmlns:xlink="http://www.w3.org/1999/xlink" xlink:href="phytokeys-200-001_article-71667__-g106.jpg" position="float" orientation="portrait" xlink:type="simple" id="oo_695521.jpg"><uri content-type="original_file" xlink:type="simple">https://binary.pensoft.net/fig/695521</uri></graphic></fig><fig id="F53" position="float" orientation="portrait"><object-id xmlns:xlink="http://www.w3.org/1999/xlink" content-type="doi" xlink:type="simple">10.3897/phytokeys.200.71667.figure53</object-id><object-id xmlns:xlink="http://www.w3.org/1999/xlink" content-type="arpha" xlink:type="simple">6183D57B-4631-5DB0-B7AA-E7654D659929</object-id><label>Figure 53.</label><caption><p><italic><tp:taxon-name><tp:taxon-name-part taxon-name-part-type="genus" reg="Capsicum">Capsicum</tp:taxon-name-part><tp:taxon-name-part taxon-name-part-type="species" reg="cornutum">cornutum</tp:taxon-name-part></tp:taxon-name></italic><bold>A</bold> plant <bold>B</bold> flower on geniculate pedicel <bold>C</bold> flower, in lateral view, showing the calyx <bold>D</bold> flower, in front view <bold>E</bold> immature fruit. From <italic>Barboza &amp; Cosa 2525</italic>. Photos by G.E. Barboza.</p></caption><graphic xmlns:xlink="http://www.w3.org/1999/xlink" xlink:href="phytokeys-200-001_article-71667__-g053.jpg" position="float" orientation="portrait" xlink:type="simple" id="oo_695468.jpg"><uri content-type="original_file" xlink:type="simple">https://binary.pensoft.net/fig/695468</uri></graphic></fig><fig id="F93" position="float" orientation="portrait"><object-id xmlns:xlink="http://www.w3.org/1999/xlink" content-type="doi" xlink:type="simple">10.3897/phytokeys.200.71667.figure93</object-id><object-id xmlns:xlink="http://www.w3.org/1999/xlink" content-type="arpha" xlink:type="simple">F6A4033B-8C7B-5CC3-9647-33633D4BE67C</object-id><label>Figure 93.</label><caption><p><italic><tp:taxon-name><tp:taxon-name-part taxon-name-part-type="genus" reg="Capsicum">Capsicum</tp:taxon-name-part><tp:taxon-name-part taxon-name-part-type="species" reg="muticum">muticum</tp:taxon-name-part></tp:taxon-name></italic><bold>A</bold> habitat (degraded Atlantic Forest) <bold>B</bold> plant <bold>C</bold> stem and leaves showing the dense indument <bold>D</bold> flower bud on geniculate pedicel <bold>E</bold> flower, in lateral view <bold>F</bold> flower, in front view <bold>G</bold> immature fruit <bold>H</bold> fruit near maturity. From <italic>Barboza et al</italic>. <italic>5032</italic>. Photos by G.E. Barboza.</p></caption><graphic xmlns:xlink="http://www.w3.org/1999/xlink" xlink:href="phytokeys-200-001_article-71667__-g093.jpg" position="float" orientation="portrait" xlink:type="simple" id="oo_695508.jpg"><uri content-type="original_file" xlink:type="simple">https://binary.pensoft.net/fig/695508</uri></graphic></fig></tp:treatment-sec><ref-list><ref id="B197"><mixed-citation xmlns:xlink="http://www.w3.org/1999/xlink" xlink:type="simple"><person-group><name name-style="western"><surname>Hunziker</surname><given-names>AT</given-names></name></person-group> (<year>1956</year>) <article-title>Synopsis of the genus <italic><tp:taxon-name><tp:taxon-name-part taxon-name-part-type="genus">Capsicum</tp:taxon-name-part></tp:taxon-name></italic>. Huitième Congrès International de Botanique. Paris. Comptes Rendus des Séances, Rapports et Communications 1954, sect.</article-title><volume>4</volume>: <fpage>73</fpage>–<lpage>74</lpage>.</mixed-citation></ref><ref id="B201"><mixed-citation xmlns:xlink="http://www.w3.org/1999/xlink" xlink:type="simple"><person-group><name name-style="western"><surname>Hunziker</surname><given-names>AT</given-names></name></person-group> (<year>1971</year>) <article-title>Estudios sobre <tp:taxon-name><tp:taxon-name-part taxon-name-part-type="family">Solanaceae</tp:taxon-name-part></tp:taxon-name>. VII. Contribución al conocimiento de <italic><tp:taxon-name><tp:taxon-name-part taxon-name-part-type="genus">Capsicum</tp:taxon-name-part></tp:taxon-name></italic> y géneros afines (<italic><tp:taxon-name><tp:taxon-name-part taxon-name-part-type="genus">Witheringia</tp:taxon-name-part></tp:taxon-name></italic>, <italic><tp:taxon-name><tp:taxon-name-part taxon-name-part-type="genus">Acnistus</tp:taxon-name-part></tp:taxon-name></italic>, <italic><tp:taxon-name><tp:taxon-name-part taxon-name-part-type="genus">Athenaea</tp:taxon-name-part></tp:taxon-name></italic>, etc.). Tercera Parte.</article-title><source>Kurtziana</source><volume>6</volume>: <fpage>241</fpage>–<lpage>259</lpage>.</mixed-citation></ref><ref id="B381"><mixed-citation xmlns:xlink="http://www.w3.org/1999/xlink" xlink:type="simple"><person-group><name name-style="western"><surname>Pozzobon</surname><given-names>MT</given-names></name><name name-style="western"><surname>Schifino-Wittmann</surname><given-names>MT</given-names></name></person-group> (<year>2006</year>) <article-title>A meiotic study of the wild and semi-domesticated Brazilian species of genus <italic><tp:taxon-name><tp:taxon-name-part taxon-name-part-type="genus">Capsicum</tp:taxon-name-part></tp:taxon-name></italic> L. (<tp:taxon-name><tp:taxon-name-part taxon-name-part-type="family">Solanaceae</tp:taxon-name-part></tp:taxon-name>).</article-title><source>Cytologia</source><volume>71</volume>(<issue>3</issue>): <fpage>275</fpage>–<lpage>287</lpage>. <ext-link xlink:href="10.1508/cytologia.71.275" ext-link-type="doi" xlink:type="simple">https://doi.org/10.1508/cytologia.71.275</ext-link></mixed-citation></ref><ref id="B382"><mixed-citation xmlns:xlink="http://www.w3.org/1999/xlink" xlink:type="simple"><person-group><name name-style="western"><surname>Pozzobon</surname><given-names>MT</given-names></name><name name-style="western"><surname>Schifino-Wittmann</surname><given-names>MT</given-names></name><name name-style="western"><surname>Bianchetti</surname><given-names>L</given-names></name></person-group> (<year>2006</year>) Chromosome numbers in wild and semidomesticated Brazilian <italic><tp:taxon-name><tp:taxon-name-part taxon-name-part-type="genus">Capsicum</tp:taxon-name-part></tp:taxon-name></italic> L. (<tp:taxon-name><tp:taxon-name-part taxon-name-part-type="family">Solanaceae</tp:taxon-name-part></tp:taxon-name>) species: do x = 12 and x = 13 represent two evolutionary lines? Botanical Journal of the Linnean Society 151: 259–269. <ext-link xlink:href="10.1111/j.1095-8339.2006.00503.x" ext-link-type="doi" xlink:type="simple">https://doi.org/10.1111/j.1095-8339.2006.00503.x</ext-link></mixed-citation></ref><ref id="B429"><mixed-citation xmlns:xlink="http://www.w3.org/1999/xlink" xlink:type="simple"><person-group><name name-style="western"><surname>Scaldaferro</surname><given-names>MA</given-names></name><name name-style="western"><surname>Romero da Cruz</surname><given-names>MV</given-names></name><name name-style="western"><surname>Cecchini</surname><given-names>NM</given-names></name><name name-style="western"><surname>Moscone</surname><given-names>EA</given-names></name></person-group> (<year>2016</year>) <article-title>FISH and AgNor-mapping of the 45S and 5S rRNA genes in wild and cultivated <italic><tp:taxon-name><tp:taxon-name-part taxon-name-part-type="genus">Capsicum</tp:taxon-name-part></tp:taxon-name></italic> species (<tp:taxon-name><tp:taxon-name-part taxon-name-part-type="family">Solanaceae</tp:taxon-name-part></tp:taxon-name>).</article-title><source>Genome</source><volume>59</volume>: <fpage>95</fpage>–<lpage>113</lpage>. <ext-link xlink:href="10.1139/gen-2015-0099" ext-link-type="doi" xlink:type="simple">https://doi.org/10.1139/gen-2015-0099</ext-link></mixed-citation></ref><ref id="B79"><mixed-citation xmlns:xlink="http://www.w3.org/1999/xlink" xlink:type="simple"><person-group><name name-style="western"><surname>Carrizo García</surname><given-names>C</given-names></name><name name-style="western"><surname>Barfuss</surname><given-names>MHJ</given-names></name><name name-style="western"><surname>Sehr</surname><given-names>EM</given-names></name><name name-style="western"><surname>Barboza</surname><given-names>GE</given-names></name><name name-style="western"><surname>Samuel</surname><given-names>R</given-names></name><name name-style="western"><surname>Moscone</surname><given-names>EA</given-names></name><name name-style="western"><surname>Ehrendorfer</surname><given-names>F</given-names></name></person-group> (<year>2016</year>) <article-title>Phylogenetic relationships, diversification and expansion of chili peppers (<italic><tp:taxon-name><tp:taxon-name-part taxon-name-part-type="genus">Capsicum</tp:taxon-name-part></tp:taxon-name></italic>, <tp:taxon-name><tp:taxon-name-part taxon-name-part-type="family">Solanaceae</tp:taxon-name-part></tp:taxon-name>).</article-title><source>Annals of Botany</source><volume>118</volume>: <fpage>35</fpage>–<lpage>51</lpage>. <ext-link xlink:href="10.1093/aob/mcw079" ext-link-type="doi" xlink:type="simple">https://doi.org/10.1093/aob/mcw079</ext-link></mixed-citation></ref><ref id="B441"><mixed-citation xmlns:xlink="http://www.w3.org/1999/xlink" xlink:type="simple"><person-group><name name-style="western"><surname>Smith</surname><given-names>LB</given-names></name><name name-style="western"><surname>Downs</surname><given-names>RJ</given-names></name></person-group> (<year>1966</year>) <source>Solanáceas. In: Reitz R (Ed.) Flora Ilustrada Catarinense. I Parte. Fasc. SOLA.</source><publisher-name>Herbário “Barbosa Rodrigues”</publisher-name>, <publisher-loc>Itajaí</publisher-loc>, <size units="page">321 pp</size>.</mixed-citation></ref><ref id="B200"><mixed-citation xmlns:xlink="http://www.w3.org/1999/xlink" xlink:type="simple"><person-group><name name-style="western"><surname>Hunziker</surname><given-names>AT</given-names></name></person-group> (<year>1969b</year>) <article-title>Estudios sobre <tp:taxon-name><tp:taxon-name-part taxon-name-part-type="family">Solanaceae</tp:taxon-name-part></tp:taxon-name>. VI. Contribución al conocimiento de <italic><tp:taxon-name><tp:taxon-name-part taxon-name-part-type="genus">Capsicum</tp:taxon-name-part></tp:taxon-name></italic> y géneros afines (<italic><tp:taxon-name><tp:taxon-name-part taxon-name-part-type="genus">Witheringia</tp:taxon-name-part></tp:taxon-name></italic>, <italic><tp:taxon-name><tp:taxon-name-part taxon-name-part-type="genus">Acnistus</tp:taxon-name-part></tp:taxon-name></italic>, <italic><tp:taxon-name><tp:taxon-name-part taxon-name-part-type="genus">Athenaea</tp:taxon-name-part></tp:taxon-name></italic>, etc.). Segunda Parte.</article-title><source>Kurtziana</source><volume>5</volume>: <fpage>393</fpage>–<lpage>399</lpage>.</mixed-citation></ref><ref id="B435"><mixed-citation xmlns:xlink="http://www.w3.org/1999/xlink" xlink:type="simple"><person-group><name name-style="western"><surname>Sendtner</surname><given-names>O</given-names></name></person-group> (<year>1846</year>) <article-title><tp:taxon-name><tp:taxon-name-part taxon-name-part-type="family">Solanaceae</tp:taxon-name-part></tp:taxon-name> et <tp:taxon-name><tp:taxon-name-part taxon-name-part-type="tribe">Cestrineae</tp:taxon-name-part></tp:taxon-name>.</article-title><source>Flora Brasiliensis</source><volume>10</volume>(<issue>1</issue>): <fpage>1</fpage>–<lpage>231</lpage>.</mixed-citation></ref><ref id="B488"><mixed-citation xmlns:xlink="http://www.w3.org/1999/xlink" xlink:type="simple"><person-group><name name-style="western"><surname>Voss</surname><given-names>A</given-names></name></person-group> (<year>1894</year>) <source>Vilmorin’s Blumengärtnerei Beschreibung, Kultur und Verwendung des Gesamten Pflanzenmaterials fur Deutsche Garten, 3<sup>rd</sup> edition. Vol. 1.</source><publisher-name>Author’s edition</publisher-name>, <publisher-loc>Berlin</publisher-loc>, <size units="page">1264 pp</size>.</mixed-citation></ref><ref id="B9"><mixed-citation xmlns:xlink="http://www.w3.org/1999/xlink" xlink:type="simple"><person-group><name name-style="western"><surname>Alefeld</surname><given-names>F</given-names></name></person-group> (<year>1866</year>) <source>Landwirthschaftliche Flora.</source><publisher-name>Wiegandt &amp; Hempel</publisher-name>, <publisher-loc>Berlin</publisher-loc>, <size units="page">363 pp</size>.</mixed-citation></ref><ref id="B132"><mixed-citation xmlns:xlink="http://www.w3.org/1999/xlink" xlink:type="simple"><person-group><name name-style="western"><surname>Dunal</surname><given-names>MF</given-names></name></person-group> (<year>1852</year>) <article-title><tp:taxon-name><tp:taxon-name-part taxon-name-part-type="family">Solanaceae</tp:taxon-name-part></tp:taxon-name>. In: Candolle AP de (Ed.</article-title><source>) <tp:taxon-name><tp:taxon-name-part taxon-name-part-type="genus">Prodromus</tp:taxon-name-part></tp:taxon-name> systematis naturalis regni vegetabilis</source><volume>13</volume>(<issue>1</issue>): <fpage>1</fpage>–<lpage>690</lpage>.</mixed-citation></ref><ref id="B43"><mixed-citation xmlns:xlink="http://www.w3.org/1999/xlink" xlink:type="simple"><person-group><name name-style="western"><surname>Bauhin</surname><given-names>C</given-names></name></person-group> (<year>1623</year>) <source>Pinax theatri botanici.</source><publisher-name>Sumptibus &amp; Ludovici Regis</publisher-name>, <publisher-loc>Basilea</publisher-loc>, <size units="page">522 pp</size>.</mixed-citation></ref><ref id="B154"><mixed-citation xmlns:xlink="http://www.w3.org/1999/xlink" xlink:type="simple"><person-group><name name-style="western"><surname>Fingerhuth</surname><given-names>A</given-names></name></person-group> (<year>1832</year>) <source>Monographia generis Capsici.</source><publisher-name>Arnz &amp; Comp.</publisher-name>, <publisher-loc>Düsseldorf</publisher-loc>, <size units="page">36 pp</size>.</mixed-citation></ref><ref id="B195"><mixed-citation xmlns:xlink="http://www.w3.org/1999/xlink" xlink:type="simple"><person-group><name name-style="western"><surname>Hornemann</surname><given-names>JW</given-names></name></person-group> (<year>1819</year>) <source>Hortus Regius Botanicus Hafniensis. In Usum Tyronum et Botanophilorum, Suppl.</source><publisher-name>Typis Schultzii</publisher-name>, <publisher-loc>Hauniae [Copenhagen]</publisher-loc>, <size units="page">172 pp</size>.</mixed-citation></ref><ref id="B124"><mixed-citation xmlns:xlink="http://www.w3.org/1999/xlink" xlink:type="simple"><person-group><name name-style="western"><surname>Dierbach</surname><given-names>JH</given-names></name></person-group> (<year>1829</year>) <article-title>Uebersicht der bekannten Arten des Spanischen Pfeffers.</article-title><source>Archive des Apotheker-Vereins im Nordlichen Teutschland</source><volume>30</volume>(<issue>1</issue>): <fpage>19</fpage>–<lpage>31</lpage>. <ext-link xlink:href="10.1002/ardp.18290300103" ext-link-type="doi" xlink:type="simple">https://doi.org/10.1002/ardp.18290300103</ext-link></mixed-citation></ref><ref id="B266"><mixed-citation xmlns:xlink="http://www.w3.org/1999/xlink" xlink:type="simple"><person-group><name name-style="western"><surname>Link</surname><given-names>HF</given-names></name></person-group> (<year>1821</year>) <source>Enumeratio Plantarum Horti Regii Berolinensis Altera. G.</source><publisher-name>Reimer</publisher-name>, <publisher-loc>Berlin</publisher-loc>, <size units="page">458 pp</size>. <ext-link xlink:href="10.5962/bhl.title.66" ext-link-type="doi" xlink:type="simple">https://doi.org/10.5962/bhl.title.66</ext-link></mixed-citation></ref><ref id="B480"><mixed-citation xmlns:xlink="http://www.w3.org/1999/xlink" xlink:type="simple"><person-group><name name-style="western"><surname>Turland</surname><given-names>NJ</given-names></name><name name-style="western"><surname>Wiersema</surname><given-names>JH</given-names></name><name name-style="western"><surname>Barrie</surname><given-names>FR</given-names></name><name name-style="western"><surname>Greuter</surname><given-names>W</given-names></name><name name-style="western"><surname>Hawksworth</surname><given-names>DL</given-names></name><name name-style="western"><surname>Herendeen</surname><given-names>PS</given-names></name><name name-style="western"><surname>Knapp</surname><given-names>S</given-names></name><name name-style="western"><surname>Kusber</surname><given-names>W-H</given-names></name><name name-style="western"><surname>Li</surname><given-names>D-Z</given-names></name><name name-style="western"><surname>Marhold</surname><given-names>K</given-names></name><name name-style="western"><surname>May</surname><given-names>TW</given-names></name><name name-style="western"><surname>McNeill</surname><given-names>J</given-names></name><name name-style="western"><surname>Monro</surname><given-names>AM</given-names></name><name name-style="western"><surname>Prado</surname><given-names>J</given-names></name><name name-style="western"><surname>Price</surname><given-names>MJ</given-names></name><name name-style="western"><surname>Smith</surname><given-names>GF [Eds]</given-names></name></person-group> (<year>2018</year>) International Code of Nomenclature for algae, fungi, and plants (Shenzhen Code)-Regnum Vegetabile 159. Koeltz Botanical Books, Königstein. <ext-link xlink:href="10.12705/Code.2018" ext-link-type="doi" xlink:type="simple">https://doi.org/10.12705/Code.2018</ext-link></mixed-citation></ref><ref id="B250"><mixed-citation xmlns:xlink="http://www.w3.org/1999/xlink" xlink:type="simple"><person-group><name name-style="western"><surname>Kuntze</surname><given-names>CEO</given-names></name></person-group> (<year>1891</year>) <source>Revisio generum plantarum. Vol. 2.</source><publisher-name>Arthur Felix</publisher-name>, <publisher-loc>Leipzig; Dulau &amp; Co., London</publisher-loc>, <size units="page">1011 pp</size>.</mixed-citation></ref><ref id="B48"><mixed-citation xmlns:xlink="http://www.w3.org/1999/xlink" xlink:type="simple"><person-group><name name-style="western"><surname>Besser</surname><given-names>WS</given-names></name></person-group> (<year>1811</year>) <source>Catalogue des plantes du Jardin botanique du Gymnase de Volhynie à Krzemieniec.</source><publisher-name>Imprimerie du Gymnase</publisher-name>, <publisher-loc>Krzemieniec [Kremenets]</publisher-loc>, <size units="page">117 pp</size>.</mixed-citation></ref><ref id="B292"><mixed-citation xmlns:xlink="http://www.w3.org/1999/xlink" xlink:type="simple"><person-group><name name-style="western"><surname>Merrill</surname><given-names>ED</given-names></name></person-group> (<year>1918</year>) <source>Species Blancoanae, a critical revision of the Philippine species of plants described by Blanco and Llanos.</source><publisher-name>Bureau of Printing</publisher-name>, <publisher-loc>Manila</publisher-loc>, <size units="page">423 pp</size>. <ext-link xlink:href="10.5962/bhl.title.2116" ext-link-type="doi" xlink:type="simple">https://doi.org/10.5962/bhl.title.2116</ext-link></mixed-citation></ref><ref id="B49"><mixed-citation xmlns:xlink="http://www.w3.org/1999/xlink" xlink:type="simple"><person-group><name name-style="western"><surname>Besser</surname><given-names>WS</given-names></name></person-group> (<year>1815</year>) <source>Catalogue des plantes du Jardin botanique du Gymnase de Volhynie à Krzemieniec. Supplementum IV.</source><publisher-name>Imprimerie du Gymnase</publisher-name>, <publisher-loc>Krzemieniec [Kremenets]</publisher-loc>, <size units="page">30 pp</size>.</mixed-citation></ref><ref id="B207"><mixed-citation xmlns:xlink="http://www.w3.org/1999/xlink" xlink:type="simple"><person-group><name name-style="western"><surname>Hunziker</surname><given-names>AT</given-names></name></person-group> (<year>2001</year>) <source>Genera Solanacearum. The genera of <tp:taxon-name><tp:taxon-name-part taxon-name-part-type="family">Solanaceae</tp:taxon-name-part></tp:taxon-name> illustrated, arranged according to a new system. A. R. G. Gantner Verlag K.</source><publisher-name>-G</publisher-name>, <publisher-loc>Ruggell</publisher-loc>, <size units="page">500 pp</size>.</mixed-citation></ref><ref id="B60"><mixed-citation xmlns:xlink="http://www.w3.org/1999/xlink" xlink:type="simple"><person-group><name name-style="western"><surname>Bohs</surname><given-names>LA</given-names></name></person-group> (<year>2015</year>) <article-title><tp:taxon-name><tp:taxon-name-part taxon-name-part-type="family">Solanaceae</tp:taxon-name-part></tp:taxon-name>.</article-title> In: <person-group><name name-style="western"><surname>Grayum</surname><given-names>MH</given-names></name><name name-style="western"><surname>Herrera</surname><given-names>C</given-names></name><name name-style="western"><surname>Zamora</surname><given-names>N</given-names></name></person-group> (<role>Eds</role>) <issue-title>Manual de Plantas de Costa Rica. Vol. 8.</issue-title><source>Monograph in Systematic Botany of the Missouri Botanical Garden</source><volume>131</volume>: <fpage>205</fpage>–<lpage>336</lpage>.</mixed-citation></ref><ref id="B105"><mixed-citation xmlns:xlink="http://www.w3.org/1999/xlink" xlink:type="simple"><person-group><name name-style="western"><surname>D’Arcy</surname><given-names>WG</given-names></name><name name-style="western"><surname>Keating</surname><given-names>RC</given-names></name><name name-style="western"><surname>Zhang</surname><given-names>Z-Y</given-names></name><name name-style="western"><surname>Peng</surname><given-names>C-I</given-names></name></person-group> (<year>2001</year>) <article-title>The genus <italic><tp:taxon-name><tp:taxon-name-part taxon-name-part-type="genus">Tubocapsicum</tp:taxon-name-part></tp:taxon-name></italic> (<tp:taxon-name><tp:taxon-name-part taxon-name-part-type="family">Solanaceae</tp:taxon-name-part></tp:taxon-name>).</article-title><source>Botanical Bulletin of Academia Sinica</source><volume>42</volume>: <fpage>67</fpage>–<lpage>84</lpage>.</mixed-citation></ref><ref id="B36"><mixed-citation xmlns:xlink="http://www.w3.org/1999/xlink" xlink:type="simple"><person-group><name name-style="western"><surname>Barboza</surname><given-names>GE</given-names></name><name name-style="western"><surname>Hunziker</surname><given-names>AT</given-names></name></person-group> (<year>1992</year>) <article-title>Estudios sobre <tp:taxon-name><tp:taxon-name-part taxon-name-part-type="family">Solanaceae</tp:taxon-name-part></tp:taxon-name>. XXXIII. El género <italic><tp:taxon-name><tp:taxon-name-part taxon-name-part-type="genus">Lycianthes</tp:taxon-name-part></tp:taxon-name></italic> en la Argentina.</article-title><source>Darwiniana</source><volume>31</volume>(<issue>1–4</issue>): <fpage>17</fpage>–<lpage>34</lpage>.</mixed-citation></ref><ref id="B204"><mixed-citation xmlns:xlink="http://www.w3.org/1999/xlink" xlink:type="simple"><person-group><name name-style="western"><surname>Hunziker</surname><given-names>AT</given-names></name></person-group> (<year>1984</year>) <article-title>Estudios sobre <tp:taxon-name><tp:taxon-name-part taxon-name-part-type="family">Solanaceae</tp:taxon-name-part></tp:taxon-name>. XIX. Sinopsis de <italic><tp:taxon-name><tp:taxon-name-part taxon-name-part-type="genus">Vassobia</tp:taxon-name-part></tp:taxon-name></italic>.</article-title><source>Kurtziana</source><volume>17</volume>: <fpage>91</fpage>–<lpage>118</lpage>.</mixed-citation></ref><ref id="B236"><mixed-citation xmlns:xlink="http://www.w3.org/1999/xlink" xlink:type="simple"><person-group><name name-style="western"><surname>Knapp</surname><given-names>S</given-names></name><name name-style="western"><surname>Barboza</surname><given-names>GE</given-names></name><name name-style="western"><surname>Romero</surname><given-names>MV</given-names></name><name name-style="western"><surname>Vignoli-Silva</surname><given-names>M</given-names></name><name name-style="western"><surname>Giacomin</surname><given-names>LL</given-names></name><name name-style="western"><surname>Stehmann</surname><given-names>JR</given-names></name></person-group> (<year>2015</year>) <article-title>Identification and lectotypification of the <tp:taxon-name><tp:taxon-name-part taxon-name-part-type="family">Solanaceae</tp:taxon-name-part></tp:taxon-name> from Vellozo’s Flora Fluminensis.</article-title><source>Taxon</source><volume>64</volume>(<issue>4</issue>): <fpage>822</fpage>–<lpage>836</lpage>. <ext-link xlink:href="10.12705/644.14" ext-link-type="doi" xlink:type="simple">https://doi.org/10.12705/644.14</ext-link></mixed-citation></ref><ref id="B325"><mixed-citation xmlns:xlink="http://www.w3.org/1999/xlink" xlink:type="simple"><person-group><name name-style="western"><surname>Nee</surname><given-names>M</given-names></name></person-group> (<year>1986</year>) <source><tp:taxon-name><tp:taxon-name-part taxon-name-part-type="family">Solanaceae</tp:taxon-name-part></tp:taxon-name> I. Fl. Veracruz 49.</source><publisher-name>Instituto Nacional de Investigaciones sobre Recursos Bióticos</publisher-name>, <publisher-loc>Xalapa, Veracruz</publisher-loc>, <size units="page">191 pp</size>.</mixed-citation></ref><ref id="B329"><mixed-citation xmlns:xlink="http://www.w3.org/1999/xlink" xlink:type="simple"><person-group><name name-style="western"><surname>Nelson</surname><given-names>CH</given-names></name></person-group> (<year>2001</year>) <article-title>[2002] Plantas descritas originalmente de Honduras y sus nomenclaturas equivalentes actuales.</article-title><source>Ceiba</source><volume>42</volume>(<issue>1</issue>): <fpage>1</fpage>–<lpage>71</lpage>.</mixed-citation></ref><ref id="B199"><mixed-citation xmlns:xlink="http://www.w3.org/1999/xlink" xlink:type="simple"><person-group><name name-style="western"><surname>Hunziker</surname><given-names>AT</given-names></name></person-group> (<year>1969a</year>) <article-title>Estudios sobre <tp:taxon-name><tp:taxon-name-part taxon-name-part-type="family">Solanaceae</tp:taxon-name-part></tp:taxon-name>. V. Contribución al conocimiento de <italic><tp:taxon-name><tp:taxon-name-part taxon-name-part-type="genus">Capsicum</tp:taxon-name-part></tp:taxon-name></italic> y géneros afines (<italic><tp:taxon-name><tp:taxon-name-part taxon-name-part-type="genus">Witheringia</tp:taxon-name-part></tp:taxon-name></italic>, <italic><tp:taxon-name><tp:taxon-name-part taxon-name-part-type="genus">Acnistus</tp:taxon-name-part></tp:taxon-name></italic>, <italic><tp:taxon-name><tp:taxon-name-part taxon-name-part-type="genus">Athenaea</tp:taxon-name-part></tp:taxon-name></italic>, etc.). Primera parte.</article-title><source>Kurtziana</source><volume>5</volume>: <fpage>101</fpage>–<lpage>179</lpage>.</mixed-citation></ref><ref id="B398"><mixed-citation xmlns:xlink="http://www.w3.org/1999/xlink" xlink:type="simple"><person-group><name name-style="western"><surname>Rodrigues</surname><given-names>IMC</given-names></name><name name-style="western"><surname>Knapp</surname><given-names>S</given-names></name><name name-style="western"><surname>Stehmann</surname><given-names>JR</given-names></name></person-group> (<year>2019</year>) <article-title>The nomenclatural re‐establishment of <italic><tp:taxon-name><tp:taxon-name-part taxon-name-part-type="genus">Athenaea</tp:taxon-name-part></tp:taxon-name></italic> Sendtn. (<tp:taxon-name><tp:taxon-name-part taxon-name-part-type="family">Solanaceae</tp:taxon-name-part></tp:taxon-name>) with a nomenclatural synopsis of the genus.</article-title><source>Taxon</source><volume>68</volume>(<issue>4</issue>): <fpage>839</fpage>–<lpage>846</lpage>. <ext-link xlink:href="10.1002/tax.12089" ext-link-type="doi" xlink:type="simple">https://doi.org/10.1002/tax.12089</ext-link></mixed-citation></ref></ref-list></tp:taxon-treatment>
