# Supplementary material for: ﻿Monograph of wild and cultivated chili peppers (Capsicum L., Solanaceae)
Source: PhytoKeys. 2022 Jun 14;200:1–423. doi: 10.3897/phytokeys.200.71667 (PMC9881532; doi:10.3897/phytokeys.200.71667)
Supplement: Supplementary material 1 — Appendix 1. Anatomical characters of Capsicum fruits [file phytokeys-200-001_article-71667__-s001.xlsx]

## Sheet: Hoja1
Appendix 1. Anatomical characters of Capsicum fruits. References. Cuticle thickness: thin = 4.5-11 µm, thick = 11.5-19 µm; cuticular wedge thickness: incipient = 7.5-11.5 µm, deep = 13-30 µm , very deep = 30.5-54 µm. For Material studied data, see Supplementary Material: Appendix 4.
Species/Figures	CUTICLE			EPICARP				MESOCARP					ENDOCARP		MATERIAL STUDIED
	Ornamentation	Thickness (µm)	Cuticular wedge thickness (µm)	Shape cells (cross section)	Cell walls thickness	Cell walls chemical nature	Type of cells	N° total layers	Type	Inner hypodermis (giant cells)	Size giant cells (long x wide µm)	Stone cells	Type	Cell types
C. annuum var. annuum	smooth	7-17	deep: 19-27	rectangular	thin to thick	cellulosic	epidermal	14-26 (30)	heterogeneous	present	(630) 705-2500 x (550) 630-1050	absent	heterogeneous	sclereids alternate with thin walled cells	Hunziker 11492, 25500 & 29428 (CORD); Plowmann 13829 (CORD)
C. annuum var. glabriusculum Fig. 22H	smooth	11-15	deep: 22-27	rectangular or isodiametric	thin	cellulosic	epidermal	8-16	heterogeneous	present	470-535 x 470-615	absent	heterogeneous	sclereids alternate with thin walled cells	Nee 32699 (CORD) & 34412 (NY); Llatas Quiroz s.n. (CORD); Woytkowski 35161 (CORD)
C. baccatum var. baccatum	smooth	10-15	deep: 20-23	rectangular	thick	lignified	sclereids	9-11	heterogeneous	present	650-705 x 550-650	absent	heterogeneous	sclereids alternate with thin walled cells	Hunziker 1579, 2776 & 2786 (CORD)
C. baccatum var. pendulum	smooth	11-17	deep: 19-26	rectangular or isodiametric	thin and thick	cellulosic and lignified	epidermal, sclereids	(11) 14-24	heterogeneous	present	450-550 x400-450	absent	homogeneous	sclereids	Hunziker 25382; 25488, 25491 (CORD)
C. baccatum var. umbilicatum	smooth	13-17	deep: 23-26	rectangular	thick	cellulosic and lignified	epidermal, sclereids	15-26	heterogeneous	absent	-	absent	homegeneous	sclereids	Hunziker 25383 & 25487 (CORD)
C. benoistii	FRUITS UNKNOWN
C. caatingae	smooth	15-17	very deep: 30-40	flask-shaped	thin	cellulosic	epidermal	10-12	heterogeneous	present	1250-1400 x 700-780	absent	homogeneous	thin walled cells	Bautista 1023 (CORD); Carvalho 331 (CEPEC); Hunziker 25233 (CORD)
C. caballeroi	smooth	15-18	deep to very deep: 30.4-35	isodiametric or rectangular	thick	cellulosic	epidermal	26-28	heterogeneous	present	390-450 x 180-470	absent	homogeneous	thin walled cells	Barboza 4907 (CORD)
C. campylopodium	striate	5.7-9	incipient: 7.5-11	rectangular	thin	cellulosic	epidermal	8-10	heterogeneous	present	600-950 (1050) x 300-650	absent	homogeneous	thin walled cells	Hunziker 19572, 25116, 25135, 25244 (CORD)
C. carassense	striate	ca. 4.5	incipient: ca. 6	rectangular or isodiametric	thin	cellulosic	epidermal	16-18 (23)	heterogeneous	present	550-800 x 157-300	absent	homegeneous	thin walled cells	Hunziker 25256 (CORD)
C. cardenasii Fig. 42J	smooth	13-15	deep: 17.5-28	flask-shaped	thick	cellulosic	epidermal	13-15	heterogeneous	present	390-470 x 600-660	0-2	homogeneous	thin walled cells	Eshbaugh 2046 J (CORD); Heiser C 271 (CORD); Rodríguez s.n. (CORD)
C. ceratocalyx	smooth	11.5-15.2	deep: 26.5-34.5	flask-shaped, rare rectangular	thick	cellulosic	epidermal	14-17	heterogeneous	present	ca. 505 x 470	absent	homogeneous	thin walled cells	Seidel 1267 (CORD); Solomon 8844 (CORD) & 12086 (MO)
C. chacoense	smooth	11-15.5	deep: 21-27	rectangular	thin	cellulosic	epidermal	9-10	heterogeneous	present	580-690 x 420-490	absent	heterogeneous	sclereids alternate with thin walled cells	Bastión 779 (CORD); Coro Rojas 1534 (CORD); Hunziker 24964 & 25388 (CORD)
C. chinense	smooth	11-19	deep: 23-25	rectangular	thin	cellulosic	epidermal	12-17 (24)	heterogeneous	present	550-630 x 520-600	absent	homogeneous	sclereids, ocassionally also with thin walled cells	Barboza 797 (CORD); Hatschbach 34886 (CORD); Hunziker 25234 & 25490 (CORD).
C. coccineum Fig. 49K	smooth	13-19	deep: 23-27	rectangular or flask-shaped	thick	cellulosic	epidermal	12-15 (17)	heterogeneous	present	670-710 x 520-550	0-4	heterogeneous	sclereids alternate with thin walled cells	Barboza 4921 (CORD); Mc Daniel 14075 (MO); Poeppig 1799 (CORD); Schunke 6554 (CORD)
C. cornutum	smooth	11-14	deep: 13-18	rectangular	thin	cellulosic	epidermal	13-18	heterogeneous	present	700-850 x 230-350	absent	homogeneous	thin walled cells	Hunziker 19557 (CORD); Lemos s.n. (CORD)
C. dimorphum Fig. 54G	smooth	7-11	incipient to deep: 11.5-15	rectangular or isodiametric	thick	cellulosic	epidermal	8-10	homogeneous (collenchyma) or heterogeneous	absent	absent	absent	homogeneous	thin walled cells	Archer (US); Barboza 5047 (CORD); Beltrán 140 (COL); Zarucchi 4366 (CORD)
C. eshbaughii	smooth	15-17	deep: 22-27	rectangular or isodiametric	thick	cellulosic	epidermal	9-15	heterogeneous	present	350-395 x 300-450	absent	homogeneous	thin walled cells	Carrizo García 8 & 67 (CORD); Eshbaugh 1943 C (CORD)
C. eximium	smooth	15-17.5	deep to very deep: 27- 45	rectangular	thick	cellulosic	epidermal	9-13	heterogeneous	present	410-550 x 520-600	0-3	homogeneous	thin walled cells	Barboza 4895 (CORD); Beck 4465 (CORD); Hunziker 7346 (CORD); Meyer 17257 (CORD)
C. flexuosum	smooth	7.5-8.5	incipient to deep: 11-20	rectangular	thin	cellulosic	epidermal	10-12	heterogeneous	present	830-1350 x 400-850	absent	homogeneous	thin walled cells	Hunziker 10320, 24992 & 24993 (CORD)
C. friburgense	striate	5.5-7	incipient: 8-8.5	rectangular	thin	cellulosic	epidermal	10-12	heterogeneous	present	1100-1600 x 200	absent	homogeneous	thin walled cells	Barboza et al. 2048 (CORD)
C. frutescens Fig. 67K	smooth	11-16	deep: 23-29	rectangular	thin	cellulosic	epidermal	10-17	heterogeneous	present	390-530 x 450-600	absent	heterogeneous	sclereids alternate with thin walled cells	Barboza 795 (CORD); Hunziker 25489, 25505 (CORD); Krapovickas 31689 (CTES)
C. galapagoense Fig. 70I	smooth	17-19	deep: ca. 30.5	rectangular	thick	cellulosic	epidermal	ca. 7	heterogeneous	present	data not available	absent	heterogeneous	sclereids alternate with thin walled cells	Schimpf 20 (US); van der Werff 1255 (GH)
C. geminifolium Fig. 71J	smooth	11-13.5	very deep: 30.5-33 µm	flask-shaped or rectangular	thick	cellulosic	epidermal	8-12	heterogeneous	absent	absent	0-5	homogeneous	thin walled cells	Asplund 13115 (S); Barboza 4819 (CORD); Scolnik 1389 (CORD)
C. hookerianum Fig. 73J	smooth	13-15.5	very deep: 49-54 µm	flask-shaped	thick	cellulosic	epidermal	(7) 15-20	heterogeneous (rare homogeneous, collenchymatous)	absent	absent	2-4	homogeneous	thin walled cells	Asplund 15363 (NY); Barboza 4826 (CORD); Haught 3041 (US)
C. hunzikerianum	smooth	15-22	deep: 22-30	rectangular	thin	cellulosic	epidermal	14-20	heterogeneous	present	785-950 x 310-395	3-5	homogeneous	thin walled cells	Barboza 5041 (CORD); Mattos 14254 (CORD)
C. lanceolatum Fig. 79I	striate	12-17	deep: 19-23	rectangular	thin	cellulosic	epidermal	8-10	heterogeneous	absent	absent	absent	homogeneous	thin walled cells	Breedlove 22629 (MO); Croat 40738 (MO); Williams 25966 (GH)
C. longidentatum	smooth	15-19	very deep: 34-38	rectangular	thick	cellulosic	epidermal	15-17	heterogeneous	present	data not available	absent	homogeneous	thin walled cells	Oliveira Filho 131 (CORD); Pinheiro 253 (CORD)
C. longifolium	striate	7.5-9.5	incipient: 7.5-8.5	rectangular	thin	cellulosic	epidermal	14-18	heterogeneous	absent	absent	absent	homegeneous	thin walled cells	Barboza et al. 4846 (CORD)
C. lycianthoides	striate	15-17	deep: 25-28	isodiametric to flask-shaped	thin	cellulosic	epidermal	6-8	heterogeneous	absent	absent	0-6	homogeneous	thin walled cells	Deanna 144 (CORD); Harling 12250 (MO)
C. minutiflorum	lisa	15-19	deep: 30-38	isodiametric or rectangular	thin to thick	cellulosic	epidermal	14-16	heterogeneous	present	500-780 x 700-900	absent	homogeneous	thin walled cells	Barboza 4918 (CORD); Nee 42027 (CORD)
C. mirabile	striate	5-9.5	incipient: 7-11 µm	rectangular	thin	cellulosic	epidermal	9-14	heterogeneous	present	650-2050 x (160) 250-400 (500)	absent	homogeneous	thin walled cells	Hunziker 19562, 25156 & 25157 (CORD)
C. mirum	striate	5.4-7.5	incipient: 6-8	rectangular or isodiametric	thin	cellulosic	epidermal	9-12	heterogeneous	present	data not available	absent	homogeneous	thin walled cells	Barboza 5026 (CORD)
C. muticum	striate	7.5-11	incipient: 10-15	rectangular	thin	cellulosic	epidermal	15-17	heterogeneous	present	data not available	absent	homogeneous	thin walled cells	Wawra 413 (CORD)
C. neei	smooth	15-19	very deep: 41-45	flask-shaped	thick	cellulosic	epidermal	13-15	heterogeneous	present	ca. 500 x 390	absent	homogeneous	thin walled cells	Barboza 4927 (CORD)
C. parvifolium	smooth	16-21	very deep: ca. 45	flask-shaped	thick	cellulosic	epidermal	ca. 14	heterogeneous	present	780-950 x 470-650	absent	homogeneous	thin walled cells	Agra 7075 (CORD)
C. pereirae Fig. 98K	striate	ca. 11.5	deep: 15-17	rectangular	thin	cellulosic	epidermal	14-16	heterogeneous	present	720-790 x 300-490	absent	homogeneous	thin walled cells	Hunziker 25248 (CORD)
C. piuranum	smooth	ca. 11.4	deep: 30-38	isodiametric to flask-shaped	thin	cellulosic	epidermal	13-15 (19)	heterogeneous	absent	absent	2	homogeneous	thin walled cells	Barboza 4842 (CORD)
C. pubescens Fig. 103L	smooth	14-19	deep: 14.5-23 (or incipient)	rectangular	thick	cellulosic	epidermal	16-24	heterogeneous	present	1730-1900 x 950-1020	absent	homogeneous	sclereids, ocassionally also with thin walled cells	Krapovickas 35194 (CTES); Hunziker 25484 (CORD); Scolnik 822 (CORD); Subils & Barboza s.n. (CORD)
C. rabenii	smooth	9-19	deep: 20-33	rectangular	thin	cellulosic	epidermal	10-13	heterogeneous	present	300-400 x 350-500	absent	heterogeneous	sclereids alternate with thin walled cells	Hunziker 25120 & 25202 (CORD)
C. recurvatum fig. 107H	striate	7.5-8.5	incipient: 8.5-9.5	rectangular	thin	cellulosic	epidermal	9-12	heterogeneous	present	780-1350 x 300-490	absent	homogeneous	thin walled cells	Hunziker 24998, 20775 & 25186 (CORD)
C. regale	smooth	7.5-11.5	deep: 15-17	rectangular or isodiametric	thick	cellulosic	epidermal	21-24	heterogeneous	absent	absent	absent	homegeneous	thin walled cells	Orejuela 3034 (COL)
C. rhomboideum Fig. 112M	smooth	9.5-16	deep: 12-19	rectangular or isodiametric	thin	cellulosic	epidermal	16-20	homogeneous (parenchyma) or heterogeneous	absent	absent	absent	homogeneous	sclereids	Cuatrecasas 23690 (CORD), Leiva González 6585 (CORD); Woytkowski 5678 (MO)
C. schottianum Fig. 115I	striate	5.5-9.5	incipient: 8-11	rectangular	thin	cellulosic	epidermal	9-14	heterogeneous	present	(950) 1020-1900 x (170) 235-400	absent	homogeneous	thin walled cells	Barboza 3637 (CORD); Hunziker 19577, 25145, 25180 (CORD)
C. tovarii	smooth	19-27	very deep: 38-45.5	flask-shaped or rectangular	thick	cellulosic	epidermal	(9) 12-16	heterogeneous	present	610-705 x 700-830	absent	heterogeneous	sclereids alternate with thin walled cells	Barboza 5044 (CORD); Hunziker 25653 (CORD); Tovar s.n. (CORD)
C. villosum Fig. 120H	striate	data not available	data not available	rectangular	thin	cellulosic	epidermal	data not available	heterogeneous	present	data not available	absent	homogeneous	thin walled cells	Barboza 5026 bis (CORD); Hunziker 25173 & 25174 (CORD)
