# Supplementary material for: ﻿Monograph of wild and cultivated chili peppers (Capsicum L., Solanaceae)
Source: PhytoKeys. 2022 Jun 14;200:1–423. doi: 10.3897/phytokeys.200.71667 (PMC9881532; doi:10.3897/phytokeys.200.71667)
Supplement: Supplementary material 2 — Appendix 2. Seed characters and seed coat features in Capsicum [file phytokeys-200-001_article-71667__-s002.xlsx]

## Sheet: Hoja1
Appendix 2. Seed characters and seed coat features in Capsicum. For Specimens studied data, see Supplementary Material: Appendix 4.
Species and Figures	Number of seeds per fruit	Size (mm long x mm wide)	Shape	Color	Protrusion of the seed coat		Hilum		Seed coat sculpture		Sculpture characteristics (outer seed coat cells)			Embryo	Specimens studied
					Beak prominence	Lateral prominence	Position	Outline	Stereomicroscope (SM), untreated seeds	SEM, treated seeds	Cell shape	Anticlinal cell walls shape (surface view)	Anticlinal cell walls ornamentation
C. annuum var. annuum Fig. 9 A-D	50-180 (or more)	3.8-4.4 x 3.2-3.6	C-shaped	pale yellow	minute to small	absent	subterminal	conspicuous, elliptical	smooth to slightly reticulate	cerebelloid	irregular, not isodiametric, narrowly elongated at margin	sinuate	with a ridge at the edge; scarcely papillate	imbricate	Heiser 6106 & Heiser C 237 (CORD)
C. annuum var. glabriusculum Fig. 9 E-H	(6-) 8-26	3.2-4 x 2.5-3.2	C- or D-shaped	pale yellow to yellow	absent to minute	absent	subterminal	conspicuous, linear or widely elliptical	reticulate to obscurely reticulate	cerebelloid	irregular, not isodiametric	strongly sinuate	with ridge and hair-like structures at the edge; sometimes also punctate and papillate	imbricate	Barboza 2027 & 4832 (CORD); Nee 32699 (CORD); Prance et al. 9295 (US); Soukup 1851 (CORD)
C. baccatum var. baccatum Fig. 10 A-D	12-15	2.5-4 x 2.3-3	ovoid, subglobose or C-shaped	pale yellow to yellow	small to medium	absent	subterminal	conspicuous, linear to ovoid	smooth or slightly reticulate	cerebelloid	irregular, not isodiametric, narrowly elongated at margin	strongly sinuate	with ridge and hair-like structures at the edge; punctate at the bottom; papillate	imbricate	Barboza 1274 & 3419 (CORD); Hunziker 1579 & 2776 (CORD); Krapovickas 11848 (CORD); Nee 34184 (CORD); Saravia Toledo 11607 (CTES)
C. baccatum var. pendulum Fig. 10 E	30-80	(3) 4-5.2 x 3-3.8 (-4)	reniform or C-shaped	pale yellow to yellow	medium	absent	subterminal	conspicuous, elliptical or keyhole-shaped	smooth to slightly reticulate	diminutely reticulate	polygonal to irregular; moderately isodiametric	straight to wavy	with a ridge at the edge; moderately papillate or not	imbricate	Barboza 4824 (CORD); Hunziker 25488 (CORD); Krapovickas 31721 (CTES), Pirondo 160 (CORD)
C. baccatum var. umbilicatum Fig. 10 F-H	30-68	3.5–4.2 x 3–4	C-shaped	pale yellow to yellow	medium	absent	subterminal	conspicuous, elliptical	smooth to slightly reticulate	reticulate	polygonal to irregular	straight to wavy	with a ridge; papillate	imbricate	Barboza 164 (CORD); Hunziker 25487 (CORD); Rodriguez s.n. (CORD 0000241)
C. benoistii	SEEDS UNKNOWN
C. caatingae Fig. 17 A-D	(9–)11–17	3.2–3.7 x 2.2–2.8	C-shaped	pale yellow	absent to small	absent	terminal	conspicuous, widely elliptical or ovoid	reticulate in seed body, tuberculate at margins	cerebelloid	irregular, not isodiametric, elongated at hilum zone	wavy at margins, strongly sinuate in the central zone, straight at hilum zone	with a ridge at the edge; punctate; papillate or not	imbricate	Guedes 10847 (ALCB); Hunziker 25233 (CORD)
C. caballeroi Fig. 16 A-D	5-21	3-4 (-5) x 3.8-5	C-shaped or tear-drop shaped	pale yellow to nearly white	absent	prominent	terminal	inconspicuous, linear	smooth in seed body, reticulate at margins	cerebelloid-reticulate	polygonal at margin, irregular in seed body, not isodiametric	straight to wavy at margins, strongly sinuate in the central zone	with ridge and hair-like structures at the edge; punctate; finely and densely papillate	imbricate or coiled	Barboza et al. 4907 CORD); Wood 11102 (LPB)
C. campylopodium Fig. 11 A-D	4 (-6)	3.7-3.9 (-4) x 3-3.3	C-shaped or reniform	brownish-black	nub to small	absent	medial or subterminal	inconspicuous, linear or ovoid	smooth or faintly reticulate in seed body, marginally tuberculate	reticulate-cerebelloid, with pillar-like outgrowths at margins	rectangular or polygonal at margin, irregular and not isodiametric in seed body	straight to wavy at margins, sinuate in the central zone	punctate; moderately papillate	imbricate	Hunziker 25116 & 25245 (CORD); Lleras 2172 (CORD)
C. carassense Fig. 11 E-H	7-13	3.5-4 X 2.5-3	ellipsoid to reniform	brownish-black to black	absent to nub	absent	medial	inconspicuous, linear to ovoid	reticulate in seed body, slightly tuberculate at margins	reticulate with small pillar-like outgrowths at margins	polygonal, isodiametric	straight to wavy	with a ridge at the edge; punctate	imbricate	Hunziker 25256 & 25206 (CORD)
C. cardenasii Fig. 18 A-D	(4-) 5-13	(2.5-) 3-4.2 x (2.2-) 2.5-2.8	C-shaped or subglobose	pale yellow to brownish-yellow	minute to small	absent	medial or terminal	conspicuous, ovoid or subcircular	reticulate to obscurely reticulate	mostly cerebelloid	irregular, not isodiametric, elongated at hilum zone	rectangular to subpolygonal at margins, strongly sinuate in the central zone	with a fringe at the edge; densely papillate	imbricate	Heiser C 271 (US); Beck 130PG94 (CORD)
C. ceratocalyx Fig. 16 E-H	13-26	4-5 x (2.6-) 3-4	C-shaped or tear-drop shaped	brownish-yellow to brown	absent	incipient to prominent	medial	inconspicuous; linear to oblong	reticulate	reticulate-cerebelloid	irregular, not isodiametric	wavy at margins, strongly sinuate in the central zone	with hair-like structures at the edge; punctate; densely papillate	coiled	Beck 28089 (LPB); Seidel 1267 (CORD)
C. chacoense Fig. 10 I-L	14-25	3.4-4 x 2.8-3	C-shaped, rarely subgblobose or reniform	pale yellow	minute to small	absent	subterminal	conspicuous, linear or ovoid	smooth to reticulate	reticulate-cerebelloid	rectangular at margin, irregular in seed body, not isodiametric	straight at margins, sinuate in the central zone	with hair-like structures at the edge; densely papillate	imbricate	Burkart 13972 (13972); Cantero 7311 (CORD); Hunziker 7340 & 7344 (CORD); Saravia Toledo 10706 (CORD)
C. chinense Fig. 9 M-P	14-35	(2.7-) 3-4 x (2.5-) 3-3.5	C-shaped or subglobose	pale yellow or nearly white	medium to large	absent	subterminal	conspicuous; elliptical or widely ovoid	smooth	cerebelloid	polygonal at margins, irregular in seed body, not isodiametric	straight at margins, sinuate in the central zone	non vidi	imbricate	Barboza 1921 (CORD); Hunziker 25234 (CORD); Pereira 1908 (CORD)
C. coccineum Fig. 16 Q-T	(2-) 4-9 (-13)	4-4.6 x (2.8-) 3.2-3.75	C-shaped or tear-drop shaped	yellow to brownish-yellow	absent	incipient to prominent	medial or subterminal	conspicuous, linear or ovoid	faintly reticulate	reticulate-cerebelloid	irregular, not isodiametric, elongated at hilum zone	straight at inferior margin, sinuate in the remaining seed surface	with ridge or fringe at the edge; punctate; smooth or papillate	annular or imbricate	Barboza 4921 (CORD); Ferreyra 922 (CORD); McDaniel 14075 (US); Meyer 19927 (LIL); Plowman 11523 (CORD)
C. cornutum Fig. 11 I-L	(4-) 6-18 (-20)	3-3.5 x 2.5-3.5	tear-drop shaped	black	absent	very prominent	medial	conspicuous, linear or ovoid	reticulate in seed body, tuberculate at margins	reticulate with pillar-like outgrowths at margins	polygonal, isodiametric or not	straight	with a ridge at the edge; punctate	imbricate	Kulhmann 4321 (CORD); Pickersgill 463 (CORD)
C. dimorphum Fig. 14 A-D	(6-) 10-34	1.9-2.7 x 1.8-2.1	C-shaped or tear-drop shaped	brownish-black to black	absent	prominent	medial	inconspicuous, linear to ovoid	reticulate	reticulate	polygonal, mostly isodiametric	straight	punctate	annular	Archer 1170 (US); Beltrán 140 (COL); Cuatrecasas 8572 (COL)
C. eshbaughii Fig. 18 E-H	8-20	3-3.5 x 2.5-3.2	C-shaped	yellow to brownish-yellow	small to medium	absent	medial or subterminal	conspicuous, linear or ovoid	faintly reticulate	reticulate-cerebelloid	polygonal at margins, irregular in seed body, not isodiametric	straight to wavy at margins, sinuate in the central zone	with hair-like structures at the edges; densely papillate	imbricate	Eshbaugh 1943C (CORD); Carrizo García 67 (CORD); Nee 36164 (CORD)
C. eximium Fig. 18 I-L	7-17	2.8-4.2 x 2.1-3	C-shaped or subglobose	brownish yellow	nub to small	absent	subterminal or terminal	conspicuous, ovoid	faintly reticulate	reticulate-cerebelloid	polygonal at margins, irregular in seed body, not isodiametric	straight to wavy at margins, sinuate in the central zone	with hair-like structures at the edges; densely papillate	imbricate	Hunziker 1907 (CORD); Beck 6255 (CORD); Meyer 17527 (CORD)
C. flexuosum Fig. 17 M-O	(4-) 5-25	2.8-3.4 x 2.2-3.2	C-shaped, subglobose or tear-drop shaped	brownish black	absent	incipient to prominent	medial or subterminal	conspicuous, elliptical or linear	faintly reticulate	reticulate	polygonal at margins, irregular in seed body, not isodiametric	straight to wavy at margins, sinuate in the seed body	with ridge and fringe at the edge; punctate; papillate	imbricate or coiled	Hunziker 24992 (CORD); Rojas 6019 (CORD); Schwindt 4581 (CORD)
C. friburgense Fig. 11 M-P	(2) 4–9	2.5-3.2 x 2-2.5	C-shaped	brownish-black to black	absent	incipient	medial or subterminal	conspicuous, linear, elliptical or ovoid	reticulate in seed body, tuberculate at margins	reticulate-cerebelloid with pillar-like outgrowths at margins	polygonal, mostly isodiametric, elongated at hilum zone	straight, sometimes wavy in seed body	punctate	imbricate	Barboza 2048 (CORD)
C. frutescens Fig. 9 I-L	10-52	2-4 x 2.2-3.3 (4)	C-shaped to subglobose	pale yellow	nub to small	absent	terminal	conspicuous, elliptical or ovoid	smooth to obscurely reticulate	cerebelloid to reticulate-cerebelloid	irregular, not isodiametric	slightly to strongly sinuate	with (short) hair-like structures at the edges; smooth or papillate	imbricate	Barboza et al. 2041 (CORD); Hunziker 25267 & 25489 (CORD); Krapovickas 31689 (CTES); Scolnik 672 (CORD)
C. galapagoense Fig. 9 Q-T	8-9	3.5-4 x 2.5-3	C-shaped to reniform	pale yellow	absent to nub	absent	medial or subterminal	conspicuous, widely elliptical	smooth	cerebelloid	polygonal at the superior margin, irregular in seed body; not isodiametric	wavy at margins, sinuate in the seed body	non vidi	annular or imbricate	Schimpf 20 (CORD); Van der Werff 1255 (GH)
C. geminifolium Fig. 14 E-H	(8-) 12-70	1.8-2.3 x 1.3-1.5	tear-drop shaped	black	absent	prominent	medial	inconspicuous, linear	reticulate	reticulate	polygonal, mostly isodiametric, or irregular	straight or wavy	with hair-like structures at the edges; slightly verrucate	annular	Barboza et al. 4819 (CORD); Gonzáles 341 (CORD); Scolnik 1389 (CORD); Steyermark 54149 (VEN)
C. hookerianum Fig. 15 A-D	(10-) 22-45	2.2-2.8 x 1.5-1.9	ellipsoid or C-shaped	yellow or brown	absent	absent	subterminal	conspicuous, elliptical	reticulate	cerebelloid	irregular, not isodiametric	sinuate to strongly sinuate	punctate	imbricate	Asplund 15363 (S); Barboza & Leiva 4826 (CORD); Plowman 14335 (CORD)
C. hunzikerianum Fig. 13 A-D	10-20	2.5–3.2 x 2-2.5	C-shaped or ellipsoid	black	absent	prominent	medial	conspicuous, linear	reticulate in seed body, tuberculate at margins	reticulate with pillar-like outgrowths at margins	polygonal, isodiametric	straight	punctate; densely papillate	imbricate	Barboza 5041 (CORD)
C. lanceolatum Fig. 14 I-L	(20-) 29-60 (-93)	2-2.5 x (0.8-) 1.2-1.8	C-shaped or tear-drop shaped	brownish-black to black	absent	incipient to prominent	medial	inconspicuous, linear	reticulate	reticulate	polygonal to slightly irregular, isodiametric or not	straight to slightly sinuate	with hair-like structures at the edges, punctate	annular	Breedlove 41082 (MO); Croat 40738 (MO); Lundell 19773 (MO); Purpus 6976 (MO)
C. longidentatum Fig. 17 I-L	(3-) 5–17	3–3.7 x 2.5–2.8	C-shaped or ellipsoid	brown to brownish-black	absent to nub	absent	medial or subterminal	conspicuous, elliptical	faintly reticulate	cerebelloid	irregular, not isodiametric	wavy to strongly sinuate	with hair-like structures at the edges; punctate; densely papillate	imbricate	Agra 7086 (CORD)
C. longifolium Fig. 14 M-P	ca. 24	1.7–2.3 x 1.7–2.2	D-shaped or tear-drop shaped	black	absent	prominent	medial	inconspicuous, linear	reticulate	reticulate	rectangular to polygonal; isodiametric	straight or slightly sinuate	with hair-like structures at the edges; punctate; slightly papillate	annular	Barboza & Leiva 4821 & 4850 (CORD)
C. lycianthoides Fig. 14 Q-T	34-75	1.5-1.8 x 1.1-1.4	tear-drop shaped	brownish-black to black	absent	prominent	medial	inconspicuous, linear	reticulate	reticulate	polygonal; isodiametric	straight	with hair-like structures at the edges; slightly papillate	annular	Beltrán 087 (COL); Deanna & Leiva 133 (CORD)
C. minutiflorum Fig. 16 I-L	5-19	4-4.5 x 3-3.5	C-shaped, ellipsoid, or subglobose	dark brown to brownish-black	absent to nub	absent	medial or subterminal	conspicuous, linear to triangular	diffusely reticulate in seed body, slightly tuberculate at margins	reticulate, or reticulate-cerebelloid	polygonal and isodiametric at margins, irregular and not isodiametric in seed body	straight and wavy at margins, sinuate in the seed body	with fringe at the edge; punctate; papillate	imbricate	Barboza 4918 (CORD); Nee 44503 (CORD)
C. mirabile Fig. 11 Q-T	(2-) 3-8 (-10)	2.5-3.2 x 2-2.5	C-shaped	brownish-black to black	absent	absent	medial or subterminal	inconspicuous, linear or elliptical	reticulate in seed body, tuberculate at margins	reticulate with pillar-like outgrowths at margins	polygonal, isodiametric or not	straight	with ridge at the edge; punctate; densely papillate	coiled	Hunziker 25124, 25140 & 25252 (CORD)
C. mirum Fig. 12 H-K	9-12	2.4–3.2 x 1.8–2.3	C-shaped	brownish-black to black	absent	incipient to prominent	subterminal or terminal	inconspicuous, linear	reticulate in seed body, tuberculate at margins	reticulate with pillar-like outgrowths	polygonal at margins, irregular in seed body, not isodiametric	straight at margins, sinuate in the seed body	punctate; papillate	imbricate	Barboza et al. 1649 & 5026 (CORD)
C. muticum Fig. 12 A-C	(4-) 8-11	3.25-3.75 x 2.5-2.75	C-shaped	brownish-black to black	absent	absent	subterminal	inconspicuous, linear to elliptical	reticulate in seed body, tuberculate at margins	reticulate with pillar-like outgrowths at margins	rectangular to polygonal, some isodiametric	straight	punctate; densely papillate	imbricate	Diogo 420 (CORD); Wawra 413 (CORD)
C. neei Fig. 16 M-P	5-10	4-5 x 3-4.25	subglobose	pale yellow to white	small	absent	medial or subterminal	conspicuous, elliptical to linear	smooth in seed body, reticulate at margins	reticulate-cerebelloid	isodiametric, polygonal to the margins	straight to wavy or sinuate	punctate; densely papillate	No data	Barboza et al. 5040 (CORD)
C. parvifolium Fig. 17 E-H	(2–) 4– 13	3.3-3.8 x 2.7–3	C-shaped	brownish-black	small to medium	absent	subterminal or terminal	conspicuous, elliptical or linear	reticulate in seed body, slightly tuberculate at margins	reticulate-cerebelloid	irregular, not isodiametric	straight and wavy at margins, sinuate in the seed body	punctate; densely papillate	imbricate	Agra et al. 7075 (CORD)
C. pereirae Fig. 12 D-G	(3-) 5–20	3–3.7 x 2.5–3.4	subglobose or tear-drop shaped	brownish-black to black	absent	prominent	medial	inconspicuous, elliptical	reticulate in seed body, tuberculate at margins	reticulate with pillar-like outgrowths at margins	irregular, not isodiametric; narrowly elongated to the hilum	sinuate, straight to the hilum	punctate; papillate	imbricate	Hunziker 25248 (CORD)
C. piuranum Fig. 15 E-H	50-80	2.5 x 2–2.2	subglobose or tear-drop shaped	dark brown to black	absent	prominent	medial	inconspicuous, linear to ovoid	reticulate	reticulate-cerebelloid	polygonal or irregular, not isodiametric	straight or sinuate in seed body	punctate; densely papillate	imbricate	Barboza & Leiva 4841 & 4842 (CORD)
C. pubescens Fig. 18 M-P	15-45	5.5-7 x 4.8-6	C-shaped, subgblobose or irregular	brownish-black to black	nub to small	absent	medial, subterminal or terminal	conspicuous, elliptical to triangular	reticulate	reticulate-cerebelloid	polygonal or irregular, not isodiametric	straight at margins; wavy to sinuate in the seed body	with a ridge at the edges; punctate	imbricate	A.A. Cocucci s.n. (CORD); Hunziker s.n. (CORD 00101749)
C. rabenii Fig. 10 M-O	(5-) 7-15	3-4.2 x 2.5-2.8	C-shaped or subglobose	pale yellow or yellow	small	absent	subterminal or terminal	conspicuous, linear or elliptical	smooth	reticulate-cerebelloid	irregular, not isodiametric	wavy at margins, sinuate in the seed body	with ridge at the edge; papillate	imbricate	Barboza et al. 1654 & 5003 (CORD); Bianchetti 435 (CEN); Hoehne s.n. (SP 35755)
C. recurvatum Fig. 12 Q-T	(4-) 8-25	2.5-2.8 x 2-2.5	C-shaped, reniform or subglobose	dark brown or black	absent to nub	incipient to prominent	medial or subterminal	inconspicuous, linear to ovoid	reticulate in seed body, tuberculate at margins	reticulate with pillar-like outgrowths at margins, slightly cerebelloid in seed body	irregular, not isodiametric to polygonal at margins	straight at margins; wavy to sinuate in the seed body	with a ridge at the edges; punctate; ocasionally papillate	imbricate	Barboza et al. 1629, 2023 & 5004 (CORD)
C. regale	7-17	2.75–3.40 x 2.25–2.70	C-shaped	black	absent	absent	medial	inconspicuous, linear	smooth in seed body , tuberculate at margins	cerebelloid with pillar-like outgrowths	irregular, not isodiametric to polygonal at margins	straight at margins; wavy to sinuate in the seed body	punctate; finely papillate	annular	Orejuela et al. 3034 (COL)
C. rhomboideum Fig. 15 I-K	24-60	2.4-2.8 x 1.8-2.2	C-shaped, reniform, rarely tear-drop shape	dark brown	absent	absent or present	medial or subterminal	conspicuous, linear or ovoid	reticulate	reticulate-cerebelloid	irregular, not isodiametric	mostly sinuate, wavy at margins	punctate; papillate	annular or imbricate	Asplund 6548 (S); Gutierrez V. 487 (CORD)
C. schottianum Fig. 12 L-P	(4-) 7-19 (-23)	2.6-3.5 x 2-3	C-shaped, ellipsoid or tear-drop shaped	brownish-black to black	absent	incipient to prominent	medial or subterminal	conspicuous, ovoid or linear	reticulate in seed body, tuberculate at margins	reticulate with pillar-like outgrowths	polygonal to irregular, isodiametric or not	straight to sinuate	with a ridge at the edges; punctate; papillate	imbricate	Barboza et al. 5009 (CORD); Hunziker 25145 & 25192 (CORD)
C. tovarii Fig. 17 P-R	4-12	3.7-4.8 x 2-3	C-shaped or subglobose	yellow to brownish-yellow	absent to nub	absent	medial or subterminal	conspicuous, elliptical, circular or ovoid	reticulate	reticulate-cerebelloid	irregular, not isodiametric	mostly sinuate, wavy at margins	with a fringe at the edges; punctate; smooth or papillate	imbricate or coiled	Barboza 5044 (CORD); Tovar s.n. (CORD 00087964)
C. villosum Fig. 13 E-I	8-15	(2-) 2.4-2.8 x 2.2-2.5	C-shaped or ellipsoid	brownish-black to black	absent	incipient	subterminal or terminal	conspicuous, linear or ovoid	reticulate in seed body, tuberculate at margins	reticulate with pillar-like outgrowths at margins	polygonal, isodiametric or not	wavy, straight at margins	with a ridge at the edges; punctate	imbricate	Bianchetti et al. 418 (CORD); Hunziker 25173 (CORD); Sucre 2907 (CORD)
